# Supplementary material for: Lime amendment to chronically acidified forest soils results in shifts in prokaryotic communities
Source: Appl Environ Microbiol. 2025 Dec 29;92(1):e02171-24. doi: 10.1128/aem.02171-24 (PMC12838336; doi:10.1128/aem.02171-24)
Supplement: Table S1 — Soil chemistry. [file aem.02171-24-s0001.xlsx]

## Sheet: pre-treatment
Supplementary Table 1: Soil chemistry data for the treatment and control plots. The soil chemistry data collected from Otter Ponds for the twelve metrics (pH, calcium, magnesium, aluminum, manganese, organic matter, total carbon, total nitrogen, nitrate, ammonium, total sulfur, and sulfate) presented in Figure 2. The location of each plot is listed. There was a single sample from each horizon fro…
	Upper Forest Floor												Lower Forest Floor												Upper B Horizon
	pH	Ca	Mg	Al	Mn	LOI (%)	Total C (%)	Total N (%)	NO3-	NH4+	Total S (%)	SO4-	pH	Ca	Mg	Al	Mn	LOI (%)	Total C (%)	Total N (%)	NO3-	NH4+	Total S (%)	SO4-	pH	Ca	Mg	Al	Mn	LOI (%)	Total C (%)	Total N (%)	NO3-	NH4+	Total S (%)	SO4-
SWC1	2.44	0.167	0.52	0.251	0.0214	98.4	53.1	0.985	0.001	0.0428	0.169	0.0545	2.37	0.0434	0.582	1.47	0.00665	95.6	51.2	1.18	0.001	0.0415	0.187	0.0634	3.36	0.00285	0.012	3.12	0.000763	14.4	4.56	0.199	0.0002	0.0135	0.0361	0.0459
(44.936979, -62.746952)
SWC2	2.58	0.381	0.452	0.31	0.0251	97.9	52.7	0.973	0.002	0.0658	0.149	0.0753	2.31	0.0622	0.581	1.04	0.00516	96.4	51.8	1.13	0.002	0.0288	0.197	0.0602	3.36	0.00545	0.013	3.96	0.000545	20.8	7.84	0.32	0.0002	0.0191	0.0361	0.0345
(44.936703, -62.746978)
SWC3	2.56	0.264	0.517	0.254	0.0287	98.2	53.3	0.968	0.001	0.0481	0.179	0.0706	2.4	0.0358	0.515	1.64	0.00871	90.8	49.4	1.18	0.002	0.0259	0.217	0.0629	3.65	0.00255	0.0129	4.11	0.000727	21.1	6.76	0.263	0.0002	0.0133	0.0455	0.0578
(44.936553, -62.74663)
SWC4	2.59	0.41	0.503	0.249	0.046	98.4	52.9	0.958	0.001	0.0482	0.195	0.0613	2.32	0.0283	0.298	1.49	0.00676	92.2	49.8	1.27	0.002	0.032	0.232	0.0658	3.39	0.00255	0.0121	2.66	0.000872	13.8	4.32	0.205	0.001	0.0141	0.0274	0.0339
(44.936409, -62.746269)
SWC5	2.63	0.302	0.415	0.432	0.0354	89.4	53	0.903	0.001	0.0541	0.186	0.0552	2.53	0.0318	0.323	2.64	0.00676	93.8	50.6	1.25	0.001	0.052	0.202	0.0763	3.65	0.00365	0.0115	2.46	0.000618	9.07	3.31	0.171	0.0002	0.0158	0.0082	0.034
(44.936169, -62.746325)
SWT1	2.55	0.366	0.532	0.194	0.0328	98	52.7	1.18	0.0004	0.0345	0.203	0.0395	2.37	0.0961	0.857	0.872	0.00967	96.3	51.2	1.48	0.0005	0.0457	0.26	0.0723	3.51	0.00285	0.0107	2.54	0.00156	10.9	3.54	0.146	0.0004	0.00696	0.0245	0.0315
(44.936606, -62.762874)
SWT2	2.5	0.272	0.577	0.435	0.0163	98.2	51.5	1.14	0.0007	0.0882	0.208	0.035	2.37	0.0426	0.427	1.73	0.00856	92.3	49	1.45	0.0005	0.06	0.236	0.0428	3.64	0.00185	0.01	3.23	0.00185	9.83	2.72	0.095	0.0005	0.00516	0.0204	0.0415
(44.936425, -62.762704)
SWT3	0.71	0.366	0.558	0.188	0.0404	97.9	51.8	1.01	0.0006	0.0428	0.16	0.0471	2.44	0.0784	0.823	0.591	0.0103	95.4	50.3	1.4	0.0004	0.0695	0.256	0.0536	3.45	0.00195	0.00745	3.04	0.0028	10.1	3.17	0.111	0.0005	0.0049	0.0315	0.0377
(44.935842, -62.761683)
SWT4	2.52	0.223	0.516	0.162	0.0395	98.4	52.5	1.13	0.0005	0.114	0.169	0.0556	2.36	0.0314	0.57	1.1	0.0105	92.9	50.1	1.62	0.0002	0.0661	0.268	0.0625	3.48	0.0025	0.00687	3.58	0.00526	13.9	4.48	0.179	0.0004	0.00765	0.0344	0.0247
(44.935291, -62.761851)
SWT5	2.62	0.6	0.593	0.201	0.04	98.3	52.4	1.17	0.0005	0.0802	0.171	0.0402	2.37	0.137	0.536	0.982	0.00963	90.9	48.9	1.5	0.0003	0.0601	0.266	0.0477	3.45	0.00359	0.0101	3.52	0.00356	16.4	6.27	0.254	0.0004	0.00924	0.0297	0.023
(44.935298, -62.761462)

## Sheet: post-treatment
Supplementary Table 1: Soil chemistry data for the treatment and control plots. The soil chemistry data collected from Otter Ponds for the twelve metrics (pH, calcium, magnesium, aluminum, manganese, organic matter, total carbon, total nitrogen, nitrate, ammonium, total sulfur, and sulfate) presented in Figure 2. The location of each plot is listed. There was a single sample from each horizon fro…
	Upper Forest Floor																								Lower Forest Floor																								Upper B Horizon
	pH		Ca		Mg		Al		Mn		LOI		Total C (%)		Total N (%)		NO3-		NH4+		Total S (%)		SO4-		pH		Ca		Mg		Al		Mn		LOI		Total C (%)		Total N (%)		NO3-		NH4+		Total S (%)		SO4-		pH
	Average	SD	Average	SD	Average	SD	Average	SD	Average	SD	Average	SD	Average	SD	Average	SD	Average	SD	Average	SD	Average	SD	Average	SD	Average	SD	Average	SD	Average	SD	Average	SD	Average	SD	Average	SD	Average	SD	Average	SD	Average	SD	Average	SD	Average	SD	Average	SD	Average
SWC1	2.413	0.098	0.348	0.191	0.443	0.043	0.77	0.29	0.019	0.01	98.23	0.3055	52.27	0.2082	1.203	0.1779	0.0002	6e-05	0.0493	0.0221	0.175	0.031	0.0369	0.0114	2.38	0.101	0.149	0.177	0.408	0.146	1.748	0.907	0.007	0.003	96.77	1.93	51.13	1.097	1.41	0.1114	0.00027	6e-05	0.026	0.0075	0.2567	0.0508	0.0345	0.0106	3.463
(44.936979, -62.746952)
SWC2	2.473	0.076	0.305	0.11	0.463	0.045	0.257	0.075	0.02	0.012	98.67	0.2517	52.9	0.4583	0.9997	0.102	0.0002	6e-05	0.0242	0.0127	0.18	0.0212	0.0294	0.0036	2.42	0.02	0.198	0.212	0.561	0.061	0.43	0.099	0.011	0.007	98.2	0.7	52.9	0.5568	1.035	0.0731	0.0003	0	0.018	0.0095	0.1677	0.01	0.0249	0.0053	3.533
(44.936703, -62.746978)
SWC3	2.563	0.166	0.43	0.121	0.5	0.131	0.237	0.031	0.031	0.008	98.53	0.1528	52.4	0.2646	1.027	0.105	0.0002	6e-05	0.0277	0.0038	0.1633	0.028	0.0346	0.0048	2.323	0.061	0.102	0.014	0.608	0.221	0.605	0.166	0.007	0.002	98.13	0.6658	52.1	0.1	1.213	0.1756	0.00027	6e-05	0.0206	0.0015	0.2167	0.0355	0.0293	0.002	3.727
(44.936553, -62.74663)
SWC4	2.477	0.076	0.301	0.127	0.541	0.084	0.254	0.056	0.032	0.011	98.7	0.1732	52.8	0.3606	1.046	0.1552	0.0002	6e-05	0.0264	0.0059	0.1503	0.023	0.0321	0.0031	2.343	0.042	0.093	0.042	0.629	0.093	0.674	0.123	0.013	0.002	98.03	0.4163	52.4	0.3	2.157	0.1436	0.00014	0.0001	0.0217	0.0065	0.203	0.0128	0.0293	0.004	3.66
(44.936409, -62.746269)
SWC5	2.4	0.095	0.144	0.085	0.546	0.032	0.338	0.103	0.023	0.015	98.6	0.1732	52.73	0.4509	0.973	0.1273	0.0002	7e-05	0.0186	0.0055	0.1457	0.0273	0.0274	0.0116	2.347	0.049	0.081	0.052	0.6	0.02	0.747	0.36	0.014	0.01	98.03	0.3786	52.67	0.5686	1.104	0.149	0.0002	0	0.0153	0.0018	0.1923	0.0313	0.024	0.0043	3.6
(44.936169, -62.746325)
SWT1	4.05	0.67	1.592	0.383	6.353	5.293	0.139	0.115	0.081	0.026	93.73	2.511	49.43	2.411	1.079	0.1037	0.0001	2e-05	0.0693	0.0267	0.1083	0.0317	0.0399	0.0061	2.463	0.031	0.331	0.079	0.979	0.258	0.499	0.158	0.015	0.008	96.13	1.32	51.87	0.4509	1.343	0.0802	8e-05	3e-05	0.027	0.0033	0.2197	0.0202	0.0308	0.0021	3.58
(44.936606, -62.762874)
SWT2	3.31	0.31	1.162	0.396	1.595	0.389	0.214	0.093	0.046	0.016	96.9	0.7937	51.6	0.6245	1.083	0.0666	0.0001	1e-05	0.0283	0.0061	0.1433	0.0306	0.0365	0.0034	2.517	0.18	0.496	0.198	1.09	0.201	0.671	0.065	0.017	0.004	94.13	0.9504	50.77	1.159	1.283	0.0833	0.00011	9e-05	0.0199	0.0019	0.1937	0.0304	0.04	0.0048	3.62
(44.936425, -62.762704)
SWT3	4.117	0.291	1.794	0.098	2.293	0.252	0.155	0.176	0.078	0.014	95.07	0.9713	50.03	0.4041	1.18	0.1652	0.0001	0	0.051	0.0162	0.1537	0.0227	0.0366	0.0049	2.936	0.282	1.019	0.4	1.71	0.375	0.389	0.097	0.032	0.009	95.27	1.501	50.43	1.266	1.393	0.2003	0.0001	0	0.0249	0.0093	0.1897	0.0012	0.0344	0.0005	3.697
(44.935842, -62.761683)
SWT4	4.567	0.485	2.123	0.307	2.82	0.253	0.107	0.163	0.087	0.022	92.8	1.4	49.97	0.4163	1.091	0.1565	0.0001	3e-05	0.0398	0.0024	0.1383	0.0251	0.0389	0.0079	3.2	0.244	1.132	0.189	1.921	0.196	0.383	0.147	0.037	0.009	95.7	0.7211	50.8	0.7	1.207	0.0802	0.00012	7e-05	0.019	0.0056	0.174	0.0171	0.0362	0.0091	3.433
(44.935291, -62.761851)
SWT5	3.747	0.32	1.576	0.231	2.228	0.475	0.181	0.031	0.057	0.008	95.27	0.8327	50.67	0.8505	1.167	0.1242	3e-05	3e-05	0.0316	0.0133	0.1617	0.0168	0.0443	0.005	2.6	0.276	0.588	0.347	1.495	0.388	0.456	0.138	0.017	0.01	95.73	1.159	51.43	0.2517	1.393	0.1704	5e-05	5e-05	0.018	0.0013	0.2197	0.0325	0.0382	0.0036	3.493
(44.935298, -62.761462)
[truncated: 23 more columns]
