# Supplementary material for: Lime amendment to chronically acidified forest soils results in shifts in prokaryotic communities
Source: Appl Environ Microbiol. 2025 Dec 29;92(1):e02171-24. doi: 10.1128/aem.02171-24 (PMC12838336; doi:10.1128/aem.02171-24)
Supplement: Tables S3 and S4 — PERMANOVA statistical tests for the 16S dataset. [file aem.02171-24-s0003.xlsx]

## Sheet: Supplemental_Table3_adonis_16S
Supplementary Table 3: PERMANOVA statistical tests for the 16S dataset. The R2 and p-values from the adonis test are presented for the various beta diversity metrics used.
Variables	Philr R2	Philr p-value	rCLR Euclidean R2	rCLR Euclidean p-value	Realtive Abundance Bray-Curtis R2	Realtive Abundance Bray-Curtis p-value	Realtive Abundance Unweighted Unifrac R2	Realtive Abundance Unweighted Unifrac p-value	Realtive Abundance Weighted Unifrac R2	Realtive Abundance Weighted Unifrac p-value
Treatment	0.0221293	0.002	0.0117251	0.001	0.0162452	0.008	0.0352265	0.001	0.034454	0.001
Location	0.0223548	0.037	0.0292492	0.001	0.0261387	0.11	0.0252875	0.295	0.018303	0.28
Soil_Horizon	0.383125	0.001	0.0574753	0.001	0.363594	0.001	0.233137	0.001	0.432692	0.001
Sample_within_site	0.00841849	0.112	0.0126704	0.003	0.010332	0.267	0.0101496	0.583	0.00930358	0.312
Sampling_round	0.00672905	0.038	0.00726168	0.003	0.00755493	0.097	0.0106596	0.047	0.0240542	0.003
Treatment&Location	0.018759	0.068	0.0279879	0.002	0.0221941	0.171	0.0261618	0.234	0.0155719	0.384
Treatment&Soil_Horizon	0.0271379	0.001	0.0202807	0.001	0.0236004	0.011	0.0406517	0.001	0.0341126	0.008
Location&Soil_Horizon	0.0326818	0.093	0.0539745	0.001	0.039756	0.257	0.0388268	0.74	0.0266064	0.513
Treatment&Sample_within_site	0.0101378	0.074	0.013324	0.003	0.0104604	0.263	0.011675	0.395	0.0092378	0.276
Location&Sample_within_site	0.0374918	0.06	0.0557826	0.002	0.0370693	0.323	0.0444538	0.496	0.0262846	0.549
Soil_Horizon&Sample_within_site	0.017679	0.086	0.0239986	0.005	0.0163357	0.487	0.0170952	0.857	0.0206983	0.226
Treatment&Sampling_round	0.00719617	0.031	0.00833888	0.002	0.00774101	0.093	0.00944645	0.08	0.00894796	0.078
Location&Sampling_round	0.0202966	0.052	0.028695	0.001	0.0174351	0.423	0.0205522	0.621	0.0120128	0.579
Soil_Horizon&Sampling_round	0.0113323	0.041	0.0133444	0.003	0.00979733	0.287	0.0107549	0.489	0.00848698	0.328
Sample_within_site&Sampling_round	0.0057217	0.072	0.00796237	0.002	0.0062396	0.171	0.00622356	0.298	0.00905595	0.066
Treatment&Location&Soil_Horizon	0.030481	0.107	0.0519266	0.002	0.0339303	0.447	0.0408891	0.65	0.0308915	0.398
Treatment&Location&Sample_within_site	0.0350339	0.061	0.0491722	0.004	0.0312835	0.571	0.0375512	0.82	0.0269387	0.506
Treatment&Soil_Horizon&Sample_within_site	0.024965	0.015	0.0254882	0.003	0.0171201	0.423	0.0206471	0.607	0.0202149	0.245
Location&Soil_Horizon&Sample_within_site	0.0568469	0.155	0.0997922	0.004	0.0619643	0.597	0.0699245	0.924	0.0496648	0.604
Treatment&Location&Sampling_round	0.0155079	0.14	0.0273415	0.002	0.016861	0.456	0.0216439	0.538	0.011033	0.635
Treatment&Soil_Horizon&Sampling_round	0.00878514	0.106	0.0142734	0.002	0.00985562	0.287	0.0109605	0.504	0.0108748	0.209
Location&Soil_Horizon&Sampling_round	0.025289	0.215	0.0517389	0.004	0.0281146	0.712	0.0345445	0.899	0.0186838	0.776
Treatment&Sample_within_site&Sampling_round	0.00489436	0.092	0.00733525	0.001	0.00502411	0.274	0.00698705	0.23	0.00425975	0.31
Location&Sample_within_site&Sampling_round	0.0244438	0.016	0.0329422	0.001	0.0227616	0.146	0.0246321	0.319	0.0199985	0.248
Soil_Horizon&Sample_within_site&Sampling_round	0.00669672	0.213	0.0145495	0.002	0.00874608	0.366	0.00952095	0.671	0.00426176	0.735
Treatment&Location&Soil_Horizon&Sample_within_site	0.045411	0.312	0.0940019	0.007	0.0523822	0.855	0.0638914	0.984	0.0350246	0.824
Treatment&Location&Soil_Horizon&Sampling_round	0.0270407	0.186	0.0525186	0.002	0.028249	0.705	0.0330959	0.933	0.0218199	0.655
Treatment&Location&Sample_within_site&Sampling_round	0.0134225	0.092	0.0207771	0.001	0.0136352	0.389	0.016033	0.522	0.00937917	0.552
Treatment&Soil_Horizon&Sample_within_site&Sampling_round	0.00669637	0.223	0.0147091	0.002	0.00777188	0.515	0.00916547	0.728	0.00662725	0.475
Location&Soil_Horizon&Sample_within_site&Sampling_round	0.027987	0.102	0.0481238	0.002	0.0254276	0.67	0.0306394	0.892	0.0239201	0.506
Treatment&Location&Soil_Horizon&Sample_within_site&Sampling_round	0.00837655	0.351	0.0130402	0.002	0.0100595	0.71	0.0126685	0.849	0.00677152	0.734
Residuals	0.00693154	NA	0.0101987	NA	0.0123202	NA	0.0169039	NA	0.00981374	NA
Total	1	NA	1	NA	1	NA	1	NA	1	NA

## Sheet: Supplemental_Table4_adonis_ITS2
Supplementary Table 4: PERMANOVA statistical tests for the ITS2 dataset. The R2 and p-values from the adonis test are presented for the various beta diversity metrics used. Two of the beta-diversity metrics used the genus classification level versus species.
Variables	Genus rCLR Euclidean R2	Genus rCLR Euclidean P-value	Genus Realtive Abundance Bray-Curtis R2	Genus Realtive Abundance Bray-Curtis P-value	rCLR Euclidean R2	rCLR Euclidean P-value	Realtive Abundance Bray-Curtis R2	Realtive Abundance Bray-Curtis P-value
Treatment	0.0133922	1	0.0140594	1	0.00913224	1	0.0239294	1
Location	0.0357592	1	0.0466115	1	0.0274055	1	0.0454696	1
Soil_Horizon	0.0571695	1	0.0830711	1	0.0379593	1	0.0561232	1
Sample_within_site	0.0194869	1	0.0196395	1	0.0158282	1	0.0169179	1
Sampling_round	0.0129994	1	0.0177845	1	0.00786804	1	0.0147936	1
Treatment&Location	0.0273249	1	0.0555712	1	0.0311969	1	0.0458925	1
Treatment&Soil_Horizon	0.0189186	1	0.0195487	1	0.0208496	1	0.0206504	1
Location&Soil_Horizon	0.0605094	1	0.046948	1	0.0573965	1	0.0478143	1
Treatment&Sample_within_site	0.0137292	1	0.0198537	1	0.0150558	1	0.0170856	1
Location&Sample_within_site	0.0604558	1	0.0758896	1	0.0668786	1	0.0814176	1
Soil_Horizon&Sample_within_site	0.0185402	1	0.0193583	1	0.0260515	1	0.0210754	1
Treatment&Sampling_round	0.0069226	1	0.00418049	1	0.00683485	1	0.00701567	1
Location&Sampling_round	0.0286627	1	0.0384656	1	0.0289889	1	0.0347343	1
Soil_Horizon&Sampling_round	0.0132123	1	0.00793808	1	0.012666	1	0.00960555	1
Sample_within_site&Sampling_round	0.00611876	1	0.00655273	1	0.00674624	1	0.0073248	1
Treatment&Location&Soil_Horizon	0.0526204	1	0.0465791	1	0.0563194	1	0.0487214	1
Treatment&Location&Sample_within_site	0.0442998	1	0.0591338	1	0.0547557	1	0.0682917	1
Treatment&Soil_Horizon&Sample_within_site	0.0356948	1	0.02368	1	0.0277497	1	0.022056	1
Location&Soil_Horizon&Sample_within_site	0.107548	1	0.088072	1	0.114624	1	0.0875427	1
Treatment&Location&Sampling_round	0.0254784	1	0.0310668	1	0.0319045	1	0.0375674	1
Treatment&Soil_Horizon&Sampling_round	0.013708	1	0.00739806	1	0.0129345	1	0.00861425	1
Location&Soil_Horizon&Sampling_round	0.0487599	1	0.034368	1	0.0555802	1	0.0397338	1
Treatment&Sample_within_site&Sampling_round	0.0059889	1	0.00408907	1	0.00648185	1	0.0067179	1
Location&Sample_within_site&Sampling_round	0.0305503	1	0.055519	1	0.0278264	1	0.0413309	1
Soil_Horizon&Sample_within_site&Sampling_round	0.0129295	1	0.00760381	1	0.0132516	1	0.00963104	1
Treatment&Location&Soil_Horizon&Sample_within_site	0.0758657	1	0.0495286	1	0.0780088	1	0.0550776	1
Treatment&Location&Soil_Horizon&Sampling_round	0.0385709	1	0.0267476	1	0.0432155	1	0.0346871	1
Treatment&Location&Sample_within_site&Sampling_round	0.0299979	1	0.0222701	1	0.0238113	1	0.0282926	1
Treatment&Soil_Horizon&Sample_within_site&Sampling_round	0.0142038	1	0.00736997	1	0.013563	1	0.00934346	1
Location&Soil_Horizon&Sample_within_site&Sampling_round	0.0542549	1	0.0476347	1	0.049258	1	0.0379946	1
Treatment&Location&Soil_Horizon&Sample_within_site&Sampling_round	0.0163267	1	0.0134667	1	0.0198578	1	0.0145476	1
Residuals	1.0198e-16	NA	1.05e-16	NA	1.0265e-16	NA	9.02e-17	NA
Total	1	NA	1	NA	1	NA	1	NA
