# Supplementary material for: Lime amendment to chronically acidified forest soils results in shifts in prokaryotic communities
Source: Appl Environ Microbiol. 2025 Dec 29;92(1):e02171-24. doi: 10.1128/aem.02171-24 (PMC12838336; doi:10.1128/aem.02171-24)
Supplement: Table S6 — ITS2 relative abundance at all taxonomic levels. [file aem.02171-24-s0005.xlsx]

## Sheet: phylum
Supplementary Table 6: ITS2 relative abundance at all taxonomic levels.
	Lower Forest Floor _Control_Fall_Site1 (ITS35)	Lower Forest Floor _Control_Fall_Site1 (ITS47)	Lower Forest Floor _Control_Fall_Site2 (ITS14)	Lower Forest Floor _Control_Fall_Site2 (ITS23)	Lower Forest Floor _Control_Fall_Site3 (ITS38)	Lower Forest Floor _Control_Fall_Site4 (ITS26)	Lower Forest Floor _Control_Fall_Site4 (ITS5)	Lower Forest Floor _Control_Fall_Site5 (ITS50)	Lower Forest Floor _Control_Fall_Site5 (ITS53)	Lower Forest Floor _Control_Summer_Site1 (ITS134)	Lower Forest Floor _Control_Summer_Site1 (ITS95)	Lower Forest Floor _Control_Summer_Site2 (ITS104)	Lower Forest Floor _Control_Summer_Site2 (ITS98)	Lower Forest Floor _Control_Summer_Site3 (ITS107)	Lower Forest Floor _Control_Summer_Site3 (ITS110)	Lower Forest Floor _Control_Summer_Site3 (ITS113)	Lower Forest Floor _Control_Summer_Site4 (ITS116)	Lower Forest Floor _Control_Summer_Site4 (ITS119)	Lower Forest Floor _Control_Summer_Site4 (ITS122)	Lower Forest Floor _Control_Summer_Site5 (ITS125)	Lower Forest Floor _Control_Summer_Site5 (ITS128)	Lower Forest Floor _Control_Summer_Site5 (ITS131)	Lower Forest Floor _Treatment _Fall_Site1 (ITS17)	Lower Forest Floor _Treatment _Fall_Site1 (ITS41)	Lower Forest Floor _Treatment _Fall_Site2 (ITS20)	Lower Forest Floor _Treatment _Fall_Site2 (ITS29)	Lower Forest Floor _Treatment _Fall_Site3 (ITS44)	Lower Forest Floor _Treatment _Fall_Site3 (ITS59)	Lower Forest Floor _Treatment _Fall_Site4 (ITS32)	Lower Forest Floor _Treatment _Fall_Site4 (ITS8)	Lower Forest Floor _Treatment _Fall_Site5 (ITS11)	Lower Forest Floor _Treatment _Fall_Site5 (ITS56)	Lower Forest Floor _Treatment _Summer_Site1 (ITS137)	Lower Forest Floor _Treatment _Summer_Site1 (ITS62)	Lower Forest Floor _Treatment _Summer_Site1 (ITS65)	Lower Forest Floor _Treatment _Summer_Site2 (ITS140)	Lower Forest Floor _Treatment _Summer_Site2 (ITS68)	Lower Forest Floor _Treatment _Summer_Site2 (ITS71)	Lower Forest Floor _Treatment _Summer_Site3 (ITS143)	Lower Forest Floor _Treatment _Summer_Site3 (ITS74)	Lower Forest Floor _Treatment _Summer_Site3 (ITS77)	Lower Forest Floor _Treatment _Summer_Site4 (ITS146)	Lower Forest Floor _Treatment _Summer_Site4 (ITS80)	Lower Forest Floor _Treatment _Summer_Site4 (ITS83)	Lower Forest Floor _Treatment _Summer_Site5 (ITS149)	Lower Forest Floor _Treatment _Summer_Site5 (ITS86)	Lower Forest Floor _Treatment _Summer_Site5 (ITS89)	Upper B Horizon_Control_Fall_Site1 (ITS36)	Upper B Horizon_Control_Fall_Site1 (ITS48)
p__Ascomycota	6.28675	1.14911	65.2696	48.4755	22.8222	21.549	69.9632	0.470211	0.78369	1.5974	46.0684	12.3509	42.8475	10.6657	0.952027	25.0342	2.75446	29.6589	17.2845	2.34323	28.6645	2.4128	34.7333	12.1707	1.01651	0.881182	0.569929	1.95355	2.83321	14.5633	60.8461	3.64247	3.13929	12.5102	1.11908	3.05291	24.5858	14.2909	2.46762	0.828288	0.506018	10.9279	5.30087	0.686682	0.739386	0.896614	4.02692	1.17959	2.97702
p__Basidiobolomycota	0	0	0	0	0	0	0	0	0	0	0	0	0	0	0	0	0	0	0	0	0	0	0	0	0	0	0	0	0	0	0	0	0	0	0	0	0	0	0	0	0	0	0	0	0	0	0	0	0
p__Basidiomycota	93.6143	97.0862	33.4965	50.8048	76.6926	78.0657	29.8552	98.8969	98.5505	97.0714	53.3333	87.6491	56.7333	88.2066	98.5477	74.5983	97.0213	69.1919	80.2201	93.9742	70.5533	93.2017	64.8491	85.2846	97.9211	98.8204	99.2292	97.9357	96.9767	84.0946	38.8128	95.6697	93.9369	86.363	97.9959	96.7868	74.8242	85.1525	96.9461	98.6658	99.1995	88.3486	94.4386	99.198	98.3595	98.4866	95.2578	98.3175	96.744
p__Calcarisporiellomycota	0	0	0	0	0	0	0	0	0	0	0	0	0	0.0363769	0	0	0.00287522	0.0100516	0	0	0	0	0	0	0	0	0	0	0	0	0	0	0	0	0	0	0	0	0	0	0	0	0	0	0	0	0.00575275	0	0
p__Chytridiomycota	0.00848033	0	0.0326413	0	0	0.0511107	0.0129679	0	0.0137489	0	0.0683761	0	0.0289087	0.0218261	0.0371662	0.0195488	0.0143761	0.0536085	0	0.0954839	0	0.0850106	0.0283132	0.380333	0	0	0.0697036	0	0.0450113	0	0.00583124	0	0.197854	0.0610915	0.0109713	0.00667668	0.0178806	0.0242014	0.00598211	0.0340751	0	0	0	0	0.0192548	0.0110149	0.0402692	0	0
p__Entorrhizomycota	0	0	0	0	0	0	0	0	0	0	0	0	0	0	0	0	0	0	0	0	0	0	0	0	0	0	0	0	0	0	0	0	0	0	0	0	0	0	0	0	0	0	0	0	0	0	0	0.0137162	0
p__Glomeromycota	0	0	0	0	0	0	0	0	0	0	0	0	0	0	0	0	0	0	0	0	0	0	0.0141566	0	0	0	0	0	0	0	0	0	0	0	0.0475424	0	0	0.133107	0	0	0	0	0	0	0	0	0	0	0
p__Kickxellomycota	0	0	0	0	0	0	0	0	0.0157131	0	0	0	0	0	0	0	0	0	0	0.0464516	0	0	0	0	0	0	0	0	0	0	0	0	0	0	0	0	0	0	0	0	0	0	0	0	0	0	0	0	0
p__Mortierellomycota	0.0848033	1.32695	1.12286	0.519315	0.423356	0.334185	0.157235	0.414294	0.475321	1.272	0.42735	0	0.0289087	0.647508	0.391675	0.218947	0.0589419	0.968304	2.49548	3.44774	0.6372	3.86048	0.363353	0.366503	1.03179	0.298465	0.131207	0.0811928	0.145036	1.26202	0.335297	0.529579	2.07088	0.386913	0.77165	0.0484059	0.518536	0.36302	0.421739	0.432492	0.234426	0.713208	0.219852	0.0833954	0.791374	0.552949	0.446797	0.434345	0.190882
p__Mucoromycota	0	0.437756	0.0326413	0.0364431	0.0521054	0	0.00810491	0.177918	0.155167	0.0591628	0.102564	0	0.327632	0.378319	0.0714735	0.0977441	0.133698	0.0737117	0	0	0.0285313	0.220028	0	1.6873	0.0152858	0	0	0.0295247	0	0	0	0.0710411	0.628737	0.576975	0	0.0984811	0.0536417	0.0282349	0.128615	0.031454	0	0	0.0162853	0	0.0712429	0.0330447	0.197511	0.0548647	0.0880993
p__Rozellomycota	0	0	0	0	0	0	0	0	0	0	0	0	0	0	0	0	0	0	0	0.0154839	0	0	0	0	0	0	0	0	0	0	0	0	0	0	0	0	0	0	0	0	0.00571772	0	0	0	0	0.00881193	0.0115055	0	0
k__Fungi;k__Fungi;k__Fungi;k__Fungi;k__Fungi	0.00565355	0	0.0456979	0.163994	0.00976976	0	0.00324196	0.0406669	0.0058924	0	0	0	0.0337268	0.0436522	0	0.0312781	0.0143761	0.0435569	0	0.0774194	0.116503	0.220028	0.0117972	0.110642	0.0152858	0	0	0	0	0.0801282	0	0.0871868	0.0263806	0.101819	0.0548566	0.00667668	0	0.00806712	0.0299106	0.00786349	0.0543183	0.0102867	0.024428	0.0319387	0.0192548	0.0110149	0.0134231	0	0
[truncated: 90 more columns]

## Sheet: class
	Lower Forest Floor _Control_Fall_Site1 (ITS35)	Lower Forest Floor _Control_Fall_Site1 (ITS47)	Lower Forest Floor _Control_Fall_Site2 (ITS14)	Lower Forest Floor _Control_Fall_Site2 (ITS23)	Lower Forest Floor _Control_Fall_Site3 (ITS38)	Lower Forest Floor _Control_Fall_Site4 (ITS26)	Lower Forest Floor _Control_Fall_Site4 (ITS5)	Lower Forest Floor _Control_Fall_Site5 (ITS50)	Lower Forest Floor _Control_Fall_Site5 (ITS53)	Lower Forest Floor _Control_Summer_Site1 (ITS134)	Lower Forest Floor _Control_Summer_Site1 (ITS95)	Lower Forest Floor _Control_Summer_Site2 (ITS104)	Lower Forest Floor _Control_Summer_Site2 (ITS98)	Lower Forest Floor _Control_Summer_Site3 (ITS107)	Lower Forest Floor _Control_Summer_Site3 (ITS110)	Lower Forest Floor _Control_Summer_Site3 (ITS113)	Lower Forest Floor _Control_Summer_Site4 (ITS116)	Lower Forest Floor _Control_Summer_Site4 (ITS119)	Lower Forest Floor _Control_Summer_Site4 (ITS122)	Lower Forest Floor _Control_Summer_Site5 (ITS125)	Lower Forest Floor _Control_Summer_Site5 (ITS128)	Lower Forest Floor _Control_Summer_Site5 (ITS131)	Lower Forest Floor _Treatment _Fall_Site1 (ITS17)	Lower Forest Floor _Treatment _Fall_Site1 (ITS41)	Lower Forest Floor _Treatment _Fall_Site2 (ITS20)	Lower Forest Floor _Treatment _Fall_Site2 (ITS29)	Lower Forest Floor _Treatment _Fall_Site3 (ITS44)	Lower Forest Floor _Treatment _Fall_Site3 (ITS59)	Lower Forest Floor _Treatment _Fall_Site4 (ITS32)	Lower Forest Floor _Treatment _Fall_Site4 (ITS8)	Lower Forest Floor _Treatment _Fall_Site5 (ITS11)	Lower Forest Floor _Treatment _Fall_Site5 (ITS56)	Lower Forest Floor _Treatment _Summer_Site1 (ITS137)	Lower Forest Floor _Treatment _Summer_Site1 (ITS62)	Lower Forest Floor _Treatment _Summer_Site1 (ITS65)	Lower Forest Floor _Treatment _Summer_Site2 (ITS140)	Lower Forest Floor _Treatment _Summer_Site2 (ITS68)	Lower Forest Floor _Treatment _Summer_Site2 (ITS71)	Lower Forest Floor _Treatment _Summer_Site3 (ITS143)	Lower Forest Floor _Treatment _Summer_Site3 (ITS74)	Lower Forest Floor _Treatment _Summer_Site3 (ITS77)	Lower Forest Floor _Treatment _Summer_Site4 (ITS146)	Lower Forest Floor _Treatment _Summer_Site4 (ITS80)	Lower Forest Floor _Treatment _Summer_Site4 (ITS83)	Lower Forest Floor _Treatment _Summer_Site5 (ITS149)	Lower Forest Floor _Treatment _Summer_Site5 (ITS86)	Lower Forest Floor _Treatment _Summer_Site5 (ITS89)	Upper B Horizon_Control_Fall_Site1 (ITS36)	Upper B Horizon_Control_Fall_Site1 (ITS48)
p__Ascomycota;c__Dothideomycetes	0.0169607	0	33.7577	27.2261	3.27938	13.9925	0.121574	0	0.216055	0	23.2137	2.51532	8.58106	1.66606	0.0543199	6.81863	0	0.177578	1.27547	0.268387	0.94629	0.120015	0	1.79794	0.0382146	0	0.0123006	0.0565889	2.51313	0.140224	0	0.264789	0.184664	10.6706	0.0402282	1.45552	1.00727	0.0887383	0	0.0524233	0	0.109724	0.195424	0.289222	0.155964	0	2.42766	0	0
p__Ascomycota;c__Eurotiomycetes	0.217662	0.629275	0	0.0273324	0.055362	0.306664	0.0372826	0.0381253	0.0471392	0	0	0	0.134907	0.152783	0.200126	0.0625562	0.120759	0.0603096	0.113829	0.263226	0	0.225028	0.346837	0.117558	0.305717	0	0.0820042	0.25096	0.0650163	5.36859	0.113709	0.0581245	0.180267	0.0882433	0.0548566	1.03822	1.35296	1.59326	0.0957138	0.448219	0.237285	0.0514333	0.252422	0.0603286	0.0442861	0.129976	0.364341	0	0
p__Ascomycota;c__Geoglossomycetes	0	0	0	0	0	0	0	0	0	0	0	0	0	0	0	0	0	0	0	0	0	0	0	0	0	0	0	0	0	0	0	0	0	0	0	0	0	0	0	0	0	0	0	0	0	0	0	0	0
p__Ascomycota;c__Lecanoromycetes	0	0	0	0	0	0	0	0	0.0157131	0	0	0	0	0	0	0	0	0.0301548	0	0	0	0.0100013	0	0	0	0	0	0	0	0	0	0	0.0351741	0.0475156	0.0182855	0.00500751	0	0	0	0	0	0	0	0.0319387	0	0	0	0	0
p__Ascomycota;c__Leotiomycetes	5.93905	0.123119	31.1725	20.9609	19.2888	6.7702	7.54891	0.373627	0.188557	0.990978	22.6838	9.83554	33.5004	8.3594	0.334496	16.0105	2.60926	6.10467	15.7609	0.464516	27.5375	1.34267	2.10698	3.15331	0.321003	0.810119	0.303415	1.43195	0.105026	8.79407	3.23051	2.93206	0.589166	1.43226	0.259655	0.507428	21.3732	12.1813	2.17151	0.230662	0.177249	10.6775	4.47032	0.186309	0.246462	0.482453	0.901264	0.164594	0.0403788
p__Ascomycota;c__Orbiliomycetes	0	0	0	0	0	0	0	0	0	0	0	0	0	0	0	0	0	0	0	0	0	0	0	0	0.0229288	0	0	0	0	0	0	0	0	0	0	0.0133534	0	0	0	0	0.0142943	0	0	0	0	0.0969312	0	0	0
p__Ascomycota;c__Pezizomycetes	0.00565355	0	0	0	0	0.1494	0	0.0177918	0	0.502884	0	0	0	0	0.00857682	0	0.00718804	0	0	0	0	0	0	4.41878	0	0	0	0	0	0	0	0	0.342948	0	0	0	0.387412	0	0	0	0	0	0	0	0	0.0132179	0.00383516	0.882407	2.62095
p__Ascomycota;c__Saccharomycetes	0	0	0	0	0.0325659	0.0117948	0	0	0.0058924	0	0	0	0.0240906	0	0.00571788	0	0.00575043	0.0737117	0	0.265806	0	0.00500063	0	0.269691	0.0458575	0	0	0	0.060015	0	0.00583124	0	0.0659515	0.0135759	0	0	0	0	0	0	0	0	0.024428	0	0	0.0110149	0.0134231	0	0.0146832
p__Ascomycota;c__Sordariomycetes	0.0367481	0.109439	0.33947	0.249028	0.130263	0.255553	62.2441	0.0177918	0.298549	0.0591628	0.17094	0	0.607083	0.48745	0.294471	2.14255	0.0115009	0.291496	0.0992353	0.379355	0.121258	0.407551	30.2739	2.35115	0.282788	0.0710631	0.135307	0.177148	0.08002	0.200321	57.4961	0.355205	1.6312	0.190062	0.365711	0.0267067	0.345691	0.391255	0.14058	0.096983	0.0771892	0.0754355	0.309421	0.0461336	0.267642	0.158615	0.228192	0.118873	0.198223
p__Ascomycota;c__Xylonomycetes	0	0	0	0	0	0	0	0	0	0	0	0	0	0	0	0	0	0	0	0	0	0	0	0	0	0	0	0	0	0	0	0	0	0	0	0	0	0	0	0	0	0	0	0	0	0	0	0	0
p__Ascomycota;p__Ascomycota	0.0706694	0.287278	0	0.0121477	0.0358225	0.0629054	0.0113469	0.0228752	0.0117848	0.0443721	0	0	0	0	0.0543199	0	0	22.921	0.0350242	0.701935	0.0594403	0.302538	2.00552	0.0622364	0	0	0.0369019	0.0369058	0.0100025	0.0600962	0	0.0322914	0.109919	0.0678794	0.380339	0.00667668	0.119204	0.036302	0.0598211	0	0	0.0137155	0.048856	0.0727492	0.0250313	0.00440597	0.0882088	0.0137162	0.102782
p__Basidiobolomycota;c__Basidiobolomycetes	0	0	0	0	0	0	0	0	0	0	0	0	0	0	0	0	0	0	0	0	0	0	0	0	0	0	0	0	0	0	0	0	0	0	0	0	0	0	0	0	0	0	0	0	0	0	0	0	0
p__Basidiomycota;c__Agaricomycetes	93.5634	97.0041	33.2485	50.495	76.3995	77.987	29.7726	98.5487	98.3541	96.8348	52.4103	87.2299	56.0877	87.8501	98.3733	74.4341	96.9983	67.1648	80.1909	92.4981	66.2522	92.5416	64.8279	82.4908	97.2638	98.8204	99.2292	97.5741	96.9542	84.0946	38.7574	95.6568	92.143	86.0372	97.8021	96.7401	74.6931	84.132	96.8624	98.2569	99.1738	88.2595	93.7464	99.1359	98.3364	98.3125	94.8743	98.226	96.6816
p__Basidiomycota;c__Cystobasidiomycetes	0	0	0	0	0	0	0	0	0	0	0	0	0	0	0	0	0	0	0	0	0	0	0	0.0484061	0	0	0	0	0	0	0	0	0	0	0	0	0	0	0	0	0	0	0	0	0	0	0	0	0
p__Basidiomycota;c__GS25	0	0	0	0	0	0	0	0	0.00785654	0	0	0	0	0	0	0	0	0	0	0	0	0	0	0	0	0	0	0	0	0	0	0	0	0	0	0	0	0	0	0	0	0	0	0	0	0.0110149	0	0.0274323	0
p__Basidiomycota;c__GS26	0	0	0	0	0	0	0	0	0	0	0	0	0	0	0	0	0	0	0	0	0	0	0	0	0	0	0	0	0	0	0	0	0.145093	0	0	0	0	0	0	0	0	0	0	0	0	0	0	0	0
p__Basidiomycota;c__GS27	0	0	0	0	0	0	0	0	0	0	0	0	0	0	0	0.0117293	0	0	0	0	0.0166433	0.0300038	0	0	0	0	0	0	0	0	0	0	0.167077	0	0	0	0	0	0	0	0	0	0	0	0	0	0	0	0
p__Basidiomycota;c__Geminibasidiomycetes	0	0	0	0	0	0	0	0	0	0	0	0	0	0	0	0	0	0	0	0	0	0	0	0	0	0	0	0	0	0	0	0	0	0	0	0	0	0	0	0	0	0	0	0	0	0	0	0	0
p__Basidiomycota;c__Malasseziomycetes	0	0	0	0	0	0	0.00324196	0.0101667	0	0	0	0	0	0	0	0	0	0	0	0.00516129	0	0	0	0	0.0382146	0	0	0	0	0	0	0	0	0	0.00731422	0	0	0	0	0	0	0	0	0	0	0	0	0	0
p__Basidiomycota;c__Microbotryomycetes	0.0310945	0.0820793	0.169735	0.127551	0.159573	0.0786318	0.0340406	0.223668	0.108027	0.103535	0.803419	0	0.40954	0.20371	0.131511	0.0899245	0.0172513	0.184279	0.0291869	0.660645	0.0499299	0.255032	0	1.2309	0.458575	0	0	0.0418266	0.0225056	0	0.00874687	0	0.43528	0.305458	0.0694851	0	0	0.53243	0.0149553	0.366963	0	0	0.138425	0.047908	0.00577645	0.110149	0.11122	0.0182882	0
p__Basidiomycota;c__Pucciniomycetes	0	0	0	0	0	0	0	0	0	0	0	0	0	0	0	0	0	0	0	0	0	0.0150019	0	0.601618	0	0	0	0	0	0	0	0	0	0	0	0	0	0	0	0	0	0	0	0	0	0	0	0	0
p__Basidiomycota;c__Tremellomycetes	0	0	0.0130565	0.0182216	0	0	0	0.114376	0.0314262	0.133116	0.119658	0	0.0915442	0.0436522	0.0343073	0.0430074	0.00575043	0.0670107	0	0.0851613	0.0190209	0.252532	0.0212349	0.836733	0.160501	0	0	0.0369058	0	0	0.00874687	0.0129166	0.967288	0.0203638	0.117028	0.0350526	0.107283	0.423524	0	0.0419386	0.0257297	0.00685777	0.553701	0.014195	0.0173294	0.0528716	0.187923	0	0.0477204
p__Basidiomycota;c__Tritirachiomycetes	0	0	0.0261131	0.151846	0	0	0	0	0	0	0	0	0	0	0	0	0	0	0	0	0	0	0	0	0	0	0	0	0	0	0	0	0	0	0	0	0	0	0	0	0	0	0	0	0	0	0	0	0
p__Basidiomycota;p__Basidiomycota	0.0197874	0	0.0391696	0.0121477	0.13352	0	0.0453875	0	0.0491034	0	0	0.41922	0.144543	0.109131	0.00857682	0.0195488	0	1.77578	0	0.725161	4.21551	0.107513	0	0.0760667	0	0	0	0.282945	0	0	0.0379031	0	0.0791418	0	0	0.0116842	0.0238407	0.0645369	0.0687943	0	0	0.0822932	0	0	0	0	0.0843736	0.0457206	0.0146832
p__Calcarisporiellomycota;c__Calcarisporiellomycetes	0	0	0	0	0	0	0	0	0	0	0	0	0	0.0363769	0	0	0.00287522	0.0100516	0	0	0	0	0	0	0	0	0	0	0	0	0	0	0	0	0	0	0	0	0	0	0	0	0	0	0	0	0.00575275	0	0
p__Chytridiomycota;c__Spizellomycetes	0	0	0	0	0	0	0	0	0	0	0	0	0	0	0	0	0	0	0	0	0	0	0	0	0	0	0	0	0	0	0	0	0	0	0	0	0	0	0	0	0	0	0	0	0	0	0	0	0
p__Chytridiomycota;p__Chytridiomycota	0.00848033	0	0.0326413	0	0	0.0511107	0.0129679	0	0.0137489	0	0.0683761	0	0.0289087	0.0218261	0.0371662	0.0195488	0.0143761	0.0536085	0	0.0954839	0	0.0850106	0.0283132	0.380333	0	0	0.0697036	0	0.0450113	0	0.00583124	0	0.197854	0.0610915	0.0109713	0.00667668	0.0178806	0.0242014	0.00598211	0.0340751	0	0	0	0	0.0192548	0.0110149	0.0402692	0	0
p__Entorrhizomycota;c__Entorrhizomycetes	0	0	0	0	0	0	0	0	0	0	0	0	0	0	0	0	0	0	0	0	0	0	0	0	0	0	0	0	0	0	0	0	0	0	0	0	0	0	0	0	0	0	0	0	0	0	0	0.0137162	0
p__Glomeromycota;c__Glomeromycetes	0	0	0	0	0	0	0	0	0	0	0	0	0	0	0	0	0	0	0	0	0	0	0.0141566	0	0	0	0	0	0	0	0	0	0	0	0.0475424	0	0	0.133107	0	0	0	0	0	0	0	0	0	0	0
p__Kickxellomycota;c__Kickxellomycetes	0	0	0	0	0	0	0	0	0.0157131	0	0	0	0	0	0	0	0	0	0	0.0464516	0	0	0	0	0	0	0	0	0	0	0	0	0	0	0	0	0	0	0	0	0	0	0	0	0	0	0	0	0
p__Mortierellomycota;c__Mortierellomycetes	0.0848033	1.32695	1.12286	0.519315	0.423356	0.334185	0.157235	0.414294	0.475321	1.272	0.42735	0	0.0289087	0.647508	0.391675	0.218947	0.0589419	0.968304	2.49548	3.44774	0.6372	3.86048	0.363353	0.366503	1.03179	0.298465	0.131207	0.0811928	0.145036	1.26202	0.335297	0.529579	2.07088	0.386913	0.77165	0.0484059	0.518536	0.36302	0.421739	0.432492	0.234426	0.713208	0.219852	0.0833954	0.791374	0.552949	0.446797	0.434345	0.190882
p__Mucoromycota;c__Endogonomycetes	0	0	0.0326413	0.0364431	0.0293093	0	0.00486295	0.0533754	0.0805295	0	0	0	0.00963623	0.363769	0.0371662	0.0117293	0.115009	0.0737117	0	0	0.0118881	0.130016	0	0	0	0	0	0.0172227	0	0	0	0.0710411	0.0131903	0	0	0.0250376	0.0178806	0	0.128615	0	0	0	0	0	0.0365842	0.0330447	0.00958791	0.0365764	0
p__Mucoromycota;c__Mucoromycetes	0	0	0	0	0	0	0	0	0	0	0	0	0	0	0	0	0	0	0	0	0	0	0	0	0	0	0	0	0	0	0	0	0	0	0	0	0	0	0	0	0	0	0	0	0	0	0	0	0
p__Mucoromycota;c__Umbelopsidomycetes	0	0.437756	0	0	0.0227961	0	0.00324196	0.124542	0.0746371	0.0591628	0.102564	0	0.317996	0.0145507	0.0343073	0.0860148	0.0186889	0	0	0	0.0166433	0.0900113	0	1.67347	0.0152858	0	0	0.0123019	0	0	0	0	0.250616	0.576975	0	0.0734435	0.0357611	0	0	0.031454	0	0	0.0162853	0	0.0346587	0	0.187923	0.0182882	0.0880993
p__Mucoromycota;p__Mucoromycota	0	0	0	0	0	0	0	0	0	0	0	0	0	0	0	0	0	0	0	0	0	0	0	0.0138303	0	0	0	0	0	0	0	0	0.364931	0	0	0	0	0.0282349	0	0	0	0	0	0	0	0	0	0	0
p__Rozellomycota;p__Rozellomycota	0	0	0	0	0	0	0	0	0	0	0	0	0	0	0	0	0	0	0	0.0154839	0	0	0	0	0	0	0	0	0	0	0	0	0	0	0	0	0	0	0	0	0.00571772	0	0	0	0	0.00881193	0.0115055	0	0
k__Fungi;k__Fungi;k__Fungi;k__Fungi;k__Fungi	0.00565355	0	0.0456979	0.163994	0.00976976	0	0.00324196	0.0406669	0.0058924	0	0	0	0.0337268	0.0436522	0	0.0312781	0.0143761	0.0435569	0	0.0774194	0.116503	0.220028	0.0117972	0.110642	0.0152858	0	0	0	0	0.0801282	0	0.0871868	0.0263806	0.101819	0.0548566	0.00667668	0	0.00806712	0.0299106	0.00786349	0.0543183	0.0102867	0.024428	0.0319387	0.0192548	0.0110149	0.0134231	0	0
[truncated: 90 more columns]

## Sheet: order
	Lower Forest Floor _Control_Fall_Site1 (ITS35)	Lower Forest Floor _Control_Fall_Site1 (ITS47)	Lower Forest Floor _Control_Fall_Site2 (ITS14)	Lower Forest Floor _Control_Fall_Site2 (ITS23)	Lower Forest Floor _Control_Fall_Site3 (ITS38)	Lower Forest Floor _Control_Fall_Site4 (ITS26)	Lower Forest Floor _Control_Fall_Site4 (ITS5)	Lower Forest Floor _Control_Fall_Site5 (ITS50)	Lower Forest Floor _Control_Fall_Site5 (ITS53)	Lower Forest Floor _Control_Summer_Site1 (ITS134)	Lower Forest Floor _Control_Summer_Site1 (ITS95)	Lower Forest Floor _Control_Summer_Site2 (ITS104)	Lower Forest Floor _Control_Summer_Site2 (ITS98)	Lower Forest Floor _Control_Summer_Site3 (ITS107)	Lower Forest Floor _Control_Summer_Site3 (ITS110)	Lower Forest Floor _Control_Summer_Site3 (ITS113)	Lower Forest Floor _Control_Summer_Site4 (ITS116)	Lower Forest Floor _Control_Summer_Site4 (ITS119)	Lower Forest Floor _Control_Summer_Site4 (ITS122)	Lower Forest Floor _Control_Summer_Site5 (ITS125)	Lower Forest Floor _Control_Summer_Site5 (ITS128)	Lower Forest Floor _Control_Summer_Site5 (ITS131)	Lower Forest Floor _Treatment _Fall_Site1 (ITS17)	Lower Forest Floor _Treatment _Fall_Site1 (ITS41)	Lower Forest Floor _Treatment _Fall_Site2 (ITS20)	Lower Forest Floor _Treatment _Fall_Site2 (ITS29)	Lower Forest Floor _Treatment _Fall_Site3 (ITS44)	Lower Forest Floor _Treatment _Fall_Site3 (ITS59)	Lower Forest Floor _Treatment _Fall_Site4 (ITS32)	Lower Forest Floor _Treatment _Fall_Site4 (ITS8)	Lower Forest Floor _Treatment _Fall_Site5 (ITS11)	Lower Forest Floor _Treatment _Fall_Site5 (ITS56)	Lower Forest Floor _Treatment _Summer_Site1 (ITS137)	Lower Forest Floor _Treatment _Summer_Site1 (ITS62)	Lower Forest Floor _Treatment _Summer_Site1 (ITS65)	Lower Forest Floor _Treatment _Summer_Site2 (ITS140)	Lower Forest Floor _Treatment _Summer_Site2 (ITS68)	Lower Forest Floor _Treatment _Summer_Site2 (ITS71)	Lower Forest Floor _Treatment _Summer_Site3 (ITS143)	Lower Forest Floor _Treatment _Summer_Site3 (ITS74)	Lower Forest Floor _Treatment _Summer_Site3 (ITS77)	Lower Forest Floor _Treatment _Summer_Site4 (ITS146)	Lower Forest Floor _Treatment _Summer_Site4 (ITS80)	Lower Forest Floor _Treatment _Summer_Site4 (ITS83)	Lower Forest Floor _Treatment _Summer_Site5 (ITS149)	Lower Forest Floor _Treatment _Summer_Site5 (ITS86)	Lower Forest Floor _Treatment _Summer_Site5 (ITS89)	Upper B Horizon_Control_Fall_Site1 (ITS36)	Upper B Horizon_Control_Fall_Site1 (ITS48)
p__Ascomycota;c__Dothideomycetes;o__Botryosphaeriales	0	0	0	0	0	0	0	0	0	0	0	0	0	0	0	0	0	0	0	0	0	0.00500063	0	0	0	0	0	0	0	0	0	0	0	0	0	0	0	0	0	0	0	0	0	0	0	0	0	0	0
p__Ascomycota;c__Dothideomycetes;o__Capnodiales	0	0	0	0	0	0	0.089154	0	0	0	0	0	0	0	0	0	0	0	0	0	0	0.0275034	0	0	0	0	0	0	0	0	0	0.00968742	0	0	0	0	0	0	0	0	0	0	0	0	0	0	0	0	0
p__Ascomycota;c__Dothideomycetes;o__Dothideales	0	0	0	0	0	0	0	0	0	0	0	0	0.0144543	0	0.00571788	0.0234586	0	0.00670107	0	0	0	0	0	0	0	0	0	0	0	0	0	0	0.00879353	0	0	0	0	0	0	0.015727	0	0	0	0	0	0	0	0	0
p__Ascomycota;c__Dothideomycetes;o__Mytilinidales	0.0169607	0	33.6989	27.2261	3.27938	13.9925	0.0162098	0	0.216055	0	23.2137	2.51532	8.56661	1.66606	0.048602	6.79517	0	0.170877	1.27547	0.255484	0.94629	0.0750094	0	1.79794	0.0382146	0	0	0.0565889	2.51313	0.140224	0	0.255102	0.131903	10.6706	0.032914	1.44717	1.00727	0.0645369	0	0.0288328	0	0.109724	0.195424	0.289222	0.155964	0	2.41999	0	0
p__Ascomycota;c__Dothideomycetes;o__Mytilinidiales	0	0	0	0	0	0	0.0162098	0	0	0	0	0	0	0	0	0	0	0	0	0.0129032	0	0.00750094	0	0	0	0	0.0123006	0	0	0	0	0	0.0351741	0	0.00731422	0.00834585	0	0.0242014	0	0.00786349	0	0	0	0	0	0	0.00767033	0	0
p__Ascomycota;c__Dothideomycetes;o__Pleosporales	0	0	0.0587544	0	0	0	0	0	0	0	0	0	0	0	0	0	0	0	0	0	0	0.00500063	0	0	0	0	0	0	0	0	0	0	0.00879353	0	0	0	0	0	0	0	0	0	0	0	0	0	0	0	0
p__Ascomycota;c__Dothideomycetes;o__Venturiales	0	0	0	0	0	0	0	0	0	0	0	0	0	0	0	0	0	0	0	0	0	0	0	0	0	0	0	0	0	0	0	0	0	0	0	0	0	0	0	0	0	0	0	0	0	0	0	0	0
p__Ascomycota;c__Eurotiomycetes;o__Chaetothyriales	0.0226142	0.0410397	0	0	0.039079	0.239827	0.0372826	0.0381253	0.0117848	0	0	0	0.0963623	0.152783	0.0514609	0.0547367	0.100633	0	0.107991	0.129032	0	0.0700088	0.346837	0.0829818	0.214002	0	0.0451023	0.218975	0.0325081	0	0.0991311	0.045208	0.0703482	0	0.0402282	0.0383909	0.0357611	1.54889	0.0867406	0.031454	0.020012	0.0411466	0.252422	0.0514568	0.0442861	0.112352	0.337494	0	0
p__Ascomycota;c__Eurotiomycetes;o__Eurotiales	0.195047	0.588235	0	0.0151846	0.0162829	0.066837	0	0	0.0353544	0	0	0	0.0385449	0	0.148665	0.00781953	0.0201265	0.0603096	0.00583737	0.134194	0	0.140018	0	0.0345758	0.0917151	0	0.0369019	0.031985	0.0325081	5.36859	0.0145781	0.0129166	0.109919	0.0882433	0.0146284	0.999833	1.3172	0.0443692	0.00897317	0.416765	0.217273	0.0102867	0	0.00887185	0	0.0176239	0.0268462	0	0
p__Ascomycota;c__Eurotiomycetes;o__Phaeomoniellales	0	0	0	0.0121477	0	0	0	0	0	0	0	0	0	0	0	0	0	0	0	0	0	0.0150019	0	0	0	0	0	0	0	0	0	0	0	0	0	0	0	0	0	0	0	0	0	0	0	0	0	0	0
p__Ascomycota;c__Geoglossomycetes;o__Geoglossales	0	0	0	0	0	0	0	0	0	0	0	0	0	0	0	0	0	0	0	0	0	0	0	0	0	0	0	0	0	0	0	0	0	0	0	0	0	0	0	0	0	0	0	0	0	0	0	0	0
p__Ascomycota;c__Lecanoromycetes;o__Lecanorales	0	0	0	0	0	0	0	0	0	0	0	0	0	0	0	0	0	0	0	0	0	0	0	0	0	0	0	0	0	0	0	0	0	0	0	0	0	0	0	0	0	0	0	0	0	0	0	0	0
p__Ascomycota;c__Lecanoromycetes;o__Pertusariales	0	0	0	0	0	0	0	0	0.0157131	0	0	0	0	0	0	0	0	0.0301548	0	0	0	0.0100013	0	0	0	0	0	0	0	0	0	0	0	0.0475156	0	0.00500751	0	0	0	0	0	0	0	0.0319387	0	0	0	0	0
p__Ascomycota;c__Lecanoromycetes;o__Umbilicariales	0	0	0	0	0	0	0	0	0	0	0	0	0	0	0	0	0	0	0	0	0	0	0	0	0	0	0	0	0	0	0	0	0.0351741	0	0.0182855	0	0	0	0	0	0	0	0	0	0	0	0	0	0
p__Ascomycota;c__Leotiomycetes;c__Leotiomycetes	0	0	0	0	0	0	0	0	0	0	0	0	0	0	0	0	0	0	0	0	0	0	0.153363	0	0	0	0	0	0	0	0	0	0	0	0	0	0.0476815	0	0	0	0	0	0	0	0	0	0	0.109729	0
p__Ascomycota;c__Leotiomycetes;o__Helotiales	5.93905	0.123119	31.1725	20.9609	19.2888	6.7702	7.54891	0.373627	0.188557	0.990978	22.6838	9.83554	33.5004	8.3594	0.334496	16.0105	2.60926	6.10467	15.7609	0.464516	27.5375	1.34267	1.95361	2.9666	0.321003	0.810119	0.303415	1.43195	0.105026	8.79407	3.22468	2.93206	0.589166	1.43226	0.259655	0.507428	21.3017	12.1612	2.17151	0.230662	0.177249	10.6638	4.47032	0.186309	0.242611	0.482453	0.901264	0.0548647	0.0293664
p__Ascomycota;c__Leotiomycetes;o__Rhytismatales	0	0	0	0	0	0	0	0	0	0	0	0	0	0	0	0	0	0	0	0	0	0	0	0.186709	0	0	0	0	0	0	0	0	0	0	0	0	0.0238407	0	0	0	0	0	0	0	0	0	0	0	0
p__Ascomycota;c__Leotiomycetes;o__Thelebolales	0	0	0	0	0	0	0	0	0	0	0	0	0	0	0	0	0	0	0	0	0	0	0	0	0	0	0	0	0	0	0.00583124	0	0	0	0	0	0	0.0201678	0	0	0	0.0137155	0	0	0.00385097	0	0	0	0.0110124
p__Ascomycota;c__Orbiliomycetes;o__Orbiliales	0	0	0	0	0	0	0	0	0	0	0	0	0	0	0	0	0	0	0	0	0	0	0	0	0.0229288	0	0	0	0	0	0	0	0	0	0	0.0133534	0	0	0	0	0.0142943	0	0	0	0	0.0969312	0	0	0
p__Ascomycota;c__Pezizomycetes;o__Pezizales	0.00565355	0	0	0	0	0.1494	0	0.0177918	0	0.502884	0	0	0	0	0.00857682	0	0.00718804	0	0	0	0	0	0	4.41878	0	0	0	0	0	0	0	0	0.342948	0	0	0	0.387412	0	0	0	0	0	0	0	0	0.0132179	0.00383516	0.882407	2.62095
p__Ascomycota;c__Saccharomycetes;o__Saccharomycetales	0	0	0	0	0.0325659	0.0117948	0	0	0.0058924	0	0	0	0.0240906	0	0.00571788	0	0.00575043	0.0737117	0	0.265806	0	0.00500063	0	0.269691	0.0458575	0	0	0	0.060015	0	0.00583124	0	0.0659515	0.0135759	0	0	0	0	0	0	0	0	0.024428	0	0	0.0110149	0.0134231	0	0.0146832
p__Ascomycota;c__Sordariomycetes;c__Sordariomycetes	0	0	0	0	0	0	0	0	0	0	0	0	0	0	0	0	0	0	0	0	0	0	0	0	0	0	0	0	0	0	0	0	0	0	0	0	0	0	0	0	0	0	0	0	0	0	0	0	0
p__Ascomycota;c__Sordariomycetes;o__Annulatascales	0	0	0	0	0	0	0	0	0	0	0	0	0	0	0	0	0	0	0	0	0	0	0	0	0	0	0	0	0	0	0	0	0	0	0	0	0	0	0	0	0	0	0	0	0	0	0	0	0
p__Ascomycota;c__Sordariomycetes;o__Chaetosphaeriales	0	0	0	0	0	0	0	0	0	0	0	0	0.0144543	0	0	0	0	0	0	0	0	0	0	0.0345758	0	0	0	0	0	0	0	0	0.0659515	0	0	0	0	0.0524363	0	0	0	0	0	0	0	0	0	0	0
p__Ascomycota;c__Sordariomycetes;o__Coniochaetales	0	0.0547196	0	0	0	0	0	0	0	0	0	0	0	0	0	0	0	0	0	0	0	0	0	0.0484061	0	0	0	0	0	0	0	0	0	0	0	0	0	0	0	0	0	0	0	0	0	0	0	0.0365764	0
p__Ascomycota;c__Sordariomycetes;o__Diaporthales	0	0	0	0	0	0	0	0	0	0	0	0	0	0	0	0	0	0	0	0	0	0	0	0	0	0	0	0	0	0	0	0	0	0	0	0	0	0	0	0	0	0	0	0	0	0	0	0	0
p__Ascomycota;c__Sordariomycetes;o__Hypocreales	0.0367481	0.0547196	0.319885	0.249028	0.130263	0.255553	62.2441	0.0177918	0.292656	0.0591628	0.17094	0	0.578174	0.443798	0.294471	2.13082	0.00862565	0.291496	0.0992353	0.374194	0.106993	0.375047	30.2739	2.10221	0.191073	0.0710631	0.135307	0.172227	0.08002	0	57.4844	0.30031	1.20471	0.190062	0.343768	0.0150225	0.226487	0.338819	0.128615	0.096983	0.0628949	0.0754355	0.293136	0.0461336	0.202176	0.158615	0.184088	0.082297	0.161515
p__Ascomycota;c__Sordariomycetes;o__Sordariales	0	0	0.0195848	0	0	0	0	0	0.0058924	0	0	0	0.0144543	0.0436522	0	0	0	0	0	0	0.0142657	0.0325041	0	0.165964	0.0917151	0	0	0.00492078	0	0.200321	0.0116625	0.0548954	0.360535	0	0.0219427	0.0116842	0.119204	0	0.0119642	0	0.0142943	0	0.0162853	0	0.0654664	0	0.0441044	0	0.0256956
p__Ascomycota;c__Sordariomycetes;o__Xylariales	0	0	0	0	0	0	0	0	0	0	0	0	0	0	0	0.0117293	0.00287522	0	0	0.00516129	0	0	0	0	0	0	0	0	0	0	0	0	0	0	0	0	0	0	0	0	0	0	0	0	0	0	0	0	0.0110124
p__Ascomycota;c__Xylonomycetes;o__GS34	0	0	0	0	0	0	0	0	0	0	0	0	0	0	0	0	0	0	0	0	0	0	0	0	0	0	0	0	0	0	0	0	0	0	0	0	0	0	0	0	0	0	0	0	0	0	0	0	0
p__Ascomycota;p__Ascomycota;p__Ascomycota	0.0706694	0.287278	0	0.0121477	0.0358225	0.0629054	0.0113469	0.0228752	0.0117848	0.0443721	0	0	0	0	0.0543199	0	0	22.921	0.0350242	0.701935	0.0594403	0.302538	2.00552	0.0622364	0	0	0.0369019	0.0369058	0.0100025	0.0600962	0	0.0322914	0.109919	0.0678794	0.380339	0.00667668	0.119204	0.036302	0.0598211	0	0	0.0137155	0.048856	0.0727492	0.0250313	0.00440597	0.0882088	0.0137162	0.102782
p__Basidiobolomycota;c__Basidiobolomycetes;o__Basidiobolales	0	0	0	0	0	0	0	0	0	0	0	0	0	0	0	0	0	0	0	0	0	0	0	0	0	0	0	0	0	0	0	0	0	0	0	0	0	0	0	0	0	0	0	0	0	0	0	0	0
p__Basidiomycota;c__Agaricomycetes;c__Agaricomycetes	0.00848033	0.0547196	0.0195848	0	0	0	0.0291777	0.0127084	0.475321	0	0	0	0	0.0218261	0	0.0390976	0	0.0670107	0	0.00516129	0.0237761	1.5627	0.0401104	0.0414909	0.160501	0	0	0.00984155	0.0100025	0	0	0	0.092332	0.244366	0.0585138	0.0550826	0.0357611	0.738141	0.0299106	0.00786349	0	0.0480044	0	0.0372618	0	0.0264358	0.0805385	3.85881	0
p__Basidiomycota;c__Agaricomycetes;o__Agaricales	72.7753	0.738714	28.1172	38.2744	65.7537	54.0712	20.6059	98.2945	80.3803	0.636001	5.35043	79.6517	24.7218	63.5431	87.6465	20.4207	26.2421	19.4565	0.88728	12.2761	49.2499	40.4376	53.4389	38.8908	6.56527	71.4468	10.3079	21.7818	23.921	82.3718	36.8097	93.8227	3.37232	64.4583	56.634	35.323	2.93837	34.0069	44.1181	28.4475	72.3148	10.8353	45.0452	37.9449	92.9219	98.0063	44.7353	28.5891	11.864
p__Basidiomycota;c__Agaricomycetes;o__Agaricomycetes_ord_Incertae_sedis	0	0	0	0	0	0	0	0	0	0	0	0	0	0	0	0	0	0	0	0.343226	0	0	0	0	0	0	0	0	0	0	0	0	0	0	0	0	0.0298009	0	0	0	0	0	0	0	0	0	0	0	0
p__Basidiomycota;c__Agaricomycetes;o__Atheliales	11.3297	0	3.7864	6.38362	1.63155	4.22646	6.64765	0.0152501	1.09402	15.8409	10.0513	4.28894	13.6497	19.6071	3.55652	3.42886	0.110696	3.20646	1.2813	56.5626	0.718039	30.0963	0.721988	36.5673	0	24.4031	0.0574029	0.0172227	45.3563	0.300481	0.935915	1.74696	61.5855	13.1822	12.1782	8.89835	0.208607	5.69942	40.8369	65.301	6.0522	0.161158	0.0162853	15.0609	0.055839	0.163021	41.5003	32.8411	1.81338
p__Basidiomycota;c__Agaricomycetes;o__Auriculariales	0	0	0	0	0	0	0	0	0	0	0	0	0	0	0	0	0	0	0	0	0	0	0	0	0	0	0	0	0	0	0	0	0	0	0	0	0	0.137141	0	0	0	0.0411466	0	0	0	0	0	0	0
p__Basidiomycota;c__Agaricomycetes;o__Boletales	0.0282678	0	0.0261131	0.191327	1.1105	0	0.235042	0	0.638344	3.01731	4.8547	0	8.62925	0.167334	0.122934	9.73922	0.110696	0.117269	0	3.60774	0.901115	6.98337	0.139207	0.0138303	0	0.0852757	1.49248	0	3.50088	0.260417	0.0379031	0.00968742	0	0.203638	0.0438853	0.0133534	0.107283	4.48128	5.73685	1.71948	0.020012	1.71787	5.52072	0.0212925	0	0.00881193	2.14961	0.530358	0.293664
p__Basidiomycota;c__Agaricomycetes;o__Cantharellales	7.14043	30.2189	0	0.00911079	0	7.45823	1.97111	0.129626	11.7396	18.2074	0.034188	0.161238	0.0144543	0	6.03236	1.1221	46.5914	5.0191	72.3134	0.221935	5.05718	1.6027	0	0.663855	0.0382146	2.50142	0.0492025	45.5787	20.8252	0.200321	0.180769	0.0581245	24.3932	0.149335	16.3034	51.2702	0	0.609067	0.948165	2.19129	0.746162	0.0137155	27.9212	3.07498	0.271493	0.0418567	0	0.0457206	80.2621
p__Basidiomycota;c__Agaricomycetes;o__Hymenochaetales	0	0	0	0	0	0	0.189655	0	0.00982067	0	0	0.54821	0	0	0	0	0.00431282	0	0	0	0	0.0175022	0	0	0.703149	0	0	0.0418266	0	0	0	0	0.0307773	0	0	0.0484059	0.0178806	0	0	0	0	0.0171444	0	0	0	0.00881193	0.0671154	0	0
p__Basidiomycota;c__Agaricomycetes;o__Polyporales	0	0	0	0	0	0	0	0	0.0058924	0	0	0	0	0.0291015	0	0	0.00718804	0	0	0.0258065	0	0	0	0.0484061	0	0	0.0123006	0.00492078	0	0	0	0	0.255012	0	0	0	0	0	0	0	0	0	0	0.00354874	0.00385097	0	0	0	0
p__Basidiomycota;c__Agaricomycetes;o__Russulales	2.26142	62.0383	1.29913	5.61528	7.89722	12.2155	0	0.096584	3.98327	0.0295814	31.7778	2.57981	9.07251	4.48163	0.926297	12.3353	23.9132	39.1878	5.51048	19.4374	3.74712	10.4538	10.2824	2.93894	89.147	0	87.3099	30.1398	3.32583	0.961538	0.784302	0.0193748	2.00053	7.79935	10.4228	0.928059	70.7891	38.3672	5.04591	0.280464	8.17348	75.4252	14.5346	42.993	4.9793	0.0528716	5.96368	20.6657	0.161515
p__Basidiomycota;c__Agaricomycetes;o__Sebacinales	0	3.95349	0	0.00911079	0	0.0157264	0	0	0	59.1037	0.34188	0	0	0	0	27.3488	0	0.00670107	0	0	6.54557	1.25766	0.00943775	0	0.0305717	0	0	0	0	0	0.00874687	0	0.0615547	0	2.09187	0.191955	0.33377	0.00806712	0.146562	0.015727	10.9923	0	0.626985	0	0.00577645	0	0	9.14411	1.90882
p__Basidiomycota;c__Agaricomycetes;o__Thelephorales	0.0197874	0	0	0	0.00651317	0	0.094017	0	0.0176772	0	0	0	0	0	0.0142947	0	0.0115009	0.0703612	0.189715	0	0	0.102513	0.195833	2.86287	0.573219	0.383741	0	0	0	0	0	0	0.316567	0	0.0694851	0.0116842	0.0476815	0.0443692	0	0.0104847	0.874811	0	0.0814266	0	0.0250313	0	0.347082	2.55121	0.378093
p__Basidiomycota;c__Agaricomycetes;o__Trechisporales	0	0	0	0.0121477	0	0	0	0	0.00982067	0	0	0	0	0	0.0743324	0	0.00718804	0.0335053	0.00875606	0.0180645	0.00951045	0.0275034	0	0.165964	0.0458575	0	0	0	0.0150038	0	0	0	0.0351741	0	0	0	0.065562	0.0403356	0	0.283086	0	0	0	0	0	0.00440597	0	0	0
p__Basidiomycota;c__Agaricomycetes;o__Tremellodendropsidales	0	0	0	0	0	0	0	0	0	0	0	0	0	0	0	0	0	0	0	0	0	0	0	0.297351	0	0	0	0	0	0	0	0	0	0	0	0	0.119204	0	0	0	0	0	0	0	0.0731684	0	0.0306813	0	0
p__Basidiomycota;c__Cystobasidiomycetes;c__Cystobasidiomycetes	0	0	0	0	0	0	0	0	0	0	0	0	0	0	0	0	0	0	0	0	0	0	0	0.0484061	0	0	0	0	0	0	0	0	0	0	0	0	0	0	0	0	0	0	0	0	0	0	0	0	0
p__Basidiomycota;c__GS25;o__GS25	0	0	0	0	0	0	0	0	0.00785654	0	0	0	0	0	0	0	0	0	0	0	0	0	0	0	0	0	0	0	0	0	0	0	0	0	0	0	0	0	0	0	0	0	0	0	0	0.0110149	0	0.0274323	0
p__Basidiomycota;c__GS26;c__GS26	0	0	0	0	0	0	0	0	0	0	0	0	0	0	0	0	0	0	0	0	0	0	0	0	0	0	0	0	0	0	0	0	0.145093	0	0	0	0	0	0	0	0	0	0	0	0	0	0	0	0
p__Basidiomycota;c__GS27;c__GS27	0	0	0	0	0	0	0	0	0	0	0	0	0	0	0	0.0117293	0	0	0	0	0.0166433	0.0300038	0	0	0	0	0	0	0	0	0	0	0.0527612	0	0	0	0	0	0	0	0	0	0	0	0	0	0	0	0
p__Basidiomycota;c__GS27;o__GS27	0	0	0	0	0	0	0	0	0	0	0	0	0	0	0	0	0	0	0	0	0	0	0	0	0	0	0	0	0	0	0	0	0.114316	0	0	0	0	0	0	0	0	0	0	0	0	0	0	0	0
p__Basidiomycota;c__Geminibasidiomycetes;o__Geminibasidiales	0	0	0	0	0	0	0	0	0	0	0	0	0	0	0	0	0	0	0	0	0	0	0	0	0	0	0	0	0	0	0	0	0	0	0	0	0	0	0	0	0	0	0	0	0	0	0	0	0
p__Basidiomycota;c__Malasseziomycetes;o__Malasseziales	0	0	0	0	0	0	0.00324196	0.0101667	0	0	0	0	0	0	0	0	0	0	0	0.00516129	0	0	0	0	0.0382146	0	0	0	0	0	0	0	0	0	0.00731422	0	0	0	0	0	0	0	0	0	0	0	0	0	0
p__Basidiomycota;c__Microbotryomycetes;c__Microbotryomycetes	0	0	0	0	0	0.019658	0	0	0	0	0	0	0	0	0	0	0	0	0	0.00774194	0	0	0	0	0	0	0	0	0.0225056	0	0	0	0	0	0	0	0	0	0	0	0	0	0	0	0	0	0	0	0
p__Basidiomycota;c__Microbotryomycetes;o__Kriegeriales	0	0	0	0	0	0.0157264	0	0	0	0	0	0	0	0	0	0	0	0	0	0	0	0	0	0.262776	0	0	0	0	0	0	0	0	0	0	0	0	0	0.00806712	0	0	0	0	0	0	0	0	0	0	0
p__Basidiomycota;c__Microbotryomycetes;o__Leucosporidiales	0.0226142	0.0820793	0.169735	0.127551	0.159573	0.0314527	0.0340406	0.223668	0.108027	0.103535	0.803419	0	0.40954	0.20371	0.131511	0.0899245	0.0172513	0.184279	0.0291869	0.652903	0.0499299	0.255032	0	0.850564	0.458575	0	0	0.0295247	0	0	0.00874687	0	0.43528	0.305458	0.0694851	0	0	0.524363	0.0149553	0.366963	0	0	0.138425	0.047908	0.00577645	0.110149	0.11122	0.0182882	0
p__Basidiomycota;c__Microbotryomycetes;o__Microbotryomycetes_ord_Incertae_sedis	0	0	0	0	0	0	0	0	0	0	0	0	0	0	0	0	0	0	0	0	0	0	0	0.117558	0	0	0	0	0	0	0	0	0	0	0	0	0	0	0	0	0	0	0	0	0	0	0	0	0
p__Basidiomycota;c__Microbotryomycetes;o__Sporidiobolales	0.00848033	0	0	0	0	0.0117948	0	0	0	0	0	0	0	0	0	0	0	0	0	0	0	0	0	0	0	0	0	0.0123019	0	0	0	0	0	0	0	0	0	0	0	0	0	0	0	0	0	0	0	0	0
p__Basidiomycota;c__Pucciniomycetes;o__Helicobasidiales	0	0	0	0	0	0	0	0	0	0	0	0	0	0	0	0	0	0	0	0	0	0	0	0.601618	0	0	0	0	0	0	0	0	0	0	0	0	0	0	0	0	0	0	0	0	0	0	0	0	0
p__Basidiomycota;c__Pucciniomycetes;o__Pucciniales	0	0	0	0	0	0	0	0	0	0	0	0	0	0	0	0	0	0	0	0	0	0.0150019	0	0	0	0	0	0	0	0	0	0	0	0	0	0	0	0	0	0	0	0	0	0	0	0	0	0	0
p__Basidiomycota;c__Tremellomycetes;c__Tremellomycetes	0	0	0	0	0	0	0	0	0	0	0	0	0	0	0	0	0	0	0	0	0	0	0	0	0	0	0	0	0	0	0	0	0	0	0	0.0283759	0	0	0	0	0	0	0	0	0	0	0	0	0
p__Basidiomycota;c__Tremellomycetes;o__Cystofilobasidiales	0	0	0	0	0	0	0	0	0	0	0	0	0	0	0	0	0	0.0167527	0	0	0	0	0	0.0276606	0	0	0	0	0	0	0	0	0	0	0.00731422	0	0	0	0	0	0	0	0	0	0.00962742	0	0	0	0
p__Basidiomycota;c__Tremellomycetes;o__Filobasidiales	0	0	0	0	0	0	0	0.0279585	0	0.0739536	0	0	0	0	0	0.0117293	0	0	0	0.0103226	0.00475522	0.147518	0	0.345758	0.0611434	0	0	0.00492078	0	0	0	0	0.510025	0	0	0	0.0178806	0.0121007	0	0	0.020012	0	0.170996	0.00709748	0.00385097	0	0.0249286	0	0.0477204
p__Basidiomycota;c__Tremellomycetes;o__Tremellales	0	0	0.0130565	0.0182216	0	0	0	0.0864172	0.0314262	0.0591628	0.119658	0	0.0915442	0.0436522	0.0343073	0.0312781	0.00575043	0.050258	0	0.0748387	0.0142657	0.0975122	0.0212349	0.428739	0.099358	0	0	0.0196831	0	0	0.00874687	0.0129166	0.400106	0.0203638	0	0.00667668	0.0894028	0.411423	0	0.0419386	0.00571772	0.00685777	0.382705	0.00354874	0.00385097	0.0528716	0.0651978	0	0
p__Basidiomycota;c__Tremellomycetes;o__Trichosporonales	0	0	0	0	0	0	0	0	0	0	0	0	0	0	0	0	0	0	0	0	0	0.00750094	0	0.0345758	0	0	0	0.0123019	0	0	0	0	0.0571579	0	0.109713	0	0	0	0	0	0	0	0	0.00354874	0	0	0.0977967	0	0
p__Basidiomycota;c__Tritirachiomycetes;o__Tritirachiales	0	0	0.0261131	0.151846	0	0	0	0	0	0	0	0	0	0	0	0	0	0	0	0	0	0	0	0	0	0	0	0	0	0	0	0	0	0	0	0	0	0	0	0	0	0	0	0	0	0	0	0	0
p__Basidiomycota;p__Basidiomycota;p__Basidiomycota	0.0197874	0	0.0391696	0.0121477	0.13352	0	0.0453875	0	0.0491034	0	0	0.41922	0.144543	0.109131	0.00857682	0.0195488	0	1.77578	0	0.725161	4.21551	0.107513	0	0.0760667	0	0	0	0.282945	0	0	0.0379031	0	0.0791418	0	0	0.0116842	0.0238407	0.0645369	0.0687943	0	0	0.0822932	0	0	0	0	0.0843736	0.0457206	0.0146832
p__Calcarisporiellomycota;c__Calcarisporiellomycetes;o__Calcarisporiellales	0	0	0	0	0	0	0	0	0	0	0	0	0	0.0363769	0	0	0.00287522	0.0100516	0	0	0	0	0	0	0	0	0	0	0	0	0	0	0	0	0	0	0	0	0	0	0	0	0	0	0	0	0.00575275	0	0
p__Chytridiomycota;c__Spizellomycetes;o__Spizellomycetales	0	0	0	0	0	0	0	0	0	0	0	0	0	0	0	0	0	0	0	0	0	0	0	0	0	0	0	0	0	0	0	0	0	0	0	0	0	0	0	0	0	0	0	0	0	0	0	0	0
p__Chytridiomycota;p__Chytridiomycota;p__Chytridiomycota	0.00848033	0	0.0326413	0	0	0.0511107	0.0129679	0	0.0137489	0	0.0683761	0	0.0289087	0.0218261	0.0371662	0.0195488	0.0143761	0.0536085	0	0.0954839	0	0.0850106	0.0283132	0.380333	0	0	0.0697036	0	0.0450113	0	0.00583124	0	0.197854	0.0610915	0.0109713	0.00667668	0.0178806	0.0242014	0.00598211	0.0340751	0	0	0	0	0.0192548	0.0110149	0.0402692	0	0
p__Entorrhizomycota;c__Entorrhizomycetes;o__Entorrhizales	0	0	0	0	0	0	0	0	0	0	0	0	0	0	0	0	0	0	0	0	0	0	0	0	0	0	0	0	0	0	0	0	0	0	0	0	0	0	0	0	0	0	0	0	0	0	0	0.0137162	0
p__Glomeromycota;c__Glomeromycetes;o__Glomerales	0	0	0	0	0	0	0	0	0	0	0	0	0	0	0	0	0	0	0	0	0	0	0.0141566	0	0	0	0	0	0	0	0	0	0	0	0.0475424	0	0	0.133107	0	0	0	0	0	0	0	0	0	0	0
p__Kickxellomycota;c__Kickxellomycetes;o__Kickxellales	0	0	0	0	0	0	0	0	0.0157131	0	0	0	0	0	0	0	0	0	0	0.0464516	0	0	0	0	0	0	0	0	0	0	0	0	0	0	0	0	0	0	0	0	0	0	0	0	0	0	0	0	0
p__Mortierellomycota;c__Mortierellomycetes;o__Mortierellales	0.0848033	1.32695	1.12286	0.519315	0.423356	0.334185	0.157235	0.414294	0.475321	1.272	0.42735	0	0.0289087	0.647508	0.391675	0.218947	0.0589419	0.968304	2.49548	3.44774	0.6372	3.86048	0.363353	0.366503	1.03179	0.298465	0.131207	0.0811928	0.145036	1.26202	0.335297	0.529579	2.07088	0.386913	0.77165	0.0484059	0.518536	0.36302	0.421739	0.432492	0.234426	0.713208	0.219852	0.0833954	0.791374	0.552949	0.446797	0.434345	0.190882
p__Mucoromycota;c__Endogonomycetes;c__Endogonomycetes	0	0	0	0	0	0	0	0	0	0	0	0	0	0	0	0	0	0	0	0	0	0	0	0	0	0	0	0	0	0	0	0	0	0	0	0	0	0	0	0	0	0	0	0	0	0	0	0	0
p__Mucoromycota;c__Endogonomycetes;o__Endogonales	0	0	0	0	0	0	0	0	0	0	0	0	0	0	0	0	0	0	0	0	0	0.0825103	0	0	0	0	0	0	0	0	0	0	0	0	0	0	0	0	0	0	0	0	0	0	0.0154039	0	0	0	0
p__Mucoromycota;c__Endogonomycetes;o__GS20	0	0	0.0326413	0.0273324	0	0	0	0	0	0	0	0	0	0	0	0	0	0	0	0	0	0.0225028	0	0	0	0	0	0	0	0	0	0	0.0131903	0	0	0	0	0	0	0	0	0	0	0	0	0.00440597	0	0	0
p__Mucoromycota;c__Endogonomycetes;o__GS21	0	0	0	0	0.00976976	0	0	0.0533754	0	0	0	0	0	0.0145507	0	0.0117293	0.00575043	0.0234537	0	0	0	0.0250031	0	0	0	0	0	0.0172227	0	0	0	0.0710411	0	0	0	0.0133534	0	0	0.00897317	0	0	0	0	0	0.00770194	0.0286388	0.00958791	0	0
p__Mucoromycota;c__Endogonomycetes;o__GS22	0	0	0	0.00911079	0.0195395	0	0.00486295	0	0.0805295	0	0	0	0.00963623	0.349218	0.0371662	0	0.109258	0.050258	0	0	0.0118881	0	0	0	0	0	0	0	0	0	0	0	0	0	0	0.0116842	0.0178806	0	0.119642	0	0	0	0	0	0.0134784	0	0	0.0365764	0
p__Mucoromycota;c__Mucoromycetes;o__Mucorales	0	0	0	0	0	0	0	0	0	0	0	0	0	0	0	0	0	0	0	0	0	0	0	0	0	0	0	0	0	0	0	0	0	0	0	0	0	0	0	0	0	0	0	0	0	0	0	0	0
p__Mucoromycota;c__Umbelopsidomycetes;o__GS23	0	0	0	0	0.0227961	0	0	0	0	0	0	0	0	0	0	0	0	0	0	0	0.00475522	0	0	0	0	0	0	0	0	0	0	0	0	0	0	0.0734435	0.0357611	0	0	0	0	0	0	0	0	0	0.00575275	0	0
p__Mucoromycota;c__Umbelopsidomycetes;o__Umbelopsidales	0	0.437756	0	0	0	0	0.00324196	0.124542	0.0746371	0.0591628	0.102564	0	0.317996	0.0145507	0.0343073	0.0860148	0.0186889	0	0	0	0.0118881	0.0900113	0	1.67347	0.0152858	0	0	0.0123019	0	0	0	0	0.250616	0.576975	0	0	0	0	0	0.031454	0	0	0.0162853	0	0.0346587	0	0.18217	0.0182882	0.0880993
p__Mucoromycota;p__Mucoromycota;p__Mucoromycota	0	0	0	0	0	0	0	0	0	0	0	0	0	0	0	0	0	0	0	0	0	0	0	0.0138303	0	0	0	0	0	0	0	0	0.364931	0	0	0	0	0.0282349	0	0	0	0	0	0	0	0	0	0	0
p__Rozellomycota;p__Rozellomycota;p__Rozellomycota	0	0	0	0	0	0	0	0	0	0	0	0	0	0	0	0	0	0	0	0.0154839	0	0	0	0	0	0	0	0	0	0	0	0	0	0	0	0	0	0	0	0	0.00571772	0	0	0	0	0.00881193	0.0115055	0	0
k__Fungi;k__Fungi;k__Fungi;k__Fungi;k__Fungi	0.00565355	0	0.0456979	0.163994	0.00976976	0	0.00324196	0.0406669	0.0058924	0	0	0	0.0337268	0.0436522	0	0.0312781	0.0143761	0.0435569	0	0.0774194	0.116503	0.220028	0.0117972	0.110642	0.0152858	0	0	0	0	0.0801282	0	0.0871868	0.0263806	0.101819	0.0548566	0.00667668	0	0.00806712	0.0299106	0.00786349	0.0543183	0.0102867	0.024428	0.0319387	0.0192548	0.0110149	0.0134231	0	0
[truncated: 90 more columns]

## Sheet: family
	Lower Forest Floor _Control_Fall_Site1 (ITS35)	Lower Forest Floor _Control_Fall_Site1 (ITS47)	Lower Forest Floor _Control_Fall_Site2 (ITS14)	Lower Forest Floor _Control_Fall_Site2 (ITS23)	Lower Forest Floor _Control_Fall_Site3 (ITS38)	Lower Forest Floor _Control_Fall_Site4 (ITS26)	Lower Forest Floor _Control_Fall_Site4 (ITS5)	Lower Forest Floor _Control_Fall_Site5 (ITS50)	Lower Forest Floor _Control_Fall_Site5 (ITS53)	Lower Forest Floor _Control_Summer_Site1 (ITS134)	Lower Forest Floor _Control_Summer_Site1 (ITS95)	Lower Forest Floor _Control_Summer_Site2 (ITS104)	Lower Forest Floor _Control_Summer_Site2 (ITS98)	Lower Forest Floor _Control_Summer_Site3 (ITS107)	Lower Forest Floor _Control_Summer_Site3 (ITS110)	Lower Forest Floor _Control_Summer_Site3 (ITS113)	Lower Forest Floor _Control_Summer_Site4 (ITS116)	Lower Forest Floor _Control_Summer_Site4 (ITS119)	Lower Forest Floor _Control_Summer_Site4 (ITS122)	Lower Forest Floor _Control_Summer_Site5 (ITS125)	Lower Forest Floor _Control_Summer_Site5 (ITS128)	Lower Forest Floor _Control_Summer_Site5 (ITS131)	Lower Forest Floor _Treatment _Fall_Site1 (ITS17)	Lower Forest Floor _Treatment _Fall_Site1 (ITS41)	Lower Forest Floor _Treatment _Fall_Site2 (ITS20)	Lower Forest Floor _Treatment _Fall_Site2 (ITS29)	Lower Forest Floor _Treatment _Fall_Site3 (ITS44)	Lower Forest Floor _Treatment _Fall_Site3 (ITS59)	Lower Forest Floor _Treatment _Fall_Site4 (ITS32)	Lower Forest Floor _Treatment _Fall_Site4 (ITS8)	Lower Forest Floor _Treatment _Fall_Site5 (ITS11)	Lower Forest Floor _Treatment _Fall_Site5 (ITS56)	Lower Forest Floor _Treatment _Summer_Site1 (ITS137)	Lower Forest Floor _Treatment _Summer_Site1 (ITS62)	Lower Forest Floor _Treatment _Summer_Site1 (ITS65)	Lower Forest Floor _Treatment _Summer_Site2 (ITS140)	Lower Forest Floor _Treatment _Summer_Site2 (ITS68)	Lower Forest Floor _Treatment _Summer_Site2 (ITS71)	Lower Forest Floor _Treatment _Summer_Site3 (ITS143)	Lower Forest Floor _Treatment _Summer_Site3 (ITS74)	Lower Forest Floor _Treatment _Summer_Site3 (ITS77)	Lower Forest Floor _Treatment _Summer_Site4 (ITS146)	Lower Forest Floor _Treatment _Summer_Site4 (ITS80)	Lower Forest Floor _Treatment _Summer_Site4 (ITS83)	Lower Forest Floor _Treatment _Summer_Site5 (ITS149)	Lower Forest Floor _Treatment _Summer_Site5 (ITS86)	Lower Forest Floor _Treatment _Summer_Site5 (ITS89)	Upper B Horizon_Control_Fall_Site1 (ITS36)	Upper B Horizon_Control_Fall_Site1 (ITS48)
p__Ascomycota;c__Dothideomycetes;o__Botryosphaeriales;f__Botryosphaeriaceae	0	0	0	0	0	0	0	0	0	0	0	0	0	0	0	0	0	0	0	0	0	0.00500063	0	0	0	0	0	0	0	0	0	0	0	0	0	0	0	0	0	0	0	0	0	0	0	0	0	0	0
p__Ascomycota;c__Dothideomycetes;o__Capnodiales;f__Cladosporiaceae	0	0	0	0	0	0	0.089154	0	0	0	0	0	0	0	0	0	0	0	0	0	0	0.0275034	0	0	0	0	0	0	0	0	0	0.00968742	0	0	0	0	0	0	0	0	0	0	0	0	0	0	0	0	0
p__Ascomycota;c__Dothideomycetes;o__Capnodiales;o__Capnodiales	0	0	0	0	0	0	0	0	0	0	0	0	0	0	0	0	0	0	0	0	0	0	0	0	0	0	0	0	0	0	0	0	0	0	0	0	0	0	0	0	0	0	0	0	0	0	0	0	0
p__Ascomycota;c__Dothideomycetes;o__Dothideales;f__Dothideaceae	0	0	0	0	0	0	0	0	0	0	0	0	0	0	0.00571788	0.0234586	0	0.00670107	0	0	0	0	0	0	0	0	0	0	0	0	0	0	0.00879353	0	0	0	0	0	0	0.0104847	0	0	0	0	0	0	0	0	0
p__Ascomycota;c__Dothideomycetes;o__Dothideales;f__Dothioraceae	0	0	0	0	0	0	0	0	0	0	0	0	0.0144543	0	0	0	0	0	0	0	0	0	0	0	0	0	0	0	0	0	0	0	0	0	0	0	0	0	0	0.00524233	0	0	0	0	0	0	0	0	0
p__Ascomycota;c__Dothideomycetes;o__Mytilinidales;f__Gloniaceae	0.0169607	0	33.6989	27.2261	3.27938	13.9925	0.0162098	0	0.216055	0	23.2137	2.51532	8.56661	1.66606	0.048602	6.79517	0	0.170877	1.27547	0.255484	0.94629	0.0750094	0	1.79794	0.0382146	0	0	0.0565889	2.51313	0.140224	0	0.255102	0.131903	10.6706	0.032914	1.44717	1.00727	0.0645369	0	0.0288328	0	0.109724	0.195424	0.289222	0.155964	0	2.41999	0	0
p__Ascomycota;c__Dothideomycetes;o__Mytilinidiales;f__Mytilinidiaceae	0	0	0	0	0	0	0.0162098	0	0	0	0	0	0	0	0	0	0	0	0	0.0129032	0	0.00750094	0	0	0	0	0.0123006	0	0	0	0	0	0.0351741	0	0.00731422	0.00834585	0	0.0242014	0	0.00786349	0	0	0	0	0	0	0.00767033	0	0
p__Ascomycota;c__Dothideomycetes;o__Pleosporales;f__Sporormiaceae	0	0	0	0	0	0	0	0	0	0	0	0	0	0	0	0	0	0	0	0	0	0	0	0	0	0	0	0	0	0	0	0	0	0	0	0	0	0	0	0	0	0	0	0	0	0	0	0	0
p__Ascomycota;c__Dothideomycetes;o__Pleosporales;o__Pleosporales	0	0	0.0587544	0	0	0	0	0	0	0	0	0	0	0	0	0	0	0	0	0	0	0.00500063	0	0	0	0	0	0	0	0	0	0	0.00879353	0	0	0	0	0	0	0	0	0	0	0	0	0	0	0	0
p__Ascomycota;c__Dothideomycetes;o__Venturiales;f__Venturiaceae	0	0	0	0	0	0	0	0	0	0	0	0	0	0	0	0	0	0	0	0	0	0	0	0	0	0	0	0	0	0	0	0	0	0	0	0	0	0	0	0	0	0	0	0	0	0	0	0	0
p__Ascomycota;c__Eurotiomycetes;o__Chaetothyriales;f__Herpotrichiellaceae	0.0226142	0	0	0	0.039079	0.239827	0.0275567	0.0228752	0.0117848	0	0	0	0.0578174	0.0945798	0.0514609	0.0273683	0.100633	0	0.107991	0.129032	0	0.0700088	0.346837	0	0.214002	0	0.0451023	0.174688	0.00500125	0	0.0758062	0.045208	0.0395709	0	0.0402282	0.0383909	0.0178806	1.54889	0.0568301	0.031454	0	0.0411466	0.195424	0.0443593	0.0269568	0.0154209	0.272297	0	0
p__Ascomycota;c__Eurotiomycetes;o__Chaetothyriales;o__Chaetothyriales	0	0.0410397	0	0	0	0	0.00972589	0.0152501	0	0	0	0	0.0385449	0.058203	0	0.0273683	0	0	0	0	0	0	0	0.0829818	0	0	0	0.044287	0.0275069	0	0.023325	0	0.0307773	0	0	0	0.0178806	0	0.0299106	0	0.020012	0	0.0569986	0.00709748	0.0173294	0.0969312	0.0651978	0	0
p__Ascomycota;c__Eurotiomycetes;o__Eurotiales;f__Aspergillaceae	0	0	0	0.00911079	0.0162829	0.066837	0	0	0.0235696	0	0	0	0.0385449	0	0.045743	0.00781953	0.0129385	0.0301548	0.00583737	0.116129	0	0.140018	0	0.0345758	0.0917151	0	0	0	0.0325081	0	0.0145781	0.0129166	0.109919	0.0475156	0	0.00500751	0.0238407	0.0443692	0.00897317	0.0262116	0	0.0102867	0	0	0	0.0176239	0.0268462	0	0
p__Ascomycota;c__Eurotiomycetes;o__Eurotiales;f__Elaphomycetaceae	0.195047	0.588235	0	0	0	0	0	0	0.00785654	0	0	0	0	0	0.102922	0	0	0	0	0	0	0	0	0	0	0	0.0369019	0	0	5.36859	0	0	0	0	0.0146284	0.994826	1.29336	0	0	0.390553	0.217273	0	0	0	0	0	0	0	0
p__Ascomycota;c__Eurotiomycetes;o__Eurotiales;f__Trichocomaceae	0	0	0	0.00607386	0	0	0	0	0.00392827	0	0	0	0	0	0	0	0.00718804	0.0301548	0	0.0180645	0	0	0	0	0	0	0	0	0	0	0	0	0	0	0	0	0	0	0	0	0	0	0	0	0	0	0	0	0
p__Ascomycota;c__Eurotiomycetes;o__Eurotiales;o__Eurotiales	0	0	0	0	0	0	0	0	0	0	0	0	0	0	0	0	0	0	0	0	0	0	0	0	0	0	0	0.031985	0	0	0	0	0	0.0407277	0	0	0	0	0	0	0	0	0	0.00887185	0	0	0	0	0
p__Ascomycota;c__Eurotiomycetes;o__Phaeomoniellales;f__Phaeomoniellaceae	0	0	0	0.0121477	0	0	0	0	0	0	0	0	0	0	0	0	0	0	0	0	0	0.0150019	0	0	0	0	0	0	0	0	0	0	0	0	0	0	0	0	0	0	0	0	0	0	0	0	0	0	0
p__Ascomycota;c__Geoglossomycetes;o__Geoglossales;f__Geoglossaceae	0	0	0	0	0	0	0	0	0	0	0	0	0	0	0	0	0	0	0	0	0	0	0	0	0	0	0	0	0	0	0	0	0	0	0	0	0	0	0	0	0	0	0	0	0	0	0	0	0
p__Ascomycota;c__Lecanoromycetes;o__Lecanorales;f__Lecanoraceae	0	0	0	0	0	0	0	0	0	0	0	0	0	0	0	0	0	0	0	0	0	0	0	0	0	0	0	0	0	0	0	0	0	0	0	0	0	0	0	0	0	0	0	0	0	0	0	0	0
p__Ascomycota;c__Lecanoromycetes;o__Pertusariales;f__Megasporaceae	0	0	0	0	0	0	0	0	0.0157131	0	0	0	0	0	0	0	0	0.0301548	0	0	0	0.0100013	0	0	0	0	0	0	0	0	0	0	0	0.0475156	0	0.00500751	0	0	0	0	0	0	0	0.0319387	0	0	0	0	0
p__Ascomycota;c__Lecanoromycetes;o__Umbilicariales;f__Ropalosporaceae	0	0	0	0	0	0	0	0	0	0	0	0	0	0	0	0	0	0	0	0	0	0	0	0	0	0	0	0	0	0	0	0	0.0351741	0	0.0182855	0	0	0	0	0	0	0	0	0	0	0	0	0	0
p__Ascomycota;c__Leotiomycetes;c__Leotiomycetes;c__Leotiomycetes	0	0	0	0	0	0	0	0	0	0	0	0	0	0	0	0	0	0	0	0	0	0	0.153363	0	0	0	0	0	0	0	0	0	0	0	0	0	0.0476815	0	0	0	0	0	0	0	0	0	0	0.109729	0
p__Ascomycota;c__Leotiomycetes;o__Helotiales;f__Ascocorticiaceae	0	0	0	0	0	0.00786318	0	0	0	0	0	0	0	0	0	0	0	0	0	0	0	0	0	0.802158	0.0917151	0	0	0	0	0	0	0	0	0	0	0	0	0	0.0149553	0	0	0	0	0	0	0.0198268	0	0	0
p__Ascomycota;c__Leotiomycetes;o__Helotiales;f__Helotiaceae	0	0	0.0391696	0.0242954	0	0	0	0.0152501	0.0137489	0	0	0	0	0	0	0.00781953	0.0115009	0	0	0.0283871	0.0190209	0.0550069	0	0.0622364	0	0	0	0	0.020005	0	0	0	0	0.0135759	0.0109713	0	0.0238407	0	0.00897317	0	0	0.0137155	0	0	0	0.0110149	0.0249286	0	0
p__Ascomycota;c__Leotiomycetes;o__Helotiales;f__Helotiales_fam_Incertae_sedis	0	0.0273598	0	0	0	0	0	0	0	0	0	0	0	0	0	0.00781953	0	0	0	0	0	0	0	0.089897	0	0	0	0	0.0150038	0.0400641	0	0	0.466057	0	0	0	0	0	0	0	0	0	0	0.00354874	0	0	0	0	0
p__Ascomycota;c__Leotiomycetes;o__Helotiales;f__Hyaloscyphaceae	5.77227	0	31.0289	20.9244	19.2497	6.3849	0.0291777	0.322794	0.0667806	0.325396	22.6154	7.73944	33.5004	8.25027	0.048602	15.8893	0	5.6691	2.11313	0.0412903	4.30348	0.260033	1.9371	1.18941	0.137573	0.810119	0.258313	0.516681	0.0700175	8.59375	3.03808	2.52842	0.092332	1.23541	0.215769	0.0150225	21.1229	12.0845	0.0239285	0.0183481	0.128649	10.5507	1.91352	0.0283899	0.155964	0.339259	0.554181	0.0457206	0.0110124
p__Ascomycota;c__Leotiomycetes;o__Helotiales;f__Leotiaceae	0	0	0	0	0	0	0	0	0	0	0	2.0961	0	0	0.151524	0	0	0	13.6069	0	0	0	0	0	0	0	0	0	0	0	0	0.103332	0	0	0	0	0.0774824	0	0	0	0	0	0	0.129529	0	0	0	0	0
p__Ascomycota;c__Leotiomycetes;o__Helotiales;f__Myxotrichaceae	0	0	0	0	0	0	0	0	0.00785654	0	0	0	0	0	0	0	0	0	0	0	0	0	0	0	0	0	0	0	0	0	0	0	0	0	0	0	0	0	0	0	0	0.0274311	0	0	0	0	0	0	0
p__Ascomycota;c__Leotiomycetes;o__Helotiales;o__Helotiales	0.16678	0.0957592	0.104452	0.0121477	0.039079	0.377433	7.51974	0.0355836	0.100171	0.665582	0.0683761	0	0	0.109131	0.13437	0.105564	2.59776	0.435569	0.0408616	0.394839	23.215	1.02763	0.0165161	0.822903	0.0917151	0	0.0451023	0.915264	0	0.160256	0.1866	0.30031	0.0307773	0.183275	0.032914	0.492405	0.0774824	0.0766376	2.12365	0.212314	0.0486006	0.0720066	2.5568	0.0248412	0.0866468	0.112352	0.322154	0.00914411	0.018354
p__Ascomycota;c__Leotiomycetes;o__Rhytismatales;f__Rhytismataceae	0	0	0	0	0	0	0	0	0	0	0	0	0	0	0	0	0	0	0	0	0	0	0	0.186709	0	0	0	0	0	0	0	0	0	0	0	0	0	0	0	0	0	0	0	0	0	0	0	0	0
p__Ascomycota;c__Leotiomycetes;o__Rhytismatales;o__Rhytismatales	0	0	0	0	0	0	0	0	0	0	0	0	0	0	0	0	0	0	0	0	0	0	0	0	0	0	0	0	0	0	0	0	0	0	0	0	0.0238407	0	0	0	0	0	0	0	0	0	0	0	0
p__Ascomycota;c__Leotiomycetes;o__Thelebolales;f__Pseudeurotiaceae	0	0	0	0	0	0	0	0	0	0	0	0	0	0	0	0	0	0	0	0	0	0	0	0	0	0	0	0	0	0	0.00583124	0	0	0	0	0	0	0.0201678	0	0	0	0.0137155	0	0	0.00385097	0	0	0	0.0110124
p__Ascomycota;c__Orbiliomycetes;o__Orbiliales;f__Orbiliaceae	0	0	0	0	0	0	0	0	0	0	0	0	0	0	0	0	0	0	0	0	0	0	0	0	0	0	0	0	0	0	0	0	0	0	0	0.0133534	0	0	0	0	0	0	0	0	0	0	0	0	0
p__Ascomycota;c__Orbiliomycetes;o__Orbiliales;o__Orbiliales	0	0	0	0	0	0	0	0	0	0	0	0	0	0	0	0	0	0	0	0	0	0	0	0	0.0229288	0	0	0	0	0	0	0	0	0	0	0	0	0	0	0	0.0142943	0	0	0	0	0.0969312	0	0	0
p__Ascomycota;c__Pezizomycetes;o__Pezizales;f__Discinaceae	0.00565355	0	0	0	0	0.1494	0	0.0177918	0	0	0	0	0	0	0.00857682	0	0.00718804	0	0	0	0	0	0	0.0207455	0	0	0	0	0	0	0	0	0	0	0	0	0.387412	0	0	0	0	0	0	0	0	0.0132179	0.00383516	0.379481	0
p__Ascomycota;c__Pezizomycetes;o__Pezizales;f__Pezizaceae	0	0	0	0	0	0	0	0	0	0	0	0	0	0	0	0	0	0	0	0	0	0	0	0	0	0	0	0	0	0	0	0	0	0	0	0	0	0	0	0	0	0	0	0	0	0	0	0	0
p__Ascomycota;c__Pezizomycetes;o__Pezizales;f__Pyronemataceae	0	0	0	0	0	0	0	0	0	0.502884	0	0	0	0	0	0	0	0	0	0	0	0	0	4.39804	0	0	0	0	0	0	0	0	0.342948	0	0	0	0	0	0	0	0	0	0	0	0	0	0	0.502926	2.62095
p__Ascomycota;c__Pezizomycetes;o__Pezizales;f__Sarcosomataceae	0	0	0	0	0	0	0	0	0	0	0	0	0	0	0	0	0	0	0	0	0	0	0	0	0	0	0	0	0	0	0	0	0	0	0	0	0	0	0	0	0	0	0	0	0	0	0	0	0
p__Ascomycota;c__Pezizomycetes;o__Pezizales;f__Tuberaceae	0	0	0	0	0	0	0	0	0	0	0	0	0	0	0	0	0	0	0	0	0	0	0	0	0	0	0	0	0	0	0	0	0	0	0	0	0	0	0	0	0	0	0	0	0	0	0	0	0
p__Ascomycota;c__Saccharomycetes;o__Saccharomycetales;f__Saccharomycetales_fam_Incertae_sedis	0	0	0	0	0	0	0	0	0	0	0	0	0	0	0	0	0	0	0	0	0	0	0	0	0	0	0	0	0	0	0	0	0	0	0	0	0	0	0	0	0	0	0	0	0	0	0	0	0
p__Ascomycota;c__Saccharomycetes;o__Saccharomycetales;f__Trichomonascaceae	0	0	0	0	0	0.0117948	0	0	0.0058924	0	0	0	0.0240906	0	0.00571788	0	0.00575043	0.0737117	0	0	0	0	0	0.0553212	0.0458575	0	0	0	0.060015	0	0.00583124	0	0.0659515	0	0	0	0	0	0	0	0	0	0	0	0	0.0110149	0.0134231	0	0
p__Ascomycota;c__Saccharomycetes;o__Saccharomycetales;o__Saccharomycetales	0	0	0	0	0.0325659	0	0	0	0	0	0	0	0	0	0	0	0	0	0	0.265806	0	0.00500063	0	0.21437	0	0	0	0	0	0	0	0	0	0.0135759	0	0	0	0	0	0	0	0	0.024428	0	0	0	0	0	0.0146832
p__Ascomycota;c__Sordariomycetes;c__Sordariomycetes;c__Sordariomycetes	0	0	0	0	0	0	0	0	0	0	0	0	0	0	0	0	0	0	0	0	0	0	0	0	0	0	0	0	0	0	0	0	0	0	0	0	0	0	0	0	0	0	0	0	0	0	0	0	0
p__Ascomycota;c__Sordariomycetes;o__Annulatascales;o__Annulatascales	0	0	0	0	0	0	0	0	0	0	0	0	0	0	0	0	0	0	0	0	0	0	0	0	0	0	0	0	0	0	0	0	0	0	0	0	0	0	0	0	0	0	0	0	0	0	0	0	0
p__Ascomycota;c__Sordariomycetes;o__Chaetosphaeriales;f__Chaetosphaeriaceae	0	0	0	0	0	0	0	0	0	0	0	0	0.0144543	0	0	0	0	0	0	0	0	0	0	0.0345758	0	0	0	0	0	0	0	0	0.0659515	0	0	0	0	0.0524363	0	0	0	0	0	0	0	0	0	0	0
p__Ascomycota;c__Sordariomycetes;o__Coniochaetales;f__Coniochaetaceae	0	0.0547196	0	0	0	0	0	0	0	0	0	0	0	0	0	0	0	0	0	0	0	0	0	0.0484061	0	0	0	0	0	0	0	0	0	0	0	0	0	0	0	0	0	0	0	0	0	0	0	0.0365764	0
p__Ascomycota;c__Sordariomycetes;o__Diaporthales;f__Valsaceae	0	0	0	0	0	0	0	0	0	0	0	0	0	0	0	0	0	0	0	0	0	0	0	0	0	0	0	0	0	0	0	0	0	0	0	0	0	0	0	0	0	0	0	0	0	0	0	0	0
p__Ascomycota;c__Sordariomycetes;o__Hypocreales;f__Bionectriaceae	0	0	0.124037	0.176142	0	0.0117948	0	0	0	0	0	0	0	0	0	0	0	0	0	0	0	0.0575072	0	0	0	0	0	0	0	0	0	0	0	0	0	0	0	0	0	0	0	0	0	0	0	0	0	0	0
p__Ascomycota;c__Sordariomycetes;o__Hypocreales;f__Clavicipitaceae	0	0	0.097924	0.0546647	0.039079	0.102221	0.0551134	0.0101667	0.0903502	0	0	0	0.0481812	0.312841	0	0.0117293	0	0.201032	0.0291869	0.294194	0.0713284	0.0825103	0.0235944	0.124473	0.0764292	0	0.0287015	0	0.00500125	0	0	0.0322914	0.118713	0.0950312	0.0767993	0	0.113244	0.18151	0.0119642	0.0131058	0.0171531	0	0	0	0.0115529	0	0.0325989	0	0
p__Ascomycota;c__Sordariomycetes;o__Hypocreales;f__Cordycipitaceae	0.0367481	0	0	0.0121477	0.0911844	0.125811	0.0194518	0	0.0864219	0	0	0	0.0963623	0.0145507	0.274458	0.140751	0.00575043	0.0670107	0.0204308	0.0541935	0.0237761	0.08001	0.129769	0.435655	0.0764292	0	0.0123006	0.155004	0.0475119	0	0.151612	0.200207	0.0483644	0.0610915	0.0292569	0.0116842	0.113244	0.104873	0.0628122	0.0393174	0.0371652	0.0548622	0.138425	0.0124206	0.138635	0.0925253	0.132313	0	0
p__Ascomycota;c__Sordariomycetes;o__Hypocreales;f__Hypocreaceae	0	0	0	0	0	0.0157264	0	0	0.109992	0.0591628	0	0	0.250542	0.0873045	0.0200126	0.0390976	0.00287522	0.0167527	0.0145934	0.0154839	0.0118881	0.127516	0	0.788327	0	0.0710631	0.0943048	0.0172227	0	0	0	0.0129166	0.998065	0.0339397	0.219427	0.00333834	0	0.0403356	0.0329016	0.00786349	0	0	0.154711	0.033713	0	0.0110149	0.0153407	0	0
p__Ascomycota;c__Sordariomycetes;o__Hypocreales;f__Hypocreales_fam_Incertae_sedis	0	0	0	0	0	0	0	0	0	0	0	0	0	0	0	0	0	0	0	0	0	0	0	0	0	0	0	0	0	0	0	0	0	0	0	0	0	0	0	0	0	0	0	0	0	0	0	0	0
p__Ascomycota;c__Sordariomycetes;o__Hypocreales;f__Nectriaceae	0	0	0	0	0	0	0	0	0	0	0	0	0	0	0	0	0	0	0	0	0	0	0	0.373418	0	0	0	0	0.00500125	0	0	0.0548954	0.0219838	0	0	0	0	0	0	0	0	0.0205733	0	0	0	0.00881193	0	0	0
p__Ascomycota;c__Sordariomycetes;o__Hypocreales;f__Ophiocordycipitaceae	0	0	0.0587544	0	0	0	62.1695	0.00762505	0.0058924	0	0.034188	0	0	0.0291015	0	0	0	0.00670107	0	0.00516129	0	0.0150019	30.1206	0	0.0382146	0	0	0	0.0175044	0	57.3328	0	0	0	0	0	0	0	0.0209374	0.0366963	0	0	0	0	0	0	0	0	0
p__Ascomycota;c__Sordariomycetes;o__Hypocreales;f__Stachybotryaceae	0	0	0	0	0	0	0	0	0	0	0	0	0	0	0	0	0	0	0	0	0	0	0	0	0	0	0	0	0	0	0	0	0	0	0	0	0	0	0	0	0	0	0	0	0	0	0	0	0
p__Ascomycota;c__Sordariomycetes;o__Hypocreales;o__Hypocreales	0	0.0547196	0.0391696	0.00607386	0	0	0	0	0	0	0.136752	0	0.183088	0	0	1.93924	0	0	0.0350242	0.00516129	0	0.0125016	0	0.380333	0	0	0	0	0.00500125	0	0	0	0.0175871	0	0.0182855	0	0	0.0121007	0	0	0.00857657	0	0	0	0.0519881	0.0462626	0.00383516	0.082297	0.161515
p__Ascomycota;c__Sordariomycetes;o__Sordariales;f__Cephalothecaceae	0	0	0	0	0	0	0	0	0	0	0	0	0	0	0	0	0	0	0	0	0	0	0	0	0.0764292	0	0	0	0	0	0	0.0161457	0.0483644	0	0	0	0	0	0	0	0	0	0	0	0	0	0	0	0
p__Ascomycota;c__Sordariomycetes;o__Sordariales;f__Lasiosphaeriaceae	0	0	0	0	0	0	0	0	0	0	0	0	0	0	0	0	0	0	0	0	0	0	0	0.165964	0.0152858	0	0	0	0	0	0	0.00968742	0.259409	0	0.0219427	0.0116842	0.119204	0	0.0119642	0	0.0142943	0	0	0	0.0654664	0	0.0441044	0	0
p__Ascomycota;c__Sordariomycetes;o__Sordariales;o__Sordariales	0	0	0.0195848	0	0	0	0	0	0.0058924	0	0	0	0.0144543	0.0436522	0	0	0	0	0	0	0.0142657	0.0325041	0	0	0	0	0	0.00492078	0	0.200321	0.0116625	0.0290623	0.0527612	0	0	0	0	0	0	0	0	0	0.0162853	0	0	0	0	0	0.0256956
p__Ascomycota;c__Sordariomycetes;o__Xylariales;f__Hyponectriaceae	0	0	0	0	0	0	0	0	0	0	0	0	0	0	0	0.0117293	0.00287522	0	0	0.00516129	0	0	0	0	0	0	0	0	0	0	0	0	0	0	0	0	0	0	0	0	0	0	0	0	0	0	0	0	0.0110124
p__Ascomycota;c__Sordariomycetes;o__Xylariales;f__Xylariaceae	0	0	0	0	0	0	0	0	0	0	0	0	0	0	0	0	0	0	0	0	0	0	0	0	0	0	0	0	0	0	0	0	0	0	0	0	0	0	0	0	0	0	0	0	0	0	0	0	0
p__Ascomycota;c__Xylonomycetes;o__GS34;o__GS34	0	0	0	0	0	0	0	0	0	0	0	0	0	0	0	0	0	0	0	0	0	0	0	0	0	0	0	0	0	0	0	0	0	0	0	0	0	0	0	0	0	0	0	0	0	0	0	0	0
p__Ascomycota;p__Ascomycota;p__Ascomycota;p__Ascomycota	0.0706694	0.287278	0	0.0121477	0.0358225	0.0629054	0.0113469	0.0228752	0.0117848	0.0443721	0	0	0	0	0.0543199	0	0	22.921	0.0350242	0.701935	0.0594403	0.302538	2.00552	0.0622364	0	0	0.0369019	0.0369058	0.0100025	0.0600962	0	0.0322914	0.109919	0.0678794	0.380339	0.00667668	0.119204	0.036302	0.0598211	0	0	0.0137155	0.048856	0.0727492	0.0250313	0.00440597	0.0882088	0.0137162	0.102782
p__Basidiobolomycota;c__Basidiobolomycetes;o__Basidiobolales;f__Basidiobolaceae	0	0	0	0	0	0	0	0	0	0	0	0	0	0	0	0	0	0	0	0	0	0	0	0	0	0	0	0	0	0	0	0	0	0	0	0	0	0	0	0	0	0	0	0	0	0	0	0	0
p__Basidiomycota;c__Agaricomycetes;c__Agaricomycetes;c__Agaricomycetes	0.00848033	0.0547196	0.0195848	0	0	0	0.0291777	0.0127084	0.475321	0	0	0	0	0.0218261	0	0.0390976	0	0.0670107	0	0.00516129	0.0237761	1.5627	0.0401104	0.0414909	0.160501	0	0	0.00984155	0.0100025	0	0	0	0.092332	0.244366	0.0585138	0.0550826	0.0357611	0.738141	0.0299106	0.00786349	0	0.0480044	0	0.0372618	0	0.0264358	0.0805385	3.85881	0
p__Basidiomycota;c__Agaricomycetes;o__Agaricales;f__Amanitaceae	4.77442	0	14.0945	18.1851	40.0886	41.7928	14.8401	0.00762505	36.6547	0.0739536	0.495726	49.9194	21.9513	43.1866	78.9725	3.94495	0.43847	17.7444	0.125503	6.55484	45.5503	0.122515	2.88087	33.6215	0	0.0994883	0.106605	0.0246039	2.26307	0.0400641	1.4928	0.0419788	2.18079	54.6158	0.365711	0	0.0834426	0.0121007	22.4927	1.25554	3.22193	0.130298	7.89024	19.8339	0.0365842	0	1.10069	0.342904	11.7209
p__Basidiomycota;c__Agaricomycetes;o__Agaricales;f__Clavariaceae	0	0	0	0	0	0	0	0	0	0	0	0	0	0	0.0314483	0	0.00431282	0	0	0	0	0.0450056	0	0	3.00367	0	0	0	0.00500125	0	0.0320718	0	0	1.14716	0	0.00333834	0	32.7686	0.0119642	0	0	0	0	0	0	0	5.57058	0	0
p__Basidiomycota;c__Agaricomycetes;o__Agaricales;f__Cortinariaceae	67.9755	0	12.2797	19.0598	25.5837	2.49263	5.47406	98.2869	19.0305	0.562047	3.58974	29.7323	2.73669	19.8108	8.61399	7.42073	25.7418	1.14253	0.195552	5.22839	3.20502	38.5948	36.2881	0.359588	0.198716	20.2103	0.00820042	16.2066	21.4829	77.8446	35.1449	92.4987	0.109919	8.41705	54.2752	29.9716	2.58672	0.996289	20.3512	10.3877	65.1963	10.4478	34.3295	18.001	92.1248	97.8653	32.2384	27.0529	0
p__Basidiomycota;c__Agaricomycetes;o__Agaricales;f__Crepidotaceae	0	0	0	0	0	0	0	0	0	0	0	0	0	0	0	0	0	0	0	0	0	0	0	0	0	0	0	0	0	0	0	0	0.0263806	0	0	0	0	0	0	0	0	0	0	0	0	0	0	0	0
p__Basidiomycota;c__Agaricomycetes;o__Agaricales;f__Entolomataceae	0	0	0	0.0364431	0.0488488	0.0432475	0.0826701	0	0.0451751	0	0	0	0.00963623	0.0145507	0.0228715	0.0117293	0	0.0234537	0.0350242	0.0129032	0.0237761	0.250031	0.153363	0.0138303	0.267502	0.0852757	0	0	0.0150038	0	0.0204094	0	0.0351741	0.0271518	0.511995	0.010015	0.0238407	0.0403356	0	0.0183481	0	0	0.0407133	0.00354874	0.0423606	0	0.0441044	0	0
p__Basidiomycota;c__Agaricomycetes;o__Agaricales;f__Hydnangiaceae	0	0	0	0.0212585	0.0260527	0	0	0	0	0	0	0	0	0.349218	0	0	0.00287522	0	0	0	0.030909	0.00750094	0	0	0.0305717	0	0	0	0	0	0	0.00968742	0	0	0	0	0	0.0403356	0.00897317	0	0.148661	0	1.48196	0	0	0	0	0	0
p__Basidiomycota;c__Agaricomycetes;o__Agaricales;f__Hygrophoraceae	0	0	0	0	0	0	0	0	0	0	0	0	0	0	0	0.0156391	0	0.0703612	0	0	0	0	13.7933	0.0691515	0.0382146	0	0	0	0	0	0	0	0.140696	0	0.0109713	0	0	0.0161342	0	0	0	0	0	0	0	0	0.0306813	0	0
p__Basidiomycota;c__Agaricomycetes;o__Agaricales;f__Hymenogastraceae	0	0.355677	0	0	0	0.00786318	0	0	0	0	0	0	0	0	0	0.00781953	0	0	0.00583737	0	0	0	0.037751	0.0622364	1.84194	0	0.209111	0.487157	0.0175044	0.0600962	0	0.0322914	0	0.0135759	0.175541	0.00667668	0	0.0282349	0.810576	0	0.117213	0.0240022	0.789838	0.00887185	0.587273	0	0.0421868	0	0
p__Basidiomycota;c__Agaricomycetes;o__Agaricales;f__Inocybaceae	0	0	0	0	0	0	0	0	0	0	0	0	0	0	0.00571788	0.00781953	0	0	0	0	0	0	0	0	0	0	0	0	0	0	0	0	0.0791418	0	0	0	0	0	0	0	0	0	0	0	0	0	0	1.13387	0.143161
p__Basidiomycota;c__Agaricomycetes;o__Agaricales;f__Lyophyllaceae	0	0	0	0	0	0	0	0	0	0	0	0	0	0	0	0	0	0	0	0	0	0	0	0.0553212	0	0	0	0.0418266	0	0	0	0	0.180267	0	0	0	0	0	0	0	0	0	0	0	0	0	0	0	0
p__Basidiomycota;c__Agaricomycetes;o__Agaricales;f__Mycenaceae	0	0	0	0	0	0	0	0	0	0	0	0	0	0	0	0	0	0	0	0	0	0	0	0	0	0	0	0	0	0	0	0	0	0	0	0	0	0	0	0	0	0	0	0	0	0	0.103549	0	0
p__Basidiomycota;c__Agaricomycetes;o__Agaricales;f__Omphalotaceae	0	0	0	0	0	0	0	0	0	0	0	0	0	0	0	0	0	0	0	0	0	0	0	0	0	0	0	0	0	0	0	0	0	0	0	0	0	0	0	0	0.148661	0	0	0	0	0	0	0	0
p__Basidiomycota;c__Agaricomycetes;o__Agaricales;f__Pleurotaceae	0	0	0	0	0	0	0	0	0	0	0	0	0	0	0	0	0	0.0100516	0.00583737	0	0	0.0250031	0	0	0	0	0	0	0	0	0	0	0	0	0	0	0	0	0	0	0	0	0	0	0	0	0	0	0
p__Basidiomycota;c__Agaricomycetes;o__Agaricales;f__Pluteaceae	0	0	0	0	0	0	0	0	0	0	0	0	0	0	0	0	0	0	0	0	0	0	0	0	0	0	0	0	0	0	0	0	0	0.0339397	0	0	0	0	0	0	0	0	0	0.00532311	0	0	0	0	0
p__Basidiomycota;c__Agaricomycetes;o__Agaricales;f__Psathyrellaceae	0	0	0	0	0	0	0	0	0	0	0	0	0	0.0218261	0	0	0.00287522	0.0100516	0	0	0	0	0	0	0	0	0	0	0	0	0	0	0.0263806	0	0	0	0	0	0	0	0	0	0	0	0	0	0	0	0
p__Basidiomycota;c__Agaricomycetes;o__Agaricales;f__Strophariaceae	0	0	0.0195848	0	0	0	0	0	0.0746371	0	0	0	0	0	0	0	0	0.207733	0	0	0.197342	0.0175022	0.212349	0	0	0.184764	0.0164008	0	0	0	0	0	0.0571579	0	0	0.00667668	0	0.0887383	0.0179463	0	0	0	0	0.0124206	0	0	0.141901	0	0
p__Basidiomycota;c__Agaricomycetes;o__Agaricales;f__Tricholomataceae	0.025441	0.383037	1.72346	0.971817	0	9.71103	0.205865	0	24.5753	0	1.26496	0	0	0.160058	0	9.012	0.0517539	0.134021	0.519526	0.469677	0.190209	1.37517	0.0731425	0.117558	1.1388	50.867	0.496125	4.99705	0.137534	4.42708	0.0991311	1.23999	0.237425	0.203638	1.29462	5.32465	0.154965	0.00806712	0.42473	16.7859	3.47351	0.233164	0.512988	0.0798467	0.130933	0.140991	5.35581	0.0594367	0
p__Basidiomycota;c__Agaricomycetes;o__Agaricales;o__Agaricales	0	0	0	0	0.00651317	0.0235895	0.00324196	0	0	0	0	0	0.0240906	0	0	0	0	0.113918	0	0.0103226	0.0523075	0	0	4.59166	0.0458575	0	9.47148	0.0246039	0	0	0.0204094	0	0.29898	0	0	0	0.0894028	0.00806712	0	0	0.00857657	0	0	0	0	0	0.107385	0	0
p__Basidiomycota;c__Agaricomycetes;o__Agaricomycetes_ord_Incertae_sedis;f__Agaricomycetes_fam_Incertae_sedis	0	0	0	0	0	0	0	0	0	0	0	0	0	0	0	0	0	0	0	0.343226	0	0	0	0	0	0	0	0	0	0	0	0	0	0	0	0	0.0298009	0	0	0	0	0	0	0	0	0	0	0	0
p__Basidiomycota;c__Agaricomycetes;o__Atheliales;f__Atheliaceae	0	0	0	0	0	0	0	0	0.00982067	0	0	0	0	0	0	0	0	0	0	0	0	0	0	0.290436	0	0	0	0	0	0	0	0	0	0	0	0	0	0	0	0	0	0	0	0	0	0	0.0210934	0	0
p__Basidiomycota;c__Agaricomycetes;o__Atheliales;f__Byssocorticiaceae	0	0	0	0	0	0	4.76082	0	0	0	7.31624	0	0	0	0	0	0.0143761	0	0	0	0	0	0	0	0	0	0	0	0.405101	0	0	0.0193748	0	0	12.1526	0	0	0	0	0	0	0	0	0.0461336	0	0	3.77572	0	0
p__Basidiomycota;c__Agaricomycetes;o__Atheliales;f__Pilodermataceae	11.3297	0	3.7864	6.38362	1.63155	4.22646	1.88682	0.0152501	1.0842	15.8113	2.73504	4.28894	13.6497	19.6071	3.55652	3.42886	0.0963197	3.19976	1.2813	56.5626	0.718039	24.7156	0.721988	35.7029	0	24.4031	0.0574029	0.0172227	44.9512	0.300481	0.921337	1.72759	10.5918	13.1822	0.0255998	8.89835	0.208607	5.69942	40.8369	65.301	6.0522	0.133727	0.0162853	13.9625	0.055839	0.163021	37.7035	0.137162	0
p__Basidiomycota;c__Agaricomycetes;o__Atheliales;f__Tylosporaceae	0	0	0	0	0	0	0	0	0	0.0295814	0	0	0	0	0	0	0	0.00670107	0	0	0	5.38067	0	0.573958	0	0	0	0	0	0	0.0145781	0	50.9937	0	0	0	0	0	0	0	0	0.0274311	0	1.0522	0	0	0	32.7039	1.81338
p__Basidiomycota;c__Agaricomycetes;o__Atheliales;o__Atheliales	0	0	0	0	0	0	0	0	0	0	0	0	0	0	0	0	0	0	0	0	0	0	0	0	0	0	0	0	0	0	0	0	0	0	0	0	0	0	0	0	0	0	0	0	0	0	0	0	0
p__Basidiomycota;c__Agaricomycetes;o__Auriculariales;f__Auriculariaceae	0	0	0	0	0	0	0	0	0	0	0	0	0	0	0	0	0	0	0	0	0	0	0	0	0	0	0	0	0	0	0	0	0	0	0	0	0	0.137141	0	0	0	0.0102867	0	0	0	0	0	0	0
p__Basidiomycota;c__Agaricomycetes;o__Auriculariales;f__Auriculariales_fam_Incertae_sedis	0	0	0	0	0	0	0	0	0	0	0	0	0	0	0	0	0	0	0	0	0	0	0	0	0	0	0	0	0	0	0	0	0	0	0	0	0	0	0	0	0	0	0	0	0	0	0	0	0
p__Basidiomycota;c__Agaricomycetes;o__Auriculariales;f__Exidiaceae	0	0	0	0	0	0	0	0	0	0	0	0	0	0	0	0	0	0	0	0	0	0	0	0	0	0	0	0	0	0	0	0	0	0	0	0	0	0	0	0	0	0	0	0	0	0	0	0	0
p__Basidiomycota;c__Agaricomycetes;o__Auriculariales;f__Hyaloriaceae	0	0	0	0	0	0	0	0	0	0	0	0	0	0	0	0	0	0	0	0	0	0	0	0	0	0	0	0	0	0	0	0	0	0	0	0	0	0	0	0	0	0.03086	0	0	0	0	0	0	0
p__Basidiomycota;c__Agaricomycetes;o__Auriculariales;o__Auriculariales	0	0	0	0	0	0	0	0	0	0	0	0	0	0	0	0	0	0	0	0	0	0	0	0	0	0	0	0	0	0	0	0	0	0	0	0	0	0	0	0	0	0	0	0	0	0	0	0	0
p__Basidiomycota;c__Agaricomycetes;o__Boletales;f__Boletaceae	0.0282678	0	0.0261131	0.191327	1.10073	0	0.235042	0	0.638344	3.01731	4.8547	0	8.41243	0.167334	0	6.52539	0.110696	0.107217	0	3.60774	0.901115	6.96837	0.139207	0	0	0.0852757	1.49248	0	3.50088	0.260417	0.0379031	0.00968742	0	0.203638	0.0292569	0.0133534	0.107283	4.48128	5.73685	1.71948	0.020012	1.71787	5.52072	0.0212925	0	0.00881193	2.14961	0.530358	0.293664
p__Basidiomycota;c__Agaricomycetes;o__Boletales;f__Coniophoraceae	0	0	0	0	0.00976976	0	0	0	0	0	0	0	0	0	0	0	0	0	0	0	0	0	0	0.0138303	0	0	0	0	0	0	0	0	0	0	0.0146284	0	0	0	0	0	0	0	0	0	0	0	0	0	0
p__Basidiomycota;c__Agaricomycetes;o__Boletales;f__Gomphidiaceae	0	0	0	0	0	0	0	0	0	0	0	0	0	0	0	0	0	0	0	0	0	0	0	0	0	0	0	0	0	0	0	0	0	0	0	0	0	0	0	0	0	0	0	0	0	0	0	0	0
p__Basidiomycota;c__Agaricomycetes;o__Boletales;f__Hygrophoropsidaceae	0	0	0	0	0	0	0	0	0	0	0	0	0	0	0	0	0	0	0	0	0	0	0	0	0	0	0	0	0	0	0	0	0	0	0	0	0	0	0	0	0	0	0	0	0	0	0	0	0
p__Basidiomycota;c__Agaricomycetes;o__Boletales;f__Paxillaceae	0	0	0	0	0	0	0	0	0	0	0	0	0	0	0	0	0	0	0	0	0	0	0	0	0	0	0	0	0	0	0	0	0	0	0	0	0	0	0	0	0	0	0	0	0	0	0	0	0
p__Basidiomycota;c__Agaricomycetes;o__Boletales;f__Rhizopogonaceae	0	0	0	0	0	0	0	0	0	0	0	0	0	0	0	0	0	0	0	0	0	0.0150019	0	0	0	0	0	0	0	0	0	0	0	0	0	0	0	0	0	0	0	0	0	0	0	0	0	0	0
p__Basidiomycota;c__Agaricomycetes;o__Boletales;f__Serpulaceae	0	0	0	0	0	0	0	0	0	0	0	0	0	0	0	0	0	0	0	0	0	0	0	0	0	0	0	0	0	0	0	0	0	0	0	0	0	0	0	0	0	0	0	0	0	0	0	0	0
p__Basidiomycota;c__Agaricomycetes;o__Boletales;f__Suillaceae	0	0	0	0	0	0	0	0	0	0	0	0	0.216815	0	0.122934	3.21382	0	0.0100516	0	0	0	0	0	0	0	0	0	0	0	0	0	0	0	0	0	0	0	0	0	0	0	0	0	0	0	0	0	0	0
p__Basidiomycota;c__Agaricomycetes;o__Cantharellales;f__Botryobasidiaceae	0	0	0	0	0	0	0.0291777	0	0	0	0	0	0	0	0	0	0	0.0804128	0	0	0	0.175022	0	0	0	0	0	0	0	0	0	0	0	0	0	0.0701052	0	0.0242014	0	0	0	0	0	0	0	0	0	0	0
p__Basidiomycota;c__Agaricomycetes;o__Cantharellales;f__Cantharellaceae	0	0	0	0	0	0	0	0	0	0	0	0	0	0	0	0.0742855	0	0	0	0	0	0	0	0	0	0	0	0	0	0	0	0	0	0	0	0	0	0	0	0	0	0	0	0	0	0	0	0	0
p__Basidiomycota;c__Agaricomycetes;o__Cantharellales;f__Cantharellales_fam_Incertae_sedis	6.19912	28.8509	0	0.00911079	0	6.16867	0.0421455	0.0991257	0	0	0	0	0	0	2.85036	0.0117293	0.0258769	4.89178	62.6875	0.0567742	0	1.40768	0	0.145218	0.0152858	0.0568505	0.0369019	34.3027	0	0.200321	0.180769	0.0161457	0	0	0.0255998	51.1467	0	0.564698	0.948165	2.18081	0.0314474	0.0137155	0.0407133	0	0.254164	0	0	0.0320044	3.80295
p__Basidiomycota;c__Agaricomycetes;o__Cantharellales;f__Ceratobasidiaceae	0	0	0	0	0	0	0	0	0	0	0	0	0	0	0	0	0	0	0	0	0	0	0	0	0	0	0.0123006	0	0	0	0	0	0	0	0	0	0	0	0	0	0	0	0	0	0	0	0	0	0
p__Basidiomycota;c__Agaricomycetes;o__Cantharellales;f__Clavulinaceae	0.941316	1.36799	0	0	0	1.28956	1.62909	0.0305002	11.7396	18.2074	0.034188	0.161238	0.0144543	0	3.182	1.03609	0.0819436	0.0469075	2.12188	0.152258	5.04292	0	0	0.518636	0	2.44457	0	11.276	20.8252	0	0	0.0419788	24.3669	0.149335	16.2778	0.0500751	0	0.0201678	0	0.0104847	0.714715	0	27.8805	3.07498	0.0173294	0.0418567	0	0.0137162	76.4591
p__Basidiomycota;c__Agaricomycetes;o__Cantharellales;f__Hydnaceae	0	0	0	0	0	0	0	0	0	0	0	0	0	0	0	0	46.4836	0	7.50394	0.0129032	0.0142657	0.0200025	0	0	0.0229288	0	0	0	0	0	0	0	0.0263806	0	0	0.00333834	0	0	0	0	0	0	0	0	0	0	0	0	0
p__Basidiomycota;c__Agaricomycetes;o__Cantharellales;o__Cantharellales	0	0	0	0	0	0	0.270704	0	0	0	0	0	0	0	0	0	0	0	0	0	0	0	0	0	0	0	0	0	0	0	0	0	0	0	0	0	0	0	0	0	0	0	0	0	0	0	0	0	0
p__Basidiomycota;c__Agaricomycetes;o__Hymenochaetales;f__Hymenochaetaceae	0	0	0	0	0	0	0	0	0	0	0	0	0	0	0	0	0	0	0	0	0	0	0	0	0	0	0	0	0	0	0	0	0	0	0	0	0.0178806	0	0	0	0	0	0	0	0	0	0	0	0
p__Basidiomycota;c__Agaricomycetes;o__Hymenochaetales;f__Hymenochaetales_fam_Incertae_sedis	0	0	0	0	0	0	0.00486295	0	0.00982067	0	0	0	0	0	0	0	0.00431282	0	0	0	0	0.00750094	0	0	0.703149	0	0	0.0418266	0	0	0	0	0.0307773	0	0	0.0484059	0	0	0	0	0	0.0171444	0	0	0	0.00881193	0.0613626	0	0
p__Basidiomycota;c__Agaricomycetes;o__Hymenochaetales;f__Schizoporaceae	0	0	0	0	0	0	0.184792	0	0	0	0	0.54821	0	0	0	0	0	0	0	0	0	0.0100013	0	0	0	0	0	0	0	0	0	0	0	0	0	0	0	0	0	0	0	0	0	0	0	0	0	0	0
p__Basidiomycota;c__Agaricomycetes;o__Hymenochaetales;o__Hymenochaetales	0	0	0	0	0	0	0	0	0	0	0	0	0	0	0	0	0	0	0	0	0	0	0	0	0	0	0	0	0	0	0	0	0	0	0	0	0	0	0	0	0	0	0	0	0	0	0.00575275	0	0
p__Basidiomycota;c__Agaricomycetes;o__Polyporales;f__Fomitopsidaceae	0	0	0	0	0	0	0	0	0	0	0	0	0	0	0	0	0	0	0	0.0258065	0	0	0	0	0	0	0	0	0	0	0	0	0	0	0	0	0	0	0	0	0	0	0	0	0	0	0	0	0
p__Basidiomycota;c__Agaricomycetes;o__Polyporales;f__Ganodermataceae	0	0	0	0	0	0	0	0	0.0058924	0	0	0	0	0.0291015	0	0	0.00718804	0	0	0	0	0	0	0	0	0	0.0123006	0.00492078	0	0	0	0	0	0	0	0	0	0	0	0	0	0	0	0.00354874	0.00385097	0	0	0	0
p__Basidiomycota;c__Agaricomycetes;o__Polyporales;f__Meruliaceae	0	0	0	0	0	0	0	0	0	0	0	0	0	0	0	0	0	0	0	0	0	0	0	0.0484061	0	0	0	0	0	0	0	0	0.255012	0	0	0	0	0	0	0	0	0	0	0	0	0	0	0	0
p__Basidiomycota;c__Agaricomycetes;o__Polyporales;f__Podoscyphaceae	0	0	0	0	0	0	0	0	0	0	0	0	0	0	0	0	0	0	0	0	0	0	0	0	0	0	0	0	0	0	0	0	0	0	0	0	0	0	0	0	0	0	0	0	0	0	0	0	0
p__Basidiomycota;c__Agaricomycetes;o__Russulales;f__Albatrellaceae	0	0	0	0	0.0358225	0	0	0	0	0	0	0	0	0	0	0	0	0	0	0	0	0	0	0	0	0	0	0	0	0	0	0	0	0	0	0	0	0	0	0	0	0	0	0	0	0	0	0	0
p__Basidiomycota;c__Agaricomycetes;o__Russulales;f__Russulaceae	2.26142	62.0383	1.29913	5.61528	7.8614	12.2155	0	0.096584	3.98327	0.0295814	31.7778	2.57981	9.07251	4.48163	0.926297	12.3353	23.9132	39.1878	5.51048	19.4374	3.74712	10.4538	10.2824	2.93894	89.147	0	87.3099	30.1398	3.32583	0.961538	0.784302	0.0193748	2.00053	7.79935	10.4228	0.928059	70.7891	38.3672	5.04591	0.280464	8.17348	75.4252	14.5346	42.993	4.9793	0.0528716	5.96368	20.6657	0.161515
p__Basidiomycota;c__Agaricomycetes;o__Russulales;f__Stereaceae	0	0	0	0	0	0	0	0	0	0	0	0	0	0	0	0	0	0	0	0	0	0	0	0	0	0	0	0	0	0	0	0	0	0	0	0	0	0	0	0	0	0	0	0	0	0	0	0	0
p__Basidiomycota;c__Agaricomycetes;o__Sebacinales;f__Sebacinaceae	0	3.95349	0	0	0	0.0157264	0	0	0	59.1037	0.34188	0	0	0	0	27.3488	0	0.00670107	0	0	6.54557	1.25766	0	0	0	0	0	0	0	0	0	0	0.0615547	0	2.09187	0	0	0	0	0	10.9752	0	0.626985	0	0	0	0	9.14411	1.90882
p__Basidiomycota;c__Agaricomycetes;o__Sebacinales;f__Serendipitaceae	0	0	0	0.00911079	0	0	0	0	0	0	0	0	0	0	0	0	0	0	0	0	0	0	0	0	0	0	0	0	0	0	0	0	0	0	0	0	0	0	0	0	0	0	0	0	0	0	0	0	0
p__Basidiomycota;c__Agaricomycetes;o__Sebacinales;o__Sebacinales	0	0	0	0	0	0	0	0	0	0	0	0	0	0	0	0	0	0	0	0	0	0	0.00943775	0	0.0305717	0	0	0	0	0	0.00874687	0	0	0	0	0.191955	0.33377	0.00806712	0.146562	0.015727	0.0171531	0	0	0	0.00577645	0	0	0	0
p__Basidiomycota;c__Agaricomycetes;o__Thelephorales;f__Bankeraceae	0	0	0	0	0	0	0	0	0	0	0	0	0	0	0	0	0	0	0	0	0	0.102513	0	0	0	0	0	0	0	0	0	0	0	0	0	0	0	0	0	0	0	0	0	0	0	0	0	0	0
p__Basidiomycota;c__Agaricomycetes;o__Thelephorales;f__Thelephoraceae	0.0197874	0	0	0	0.00651317	0	0.094017	0	0.0176772	0	0	0	0	0	0.0142947	0	0.0115009	0.0703612	0.189715	0	0	0	0.195833	2.86287	0.573219	0.383741	0	0	0	0	0	0	0.316567	0	0.0694851	0.0116842	0.0476815	0.0443692	0	0.0104847	0.874811	0	0.0814266	0	0.0250313	0	0.347082	2.55121	0.378093
p__Basidiomycota;c__Agaricomycetes;o__Trechisporales;f__Hydnodontaceae	0	0	0	0.0121477	0	0	0	0	0.00982067	0	0	0	0	0	0.00571788	0	0.00718804	0.0167527	0.00875606	0.0180645	0.00951045	0	0	0.165964	0.0458575	0	0	0	0	0	0	0	0.0351741	0	0	0	0.065562	0.0403356	0	0.283086	0	0	0	0	0	0.00440597	0	0	0
p__Basidiomycota;c__Agaricomycetes;o__Trechisporales;f__Trechisporales_fam_Incertae_sedis	0	0	0	0	0	0	0	0	0	0	0	0	0	0	0.0686146	0	0	0.0167527	0	0	0	0	0	0	0	0	0	0	0	0	0	0	0	0	0	0	0	0	0	0	0	0	0	0	0	0	0	0	0
p__Basidiomycota;c__Agaricomycetes;o__Trechisporales;o__Trechisporales	0	0	0	0	0	0	0	0	0	0	0	0	0	0	0	0	0	0	0	0	0	0.0275034	0	0	0	0	0	0	0.0150038	0	0	0	0	0	0	0	0	0	0	0	0	0	0	0	0	0	0	0	0
p__Basidiomycota;c__Agaricomycetes;o__Tremellodendropsidales;o__Tremellodendropsidales	0	0	0	0	0	0	0	0	0	0	0	0	0	0	0	0	0	0	0	0	0	0	0	0.297351	0	0	0	0	0	0	0	0	0	0	0	0	0.119204	0	0	0	0	0	0	0	0.0731684	0	0.0306813	0	0
p__Basidiomycota;c__Cystobasidiomycetes;c__Cystobasidiomycetes;c__Cystobasidiomycetes	0	0	0	0	0	0	0	0	0	0	0	0	0	0	0	0	0	0	0	0	0	0	0	0.0484061	0	0	0	0	0	0	0	0	0	0	0	0	0	0	0	0	0	0	0	0	0	0	0	0	0
p__Basidiomycota;c__GS25;o__GS25;o__GS25	0	0	0	0	0	0	0	0	0.00785654	0	0	0	0	0	0	0	0	0	0	0	0	0	0	0	0	0	0	0	0	0	0	0	0	0	0	0	0	0	0	0	0	0	0	0	0	0.0110149	0	0.0274323	0
p__Basidiomycota;c__GS26;c__GS26;c__GS26	0	0	0	0	0	0	0	0	0	0	0	0	0	0	0	0	0	0	0	0	0	0	0	0	0	0	0	0	0	0	0	0	0.145093	0	0	0	0	0	0	0	0	0	0	0	0	0	0	0	0
p__Basidiomycota;c__GS27;c__GS27;c__GS27	0	0	0	0	0	0	0	0	0	0	0	0	0	0	0	0.0117293	0	0	0	0	0.0166433	0.0300038	0	0	0	0	0	0	0	0	0	0	0.0527612	0	0	0	0	0	0	0	0	0	0	0	0	0	0	0	0
p__Basidiomycota;c__GS27;o__GS27;o__GS27	0	0	0	0	0	0	0	0	0	0	0	0	0	0	0	0	0	0	0	0	0	0	0	0	0	0	0	0	0	0	0	0	0.114316	0	0	0	0	0	0	0	0	0	0	0	0	0	0	0	0
p__Basidiomycota;c__Geminibasidiomycetes;o__Geminibasidiales;o__Geminibasidiales	0	0	0	0	0	0	0	0	0	0	0	0	0	0	0	0	0	0	0	0	0	0	0	0	0	0	0	0	0	0	0	0	0	0	0	0	0	0	0	0	0	0	0	0	0	0	0	0	0
p__Basidiomycota;c__Malasseziomycetes;o__Malasseziales;f__Malasseziaceae	0	0	0	0	0	0	0.00324196	0.0101667	0	0	0	0	0	0	0	0	0	0	0	0.00516129	0	0	0	0	0.0382146	0	0	0	0	0	0	0	0	0	0.00731422	0	0	0	0	0	0	0	0	0	0	0	0	0	0
p__Basidiomycota;c__Microbotryomycetes;c__Microbotryomycetes;c__Microbotryomycetes	0	0	0	0	0	0.019658	0	0	0	0	0	0	0	0	0	0	0	0	0	0.00774194	0	0	0	0	0	0	0	0	0.0225056	0	0	0	0	0	0	0	0	0	0	0	0	0	0	0	0	0	0	0	0
p__Basidiomycota;c__Microbotryomycetes;o__Kriegeriales;f__Camptobasidiaceae	0	0	0	0	0	0.0157264	0	0	0	0	0	0	0	0	0	0	0	0	0	0	0	0	0	0	0	0	0	0	0	0	0	0	0	0	0	0	0	0.00806712	0	0	0	0	0	0	0	0	0	0	0
p__Basidiomycota;c__Microbotryomycetes;o__Kriegeriales;f__Kriegeriaceae	0	0	0	0	0	0	0	0	0	0	0	0	0	0	0	0	0	0	0	0	0	0	0	0.262776	0	0	0	0	0	0	0	0	0	0	0	0	0	0	0	0	0	0	0	0	0	0	0	0	0
p__Basidiomycota;c__Microbotryomycetes;o__Leucosporidiales;f__Leucosporidiaceae	0	0	0	0	0	0	0	0	0	0	0	0	0	0	0	0	0	0	0	0	0	0.0300038	0	0	0	0	0	0	0	0	0	0	0.0175871	0	0	0	0	0	0	0	0	0	0	0	0	0	0	0	0
p__Basidiomycota;c__Microbotryomycetes;o__Leucosporidiales;o__Leucosporidiales	0.0226142	0.0820793	0.169735	0.127551	0.159573	0.0314527	0.0340406	0.223668	0.108027	0.103535	0.803419	0	0.40954	0.20371	0.131511	0.0899245	0.0172513	0.184279	0.0291869	0.652903	0.0499299	0.225028	0	0.850564	0.458575	0	0	0.0295247	0	0	0.00874687	0	0.417693	0.305458	0.0694851	0	0	0.524363	0.0149553	0.366963	0	0	0.138425	0.047908	0.00577645	0.110149	0.11122	0.0182882	0
p__Basidiomycota;c__Microbotryomycetes;o__Microbotryomycetes_ord_Incertae_sedis;f__Chrysozymaceae	0	0	0	0	0	0	0	0	0	0	0	0	0	0	0	0	0	0	0	0	0	0	0	0.117558	0	0	0	0	0	0	0	0	0	0	0	0	0	0	0	0	0	0	0	0	0	0	0	0	0
p__Basidiomycota;c__Microbotryomycetes;o__Sporidiobolales;f__Sporidiobolaceae	0	0	0	0	0	0	0	0	0	0	0	0	0	0	0	0	0	0	0	0	0	0	0	0	0	0	0	0	0	0	0	0	0	0	0	0	0	0	0	0	0	0	0	0	0	0	0	0	0
p__Basidiomycota;c__Microbotryomycetes;o__Sporidiobolales;o__Sporidiobolales	0.00848033	0	0	0	0	0.0117948	0	0	0	0	0	0	0	0	0	0	0	0	0	0	0	0	0	0	0	0	0	0.0123019	0	0	0	0	0	0	0	0	0	0	0	0	0	0	0	0	0	0	0	0	0
p__Basidiomycota;c__Pucciniomycetes;o__Helicobasidiales;f__Helicobasidiaceae	0	0	0	0	0	0	0	0	0	0	0	0	0	0	0	0	0	0	0	0	0	0	0	0.601618	0	0	0	0	0	0	0	0	0	0	0	0	0	0	0	0	0	0	0	0	0	0	0	0	0
p__Basidiomycota;c__Pucciniomycetes;o__Pucciniales;f__Coleosporiaceae	0	0	0	0	0	0	0	0	0	0	0	0	0	0	0	0	0	0	0	0	0	0.0150019	0	0	0	0	0	0	0	0	0	0	0	0	0	0	0	0	0	0	0	0	0	0	0	0	0	0	0
p__Basidiomycota;c__Tremellomycetes;c__Tremellomycetes;c__Tremellomycetes	0	0	0	0	0	0	0	0	0	0	0	0	0	0	0	0	0	0	0	0	0	0	0	0	0	0	0	0	0	0	0	0	0	0	0	0.0283759	0	0	0	0	0	0	0	0	0	0	0	0	0
p__Basidiomycota;c__Tremellomycetes;o__Cystofilobasidiales;f__Mrakiaceae	0	0	0	0	0	0	0	0	0	0	0	0	0	0	0	0	0	0.0167527	0	0	0	0	0	0.0276606	0	0	0	0	0	0	0	0	0	0	0.00731422	0	0	0	0	0	0	0	0	0	0.00962742	0	0	0	0
p__Basidiomycota;c__Tremellomycetes;o__Filobasidiales;f__Piskurozymaceae	0	0	0	0	0	0	0	0.0279585	0	0.0739536	0	0	0	0	0	0.0117293	0	0	0	0.0103226	0.00475522	0.147518	0	0.345758	0.0611434	0	0	0.00492078	0	0	0	0	0.510025	0	0	0	0.0178806	0.0121007	0	0	0.020012	0	0.170996	0.00709748	0.00385097	0	0.0249286	0	0.0477204
p__Basidiomycota;c__Tremellomycetes;o__Tremellales;f__Cuniculitremaceae	0	0	0	0	0	0	0	0	0	0	0	0	0.0240906	0	0	0	0	0	0	0	0	0.00500063	0	0	0	0	0	0	0	0	0	0	0	0	0	0	0	0	0	0	0	0	0	0	0	0	0	0	0
p__Basidiomycota;c__Tremellomycetes;o__Tremellales;f__Phaeotremellaceae	0	0	0	0	0	0	0	0	0	0	0	0	0	0	0	0	0	0	0	0	0	0	0	0	0	0	0	0	0	0	0	0	0	0	0	0	0	0	0	0	0	0	0	0	0	0	0	0	0
p__Basidiomycota;c__Tremellomycetes;o__Tremellales;f__Syzygosporaceae	0	0	0	0	0	0	0	0	0	0	0	0	0	0	0	0.0156391	0	0	0	0	0	0	0	0	0	0	0	0	0	0	0	0	0	0	0	0	0	0	0	0	0	0	0	0	0	0	0	0	0
p__Basidiomycota;c__Tremellomycetes;o__Tremellales;f__Trimorphomycetaceae	0	0	0.0130565	0.0182216	0	0	0	0.0864172	0.0176772	0	0.119658	0	0.0337268	0	0.0343073	0.0156391	0.00575043	0.0268043	0	0.0103226	0.0142657	0	0.0212349	0.407994	0.0382146	0	0	0.0196831	0	0	0	0	0.184664	0	0	0.00333834	0.0417213	0.375121	0	0.0183481	0.00571772	0	0.382705	0.00354874	0.00385097	0.0396537	0.0210934	0	0
p__Basidiomycota;c__Tremellomycetes;o__Tremellales;o__Tremellales	0	0	0	0	0	0	0	0	0.0137489	0.0591628	0	0	0.0337268	0.0436522	0	0	0	0.0234537	0	0.0645161	0	0.0925116	0	0.0207455	0.0611434	0	0	0	0	0	0.00874687	0.0129166	0.215441	0.0203638	0	0.00333834	0.0476815	0.036302	0	0.0235905	0	0.00685777	0	0	0	0.0132179	0.0441044	0	0
p__Basidiomycota;c__Tremellomycetes;o__Trichosporonales;f__Trichosporonaceae	0	0	0	0	0	0	0	0	0	0	0	0	0	0	0	0	0	0	0	0	0	0.00750094	0	0.0345758	0	0	0	0.0123019	0	0	0	0	0.0571579	0	0.109713	0	0	0	0	0	0	0	0	0.00354874	0	0	0.0977967	0	0
p__Basidiomycota;c__Tritirachiomycetes;o__Tritirachiales;f__Tritirachiaceae	0	0	0.0261131	0.151846	0	0	0	0	0	0	0	0	0	0	0	0	0	0	0	0	0	0	0	0	0	0	0	0	0	0	0	0	0	0	0	0	0	0	0	0	0	0	0	0	0	0	0	0	0
p__Basidiomycota;p__Basidiomycota;p__Basidiomycota;p__Basidiomycota	0.0197874	0	0.0391696	0.0121477	0.13352	0	0.0453875	0	0.0491034	0	0	0.41922	0.144543	0.109131	0.00857682	0.0195488	0	1.77578	0	0.725161	4.21551	0.107513	0	0.0760667	0	0	0	0.282945	0	0	0.0379031	0	0.0791418	0	0	0.0116842	0.0238407	0.0645369	0.0687943	0	0	0.0822932	0	0	0	0	0.0843736	0.0457206	0.0146832
p__Calcarisporiellomycota;c__Calcarisporiellomycetes;o__Calcarisporiellales;f__Calcarisporiellaceae	0	0	0	0	0	0	0	0	0	0	0	0	0	0.0363769	0	0	0.00287522	0.0100516	0	0	0	0	0	0	0	0	0	0	0	0	0	0	0	0	0	0	0	0	0	0	0	0	0	0	0	0	0.00575275	0	0
p__Chytridiomycota;c__Spizellomycetes;o__Spizellomycetales;o__Spizellomycetales	0	0	0	0	0	0	0	0	0	0	0	0	0	0	0	0	0	0	0	0	0	0	0	0	0	0	0	0	0	0	0	0	0	0	0	0	0	0	0	0	0	0	0	0	0	0	0	0	0
p__Chytridiomycota;p__Chytridiomycota;p__Chytridiomycota;p__Chytridiomycota	0.00848033	0	0.0326413	0	0	0.0511107	0.0129679	0	0.0137489	0	0.0683761	0	0.0289087	0.0218261	0.0371662	0.0195488	0.0143761	0.0536085	0	0.0954839	0	0.0850106	0.0283132	0.380333	0	0	0.0697036	0	0.0450113	0	0.00583124	0	0.197854	0.0610915	0.0109713	0.00667668	0.0178806	0.0242014	0.00598211	0.0340751	0	0	0	0	0.0192548	0.0110149	0.0402692	0	0
p__Entorrhizomycota;c__Entorrhizomycetes;o__Entorrhizales;o__Entorrhizales	0	0	0	0	0	0	0	0	0	0	0	0	0	0	0	0	0	0	0	0	0	0	0	0	0	0	0	0	0	0	0	0	0	0	0	0	0	0	0	0	0	0	0	0	0	0	0	0.0137162	0
p__Glomeromycota;c__Glomeromycetes;o__Glomerales;f__Glomeraceae	0	0	0	0	0	0	0	0	0	0	0	0	0	0	0	0	0	0	0	0	0	0	0.0141566	0	0	0	0	0	0	0	0	0	0	0	0.0475424	0	0	0.133107	0	0	0	0	0	0	0	0	0	0	0
p__Kickxellomycota;c__Kickxellomycetes;o__Kickxellales;f__Kickxellaceae	0	0	0	0	0	0	0	0	0.0157131	0	0	0	0	0	0	0	0	0	0	0.0464516	0	0	0	0	0	0	0	0	0	0	0	0	0	0	0	0	0	0	0	0	0	0	0	0	0	0	0	0	0
p__Mortierellomycota;c__Mortierellomycetes;o__Mortierellales;f__Mortierellaceae	0.0848033	1.32695	1.12286	0.519315	0.423356	0.334185	0.157235	0.414294	0.475321	1.272	0.42735	0	0.0289087	0.647508	0.391675	0.218947	0.0589419	0.968304	2.49548	3.44774	0.6372	3.86048	0.363353	0.366503	1.03179	0.298465	0.131207	0.0811928	0.145036	1.26202	0.335297	0.529579	2.07088	0.386913	0.77165	0.0484059	0.518536	0.36302	0.421739	0.432492	0.234426	0.713208	0.219852	0.0833954	0.791374	0.552949	0.446797	0.434345	0.190882
p__Mucoromycota;c__Endogonomycetes;c__Endogonomycetes;c__Endogonomycetes	0	0	0	0	0	0	0	0	0	0	0	0	0	0	0	0	0	0	0	0	0	0	0	0	0	0	0	0	0	0	0	0	0	0	0	0	0	0	0	0	0	0	0	0	0	0	0	0	0
p__Mucoromycota;c__Endogonomycetes;o__Endogonales;f__Endogonaceae	0	0	0	0	0	0	0	0	0	0	0	0	0	0	0	0	0	0	0	0	0	0	0	0	0	0	0	0	0	0	0	0	0	0	0	0	0	0	0	0	0	0	0	0	0.0154039	0	0	0	0
p__Mucoromycota;c__Endogonomycetes;o__Endogonales;o__Endogonales	0	0	0	0	0	0	0	0	0	0	0	0	0	0	0	0	0	0	0	0	0	0.0825103	0	0	0	0	0	0	0	0	0	0	0	0	0	0	0	0	0	0	0	0	0	0	0	0	0	0	0
p__Mucoromycota;c__Endogonomycetes;o__GS20;o__GS20	0	0	0.0326413	0.0273324	0	0	0	0	0	0	0	0	0	0	0	0	0	0	0	0	0	0.0225028	0	0	0	0	0	0	0	0	0	0	0.0131903	0	0	0	0	0	0	0	0	0	0	0	0	0.00440597	0	0	0
p__Mucoromycota;c__Endogonomycetes;o__GS21;o__GS21	0	0	0	0	0.00976976	0	0	0.0533754	0	0	0	0	0	0.0145507	0	0.0117293	0.00575043	0.0234537	0	0	0	0.0250031	0	0	0	0	0	0.0172227	0	0	0	0.0710411	0	0	0	0.0133534	0	0	0.00897317	0	0	0	0	0	0.00770194	0.0286388	0.00958791	0	0
p__Mucoromycota;c__Endogonomycetes;o__GS22;o__GS22	0	0	0	0.00911079	0.0195395	0	0.00486295	0	0.0805295	0	0	0	0.00963623	0.349218	0.0371662	0	0.109258	0.050258	0	0	0.0118881	0	0	0	0	0	0	0	0	0	0	0	0	0	0	0.0116842	0.0178806	0	0.119642	0	0	0	0	0	0.0134784	0	0	0.0365764	0
p__Mucoromycota;c__Mucoromycetes;o__Mucorales;f__Mucoraceae	0	0	0	0	0	0	0	0	0	0	0	0	0	0	0	0	0	0	0	0	0	0	0	0	0	0	0	0	0	0	0	0	0	0	0	0	0	0	0	0	0	0	0	0	0	0	0	0	0
p__Mucoromycota;c__Umbelopsidomycetes;o__GS23;o__GS23	0	0	0	0	0.0227961	0	0	0	0	0	0	0	0	0	0	0	0	0	0	0	0.00475522	0	0	0	0	0	0	0	0	0	0	0	0	0	0	0.0734435	0.0357611	0	0	0	0	0	0	0	0	0	0.00575275	0	0
p__Mucoromycota;c__Umbelopsidomycetes;o__Umbelopsidales;f__Umbelopsidaceae	0	0.437756	0	0	0	0	0.00324196	0.124542	0.0746371	0.0591628	0.102564	0	0.317996	0.0145507	0.0343073	0.0860148	0.0186889	0	0	0	0.0118881	0.0900113	0	1.67347	0.0152858	0	0	0.0123019	0	0	0	0	0.250616	0.576975	0	0	0	0	0	0.031454	0	0	0.0162853	0	0.0346587	0	0.18217	0.0182882	0.0880993
p__Mucoromycota;p__Mucoromycota;p__Mucoromycota;p__Mucoromycota	0	0	0	0	0	0	0	0	0	0	0	0	0	0	0	0	0	0	0	0	0	0	0	0.0138303	0	0	0	0	0	0	0	0	0.364931	0	0	0	0	0.0282349	0	0	0	0	0	0	0	0	0	0	0
p__Rozellomycota;p__Rozellomycota;p__Rozellomycota;p__Rozellomycota	0	0	0	0	0	0	0	0	0	0	0	0	0	0	0	0	0	0	0	0.0154839	0	0	0	0	0	0	0	0	0	0	0	0	0	0	0	0	0	0	0	0	0.00571772	0	0	0	0	0.00881193	0.0115055	0	0
k__Fungi;k__Fungi;k__Fungi;k__Fungi;k__Fungi	0.00565355	0	0.0456979	0.163994	0.00976976	0	0.00324196	0.0406669	0.0058924	0	0	0	0.0337268	0.0436522	0	0.0312781	0.0143761	0.0435569	0	0.0774194	0.116503	0.220028	0.0117972	0.110642	0.0152858	0	0	0	0	0.0801282	0	0.0871868	0.0263806	0.101819	0.0548566	0.00667668	0	0.00806712	0.0299106	0.00786349	0.0543183	0.0102867	0.024428	0.0319387	0.0192548	0.0110149	0.0134231	0	0
[truncated: 90 more columns]

## Sheet: genus
	Lower Forest Floor _Control_Fall_Site1 (ITS35)	Lower Forest Floor _Control_Fall_Site1 (ITS47)	Lower Forest Floor _Control_Fall_Site2 (ITS14)	Lower Forest Floor _Control_Fall_Site2 (ITS23)	Lower Forest Floor _Control_Fall_Site3 (ITS38)	Lower Forest Floor _Control_Fall_Site4 (ITS26)	Lower Forest Floor _Control_Fall_Site4 (ITS5)	Lower Forest Floor _Control_Fall_Site5 (ITS50)	Lower Forest Floor _Control_Fall_Site5 (ITS53)	Lower Forest Floor _Control_Summer_Site1 (ITS134)	Lower Forest Floor _Control_Summer_Site1 (ITS95)	Lower Forest Floor _Control_Summer_Site2 (ITS104)	Lower Forest Floor _Control_Summer_Site2 (ITS98)	Lower Forest Floor _Control_Summer_Site3 (ITS107)	Lower Forest Floor _Control_Summer_Site3 (ITS110)	Lower Forest Floor _Control_Summer_Site3 (ITS113)	Lower Forest Floor _Control_Summer_Site4 (ITS116)	Lower Forest Floor _Control_Summer_Site4 (ITS119)	Lower Forest Floor _Control_Summer_Site4 (ITS122)	Lower Forest Floor _Control_Summer_Site5 (ITS125)	Lower Forest Floor _Control_Summer_Site5 (ITS128)	Lower Forest Floor _Control_Summer_Site5 (ITS131)	Lower Forest Floor _Treatment _Fall_Site1 (ITS17)	Lower Forest Floor _Treatment _Fall_Site1 (ITS41)	Lower Forest Floor _Treatment _Fall_Site2 (ITS20)	Lower Forest Floor _Treatment _Fall_Site2 (ITS29)	Lower Forest Floor _Treatment _Fall_Site3 (ITS44)	Lower Forest Floor _Treatment _Fall_Site3 (ITS59)	Lower Forest Floor _Treatment _Fall_Site4 (ITS32)	Lower Forest Floor _Treatment _Fall_Site4 (ITS8)	Lower Forest Floor _Treatment _Fall_Site5 (ITS11)	Lower Forest Floor _Treatment _Fall_Site5 (ITS56)	Lower Forest Floor _Treatment _Summer_Site1 (ITS137)	Lower Forest Floor _Treatment _Summer_Site1 (ITS62)	Lower Forest Floor _Treatment _Summer_Site1 (ITS65)	Lower Forest Floor _Treatment _Summer_Site2 (ITS140)	Lower Forest Floor _Treatment _Summer_Site2 (ITS68)	Lower Forest Floor _Treatment _Summer_Site2 (ITS71)	Lower Forest Floor _Treatment _Summer_Site3 (ITS143)	Lower Forest Floor _Treatment _Summer_Site3 (ITS74)	Lower Forest Floor _Treatment _Summer_Site3 (ITS77)	Lower Forest Floor _Treatment _Summer_Site4 (ITS146)	Lower Forest Floor _Treatment _Summer_Site4 (ITS80)	Lower Forest Floor _Treatment _Summer_Site4 (ITS83)	Lower Forest Floor _Treatment _Summer_Site5 (ITS149)	Lower Forest Floor _Treatment _Summer_Site5 (ITS86)	Lower Forest Floor _Treatment _Summer_Site5 (ITS89)	Upper B Horizon_Control_Fall_Site1 (ITS36)	Upper B Horizon_Control_Fall_Site1 (ITS48)
p__Ascomycota;c__Dothideomycetes;o__Botryosphaeriales;f__Botryosphaeriaceae;g__Neofusicoccum	0	0	0	0	0	0	0	0	0	0	0	0	0	0	0	0	0	0	0	0	0	0.00500063	0	0	0	0	0	0	0	0	0	0	0	0	0	0	0	0	0	0	0	0	0	0	0	0	0	0	0
p__Ascomycota;c__Dothideomycetes;o__Capnodiales;f__Cladosporiaceae;g__Cladosporium	0	0	0	0	0	0	0.089154	0	0	0	0	0	0	0	0	0	0	0	0	0	0	0.0275034	0	0	0	0	0	0	0	0	0	0.00968742	0	0	0	0	0	0	0	0	0	0	0	0	0	0	0	0	0
p__Ascomycota;c__Dothideomycetes;o__Capnodiales;o__Capnodiales;o__Capnodiales	0	0	0	0	0	0	0	0	0	0	0	0	0	0	0	0	0	0	0	0	0	0	0	0	0	0	0	0	0	0	0	0	0	0	0	0	0	0	0	0	0	0	0	0	0	0	0	0	0
p__Ascomycota;c__Dothideomycetes;o__Dothideales;f__Dothideaceae;g__Rhizosphaera	0	0	0	0	0	0	0	0	0	0	0	0	0	0	0.00571788	0.0234586	0	0.00670107	0	0	0	0	0	0	0	0	0	0	0	0	0	0	0.00879353	0	0	0	0	0	0	0.0104847	0	0	0	0	0	0	0	0	0
p__Ascomycota;c__Dothideomycetes;o__Dothideales;f__Dothioraceae;f__Dothioraceae	0	0	0	0	0	0	0	0	0	0	0	0	0	0	0	0	0	0	0	0	0	0	0	0	0	0	0	0	0	0	0	0	0	0	0	0	0	0	0	0.00524233	0	0	0	0	0	0	0	0	0
p__Ascomycota;c__Dothideomycetes;o__Dothideales;f__Dothioraceae;g__Perusta	0	0	0	0	0	0	0	0	0	0	0	0	0.0144543	0	0	0	0	0	0	0	0	0	0	0	0	0	0	0	0	0	0	0	0	0	0	0	0	0	0	0	0	0	0	0	0	0	0	0	0
p__Ascomycota;c__Dothideomycetes;o__Mytilinidales;f__Gloniaceae;g__Cenococcum	0.0169607	0	33.6989	27.2261	3.27938	13.9925	0.0162098	0	0.216055	0	23.2137	2.51532	8.56661	1.66606	0.048602	6.79517	0	0.170877	1.27547	0.255484	0.94629	0.0750094	0	1.79794	0.0382146	0	0	0.0565889	2.51313	0.140224	0	0.255102	0.131903	10.6706	0.032914	1.44717	1.00727	0.0645369	0	0.0288328	0	0.109724	0.195424	0.289222	0.155964	0	2.41999	0	0
p__Ascomycota;c__Dothideomycetes;o__Mytilinidiales;f__Mytilinidiaceae;g__Lophium	0	0	0	0	0	0	0.00648393	0	0	0	0	0	0	0	0	0	0	0	0	0.0129032	0	0.00750094	0	0	0	0	0	0	0	0	0	0	0.0131903	0	0	0.00834585	0	0	0	0	0	0	0	0	0	0	0	0	0
p__Ascomycota;c__Dothideomycetes;o__Mytilinidiales;f__Mytilinidiaceae;g__Mytilinidion	0	0	0	0	0	0	0.00972589	0	0	0	0	0	0	0	0	0	0	0	0	0	0	0	0	0	0	0	0.0123006	0	0	0	0	0	0.0219838	0	0.00731422	0	0	0.0161342	0	0	0	0	0	0	0	0	0	0	0
p__Ascomycota;c__Dothideomycetes;o__Mytilinidiales;f__Mytilinidiaceae;g__Pseudocamaropycnis	0	0	0	0	0	0	0	0	0	0	0	0	0	0	0	0	0	0	0	0	0	0	0	0	0	0	0	0	0	0	0	0	0	0	0	0	0	0.00806712	0	0.00786349	0	0	0	0	0	0	0.00767033	0	0
p__Ascomycota;c__Dothideomycetes;o__Pleosporales;f__Sporormiaceae;g__Preussia	0	0	0	0	0	0	0	0	0	0	0	0	0	0	0	0	0	0	0	0	0	0	0	0	0	0	0	0	0	0	0	0	0	0	0	0	0	0	0	0	0	0	0	0	0	0	0	0	0
p__Ascomycota;c__Dothideomycetes;o__Pleosporales;o__Pleosporales;o__Pleosporales	0	0	0.0587544	0	0	0	0	0	0	0	0	0	0	0	0	0	0	0	0	0	0	0.00500063	0	0	0	0	0	0	0	0	0	0	0.00879353	0	0	0	0	0	0	0	0	0	0	0	0	0	0	0	0
p__Ascomycota;c__Dothideomycetes;o__Venturiales;f__Venturiaceae;f__Venturiaceae	0	0	0	0	0	0	0	0	0	0	0	0	0	0	0	0	0	0	0	0	0	0	0	0	0	0	0	0	0	0	0	0	0	0	0	0	0	0	0	0	0	0	0	0	0	0	0	0	0
p__Ascomycota;c__Dothideomycetes;o__Venturiales;f__Venturiaceae;g__Venturia	0	0	0	0	0	0	0	0	0	0	0	0	0	0	0	0	0	0	0	0	0	0	0	0	0	0	0	0	0	0	0	0	0	0	0	0	0	0	0	0	0	0	0	0	0	0	0	0	0
p__Ascomycota;c__Eurotiomycetes;o__Chaetothyriales;f__Herpotrichiellaceae;f__Herpotrichiellaceae	0.00848033	0	0	0	0	0	0	0	0	0	0	0	0	0	0	0	0	0	0	0	0	0	0.346837	0	0.175787	0	0.0369019	0	0	0	0.0612281	0.0129166	0	0	0.0109713	0	0.0178806	1.54889	0.00598211	0	0	0.0411466	0	0	0.0154039	0	0.247368	0	0
p__Ascomycota;c__Eurotiomycetes;o__Chaetothyriales;f__Herpotrichiellaceae;g__Cladophialophora	0.0141339	0	0	0	0.039079	0.239827	0.0275567	0.0228752	0.0117848	0	0	0	0.0578174	0.0945798	0.0514609	0.0273683	0.100633	0	0.107991	0.129032	0	0.0700088	0	0	0.0382146	0	0.00820042	0.174688	0.00500125	0	0.0145781	0.0322914	0.0395709	0	0.0292569	0.0383909	0	0	0.050848	0.031454	0	0	0.195424	0.0443593	0.0115529	0.0154209	0.0249286	0	0
p__Ascomycota;c__Eurotiomycetes;o__Chaetothyriales;o__Chaetothyriales;o__Chaetothyriales	0	0.0410397	0	0	0	0	0.00972589	0.0152501	0	0	0	0	0.0385449	0.058203	0	0.0273683	0	0	0	0	0	0	0	0.0829818	0	0	0	0.044287	0.0275069	0	0.023325	0	0.0307773	0	0	0	0.0178806	0	0.0299106	0	0.020012	0	0.0569986	0.00709748	0.0173294	0.0969312	0.0651978	0	0
p__Ascomycota;c__Eurotiomycetes;o__Eurotiales;f__Aspergillaceae;g__Penicillium	0	0	0	0.00911079	0.0162829	0.066837	0	0	0.0235696	0	0	0	0.0385449	0	0.045743	0.00781953	0.0129385	0.0301548	0.00583737	0.116129	0	0.140018	0	0.0345758	0.0917151	0	0	0	0.0325081	0	0.0145781	0.0129166	0.109919	0.0475156	0	0.00500751	0.0238407	0.0443692	0.00897317	0.0262116	0	0.0102867	0	0	0	0.0176239	0.0268462	0	0
p__Ascomycota;c__Eurotiomycetes;o__Eurotiales;f__Elaphomycetaceae;g__Elaphomyces	0.195047	0.588235	0	0	0	0	0	0	0.00785654	0	0	0	0	0	0.102922	0	0	0	0	0	0	0	0	0	0	0	0.0369019	0	0	5.36859	0	0	0	0	0.0146284	0.994826	1.29336	0	0	0.390553	0.217273	0	0	0	0	0	0	0	0
p__Ascomycota;c__Eurotiomycetes;o__Eurotiales;f__Trichocomaceae;g__Sagenomella	0	0	0	0	0	0	0	0	0	0	0	0	0	0	0	0	0	0	0	0	0	0	0	0	0	0	0	0	0	0	0	0	0	0	0	0	0	0	0	0	0	0	0	0	0	0	0	0	0
p__Ascomycota;c__Eurotiomycetes;o__Eurotiales;f__Trichocomaceae;g__Talaromyces	0	0	0	0.00607386	0	0	0	0	0.00392827	0	0	0	0	0	0	0	0.00718804	0.0301548	0	0.0180645	0	0	0	0	0	0	0	0	0	0	0	0	0	0	0	0	0	0	0	0	0	0	0	0	0	0	0	0	0
p__Ascomycota;c__Eurotiomycetes;o__Eurotiales;o__Eurotiales;o__Eurotiales	0	0	0	0	0	0	0	0	0	0	0	0	0	0	0	0	0	0	0	0	0	0	0	0	0	0	0	0.031985	0	0	0	0	0	0.0407277	0	0	0	0	0	0	0	0	0	0.00887185	0	0	0	0	0
p__Ascomycota;c__Eurotiomycetes;o__Phaeomoniellales;f__Phaeomoniellaceae;g__Phaeomoniella	0	0	0	0.0121477	0	0	0	0	0	0	0	0	0	0	0	0	0	0	0	0	0	0.0150019	0	0	0	0	0	0	0	0	0	0	0	0	0	0	0	0	0	0	0	0	0	0	0	0	0	0	0
p__Ascomycota;c__Geoglossomycetes;o__Geoglossales;f__Geoglossaceae;g__Geoglossum	0	0	0	0	0	0	0	0	0	0	0	0	0	0	0	0	0	0	0	0	0	0	0	0	0	0	0	0	0	0	0	0	0	0	0	0	0	0	0	0	0	0	0	0	0	0	0	0	0
p__Ascomycota;c__Geoglossomycetes;o__Geoglossales;f__Geoglossaceae;g__Glutinoglossum	0	0	0	0	0	0	0	0	0	0	0	0	0	0	0	0	0	0	0	0	0	0	0	0	0	0	0	0	0	0	0	0	0	0	0	0	0	0	0	0	0	0	0	0	0	0	0	0	0
p__Ascomycota;c__Lecanoromycetes;o__Lecanorales;f__Lecanoraceae;g__Lecanora	0	0	0	0	0	0	0	0	0	0	0	0	0	0	0	0	0	0	0	0	0	0	0	0	0	0	0	0	0	0	0	0	0	0	0	0	0	0	0	0	0	0	0	0	0	0	0	0	0
p__Ascomycota;c__Lecanoromycetes;o__Pertusariales;f__Megasporaceae;g__Aspicilia	0	0	0	0	0	0	0	0	0.0157131	0	0	0	0	0	0	0	0	0.0301548	0	0	0	0.0100013	0	0	0	0	0	0	0	0	0	0	0	0.0475156	0	0.00500751	0	0	0	0	0	0	0	0.0319387	0	0	0	0	0
p__Ascomycota;c__Lecanoromycetes;o__Umbilicariales;f__Ropalosporaceae;g__Ropalospora	0	0	0	0	0	0	0	0	0	0	0	0	0	0	0	0	0	0	0	0	0	0	0	0	0	0	0	0	0	0	0	0	0.0351741	0	0.0182855	0	0	0	0	0	0	0	0	0	0	0	0	0	0
p__Ascomycota;c__Leotiomycetes;c__Leotiomycetes;c__Leotiomycetes;c__Leotiomycetes	0	0	0	0	0	0	0	0	0	0	0	0	0	0	0	0	0	0	0	0	0	0	0.153363	0	0	0	0	0	0	0	0	0	0	0	0	0	0.0476815	0	0	0	0	0	0	0	0	0	0	0.109729	0
p__Ascomycota;c__Leotiomycetes;o__Helotiales;f__Ascocorticiaceae;g__Ascocorticium	0	0	0	0	0	0.00786318	0	0	0	0	0	0	0	0	0	0	0	0	0	0	0	0	0	0.802158	0.0917151	0	0	0	0	0	0	0	0	0	0	0	0	0	0.0149553	0	0	0	0	0	0	0.0198268	0	0	0
p__Ascomycota;c__Leotiomycetes;o__Helotiales;f__Helotiaceae;g__Coryne	0	0	0	0	0	0	0	0	0	0	0	0	0	0	0	0	0	0	0	0	0	0	0	0	0	0	0	0	0	0	0	0	0	0	0	0	0	0	0	0	0	0	0	0	0	0	0	0	0
p__Ascomycota;c__Leotiomycetes;o__Helotiales;f__Helotiaceae;g__Meliniomyces	0	0	0.0391696	0.0242954	0	0	0	0.0152501	0.0137489	0	0	0	0	0	0	0.00781953	0.0115009	0	0	0.0283871	0.0190209	0.0550069	0	0	0	0	0	0	0	0	0	0	0	0.0135759	0.0109713	0	0.0238407	0	0.00897317	0	0	0.0137155	0	0	0	0.0110149	0.0249286	0	0
p__Ascomycota;c__Leotiomycetes;o__Helotiales;f__Helotiaceae;g__Mniaecia	0	0	0	0	0	0	0	0	0	0	0	0	0	0	0	0	0	0	0	0	0	0	0	0	0	0	0	0	0	0	0	0	0	0	0	0	0	0	0	0	0	0	0	0	0	0	0	0	0
p__Ascomycota;c__Leotiomycetes;o__Helotiales;f__Helotiaceae;g__Mycosymbioces	0	0	0	0	0	0	0	0	0	0	0	0	0	0	0	0	0	0	0	0	0	0	0	0.0622364	0	0	0	0	0	0	0	0	0	0	0	0	0	0	0	0	0	0	0	0	0	0	0	0	0
p__Ascomycota;c__Leotiomycetes;o__Helotiales;f__Helotiaceae;g__Scytalidium	0	0	0	0	0	0	0	0	0	0	0	0	0	0	0	0	0	0	0	0	0	0	0	0	0	0	0	0	0.020005	0	0	0	0	0	0	0	0	0	0	0	0	0	0	0	0	0	0	0	0
p__Ascomycota;c__Leotiomycetes;o__Helotiales;f__Helotiales_fam_Incertae_sedis;f__Helotiales_fam_Incertae_sedis	0	0.0273598	0	0	0	0	0	0	0	0	0	0	0	0	0	0.00781953	0	0	0	0	0	0	0	0	0	0	0	0	0	0.0400641	0	0	0.0219838	0	0	0	0	0	0	0	0	0	0	0	0	0	0	0	0
p__Ascomycota;c__Leotiomycetes;o__Helotiales;f__Helotiales_fam_Incertae_sedis;g__Chalara	0	0	0	0	0	0	0	0	0	0	0	0	0	0	0	0	0	0	0	0	0	0	0	0	0	0	0	0	0	0	0	0	0	0	0	0	0	0	0	0	0	0	0	0	0	0	0	0	0
p__Ascomycota;c__Leotiomycetes;o__Helotiales;f__Helotiales_fam_Incertae_sedis;g__Leohumicola	0	0	0	0	0	0	0	0	0	0	0	0	0	0	0	0	0	0	0	0	0	0	0	0	0	0	0	0	0	0	0	0	0	0	0	0	0	0	0	0	0	0	0	0	0	0	0	0	0
p__Ascomycota;c__Leotiomycetes;o__Helotiales;f__Helotiales_fam_Incertae_sedis;g__Leptodontidium	0	0	0	0	0	0	0	0	0	0	0	0	0	0	0	0	0	0	0	0	0	0	0	0.089897	0	0	0	0	0.0150038	0	0	0	0.444073	0	0	0	0	0	0	0	0	0	0	0.00354874	0	0	0	0	0
p__Ascomycota;c__Leotiomycetes;o__Helotiales;f__Helotiales_fam_Incertae_sedis;g__Microglossum	0	0	0	0	0	0	0	0	0	0	0	0	0	0	0	0	0	0	0	0	0	0	0	0	0	0	0	0	0	0	0	0	0	0	0	0	0	0	0	0	0	0	0	0	0	0	0	0	0
p__Ascomycota;c__Leotiomycetes;o__Helotiales;f__Helotiales_fam_Incertae_sedis;g__Vestigium	0	0	0	0	0	0	0	0	0	0	0	0	0	0	0	0	0	0	0	0	0	0	0	0	0	0	0	0	0	0	0	0	0	0	0	0	0	0	0	0	0	0	0	0	0	0	0	0	0
p__Ascomycota;c__Leotiomycetes;o__Helotiales;f__Hyaloscyphaceae;f__Hyaloscyphaceae	5.77227	0	31.0289	20.9244	19.2497	6.3849	0.0291777	0.322794	0.0667806	0.295814	22.6154	7.73944	33.4522	8.25027	0.048602	15.7915	0	5.64565	2.11313	0.0412903	4.28921	0.0550069	1.9371	0.9128	0.137573	0.810119	0.258313	0.337073	0.0550138	8.59375	3.03808	2.52842	0.0703482	1.23541	0.175541	0.00834585	20.962	12.0523	0.0239285	0.0183481	0.0257297	10.5507	1.34354	0.0283899	0.155964	0.339259	0.554181	0.0228603	0
p__Ascomycota;c__Leotiomycetes;o__Helotiales;f__Hyaloscyphaceae;g__Glutinomyces	0	0	0	0	0	0	0	0	0	0	0	0	0	0	0	0	0	0	0	0	0	0	0	0	0	0	0	0.0172227	0.0150038	0	0	0	0	0	0.0182855	0	0	0	0	0	0.080048	0	0.52113	0	0	0	0	0	0
p__Ascomycota;c__Leotiomycetes;o__Helotiales;f__Hyaloscyphaceae;g__Gyoerffyella	0	0	0	0	0	0	0	0	0	0	0	0	0	0	0	0	0	0	0	0	0	0	0	0	0	0	0	0	0	0	0	0	0	0	0	0	0	0	0	0	0	0	0	0	0	0	0	0.0228603	0
p__Ascomycota;c__Leotiomycetes;o__Helotiales;f__Hyaloscyphaceae;g__Hyaloscypha	0	0	0	0	0	0	0	0	0	0	0	0	0.0481812	0	0	0	0	0	0	0	0.0142657	0.205026	0	0.276606	0	0	0	0.162386	0	0	0	0	0	0	0	0	0	0.0161342	0	0	0	0	0	0	0	0	0	0	0
p__Ascomycota;c__Leotiomycetes;o__Helotiales;f__Hyaloscyphaceae;g__Hyphodiscus	0	0	0	0	0	0	0	0	0	0	0	0	0	0	0	0	0	0.0167527	0	0	0	0	0	0	0	0	0	0	0	0	0	0	0.00879353	0	0	0	0	0	0	0	0	0	0	0	0	0	0	0	0
p__Ascomycota;c__Leotiomycetes;o__Helotiales;f__Hyaloscyphaceae;g__Lachnellula	0	0	0	0	0	0	0	0	0	0	0	0	0	0	0	0.0977441	0	0	0	0	0	0	0	0	0	0	0	0	0	0	0	0	0	0	0.0219427	0.00667668	0.160925	0.0161342	0	0	0.0228709	0	0.048856	0	0	0	0	0	0
p__Ascomycota;c__Leotiomycetes;o__Helotiales;f__Hyaloscyphaceae;g__Phialea	0	0	0	0	0	0	0	0	0	0.0295814	0	0	0	0	0	0	0	0.00670107	0	0	0	0	0	0	0	0	0	0	0	0	0	0	0.0131903	0	0	0	0	0	0	0	0	0	0	0	0	0	0	0	0.0110124
p__Ascomycota;c__Leotiomycetes;o__Helotiales;f__Leotiaceae;g__Gorgomyces	0	0	0	0	0	0	0	0	0	0	0	0	0	0	0	0	0	0	0	0	0	0	0	0	0	0	0	0	0	0	0	0	0	0	0	0	0	0	0	0	0	0	0	0	0	0	0	0	0
p__Ascomycota;c__Leotiomycetes;o__Helotiales;f__Leotiaceae;g__Leotia	0	0	0	0	0	0	0	0	0	0	0	2.0961	0	0	0.151524	0	0	0	13.6069	0	0	0	0	0	0	0	0	0	0	0	0	0.103332	0	0	0	0	0.0774824	0	0	0	0	0	0	0.129529	0	0	0	0	0
p__Ascomycota;c__Leotiomycetes;o__Helotiales;f__Myxotrichaceae;g__Oidiodendron	0	0	0	0	0	0	0	0	0.00785654	0	0	0	0	0	0	0	0	0	0	0	0	0	0	0	0	0	0	0	0	0	0	0	0	0	0	0	0	0	0	0	0	0.0274311	0	0	0	0	0	0	0
p__Ascomycota;c__Leotiomycetes;o__Helotiales;o__Helotiales;o__Helotiales	0.16678	0.0957592	0.104452	0.0121477	0.039079	0.377433	7.51974	0.0355836	0.100171	0.665582	0.0683761	0	0	0.109131	0.13437	0.105564	2.59776	0.435569	0.0408616	0.394839	23.215	1.02763	0.0165161	0.822903	0.0917151	0	0.0451023	0.915264	0	0.160256	0.1866	0.30031	0.0307773	0.183275	0.032914	0.492405	0.0774824	0.0766376	2.12365	0.212314	0.0486006	0.0720066	2.5568	0.0248412	0.0866468	0.112352	0.322154	0.00914411	0.018354
p__Ascomycota;c__Leotiomycetes;o__Rhytismatales;f__Rhytismataceae;f__Rhytismataceae	0	0	0	0	0	0	0	0	0	0	0	0	0	0	0	0	0	0	0	0	0	0	0	0.186709	0	0	0	0	0	0	0	0	0	0	0	0	0	0	0	0	0	0	0	0	0	0	0	0	0
p__Ascomycota;c__Leotiomycetes;o__Rhytismatales;o__Rhytismatales;o__Rhytismatales	0	0	0	0	0	0	0	0	0	0	0	0	0	0	0	0	0	0	0	0	0	0	0	0	0	0	0	0	0	0	0	0	0	0	0	0	0.0238407	0	0	0	0	0	0	0	0	0	0	0	0
p__Ascomycota;c__Leotiomycetes;o__Thelebolales;f__Pseudeurotiaceae;f__Pseudeurotiaceae	0	0	0	0	0	0	0	0	0	0	0	0	0	0	0	0	0	0	0	0	0	0	0	0	0	0	0	0	0	0	0	0	0	0	0	0	0	0.0201678	0	0	0	0	0	0	0	0	0	0	0.0110124
p__Ascomycota;c__Leotiomycetes;o__Thelebolales;f__Pseudeurotiaceae;g__Pseudeurotium	0	0	0	0	0	0	0	0	0	0	0	0	0	0	0	0	0	0	0	0	0	0	0	0	0	0	0	0	0	0	0.00583124	0	0	0	0	0	0	0	0	0	0	0.0137155	0	0	0.00385097	0	0	0	0
p__Ascomycota;c__Orbiliomycetes;o__Orbiliales;f__Orbiliaceae;f__Orbiliaceae	0	0	0	0	0	0	0	0	0	0	0	0	0	0	0	0	0	0	0	0	0	0	0	0	0	0	0	0	0	0	0	0	0	0	0	0.0133534	0	0	0	0	0	0	0	0	0	0	0	0	0
p__Ascomycota;c__Orbiliomycetes;o__Orbiliales;o__Orbiliales;o__Orbiliales	0	0	0	0	0	0	0	0	0	0	0	0	0	0	0	0	0	0	0	0	0	0	0	0	0.0229288	0	0	0	0	0	0	0	0	0	0	0	0	0	0	0	0.0142943	0	0	0	0	0.0969312	0	0	0
p__Ascomycota;c__Pezizomycetes;o__Pezizales;f__Discinaceae;g__Hydnotrya	0.00565355	0	0	0	0	0.1494	0	0.0177918	0	0	0	0	0	0	0.00857682	0	0.00718804	0	0	0	0	0	0	0.0207455	0	0	0	0	0	0	0	0	0	0	0	0	0.387412	0	0	0	0	0	0	0	0	0.0132179	0.00383516	0.379481	0
p__Ascomycota;c__Pezizomycetes;o__Pezizales;f__Pezizaceae;f__Pezizaceae	0	0	0	0	0	0	0	0	0	0	0	0	0	0	0	0	0	0	0	0	0	0	0	0	0	0	0	0	0	0	0	0	0	0	0	0	0	0	0	0	0	0	0	0	0	0	0	0	0
p__Ascomycota;c__Pezizomycetes;o__Pezizales;f__Pyronemataceae;f__Pyronemataceae	0	0	0	0	0	0	0	0	0	0	0	0	0	0	0	0	0	0	0	0	0	0	0	0	0	0	0	0	0	0	0	0	0	0	0	0	0	0	0	0	0	0	0	0	0	0	0	0	0
p__Ascomycota;c__Pezizomycetes;o__Pezizales;f__Pyronemataceae;g__Wilcoxina	0	0	0	0	0	0	0	0	0	0.502884	0	0	0	0	0	0	0	0	0	0	0	0	0	4.39804	0	0	0	0	0	0	0	0	0.342948	0	0	0	0	0	0	0	0	0	0	0	0	0	0	0.502926	2.62095
p__Ascomycota;c__Pezizomycetes;o__Pezizales;f__Sarcosomataceae;g__Pseudoplectania	0	0	0	0	0	0	0	0	0	0	0	0	0	0	0	0	0	0	0	0	0	0	0	0	0	0	0	0	0	0	0	0	0	0	0	0	0	0	0	0	0	0	0	0	0	0	0	0	0
p__Ascomycota;c__Pezizomycetes;o__Pezizales;f__Tuberaceae;g__Tuber	0	0	0	0	0	0	0	0	0	0	0	0	0	0	0	0	0	0	0	0	0	0	0	0	0	0	0	0	0	0	0	0	0	0	0	0	0	0	0	0	0	0	0	0	0	0	0	0	0
p__Ascomycota;c__Saccharomycetes;o__Saccharomycetales;f__Saccharomycetales_fam_Incertae_sedis;g__Candida	0	0	0	0	0	0	0	0	0	0	0	0	0	0	0	0	0	0	0	0	0	0	0	0	0	0	0	0	0	0	0	0	0	0	0	0	0	0	0	0	0	0	0	0	0	0	0	0	0
p__Ascomycota;c__Saccharomycetes;o__Saccharomycetales;f__Trichomonascaceae;g__Spencermartinsiella	0	0	0	0	0	0.0117948	0	0	0.0058924	0	0	0	0.00963623	0	0	0	0	0	0	0	0	0	0	0	0	0	0	0	0	0	0	0	0.0219838	0	0	0	0	0	0	0	0	0	0	0	0	0.0110149	0.00958791	0	0
p__Ascomycota;c__Saccharomycetes;o__Saccharomycetales;f__Trichomonascaceae;g__Sugiyamaella	0	0	0	0	0	0	0	0	0	0	0	0	0.0144543	0	0.00571788	0	0.00575043	0.0737117	0	0	0	0	0	0.0553212	0.0458575	0	0	0	0.060015	0	0.00583124	0	0.0439676	0	0	0	0	0	0	0	0	0	0	0	0	0	0.00383516	0	0
p__Ascomycota;c__Saccharomycetes;o__Saccharomycetales;o__Saccharomycetales;o__Saccharomycetales	0	0	0	0	0.0325659	0	0	0	0	0	0	0	0	0	0	0	0	0	0	0.265806	0	0.00500063	0	0.21437	0	0	0	0	0	0	0	0	0	0.0135759	0	0	0	0	0	0	0	0	0.024428	0	0	0	0	0	0.0146832
p__Ascomycota;c__Sordariomycetes;c__Sordariomycetes;c__Sordariomycetes;c__Sordariomycetes	0	0	0	0	0	0	0	0	0	0	0	0	0	0	0	0	0	0	0	0	0	0	0	0	0	0	0	0	0	0	0	0	0	0	0	0	0	0	0	0	0	0	0	0	0	0	0	0	0
p__Ascomycota;c__Sordariomycetes;o__Annulatascales;o__Annulatascales;o__Annulatascales	0	0	0	0	0	0	0	0	0	0	0	0	0	0	0	0	0	0	0	0	0	0	0	0	0	0	0	0	0	0	0	0	0	0	0	0	0	0	0	0	0	0	0	0	0	0	0	0	0
p__Ascomycota;c__Sordariomycetes;o__Chaetosphaeriales;f__Chaetosphaeriaceae;f__Chaetosphaeriaceae	0	0	0	0	0	0	0	0	0	0	0	0	0	0	0	0	0	0	0	0	0	0	0	0	0	0	0	0	0	0	0	0	0.0659515	0	0	0	0	0	0	0	0	0	0	0	0	0	0	0	0
p__Ascomycota;c__Sordariomycetes;o__Chaetosphaeriales;f__Chaetosphaeriaceae;g__Porosphaerella	0	0	0	0	0	0	0	0	0	0	0	0	0.0144543	0	0	0	0	0	0	0	0	0	0	0.0345758	0	0	0	0	0	0	0	0	0	0	0	0	0	0.0524363	0	0	0	0	0	0	0	0	0	0	0
p__Ascomycota;c__Sordariomycetes;o__Coniochaetales;f__Coniochaetaceae;g__Humicolopsis	0	0.0547196	0	0	0	0	0	0	0	0	0	0	0	0	0	0	0	0	0	0	0	0	0	0.0484061	0	0	0	0	0	0	0	0	0	0	0	0	0	0	0	0	0	0	0	0	0	0	0	0.0365764	0
p__Ascomycota;c__Sordariomycetes;o__Diaporthales;f__Valsaceae;f__Valsaceae	0	0	0	0	0	0	0	0	0	0	0	0	0	0	0	0	0	0	0	0	0	0	0	0	0	0	0	0	0	0	0	0	0	0	0	0	0	0	0	0	0	0	0	0	0	0	0	0	0
p__Ascomycota;c__Sordariomycetes;o__Hypocreales;f__Bionectriaceae;g__Nectriopsis	0	0	0.124037	0.176142	0	0.0117948	0	0	0	0	0	0	0	0	0	0	0	0	0	0	0	0.0575072	0	0	0	0	0	0	0	0	0	0	0	0	0	0	0	0	0	0	0	0	0	0	0	0	0	0	0
p__Ascomycota;c__Sordariomycetes;o__Hypocreales;f__Clavicipitaceae;f__Clavicipitaceae	0	0	0	0	0.0130263	0.0629054	0.0291777	0	0	0	0	0	0	0.101855	0	0	0	0.0201032	0	0	0.00713284	0	0	0	0.0229288	0	0	0	0.00500125	0	0	0	0.0395709	0	0.0109713	0	0	0.00806712	0.0119642	0	0	0	0	0	0	0	0.0191758	0	0
p__Ascomycota;c__Sordariomycetes;o__Hypocreales;f__Clavicipitaceae;g__Metacordyceps	0	0	0	0	0	0	0	0	0	0	0	0	0	0	0	0	0	0	0	0	0	0	0	0	0	0	0	0	0	0	0	0	0.0615547	0	0	0	0	0	0	0	0	0	0	0	0	0	0	0	0
p__Ascomycota;c__Sordariomycetes;o__Hypocreales;f__Clavicipitaceae;g__Metapochonia	0	0	0.097924	0.0546647	0.0260527	0.0393159	0.0259357	0.0101667	0.0903502	0	0	0	0.0481812	0.210986	0	0.0117293	0	0.180929	0.0291869	0.294194	0.0641955	0.0700088	0.0235944	0.124473	0.0535005	0	0.0287015	0	0	0	0	0.0322914	0.0175871	0.0950312	0.065828	0	0.113244	0.173443	0	0.0131058	0.0171531	0	0	0	0.0115529	0	0.0134231	0	0
p__Ascomycota;c__Sordariomycetes;o__Hypocreales;f__Clavicipitaceae;g__Metarhizium	0	0	0	0	0	0	0	0	0	0	0	0	0	0	0	0	0	0	0	0	0	0.0125016	0	0	0	0	0	0	0	0	0	0	0	0	0	0	0	0	0	0	0	0	0	0	0	0	0	0	0
p__Ascomycota;c__Sordariomycetes;o__Hypocreales;f__Cordycipitaceae;f__Cordycipitaceae	0	0	0	0	0	0	0	0	0	0	0	0	0	0	0	0	0	0	0	0	0	0	0	0	0	0	0	0	0	0	0	0	0	0.0135759	0	0	0	0	0	0	0	0	0.0325706	0	0	0	0	0	0
p__Ascomycota;c__Sordariomycetes;o__Hypocreales;f__Cordycipitaceae;g__Lecanicillium	0.0367481	0	0	0	0.0911844	0.0707686	0.0194518	0	0.0687447	0	0	0	0.0963623	0.0145507	0.222997	0.140751	0.00575043	0.0670107	0.0204308	0.043871	0.0237761	0.0375047	0.122691	0.435655	0.0382146	0	0.0123006	0.155004	0.0350088	0	0.0379031	0.193748	0.0483644	0.0475156	0.0219427	0.0116842	0.0357611	0.0685705	0.0628122	0.0393174	0.0257297	0.0480044	0.105855	0.0124206	0.134784	0.0726984	0.115055	0	0
p__Ascomycota;c__Sordariomycetes;o__Hypocreales;f__Cordycipitaceae;g__Leptobacillium	0	0	0	0.0121477	0	0.0550423	0	0	0.0176772	0	0	0	0	0	0.0514609	0	0	0	0	0.0103226	0	0.0425053	0.00707831	0	0.0382146	0	0	0	0.0125031	0	0.113709	0.00645828	0	0	0.00731422	0	0.0774824	0.036302	0	0	0.0114354	0.00685777	0	0	0.00385097	0.0198268	0.0172582	0	0
p__Ascomycota;c__Sordariomycetes;o__Hypocreales;f__Cordycipitaceae;g__Simplicillium	0	0	0	0	0	0	0	0	0	0	0	0	0	0	0	0	0	0	0	0	0	0	0	0	0	0	0	0	0	0	0	0	0	0	0	0	0	0	0	0	0	0	0	0	0	0	0	0	0
p__Ascomycota;c__Sordariomycetes;o__Hypocreales;f__Hypocreaceae;g__Hypomyces	0	0	0	0	0	0	0	0	0	0	0	0	0	0	0	0	0	0	0	0	0	0	0	0.0760667	0	0	0	0	0	0	0	0	0	0	0	0	0	0	0	0	0	0	0	0	0	0	0	0	0
p__Ascomycota;c__Sordariomycetes;o__Hypocreales;f__Hypocreaceae;g__Sepedonium	0	0	0	0	0	0	0	0	0	0	0	0	0.216815	0	0	0	0	0	0	0	0	0	0	0	0	0	0	0	0	0	0	0	0	0	0	0	0	0	0	0	0	0	0	0	0	0	0	0	0
p__Ascomycota;c__Sordariomycetes;o__Hypocreales;f__Hypocreaceae;g__Trichoderma	0	0	0	0	0	0.0157264	0	0	0.109992	0.0591628	0	0	0.0337268	0.0873045	0.0200126	0.0390976	0.00287522	0.0167527	0.0145934	0.0154839	0.0118881	0.127516	0	0.712261	0	0.0710631	0.0943048	0.0172227	0	0	0	0.0129166	0.998065	0.0339397	0.219427	0.00333834	0	0.0403356	0.0329016	0.00786349	0	0	0.154711	0.033713	0	0.0110149	0.0153407	0	0
p__Ascomycota;c__Sordariomycetes;o__Hypocreales;f__Hypocreales_fam_Incertae_sedis;g__Brachysporium	0	0	0	0	0	0	0	0	0	0	0	0	0	0	0	0	0	0	0	0	0	0	0	0	0	0	0	0	0	0	0	0	0	0	0	0	0	0	0	0	0	0	0	0	0	0	0	0	0
p__Ascomycota;c__Sordariomycetes;o__Hypocreales;f__Nectriaceae;f__Nectriaceae	0	0	0	0	0	0	0	0	0	0	0	0	0	0	0	0	0	0	0	0	0	0	0	0.373418	0	0	0	0	0	0	0	0.0548954	0	0	0	0	0	0	0	0	0	0.0205733	0	0	0	0.00881193	0	0	0
p__Ascomycota;c__Sordariomycetes;o__Hypocreales;f__Nectriaceae;g__Volutella	0	0	0	0	0	0	0	0	0	0	0	0	0	0	0	0	0	0	0	0	0	0	0	0	0	0	0	0	0.00500125	0	0	0	0.0219838	0	0	0	0	0	0	0	0	0	0	0	0	0	0	0	0
p__Ascomycota;c__Sordariomycetes;o__Hypocreales;f__Ophiocordycipitaceae;f__Ophiocordycipitaceae	0	0	0	0	0	0	0	0	0	0	0	0	0	0	0	0	0	0	0	0	0	0	0	0	0	0	0	0	0	0	0	0	0	0	0	0	0	0	0	0	0	0	0	0	0	0	0	0	0
p__Ascomycota;c__Sordariomycetes;o__Hypocreales;f__Ophiocordycipitaceae;g__Haptocillium	0	0	0	0	0	0	0	0	0.0058924	0	0	0	0	0	0	0	0	0	0	0	0	0.0150019	0	0	0	0	0	0	0	0	0	0	0	0	0	0	0	0	0	0	0	0	0	0	0	0	0	0	0
p__Ascomycota;c__Sordariomycetes;o__Hypocreales;f__Ophiocordycipitaceae;g__Hirsutella	0	0	0	0	0	0	0	0	0	0	0	0	0	0	0	0	0	0	0	0	0	0	0	0	0	0	0	0	0	0	0	0	0	0	0	0	0	0	0	0	0	0	0	0	0	0	0	0	0
p__Ascomycota;c__Sordariomycetes;o__Hypocreales;f__Ophiocordycipitaceae;g__Polycephalomyces	0	0	0	0	0	0	0	0	0	0	0	0	0	0	0	0	0	0	0	0	0	0	0	0	0	0	0	0	0	0	0	0	0	0	0	0	0	0	0	0	0	0	0	0	0	0	0	0	0
p__Ascomycota;c__Sordariomycetes;o__Hypocreales;f__Ophiocordycipitaceae;g__Purpureocillium	0	0	0.0587544	0	0	0	62.1695	0.00762505	0	0	0.034188	0	0	0.0291015	0	0	0	0	0	0.00516129	0	0	30.1206	0	0.0382146	0	0	0	0	0	57.3328	0	0	0	0	0	0	0	0	0	0	0	0	0	0	0	0	0	0
p__Ascomycota;c__Sordariomycetes;o__Hypocreales;f__Ophiocordycipitaceae;g__Tolypocladium	0	0	0	0	0	0	0	0	0	0	0	0	0	0	0	0	0	0.00670107	0	0	0	0	0	0	0	0	0	0	0.0175044	0	0	0	0	0	0	0	0	0	0.0209374	0.0366963	0	0	0	0	0	0	0	0	0
p__Ascomycota;c__Sordariomycetes;o__Hypocreales;f__Stachybotryaceae;g__Stachybotrys	0	0	0	0	0	0	0	0	0	0	0	0	0	0	0	0	0	0	0	0	0	0	0	0	0	0	0	0	0	0	0	0	0	0	0	0	0	0	0	0	0	0	0	0	0	0	0	0	0
p__Ascomycota;c__Sordariomycetes;o__Hypocreales;o__Hypocreales;o__Hypocreales	0	0.0547196	0.0391696	0.00607386	0	0	0	0	0	0	0.136752	0	0.183088	0	0	1.93924	0	0	0.0350242	0.00516129	0	0.0125016	0	0.380333	0	0	0	0	0.00500125	0	0	0	0.0175871	0	0.0182855	0	0	0.0121007	0	0	0.00857657	0	0	0	0.0519881	0.0462626	0.00383516	0.082297	0.161515
p__Ascomycota;c__Sordariomycetes;o__Sordariales;f__Cephalothecaceae;f__Cephalothecaceae	0	0	0	0	0	0	0	0	0	0	0	0	0	0	0	0	0	0	0	0	0	0	0	0	0.0764292	0	0	0	0	0	0	0.0161457	0.0483644	0	0	0	0	0	0	0	0	0	0	0	0	0	0	0	0
p__Ascomycota;c__Sordariomycetes;o__Sordariales;f__Lasiosphaeriaceae;g__Apodus	0	0	0	0	0	0	0	0	0	0	0	0	0	0	0	0	0	0	0	0	0	0	0	0.165964	0.0152858	0	0	0	0	0	0	0.00968742	0.259409	0	0.0219427	0.0116842	0.119204	0	0.0119642	0	0.0142943	0	0	0	0.0654664	0	0.0441044	0	0
p__Ascomycota;c__Sordariomycetes;o__Sordariales;f__Lasiosphaeriaceae;g__Fimetariella	0	0	0	0	0	0	0	0	0	0	0	0	0	0	0	0	0	0	0	0	0	0	0	0	0	0	0	0	0	0	0	0	0	0	0	0	0	0	0	0	0	0	0	0	0	0	0	0	0
p__Ascomycota;c__Sordariomycetes;o__Sordariales;o__Sordariales;o__Sordariales	0	0	0.0195848	0	0	0	0	0	0.0058924	0	0	0	0.0144543	0.0436522	0	0	0	0	0	0	0.0142657	0.0325041	0	0	0	0	0	0.00492078	0	0.200321	0.0116625	0.0290623	0.0527612	0	0	0	0	0	0	0	0	0	0.0162853	0	0	0	0	0	0.0256956
p__Ascomycota;c__Sordariomycetes;o__Xylariales;f__Hyponectriaceae;f__Hyponectriaceae	0	0	0	0	0	0	0	0	0	0	0	0	0	0	0	0.0117293	0.00287522	0	0	0.00516129	0	0	0	0	0	0	0	0	0	0	0	0	0	0	0	0	0	0	0	0	0	0	0	0	0	0	0	0	0.0110124
p__Ascomycota;c__Sordariomycetes;o__Xylariales;f__Xylariaceae;g__Nemania	0	0	0	0	0	0	0	0	0	0	0	0	0	0	0	0	0	0	0	0	0	0	0	0	0	0	0	0	0	0	0	0	0	0	0	0	0	0	0	0	0	0	0	0	0	0	0	0	0
p__Ascomycota;c__Xylonomycetes;o__GS34;o__GS34;o__GS34	0	0	0	0	0	0	0	0	0	0	0	0	0	0	0	0	0	0	0	0	0	0	0	0	0	0	0	0	0	0	0	0	0	0	0	0	0	0	0	0	0	0	0	0	0	0	0	0	0
p__Ascomycota;p__Ascomycota;p__Ascomycota;p__Ascomycota;p__Ascomycota	0.0706694	0.287278	0	0.0121477	0.0358225	0.0629054	0.0113469	0.0228752	0.0117848	0.0443721	0	0	0	0	0.0543199	0	0	22.921	0.0350242	0.701935	0.0594403	0.302538	2.00552	0.0622364	0	0	0.0369019	0.0369058	0.0100025	0.0600962	0	0.0322914	0.109919	0.0678794	0.380339	0.00667668	0.119204	0.036302	0.0598211	0	0	0.0137155	0.048856	0.0727492	0.0250313	0.00440597	0.0882088	0.0137162	0.102782
p__Basidiobolomycota;c__Basidiobolomycetes;o__Basidiobolales;f__Basidiobolaceae;g__Basidiobolus	0	0	0	0	0	0	0	0	0	0	0	0	0	0	0	0	0	0	0	0	0	0	0	0	0	0	0	0	0	0	0	0	0	0	0	0	0	0	0	0	0	0	0	0	0	0	0	0	0
p__Basidiomycota;c__Agaricomycetes;c__Agaricomycetes;c__Agaricomycetes;c__Agaricomycetes	0.00848033	0.0547196	0.0195848	0	0	0	0.0291777	0.0127084	0.475321	0	0	0	0	0.0218261	0	0.0390976	0	0.0670107	0	0.00516129	0.0237761	1.5627	0.0401104	0.0414909	0.160501	0	0	0.00984155	0.0100025	0	0	0	0.092332	0.244366	0.0585138	0.0550826	0.0357611	0.738141	0.0299106	0.00786349	0	0.0480044	0	0.0372618	0	0.0264358	0.0805385	3.85881	0
p__Basidiomycota;c__Agaricomycetes;o__Agaricales;f__Amanitaceae;g__Amanita	4.77442	0	14.0945	18.1851	40.0886	41.7928	14.8401	0.00762505	36.6547	0.0739536	0.495726	49.9194	21.9513	43.1866	78.9725	3.94495	0.43847	17.7444	0.125503	6.55484	45.5503	0.122515	2.88087	33.6215	0	0.0994883	0.106605	0.0246039	2.26307	0.0400641	1.4928	0.0419788	2.18079	54.6158	0.365711	0	0.0834426	0.0121007	22.4927	1.25554	3.22193	0.130298	7.89024	19.8339	0.0365842	0	1.10069	0.342904	11.7209
p__Basidiomycota;c__Agaricomycetes;o__Agaricales;f__Clavariaceae;f__Clavariaceae	0	0	0	0	0	0	0	0	0	0	0	0	0	0	0	0	0	0	0	0	0	0.0250031	0	0	0	0	0	0	0	0	0	0	0	1.14716	0	0	0	0	0	0	0	0	0	0	0	0	0	0	0
p__Basidiomycota;c__Agaricomycetes;o__Agaricales;f__Clavariaceae;g__Clavaria	0	0	0	0	0	0	0	0	0	0	0	0	0	0	0	0	0	0	0	0	0	0	0	0	0	0	0	0	0	0	0	0	0	0	0	0	0	0	0	0	0	0	0	0	0	0	0	0	0
p__Basidiomycota;c__Agaricomycetes;o__Agaricales;f__Clavariaceae;g__Clavulinopsis	0	0	0	0	0	0	0	0	0	0	0	0	0	0	0	0	0	0	0	0	0	0	0	0	0	0	0	0	0	0	0	0	0	0	0	0	0	0	0	0	0	0	0	0	0	0	0	0	0
p__Basidiomycota;c__Agaricomycetes;o__Agaricales;f__Clavariaceae;g__Hodophilus	0	0	0	0	0	0	0	0	0	0	0	0	0	0	0	0	0	0	0	0	0	0	0	0	0	0	0	0	0	0	0	0	0	0	0	0.00333834	0	32.7686	0.0119642	0	0	0	0	0	0	0	5.57058	0	0
p__Basidiomycota;c__Agaricomycetes;o__Agaricales;f__Clavariaceae;g__Mucronella	0	0	0	0	0	0	0	0	0	0	0	0	0	0	0.0314483	0	0.00431282	0	0	0	0	0.0200025	0	0	3.00367	0	0	0	0.00500125	0	0.0320718	0	0	0	0	0	0	0	0	0	0	0	0	0	0	0	0	0	0
p__Basidiomycota;c__Agaricomycetes;o__Agaricales;f__Cortinariaceae;f__Cortinariaceae	0	0	0	0	0.0814147	0	0	0	0	0	0	0	0	0	0	0.0156391	0	0	0	0	0	0	0	0	0	0	0	0	0	0	0	0	0	0	0	0	0	0	0	0	0	0	0	0	0	0	0	0	0
p__Basidiomycota;c__Agaricomycetes;o__Agaricales;f__Cortinariaceae;g__Cortinarius	67.9444	0	12.2797	19.0598	25.5023	2.49263	5.47406	98.2869	19.0305	0.562047	3.58974	29.7323	2.73669	19.8108	8.61399	7.40509	25.7418	1.14253	0.195552	5.22839	3.20502	38.5948	36.2881	0.359588	0.198716	20.2103	0.00820042	16.2066	21.4829	77.8446	35.1449	92.4987	0.109919	8.41705	54.2752	29.9716	2.58672	0.996289	20.3512	10.3877	65.1963	10.4478	34.3295	18.001	92.1248	97.8653	32.2384	27.0529	0
p__Basidiomycota;c__Agaricomycetes;o__Agaricales;f__Cortinariaceae;g__Gymnopilus	0.0310945	0	0	0	0	0	0	0	0	0	0	0	0	0	0	0	0	0	0	0	0	0	0	0	0	0	0	0	0	0	0	0	0	0	0	0	0	0	0	0	0	0	0	0	0	0	0	0	0
p__Basidiomycota;c__Agaricomycetes;o__Agaricales;f__Crepidotaceae;g__Crepidotus	0	0	0	0	0	0	0	0	0	0	0	0	0	0	0	0	0	0	0	0	0	0	0	0	0	0	0	0	0	0	0	0	0.0263806	0	0	0	0	0	0	0	0	0	0	0	0	0	0	0	0
p__Basidiomycota;c__Agaricomycetes;o__Agaricales;f__Entolomataceae;f__Entolomataceae	0	0	0	0	0	0	0	0	0	0	0	0	0.00963623	0	0	0	0	0	0	0	0	0.0275034	0.122691	0	0	0	0	0	0	0	0	0	0	0	0	0	0	0.0403356	0	0.00786349	0	0	0	0.00354874	0	0	0	0	0
p__Basidiomycota;c__Agaricomycetes;o__Agaricales;f__Entolomataceae;g__Entocybe	0	0	0	0	0.0293093	0	0	0	0	0	0	0	0	0	0	0	0	0	0	0	0	0.0175022	0.00943775	0	0	0	0	0	0	0	0	0	0	0	0	0	0	0	0	0	0	0	0	0	0.0211803	0	0.00383516	0	0
p__Basidiomycota;c__Agaricomycetes;o__Agaricales;f__Entolomataceae;g__Entoloma	0	0	0	0.0364431	0.0195395	0.0432475	0.0826701	0	0.0451751	0	0	0	0	0.0145507	0.0228715	0.0117293	0	0.0234537	0.0350242	0.0129032	0.0237761	0.205026	0.0212349	0.0138303	0.267502	0.0852757	0	0	0.0150038	0	0.0204094	0	0.0351741	0.0271518	0.511995	0.010015	0.0238407	0	0	0.0104847	0	0	0.0407133	0	0.0211803	0	0.0402692	0	0
p__Basidiomycota;c__Agaricomycetes;o__Agaricales;f__Hydnangiaceae;g__Laccaria	0	0	0	0.0212585	0.0260527	0	0	0	0	0	0	0	0	0.349218	0	0	0.00287522	0	0	0	0.030909	0.00750094	0	0	0.0305717	0	0	0	0	0	0	0.00968742	0	0	0	0	0	0.0403356	0.00897317	0	0.148661	0	1.48196	0	0	0	0	0	0
p__Basidiomycota;c__Agaricomycetes;o__Agaricales;f__Hygrophoraceae;g__Gliophorus	0	0	0	0	0	0	0	0	0	0	0	0	0	0	0	0	0	0	0	0	0	0	13.7933	0	0.0382146	0	0	0	0	0	0	0	0	0	0	0	0	0	0	0	0	0	0	0	0	0	0	0	0
p__Basidiomycota;c__Agaricomycetes;o__Agaricales;f__Hygrophoraceae;g__Hygrocybe	0	0	0	0	0	0	0	0	0	0	0	0	0	0	0	0	0	0	0	0	0	0	0	0	0	0	0	0	0	0	0	0	0	0	0	0	0	0	0	0	0	0	0	0	0	0	0	0	0
p__Basidiomycota;c__Agaricomycetes;o__Agaricales;f__Hygrophoraceae;g__Hygrophorus	0	0	0	0	0	0	0	0	0	0	0	0	0	0	0	0.0156391	0	0.0703612	0	0	0	0	0	0.0691515	0	0	0	0	0	0	0	0	0.140696	0	0.0109713	0	0	0.0161342	0	0	0	0	0	0	0	0	0.0306813	0	0
p__Basidiomycota;c__Agaricomycetes;o__Agaricales;f__Hymenogastraceae;g__Hebeloma	0	0.355677	0	0	0	0.00786318	0	0	0	0	0	0	0	0	0	0.00781953	0	0	0.00583737	0	0	0	0.037751	0.0622364	1.84194	0	0.209111	0.487157	0.0175044	0.0600962	0	0.0322914	0	0.0135759	0.175541	0.00667668	0	0.0282349	0.810576	0	0.117213	0.0240022	0.789838	0.00887185	0.587273	0	0.0421868	0	0
p__Basidiomycota;c__Agaricomycetes;o__Agaricales;f__Inocybaceae;f__Inocybaceae	0	0	0	0	0	0	0	0	0	0	0	0	0	0	0	0	0	0	0	0	0	0	0	0	0	0	0	0	0	0	0	0	0	0	0	0	0	0	0	0	0	0	0	0	0	0	0	0	0
p__Basidiomycota;c__Agaricomycetes;o__Agaricales;f__Inocybaceae;g__Inocybe	0	0	0	0	0	0	0	0	0	0	0	0	0	0	0.00571788	0.00781953	0	0	0	0	0	0	0	0	0	0	0	0	0	0	0	0	0.0791418	0	0	0	0	0	0	0	0	0	0	0	0	0	0	1.13387	0.143161
p__Basidiomycota;c__Agaricomycetes;o__Agaricales;f__Lyophyllaceae;f__Lyophyllaceae	0	0	0	0	0	0	0	0	0	0	0	0	0	0	0	0	0	0	0	0	0	0	0	0.0553212	0	0	0	0.0418266	0	0	0	0	0.180267	0	0	0	0	0	0	0	0	0	0	0	0	0	0	0	0
p__Basidiomycota;c__Agaricomycetes;o__Agaricales;f__Mycenaceae;f__Mycenaceae	0	0	0	0	0	0	0	0	0	0	0	0	0	0	0	0	0	0	0	0	0	0	0	0	0	0	0	0	0	0	0	0	0	0	0	0	0	0	0	0	0	0	0	0	0	0	0.103549	0	0
p__Basidiomycota;c__Agaricomycetes;o__Agaricales;f__Omphalotaceae;g__Gymnopus	0	0	0	0	0	0	0	0	0	0	0	0	0	0	0	0	0	0	0	0	0	0	0	0	0	0	0	0	0	0	0	0	0	0	0	0	0	0	0	0	0.148661	0	0	0	0	0	0	0	0
p__Basidiomycota;c__Agaricomycetes;o__Agaricales;f__Pleurotaceae;f__Pleurotaceae	0	0	0	0	0	0	0	0	0	0	0	0	0	0	0	0	0	0.0100516	0.00583737	0	0	0.0250031	0	0	0	0	0	0	0	0	0	0	0	0	0	0	0	0	0	0	0	0	0	0	0	0	0	0	0
p__Basidiomycota;c__Agaricomycetes;o__Agaricales;f__Pluteaceae;g__Pluteus	0	0	0	0	0	0	0	0	0	0	0	0	0	0	0	0	0	0	0	0	0	0	0	0	0	0	0	0	0	0	0	0	0	0.0339397	0	0	0	0	0	0	0	0	0	0.00532311	0	0	0	0	0
p__Basidiomycota;c__Agaricomycetes;o__Agaricales;f__Psathyrellaceae;g__Coprinellus	0	0	0	0	0	0	0	0	0	0	0	0	0	0.0218261	0	0	0.00287522	0.0100516	0	0	0	0	0	0	0	0	0	0	0	0	0	0	0.0263806	0	0	0	0	0	0	0	0	0	0	0	0	0	0	0	0
p__Basidiomycota;c__Agaricomycetes;o__Agaricales;f__Psathyrellaceae;g__Psathyrella	0	0	0	0	0	0	0	0	0	0	0	0	0	0	0	0	0	0	0	0	0	0	0	0	0	0	0	0	0	0	0	0	0	0	0	0	0	0	0	0	0	0	0	0	0	0	0	0	0
p__Basidiomycota;c__Agaricomycetes;o__Agaricales;f__Strophariaceae;f__Strophariaceae	0	0	0	0	0	0	0	0	0	0	0	0	0	0	0	0	0	0	0	0	0	0	0	0	0	0	0	0	0	0	0	0	0	0	0	0	0	0	0	0	0	0	0	0	0	0	0	0	0
p__Basidiomycota;c__Agaricomycetes;o__Agaricales;f__Strophariaceae;g__Galerina	0	0	0.0195848	0	0	0	0	0	0.0746371	0	0	0	0	0	0	0	0	0.207733	0	0	0.197342	0.0175022	0.212349	0	0	0.184764	0.0164008	0	0	0	0	0	0.0571579	0	0	0.00667668	0	0.0887383	0.0179463	0	0	0	0	0.0124206	0	0	0.141901	0	0
p__Basidiomycota;c__Agaricomycetes;o__Agaricales;f__Strophariaceae;g__Pholiota	0	0	0	0	0	0	0	0	0	0	0	0	0	0	0	0	0	0	0	0	0	0	0	0	0	0	0	0	0	0	0	0	0	0	0	0	0	0	0	0	0	0	0	0	0	0	0	0	0
p__Basidiomycota;c__Agaricomycetes;o__Agaricales;f__Tricholomataceae;f__Tricholomataceae	0	0	0	0	0	0	0.0307987	0	0	0	0	0	0	0	0	0	0	0	0	0	0	0.00750094	0	0	0	0	0.340317	4.94046	0.137534	4.42708	0	1.21416	0.237425	0	0	0	0	0	0	0	0	0	0	0	0	0	0	0	0
p__Basidiomycota;c__Agaricomycetes;o__Agaricales;f__Tricholomataceae;g__Clitocybe	0	0	0	0	0	0	0.0372826	0	0	0	0	0	0	0	0	0	0.00287522	0	0	0.0180645	0	0	0	0	0	0	0	0	0	0	0	0	0	0	0	0	0	0.00806712	0	0	0	0	0	0	0	0	0	0	0
p__Basidiomycota;c__Agaricomycetes;o__Agaricales;f__Tricholomataceae;g__Connopus	0	0	0	0	0	0	0	0	0	0	0	0	0	0	0	0	0	0	0	0	0	0.430054	0	0	0	0	0	0	0	0	0	0	0	0	0	0	0	0	0	0	0	0	0	0	0	0	0	0	0
p__Basidiomycota;c__Agaricomycetes;o__Agaricales;f__Tricholomataceae;g__Dictyolus	0	0	0	0	0	0	0	0	0	0	0	0	0	0	0	0	0	0	0	0	0	0	0	0	0	0	0	0	0	0	0	0	0	0	0	0	0	0	0.293124	0	0	0	0	0	0	0	0	0	0
p__Basidiomycota;c__Agaricomycetes;o__Agaricales;f__Tricholomataceae;g__Hemimycena	0	0	0	0	0	0	0	0	0	0	0	0	0	0	0	0	0	0	0	0	0	0	0	0	0	0	0	0	0	0	0	0	0	0	0	0	0	0	0	0	0	0	0	0	0	0	0	0	0
p__Basidiomycota;c__Agaricomycetes;o__Agaricales;f__Tricholomataceae;g__Mycena	0.025441	0.150479	0	0	0	0.00786318	0.137783	0	0.029462	0	0	0	0	0.160058	0	0.101654	0.0488787	0.134021	0.00875606	0	0.0356642	0.917615	0.0731425	0.117558	1.1388	0.0994883	0.0369019	0.0565889	0	0	0.0991311	0.0258331	0	0.203638	1.1593	0.113504	0	0	0.0777675	0.0340751	0.10006	0.233164	0.048856	0.0798467	0.130933	0.140991	0.162994	0.0274323	0
p__Basidiomycota;c__Agaricomycetes;o__Agaricales;f__Tricholomataceae;g__Tricholoma	0	0.232558	1.72346	0.971817	0	9.70316	0	0	24.5458	0	1.26496	0	0	0	0	8.91035	0	0	0.51077	0.451613	0.154545	0.0200025	0	0	0	50.7675	0.118906	0	0	0	0	0	0	0	0.135313	5.1811	0.154965	0	0.053839	16.7519	3.37345	0	0.464132	0	0	0	5.19281	0.0320044	0
p__Basidiomycota;c__Agaricomycetes;o__Agaricales;f__Tricholomataceae;g__Tricholomopsis	0	0	0	0	0	0	0	0	0	0	0	0	0	0	0	0	0	0	0	0	0	0	0	0	0	0	0	0	0	0	0	0	0	0	0	0	0	0	0	0	0	0	0	0	0	0	0	0	0
p__Basidiomycota;c__Agaricomycetes;o__Agaricales;f__Tricholomataceae;g__Xeromphalina	0	0	0	0	0	0	0	0	0	0	0	0	0	0	0	0	0	0	0	0	0	0	0	0	0	0	0	0	0	0	0	0	0	0	0	0.0300451	0	0	0	0	0	0	0	0	0	0	0	0	0
p__Basidiomycota;c__Agaricomycetes;o__Agaricales;o__Agaricales;o__Agaricales	0	0	0	0	0.00651317	0.0235895	0.00324196	0	0	0	0	0	0.0240906	0	0	0	0	0.113918	0	0.0103226	0.0523075	0	0	4.59166	0.0458575	0	9.47148	0.0246039	0	0	0.0204094	0	0.29898	0	0	0	0.0894028	0.00806712	0	0	0.00857657	0	0	0	0	0	0.107385	0	0
p__Basidiomycota;c__Agaricomycetes;o__Agaricomycetes_ord_Incertae_sedis;f__Agaricomycetes_fam_Incertae_sedis;g__Xenasmatella	0	0	0	0	0	0	0	0	0	0	0	0	0	0	0	0	0	0	0	0.343226	0	0	0	0	0	0	0	0	0	0	0	0	0	0	0	0	0.0298009	0	0	0	0	0	0	0	0	0	0	0	0
p__Basidiomycota;c__Agaricomycetes;o__Atheliales;f__Atheliaceae;g__Athelia	0	0	0	0	0	0	0	0	0.00982067	0	0	0	0	0	0	0	0	0	0	0	0	0	0	0.290436	0	0	0	0	0	0	0	0	0	0	0	0	0	0	0	0	0	0	0	0	0	0	0	0	0
p__Basidiomycota;c__Agaricomycetes;o__Atheliales;f__Atheliaceae;g__Taeniospora	0	0	0	0	0	0	0	0	0	0	0	0	0	0	0	0	0	0	0	0	0	0	0	0	0	0	0	0	0	0	0	0	0	0	0	0	0	0	0	0	0	0	0	0	0	0	0.0210934	0	0
p__Basidiomycota;c__Agaricomycetes;o__Atheliales;f__Byssocorticiaceae;g__Byssocorticium	0	0	0	0	0	0	4.76082	0	0	0	7.31624	0	0	0	0	0	0.0143761	0	0	0	0	0	0	0	0	0	0	0	0.405101	0	0	0.0193748	0	0	12.1526	0	0	0	0	0	0	0	0	0.0461336	0	0	3.77572	0	0
p__Basidiomycota;c__Agaricomycetes;o__Atheliales;f__Pilodermataceae;g__Piloderma	11.3297	0	3.7864	6.38362	1.63155	4.22646	1.88682	0.0152501	1.0842	15.8113	2.73504	4.28894	13.6497	19.6071	3.55652	3.42886	0.0963197	3.19976	1.2813	56.5626	0.718039	24.7156	0.721988	35.7029	0	24.4031	0.0574029	0.0172227	44.9512	0.300481	0.921337	1.72759	10.5918	13.1822	0.0255998	8.89835	0.208607	5.69942	40.8369	65.301	6.0522	0.133727	0.0162853	13.9625	0.055839	0.163021	37.7035	0.137162	0
p__Basidiomycota;c__Agaricomycetes;o__Atheliales;f__Tylosporaceae;g__Amphinema	0	0	0	0	0	0	0	0	0	0	0	0	0	0	0	0	0	0	0	0	0	0	0	0	0	0	0	0	0	0	0	0	0	0	0	0	0	0	0	0	0	0	0	1.0522	0	0	0	10.4106	0
p__Basidiomycota;c__Agaricomycetes;o__Atheliales;f__Tylosporaceae;g__Tylospora	0	0	0	0	0	0	0	0	0	0.0295814	0	0	0	0	0	0	0	0.00670107	0	0	0	5.38067	0	0.573958	0	0	0	0	0	0	0.0145781	0	50.9937	0	0	0	0	0	0	0	0	0.0274311	0	0	0	0	0	22.2933	1.81338
p__Basidiomycota;c__Agaricomycetes;o__Atheliales;o__Atheliales;o__Atheliales	0	0	0	0	0	0	0	0	0	0	0	0	0	0	0	0	0	0	0	0	0	0	0	0	0	0	0	0	0	0	0	0	0	0	0	0	0	0	0	0	0	0	0	0	0	0	0	0	0
p__Basidiomycota;c__Agaricomycetes;o__Auriculariales;f__Auriculariaceae;g__Auricularia	0	0	0	0	0	0	0	0	0	0	0	0	0	0	0	0	0	0	0	0	0	0	0	0	0	0	0	0	0	0	0	0	0	0	0	0	0	0.137141	0	0	0	0.0102867	0	0	0	0	0	0	0
p__Basidiomycota;c__Agaricomycetes;o__Auriculariales;f__Auriculariales_fam_Incertae_sedis;g__Oliveonia	0	0	0	0	0	0	0	0	0	0	0	0	0	0	0	0	0	0	0	0	0	0	0	0	0	0	0	0	0	0	0	0	0	0	0	0	0	0	0	0	0	0	0	0	0	0	0	0	0
p__Basidiomycota;c__Agaricomycetes;o__Auriculariales;f__Exidiaceae;g__Basidiodendron	0	0	0	0	0	0	0	0	0	0	0	0	0	0	0	0	0	0	0	0	0	0	0	0	0	0	0	0	0	0	0	0	0	0	0	0	0	0	0	0	0	0	0	0	0	0	0	0	0
p__Basidiomycota;c__Agaricomycetes;o__Auriculariales;f__Hyaloriaceae;g__Stypella	0	0	0	0	0	0	0	0	0	0	0	0	0	0	0	0	0	0	0	0	0	0	0	0	0	0	0	0	0	0	0	0	0	0	0	0	0	0	0	0	0	0.03086	0	0	0	0	0	0	0
p__Basidiomycota;c__Agaricomycetes;o__Auriculariales;o__Auriculariales;o__Auriculariales	0	0	0	0	0	0	0	0	0	0	0	0	0	0	0	0	0	0	0	0	0	0	0	0	0	0	0	0	0	0	0	0	0	0	0	0	0	0	0	0	0	0	0	0	0	0	0	0	0
p__Basidiomycota;c__Agaricomycetes;o__Boletales;f__Boletaceae;f__Boletaceae	0	0	0	0	0	0	0	0	0	0	0	0	0	0	0	0	0	0	0	0	0	0	0	0	0	0	0	0	2.95074	0	0	0	0	0	0	0	0	0	0	1.71948	0	1.66301	0	0	0	0.00881193	2.13043	0	0
p__Basidiomycota;c__Agaricomycetes;o__Boletales;f__Boletaceae;g__Boletus	0	0	0	0	0	0	0	0	0	0	0	0	0	0	0	0	0	0	0	0	0	0	0	0	0	0	0	0	0	0	0	0	0	0	0	0	0	0	0	0	0	0	0	0	0	0	0	0	0
p__Basidiomycota;c__Agaricomycetes;o__Boletales;f__Boletaceae;g__Butyriboletus	0	0	0	0	0.00651317	0	0	0	0	2.97293	3.65812	0	0	0	0	0	0	0	0	0	0	1.47018	0	0	0	0	0	0	0	0	0	0	0	0	0	0.00333834	0	0	0	0	0	0	0	0	0	0	0	0	0
p__Basidiomycota;c__Agaricomycetes;o__Boletales;f__Boletaceae;g__Chamonixia	0	0	0	0	0	0	0	0	0	0	0	0	0	0	0	0	0	0	0	0	0	0	0	0	0	0	0	0	0	0	0	0.00968742	0	0	0	0	0	0	0	0	0	0	0	0	0	0	0	0	0
p__Basidiomycota;c__Agaricomycetes;o__Boletales;f__Boletaceae;g__Harrya	0	0	0	0	0	0	0	0	0	0	0	0	0	0	0	0	0	0	0	0	0	0	0	0	0	0	0	0	0	0	0	0	0	0	0	0	0	0	0	0	0	0	0	0	0	0	0	0	0
p__Basidiomycota;c__Agaricomycetes;o__Boletales;f__Boletaceae;g__Imleria	0.0282678	0	0	0	1.09421	0	0.235042	0	0.638344	0	1.19658	0	8.37389	0.167334	0	6.22434	0.110696	0	0	0	0.901115	5.49819	0.0613454	0	0	0	1.45147	0	0.287572	0.260417	0	0	0	0.203638	0	0	0.107283	3.90045	0.0299106	0	0.020012	0	0.415276	0	0	0	0	0	0
p__Basidiomycota;c__Agaricomycetes;o__Boletales;f__Boletaceae;g__Leccinum	0	0	0	0	0	0	0	0	0	0	0	0	0	0	0	0	0	0	0	0	0	0	0	0	0	0	0	0	0.232558	0	0	0	0	0	0	0	0	0	0	0	0	0	0	0	0	0	0	0	0.293664
p__Basidiomycota;c__Agaricomycetes;o__Boletales;f__Boletaceae;g__Suillellus	0	0	0	0	0	0	0	0	0	0	0	0	0.0385449	0	0	0	0	0	0	0	0	0	0	0	0	0	0	0	0	0	0	0	0	0	0	0	0	0	0	0	0	0	0	0.0212925	0	0	0	0	0
p__Basidiomycota;c__Agaricomycetes;o__Boletales;f__Boletaceae;g__Tylopilus	0	0	0.0261131	0.191327	0	0	0	0	0	0.0443721	0	0	0	0	0	0.301052	0	0.107217	0	3.60774	0	0	0.0235944	0	0	0.0852757	0.0410021	0	0	0	0.0379031	0	0	0	0	0.010015	0	0.580833	5.70694	0	0	0.0548622	4.96702	0	0	0	0.0191758	0.46635	0
p__Basidiomycota;c__Agaricomycetes;o__Boletales;f__Boletaceae;g__Xanthoconium	0	0	0	0	0	0	0	0	0	0	0	0	0	0	0	0	0	0	0	0	0	0	0.054267	0	0	0	0	0	0	0	0	0	0	0	0.0292569	0	0	0	0	0	0	0	0.138425	0	0	0	0	0	0
p__Basidiomycota;c__Agaricomycetes;o__Boletales;f__Boletaceae;g__Xerocomus	0	0	0	0	0	0	0	0	0	0	0	0	0	0	0	0	0	0	0	0	0	0	0	0	0	0	0	0	0.0300075	0	0	0	0	0	0	0	0	0	0	0	0	0	0	0	0	0	0	0.0640088	0
p__Basidiomycota;c__Agaricomycetes;o__Boletales;f__Coniophoraceae;g__Coniophora	0	0	0	0	0.00976976	0	0	0	0	0	0	0	0	0	0	0	0	0	0	0	0	0	0	0.0138303	0	0	0	0	0	0	0	0	0	0	0.0146284	0	0	0	0	0	0	0	0	0	0	0	0	0	0
p__Basidiomycota;c__Agaricomycetes;o__Boletales;f__Gomphidiaceae;g__Gomphidius	0	0	0	0	0	0	0	0	0	0	0	0	0	0	0	0	0	0	0	0	0	0	0	0	0	0	0	0	0	0	0	0	0	0	0	0	0	0	0	0	0	0	0	0	0	0	0	0	0
p__Basidiomycota;c__Agaricomycetes;o__Boletales;f__Hygrophoropsidaceae;g__Hygrophoropsis	0	0	0	0	0	0	0	0	0	0	0	0	0	0	0	0	0	0	0	0	0	0	0	0	0	0	0	0	0	0	0	0	0	0	0	0	0	0	0	0	0	0	0	0	0	0	0	0	0
p__Basidiomycota;c__Agaricomycetes;o__Boletales;f__Paxillaceae;g__Paxillus	0	0	0	0	0	0	0	0	0	0	0	0	0	0	0	0	0	0	0	0	0	0	0	0	0	0	0	0	0	0	0	0	0	0	0	0	0	0	0	0	0	0	0	0	0	0	0	0	0
p__Basidiomycota;c__Agaricomycetes;o__Boletales;f__Rhizopogonaceae;g__Rhizopogon	0	0	0	0	0	0	0	0	0	0	0	0	0	0	0	0	0	0	0	0	0	0.0150019	0	0	0	0	0	0	0	0	0	0	0	0	0	0	0	0	0	0	0	0	0	0	0	0	0	0	0
p__Basidiomycota;c__Agaricomycetes;o__Boletales;f__Serpulaceae;g__Serpula	0	0	0	0	0	0	0	0	0	0	0	0	0	0	0	0	0	0	0	0	0	0	0	0	0	0	0	0	0	0	0	0	0	0	0	0	0	0	0	0	0	0	0	0	0	0	0	0	0
p__Basidiomycota;c__Agaricomycetes;o__Boletales;f__Suillaceae;g__Suillus	0	0	0	0	0	0	0	0	0	0	0	0	0.216815	0	0.122934	3.21382	0	0.0100516	0	0	0	0	0	0	0	0	0	0	0	0	0	0	0	0	0	0	0	0	0	0	0	0	0	0	0	0	0	0	0
p__Basidiomycota;c__Agaricomycetes;o__Cantharellales;f__Botryobasidiaceae;g__Botryobasidium	0	0	0	0	0	0	0.0291777	0	0	0	0	0	0	0	0	0	0	0.0804128	0	0	0	0.175022	0	0	0	0	0	0	0	0	0	0	0	0	0	0.0701052	0	0.0242014	0	0	0	0	0	0	0	0	0	0	0
p__Basidiomycota;c__Agaricomycetes;o__Cantharellales;f__Cantharellaceae;g__Craterellus	0	0	0	0	0	0	0	0	0	0	0	0	0	0	0	0.0742855	0	0	0	0	0	0	0	0	0	0	0	0	0	0	0	0	0	0	0	0	0	0	0	0	0	0	0	0	0	0	0	0	0
p__Basidiomycota;c__Agaricomycetes;o__Cantharellales;f__Cantharellales_fam_Incertae_sedis;g__Sistotrema	6.19912	28.8509	0	0.00911079	0	6.16867	0.0421455	0.0991257	0	0	0	0	0	0	2.85036	0.0117293	0.0258769	4.89178	62.6875	0.0567742	0	1.40768	0	0.145218	0.0152858	0.0568505	0.0369019	34.3027	0	0.200321	0.180769	0.0161457	0	0	0.0255998	51.1467	0	0.564698	0.948165	2.18081	0.0314474	0.0137155	0.0407133	0	0.254164	0	0	0.0320044	3.80295
p__Basidiomycota;c__Agaricomycetes;o__Cantharellales;f__Ceratobasidiaceae;f__Ceratobasidiaceae	0	0	0	0	0	0	0	0	0	0	0	0	0	0	0	0	0	0	0	0	0	0	0	0	0	0	0.0123006	0	0	0	0	0	0	0	0	0	0	0	0	0	0	0	0	0	0	0	0	0	0
p__Basidiomycota;c__Agaricomycetes;o__Cantharellales;f__Clavulinaceae;f__Clavulinaceae	0.941316	0.0547196	0	0	0	0	1.62909	0.0305002	11.7396	1.33116	0.034188	0.161238	0	0	3.182	1.03609	0.0431282	0.0100516	2.046	0.152258	1.80699	0	0	0.0138303	0	2.44457	0	6.39947	0	0	0	0.0419788	0	0.149335	16.2778	0.0500751	0	0.0201678	0	0.0104847	0.674691	0	25.169	0	0.0173294	0.0418567	0	0.0137162	0
p__Basidiomycota;c__Agaricomycetes;o__Cantharellales;f__Clavulinaceae;g__Clavulina	0	1.31327	0	0	0	1.28956	0	0	0	16.8762	0	0	0.0144543	0	0	0	0.0388154	0.0368559	0.0758858	0	3.23593	0	0	0.504806	0	0	0	4.87649	20.8252	0	0	0	24.3669	0	0	0	0	0	0	0	0.040024	0	2.71151	3.07498	0	0	0	0	76.4591
p__Basidiomycota;c__Agaricomycetes;o__Cantharellales;f__Clavulinaceae;g__Membranomyces	0	0	0	0	0	0	0	0	0	0	0	0	0	0	0	0	0	0	0	0	0	0	0	0	0	0	0	0	0	0	0	0	0	0	0	0	0	0	0	0	0	0	0	0	0	0	0	0	0
p__Basidiomycota;c__Agaricomycetes;o__Cantharellales;f__Hydnaceae;f__Hydnaceae	0	0	0	0	0	0	0	0	0	0	0	0	0	0	0	0	46.4836	0	7.50394	0.0129032	0.0142657	0.0200025	0	0	0.0229288	0	0	0	0	0	0	0	0.0263806	0	0	0.00333834	0	0	0	0	0	0	0	0	0	0	0	0	0
p__Basidiomycota;c__Agaricomycetes;o__Cantharellales;f__Hydnaceae;g__Hydnum	0	0	0	0	0	0	0	0	0	0	0	0	0	0	0	0	0	0	0	0	0	0	0	0	0	0	0	0	0	0	0	0	0	0	0	0	0	0	0	0	0	0	0	0	0	0	0	0	0
p__Basidiomycota;c__Agaricomycetes;o__Cantharellales;o__Cantharellales;o__Cantharellales	0	0	0	0	0	0	0.270704	0	0	0	0	0	0	0	0	0	0	0	0	0	0	0	0	0	0	0	0	0	0	0	0	0	0	0	0	0	0	0	0	0	0	0	0	0	0	0	0	0	0
p__Basidiomycota;c__Agaricomycetes;o__Hymenochaetales;f__Hymenochaetaceae;g__Coltricia	0	0	0	0	0	0	0	0	0	0	0	0	0	0	0	0	0	0	0	0	0	0	0	0	0	0	0	0	0	0	0	0	0	0	0	0	0.0178806	0	0	0	0	0	0	0	0	0	0	0	0
p__Basidiomycota;c__Agaricomycetes;o__Hymenochaetales;f__Hymenochaetales_fam_Incertae_sedis;g__Peniophorella	0	0	0	0	0	0	0.00486295	0	0.00982067	0	0	0	0	0	0	0	0.00431282	0	0	0	0	0.00750094	0	0	0.703149	0	0	0.0418266	0	0	0	0	0.0307773	0	0	0.0484059	0	0	0	0	0	0.0171444	0	0	0	0.00881193	0.0613626	0	0
p__Basidiomycota;c__Agaricomycetes;o__Hymenochaetales;f__Schizoporaceae;g__Xylodon	0	0	0	0	0	0	0.184792	0	0	0	0	0.54821	0	0	0	0	0	0	0	0	0	0.0100013	0	0	0	0	0	0	0	0	0	0	0	0	0	0	0	0	0	0	0	0	0	0	0	0	0	0	0
p__Basidiomycota;c__Agaricomycetes;o__Hymenochaetales;o__Hymenochaetales;o__Hymenochaetales	0	0	0	0	0	0	0	0	0	0	0	0	0	0	0	0	0	0	0	0	0	0	0	0	0	0	0	0	0	0	0	0	0	0	0	0	0	0	0	0	0	0	0	0	0	0	0.00575275	0	0
p__Basidiomycota;c__Agaricomycetes;o__Polyporales;f__Fomitopsidaceae;g__Fibroporia	0	0	0	0	0	0	0	0	0	0	0	0	0	0	0	0	0	0	0	0.0258065	0	0	0	0	0	0	0	0	0	0	0	0	0	0	0	0	0	0	0	0	0	0	0	0	0	0	0	0	0
p__Basidiomycota;c__Agaricomycetes;o__Polyporales;f__Ganodermataceae;g__Ganoderma	0	0	0	0	0	0	0	0	0.0058924	0	0	0	0	0.0291015	0	0	0.00718804	0	0	0	0	0	0	0	0	0	0.0123006	0.00492078	0	0	0	0	0	0	0	0	0	0	0	0	0	0	0	0.00354874	0.00385097	0	0	0	0
p__Basidiomycota;c__Agaricomycetes;o__Polyporales;f__Ganodermataceae;g__Perenniporia	0	0	0	0	0	0	0	0	0	0	0	0	0	0	0	0	0	0	0	0	0	0	0	0	0	0	0	0	0	0	0	0	0	0	0	0	0	0	0	0	0	0	0	0	0	0	0	0	0
p__Basidiomycota;c__Agaricomycetes;o__Polyporales;f__Meruliaceae;g__Ceraceomyces	0	0	0	0	0	0	0	0	0	0	0	0	0	0	0	0	0	0	0	0	0	0	0	0.0484061	0	0	0	0	0	0	0	0	0.255012	0	0	0	0	0	0	0	0	0	0	0	0	0	0	0	0
p__Basidiomycota;c__Agaricomycetes;o__Polyporales;f__Podoscyphaceae;g__Hypochnicium	0	0	0	0	0	0	0	0	0	0	0	0	0	0	0	0	0	0	0	0	0	0	0	0	0	0	0	0	0	0	0	0	0	0	0	0	0	0	0	0	0	0	0	0	0	0	0	0	0
p__Basidiomycota;c__Agaricomycetes;o__Russulales;f__Albatrellaceae;f__Albatrellaceae	0	0	0	0	0.0358225	0	0	0	0	0	0	0	0	0	0	0	0	0	0	0	0	0	0	0	0	0	0	0	0	0	0	0	0	0	0	0	0	0	0	0	0	0	0	0	0	0	0	0	0
p__Basidiomycota;c__Agaricomycetes;o__Russulales;f__Russulaceae;g__Lactarius	2.00701	0	0	0	0.625265	4.10065	0	0	0.0412468	0.0295814	0	0	0	0	0.00857682	0.0156391	0	25.4272	3.93439	19.3858	0.0142657	0	2.10698	2.91819	0.0229288	0	67.674	0	0.377594	0	0	0.0129166	0.386915	7.79935	4.64819	0.0183609	0	0.0242014	0.00598211	0.00524233	0	0	0.0407133	1.16399	0	0	0	14.7769	0
p__Basidiomycota;c__Agaricomycetes;o__Russulales;f__Russulaceae;g__Lactifluus	0	0	0	0	0	0	0	0	0	0	0	0	0	0	0	10.0285	4.16906	0.0402064	0	0	0	0.00500063	0	0	0	0	16.6961	30.1398	1.01775	0.220353	0	0	0	0	0	0	0	27.0531	4.98609	0	1.71246	75.3326	11.1717	32.8986	4.9793	0.0110149	0.023011	0	0
p__Basidiomycota;c__Agaricomycetes;o__Russulales;f__Russulaceae;g__Russula	0.25441	62.0383	1.29913	5.61528	7.23614	8.1148	0	0.096584	3.94202	0	31.7778	2.57981	9.07251	4.48163	0.91772	2.29112	19.7441	13.7204	1.57609	0.0516129	3.73285	10.4488	8.17545	0.0207455	89.1241	0	2.93985	0	1.93048	0.741186	0.784302	0.00645828	1.61361	0	5.77458	0.909698	70.7891	11.2899	0.053839	0.275222	6.46102	0.0925799	3.32221	8.93041	0	0.0418567	5.94067	5.88881	0.161515
p__Basidiomycota;c__Agaricomycetes;o__Russulales;f__Stereaceae;g__Aleurodiscus	0	0	0	0	0	0	0	0	0	0	0	0	0	0	0	0	0	0	0	0	0	0	0	0	0	0	0	0	0	0	0	0	0	0	0	0	0	0	0	0	0	0	0	0	0	0	0	0	0
p__Basidiomycota;c__Agaricomycetes;o__Sebacinales;f__Sebacinaceae;g__Chaetospermum	0	0	0	0	0	0	0	0	0	0	0	0	0	0	0	0	0	0	0	0	0	0	0	0	0	0	0	0	0	0	0	0	0	0	0	0	0	0	0	0	0	0	0	0	0	0	0	0	0
p__Basidiomycota;c__Agaricomycetes;o__Sebacinales;f__Sebacinaceae;g__Sebacina	0	3.95349	0	0	0	0.0157264	0	0	0	59.1037	0.34188	0	0	0	0	27.3488	0	0.00670107	0	0	6.54557	1.25766	0	0	0	0	0	0	0	0	0	0	0.0615547	0	2.09187	0	0	0	0	0	10.9752	0	0.626985	0	0	0	0	9.14411	1.90882
p__Basidiomycota;c__Agaricomycetes;o__Sebacinales;f__Serendipitaceae;g__Serendipita	0	0	0	0.00911079	0	0	0	0	0	0	0	0	0	0	0	0	0	0	0	0	0	0	0	0	0	0	0	0	0	0	0	0	0	0	0	0	0	0	0	0	0	0	0	0	0	0	0	0	0
p__Basidiomycota;c__Agaricomycetes;o__Sebacinales;o__Sebacinales;o__Sebacinales	0	0	0	0	0	0	0	0	0	0	0	0	0	0	0	0	0	0	0	0	0	0	0.00943775	0	0.0305717	0	0	0	0	0	0.00874687	0	0	0	0	0.191955	0.33377	0.00806712	0.146562	0.015727	0.0171531	0	0	0	0.00577645	0	0	0	0
p__Basidiomycota;c__Agaricomycetes;o__Thelephorales;f__Bankeraceae;g__Bankera	0	0	0	0	0	0	0	0	0	0	0	0	0	0	0	0	0	0	0	0	0	0	0	0	0	0	0	0	0	0	0	0	0	0	0	0	0	0	0	0	0	0	0	0	0	0	0	0	0
p__Basidiomycota;c__Agaricomycetes;o__Thelephorales;f__Bankeraceae;g__Hydnellum	0	0	0	0	0	0	0	0	0	0	0	0	0	0	0	0	0	0	0	0	0	0.102513	0	0	0	0	0	0	0	0	0	0	0	0	0	0	0	0	0	0	0	0	0	0	0	0	0	0	0
p__Basidiomycota;c__Agaricomycetes;o__Thelephorales;f__Thelephoraceae;f__Thelephoraceae	0	0	0	0	0	0	0	0	0	0	0	0	0	0	0	0	0	0.0167527	0	0	0	0	0.195833	0	0	0	0	0	0	0	0	0	0	0	0	0	0	0	0	0	0	0	0	0	0	0	0	0	0
p__Basidiomycota;c__Agaricomycetes;o__Thelephorales;f__Thelephoraceae;g__Pseudotomentella	0	0	0	0	0	0	0.0145888	0	0	0	0	0	0	0	0	0	0.00575043	0	0.189715	0	0	0	0	1.03036	0	0	0	0	0	0	0	0	0	0	0	0	0	0	0	0	0.874811	0	0	0	0	0	0	0	0
p__Basidiomycota;c__Agaricomycetes;o__Thelephorales;f__Thelephoraceae;g__Thelephora	0	0	0	0	0	0	0	0	0	0	0	0	0	0	0	0	0	0	0	0	0	0	0	1.80485	0	0	0	0	0	0	0	0	0	0	0	0.00500751	0	0	0	0	0	0	0	0	0.0250313	0	0	2.55121	0.378093
p__Basidiomycota;c__Agaricomycetes;o__Thelephorales;f__Thelephoraceae;g__Tomentella	0	0	0	0	0	0	0.0713232	0	0.0176772	0	0	0	0	0	0.0142947	0	0.00575043	0	0	0	0	0	0	0	0	0	0	0	0	0	0	0	0.303377	0	0.0694851	0	0	0	0	0.0104847	0	0	0.0814266	0	0	0	0.295308	0	0
p__Basidiomycota;c__Agaricomycetes;o__Thelephorales;f__Thelephoraceae;g__Tomentellopsis	0.0197874	0	0	0	0.00651317	0	0.00810491	0	0	0	0	0	0	0	0	0	0	0.0536085	0	0	0	0	0	0.0276606	0.573219	0.383741	0	0	0	0	0	0	0.0131903	0	0	0.00667668	0.0476815	0.0443692	0	0	0	0	0	0	0	0	0.0517747	0	0
p__Basidiomycota;c__Agaricomycetes;o__Trechisporales;f__Hydnodontaceae;g__Trechispora	0	0	0	0.0121477	0	0	0	0	0.00982067	0	0	0	0	0	0.00571788	0	0.00718804	0.0167527	0.00875606	0.0180645	0.00951045	0	0	0.165964	0.0458575	0	0	0	0	0	0	0	0.0351741	0	0	0	0.065562	0.0403356	0	0.283086	0	0	0	0	0	0.00440597	0	0	0
p__Basidiomycota;c__Agaricomycetes;o__Trechisporales;f__Trechisporales_fam_Incertae_sedis;g__Sistotremastrum	0	0	0	0	0	0	0	0	0	0	0	0	0	0	0.0686146	0	0	0.0167527	0	0	0	0	0	0	0	0	0	0	0	0	0	0	0	0	0	0	0	0	0	0	0	0	0	0	0	0	0	0	0
p__Basidiomycota;c__Agaricomycetes;o__Trechisporales;o__Trechisporales;o__Trechisporales	0	0	0	0	0	0	0	0	0	0	0	0	0	0	0	0	0	0	0	0	0	0.0275034	0	0	0	0	0	0	0.0150038	0	0	0	0	0	0	0	0	0	0	0	0	0	0	0	0	0	0	0	0
p__Basidiomycota;c__Agaricomycetes;o__Tremellodendropsidales;o__Tremellodendropsidales;o__Tremellodendropsidales	0	0	0	0	0	0	0	0	0	0	0	0	0	0	0	0	0	0	0	0	0	0	0	0.297351	0	0	0	0	0	0	0	0	0	0	0	0	0.119204	0	0	0	0	0	0	0	0.0731684	0	0.0306813	0	0
p__Basidiomycota;c__Cystobasidiomycetes;c__Cystobasidiomycetes;c__Cystobasidiomycetes;c__Cystobasidiomycetes	0	0	0	0	0	0	0	0	0	0	0	0	0	0	0	0	0	0	0	0	0	0	0	0.0484061	0	0	0	0	0	0	0	0	0	0	0	0	0	0	0	0	0	0	0	0	0	0	0	0	0
p__Basidiomycota;c__GS25;o__GS25;o__GS25;o__GS25	0	0	0	0	0	0	0	0	0.00785654	0	0	0	0	0	0	0	0	0	0	0	0	0	0	0	0	0	0	0	0	0	0	0	0	0	0	0	0	0	0	0	0	0	0	0	0	0.0110149	0	0.0274323	0
p__Basidiomycota;c__GS26;c__GS26;c__GS26;c__GS26	0	0	0	0	0	0	0	0	0	0	0	0	0	0	0	0	0	0	0	0	0	0	0	0	0	0	0	0	0	0	0	0	0.145093	0	0	0	0	0	0	0	0	0	0	0	0	0	0	0	0
p__Basidiomycota;c__GS27;c__GS27;c__GS27;c__GS27	0	0	0	0	0	0	0	0	0	0	0	0	0	0	0	0.0117293	0	0	0	0	0.0166433	0.0300038	0	0	0	0	0	0	0	0	0	0	0.0527612	0	0	0	0	0	0	0	0	0	0	0	0	0	0	0	0
p__Basidiomycota;c__GS27;o__GS27;o__GS27;o__GS27	0	0	0	0	0	0	0	0	0	0	0	0	0	0	0	0	0	0	0	0	0	0	0	0	0	0	0	0	0	0	0	0	0.114316	0	0	0	0	0	0	0	0	0	0	0	0	0	0	0	0
p__Basidiomycota;c__Geminibasidiomycetes;o__Geminibasidiales;o__Geminibasidiales;o__Geminibasidiales	0	0	0	0	0	0	0	0	0	0	0	0	0	0	0	0	0	0	0	0	0	0	0	0	0	0	0	0	0	0	0	0	0	0	0	0	0	0	0	0	0	0	0	0	0	0	0	0	0
p__Basidiomycota;c__Malasseziomycetes;o__Malasseziales;f__Malasseziaceae;g__Malassezia	0	0	0	0	0	0	0.00324196	0.0101667	0	0	0	0	0	0	0	0	0	0	0	0.00516129	0	0	0	0	0.0382146	0	0	0	0	0	0	0	0	0	0.00731422	0	0	0	0	0	0	0	0	0	0	0	0	0	0
p__Basidiomycota;c__Microbotryomycetes;c__Microbotryomycetes;c__Microbotryomycetes;c__Microbotryomycetes	0	0	0	0	0	0.019658	0	0	0	0	0	0	0	0	0	0	0	0	0	0.00774194	0	0	0	0	0	0	0	0	0.0225056	0	0	0	0	0	0	0	0	0	0	0	0	0	0	0	0	0	0	0	0
p__Basidiomycota;c__Microbotryomycetes;o__Kriegeriales;f__Camptobasidiaceae;g__Glaciozyma	0	0	0	0	0	0.0157264	0	0	0	0	0	0	0	0	0	0	0	0	0	0	0	0	0	0	0	0	0	0	0	0	0	0	0	0	0	0	0	0.00806712	0	0	0	0	0	0	0	0	0	0	0
p__Basidiomycota;c__Microbotryomycetes;o__Kriegeriales;f__Kriegeriaceae;g__Phenoliferia	0	0	0	0	0	0	0	0	0	0	0	0	0	0	0	0	0	0	0	0	0	0	0	0.262776	0	0	0	0	0	0	0	0	0	0	0	0	0	0	0	0	0	0	0	0	0	0	0	0	0
p__Basidiomycota;c__Microbotryomycetes;o__Leucosporidiales;f__Leucosporidiaceae;g__Leucosporidium	0	0	0	0	0	0	0	0	0	0	0	0	0	0	0	0	0	0	0	0	0	0.0300038	0	0	0	0	0	0	0	0	0	0	0.0175871	0	0	0	0	0	0	0	0	0	0	0	0	0	0	0	0
p__Basidiomycota;c__Microbotryomycetes;o__Leucosporidiales;o__Leucosporidiales;o__Leucosporidiales	0.0226142	0.0820793	0.169735	0.127551	0.159573	0.0314527	0.0340406	0.223668	0.108027	0.103535	0.803419	0	0.40954	0.20371	0.131511	0.0899245	0.0172513	0.184279	0.0291869	0.652903	0.0499299	0.225028	0	0.850564	0.458575	0	0	0.0295247	0	0	0.00874687	0	0.417693	0.305458	0.0694851	0	0	0.524363	0.0149553	0.366963	0	0	0.138425	0.047908	0.00577645	0.110149	0.11122	0.0182882	0
p__Basidiomycota;c__Microbotryomycetes;o__Microbotryomycetes_ord_Incertae_sedis;f__Chrysozymaceae;g__Fellozyma	0	0	0	0	0	0	0	0	0	0	0	0	0	0	0	0	0	0	0	0	0	0	0	0.0691515	0	0	0	0	0	0	0	0	0	0	0	0	0	0	0	0	0	0	0	0	0	0	0	0	0
p__Basidiomycota;c__Microbotryomycetes;o__Microbotryomycetes_ord_Incertae_sedis;f__Chrysozymaceae;g__Pseudohyphozyma	0	0	0	0	0	0	0	0	0	0	0	0	0	0	0	0	0	0	0	0	0	0	0	0.0484061	0	0	0	0	0	0	0	0	0	0	0	0	0	0	0	0	0	0	0	0	0	0	0	0	0
p__Basidiomycota;c__Microbotryomycetes;o__Sporidiobolales;f__Sporidiobolaceae;f__Sporidiobolaceae	0	0	0	0	0	0	0	0	0	0	0	0	0	0	0	0	0	0	0	0	0	0	0	0	0	0	0	0	0	0	0	0	0	0	0	0	0	0	0	0	0	0	0	0	0	0	0	0	0
p__Basidiomycota;c__Microbotryomycetes;o__Sporidiobolales;o__Sporidiobolales;o__Sporidiobolales	0.00848033	0	0	0	0	0.0117948	0	0	0	0	0	0	0	0	0	0	0	0	0	0	0	0	0	0	0	0	0	0.0123019	0	0	0	0	0	0	0	0	0	0	0	0	0	0	0	0	0	0	0	0	0
p__Basidiomycota;c__Pucciniomycetes;o__Helicobasidiales;f__Helicobasidiaceae;f__Helicobasidiaceae	0	0	0	0	0	0	0	0	0	0	0	0	0	0	0	0	0	0	0	0	0	0	0	0.601618	0	0	0	0	0	0	0	0	0	0	0	0	0	0	0	0	0	0	0	0	0	0	0	0	0
p__Basidiomycota;c__Pucciniomycetes;o__Pucciniales;f__Coleosporiaceae;g__Chrysomyxa	0	0	0	0	0	0	0	0	0	0	0	0	0	0	0	0	0	0	0	0	0	0.0150019	0	0	0	0	0	0	0	0	0	0	0	0	0	0	0	0	0	0	0	0	0	0	0	0	0	0	0
p__Basidiomycota;c__Tremellomycetes;c__Tremellomycetes;c__Tremellomycetes;c__Tremellomycetes	0	0	0	0	0	0	0	0	0	0	0	0	0	0	0	0	0	0	0	0	0	0	0	0	0	0	0	0	0	0	0	0	0	0	0	0.0283759	0	0	0	0	0	0	0	0	0	0	0	0	0
p__Basidiomycota;c__Tremellomycetes;o__Cystofilobasidiales;f__Mrakiaceae;g__Krasilnikovozyma	0	0	0	0	0	0	0	0	0	0	0	0	0	0	0	0	0	0.0167527	0	0	0	0	0	0.0276606	0	0	0	0	0	0	0	0	0	0	0.00731422	0	0	0	0	0	0	0	0	0	0.00962742	0	0	0	0
p__Basidiomycota;c__Tremellomycetes;o__Filobasidiales;f__Piskurozymaceae;g__Piskurozyma	0	0	0	0	0	0	0	0	0	0	0	0	0	0	0	0	0	0	0	0	0	0	0	0	0	0	0	0	0	0	0	0	0	0	0	0	0	0	0	0	0	0	0	0	0	0	0	0	0
p__Basidiomycota;c__Tremellomycetes;o__Filobasidiales;f__Piskurozymaceae;g__Solicoccozyma	0	0	0	0	0	0	0	0.0279585	0	0.0739536	0	0	0	0	0	0.0117293	0	0	0	0.0103226	0.00475522	0.147518	0	0.345758	0.0611434	0	0	0.00492078	0	0	0	0	0.510025	0	0	0	0.0178806	0.0121007	0	0	0.020012	0	0.170996	0.00709748	0.00385097	0	0.0249286	0	0.0477204
p__Basidiomycota;c__Tremellomycetes;o__Tremellales;f__Cuniculitremaceae;g__Fellomyces	0	0	0	0	0	0	0	0	0	0	0	0	0.0240906	0	0	0	0	0	0	0	0	0.00500063	0	0	0	0	0	0	0	0	0	0	0	0	0	0	0	0	0	0	0	0	0	0	0	0	0	0	0
p__Basidiomycota;c__Tremellomycetes;o__Tremellales;f__Phaeotremellaceae;g__Phaeotremella	0	0	0	0	0	0	0	0	0	0	0	0	0	0	0	0	0	0	0	0	0	0	0	0	0	0	0	0	0	0	0	0	0	0	0	0	0	0	0	0	0	0	0	0	0	0	0	0	0
p__Basidiomycota;c__Tremellomycetes;o__Tremellales;f__Syzygosporaceae;g__Syzygospora	0	0	0	0	0	0	0	0	0	0	0	0	0	0	0	0.0156391	0	0	0	0	0	0	0	0	0	0	0	0	0	0	0	0	0	0	0	0	0	0	0	0	0	0	0	0	0	0	0	0	0
p__Basidiomycota;c__Tremellomycetes;o__Tremellales;f__Trimorphomycetaceae;g__Saitozyma	0	0	0.0130565	0.0182216	0	0	0	0.0864172	0.0176772	0	0.119658	0	0.0337268	0	0.0343073	0.0156391	0.00575043	0.0268043	0	0.0103226	0.0142657	0	0.0212349	0.407994	0.0382146	0	0	0.0196831	0	0	0	0	0.184664	0	0	0.00333834	0.0417213	0.375121	0	0.0183481	0.00571772	0	0.382705	0.00354874	0.00385097	0.0396537	0.0210934	0	0
p__Basidiomycota;c__Tremellomycetes;o__Tremellales;o__Tremellales;o__Tremellales	0	0	0	0	0	0	0	0	0.0137489	0.0591628	0	0	0.0337268	0.0436522	0	0	0	0.0234537	0	0.0645161	0	0.0925116	0	0.0207455	0.0611434	0	0	0	0	0	0.00874687	0.0129166	0.215441	0.0203638	0	0.00333834	0.0476815	0.036302	0	0.0235905	0	0.00685777	0	0	0	0.0132179	0.0441044	0	0
p__Basidiomycota;c__Tremellomycetes;o__Trichosporonales;f__Trichosporonaceae;g__Apiotrichum	0	0	0	0	0	0	0	0	0	0	0	0	0	0	0	0	0	0	0	0	0	0.00750094	0	0.0345758	0	0	0	0.0123019	0	0	0	0	0.0571579	0	0.109713	0	0	0	0	0	0	0	0	0.00354874	0	0	0.0977967	0	0
p__Basidiomycota;c__Tritirachiomycetes;o__Tritirachiales;f__Tritirachiaceae;g__Paratritirachium	0	0	0.0261131	0.151846	0	0	0	0	0	0	0	0	0	0	0	0	0	0	0	0	0	0	0	0	0	0	0	0	0	0	0	0	0	0	0	0	0	0	0	0	0	0	0	0	0	0	0	0	0
p__Basidiomycota;p__Basidiomycota;p__Basidiomycota;p__Basidiomycota;p__Basidiomycota	0.0197874	0	0.0391696	0.0121477	0.13352	0	0.0453875	0	0.0491034	0	0	0.41922	0.144543	0.109131	0.00857682	0.0195488	0	1.77578	0	0.725161	4.21551	0.107513	0	0.0760667	0	0	0	0.282945	0	0	0.0379031	0	0.0791418	0	0	0.0116842	0.0238407	0.0645369	0.0687943	0	0	0.0822932	0	0	0	0	0.0843736	0.0457206	0.0146832
p__Calcarisporiellomycota;c__Calcarisporiellomycetes;o__Calcarisporiellales;f__Calcarisporiellaceae;g__Calcarisporiella	0	0	0	0	0	0	0	0	0	0	0	0	0	0.0363769	0	0	0.00287522	0.0100516	0	0	0	0	0	0	0	0	0	0	0	0	0	0	0	0	0	0	0	0	0	0	0	0	0	0	0	0	0.00575275	0	0
p__Chytridiomycota;c__Spizellomycetes;o__Spizellomycetales;o__Spizellomycetales;o__Spizellomycetales	0	0	0	0	0	0	0	0	0	0	0	0	0	0	0	0	0	0	0	0	0	0	0	0	0	0	0	0	0	0	0	0	0	0	0	0	0	0	0	0	0	0	0	0	0	0	0	0	0
p__Chytridiomycota;p__Chytridiomycota;p__Chytridiomycota;p__Chytridiomycota;p__Chytridiomycota	0.00848033	0	0.0326413	0	0	0.0511107	0.0129679	0	0.0137489	0	0.0683761	0	0.0289087	0.0218261	0.0371662	0.0195488	0.0143761	0.0536085	0	0.0954839	0	0.0850106	0.0283132	0.380333	0	0	0.0697036	0	0.0450113	0	0.00583124	0	0.197854	0.0610915	0.0109713	0.00667668	0.0178806	0.0242014	0.00598211	0.0340751	0	0	0	0	0.0192548	0.0110149	0.0402692	0	0
p__Entorrhizomycota;c__Entorrhizomycetes;o__Entorrhizales;o__Entorrhizales;o__Entorrhizales	0	0	0	0	0	0	0	0	0	0	0	0	0	0	0	0	0	0	0	0	0	0	0	0	0	0	0	0	0	0	0	0	0	0	0	0	0	0	0	0	0	0	0	0	0	0	0	0.0137162	0
p__Glomeromycota;c__Glomeromycetes;o__Glomerales;f__Glomeraceae;f__Glomeraceae	0	0	0	0	0	0	0	0	0	0	0	0	0	0	0	0	0	0	0	0	0	0	0.0141566	0	0	0	0	0	0	0	0	0	0	0	0.0475424	0	0	0.133107	0	0	0	0	0	0	0	0	0	0	0
p__Kickxellomycota;c__Kickxellomycetes;o__Kickxellales;f__Kickxellaceae;g__Ramicandelaber	0	0	0	0	0	0	0	0	0.0157131	0	0	0	0	0	0	0	0	0	0	0.0464516	0	0	0	0	0	0	0	0	0	0	0	0	0	0	0	0	0	0	0	0	0	0	0	0	0	0	0	0	0
p__Mortierellomycota;c__Mortierellomycetes;o__Mortierellales;f__Mortierellaceae;f__Mortierellaceae	0	0	0	0	0	0	0	0	0	0.177489	0	0	0	0	0	0	0	0.0938149	0	0	0	0	0	0	0	0	0	0	0	0	0	0	0.105522	0	0	0	0	0	0	0	0	0	0	0	0	0	0	0	0
p__Mortierellomycota;c__Mortierellomycetes;o__Mortierellales;f__Mortierellaceae;g__Mortierella	0.0848033	1.32695	1.12286	0.519315	0.423356	0.334185	0.157235	0.414294	0.475321	1.09451	0.42735	0	0.0289087	0.647508	0.391675	0.218947	0.0589419	0.874489	2.49548	3.44774	0.6372	3.86048	0.363353	0.366503	1.03179	0.298465	0.131207	0.0811928	0.145036	1.26202	0.335297	0.529579	1.96535	0.386913	0.77165	0.0484059	0.518536	0.36302	0.421739	0.432492	0.234426	0.713208	0.219852	0.0833954	0.791374	0.552949	0.446797	0.434345	0.190882
p__Mucoromycota;c__Endogonomycetes;c__Endogonomycetes;c__Endogonomycetes;c__Endogonomycetes	0	0	0	0	0	0	0	0	0	0	0	0	0	0	0	0	0	0	0	0	0	0	0	0	0	0	0	0	0	0	0	0	0	0	0	0	0	0	0	0	0	0	0	0	0	0	0	0	0
p__Mucoromycota;c__Endogonomycetes;o__Endogonales;f__Endogonaceae;g__Endogone	0	0	0	0	0	0	0	0	0	0	0	0	0	0	0	0	0	0	0	0	0	0	0	0	0	0	0	0	0	0	0	0	0	0	0	0	0	0	0	0	0	0	0	0	0.0154039	0	0	0	0
p__Mucoromycota;c__Endogonomycetes;o__Endogonales;o__Endogonales;o__Endogonales	0	0	0	0	0	0	0	0	0	0	0	0	0	0	0	0	0	0	0	0	0	0.0825103	0	0	0	0	0	0	0	0	0	0	0	0	0	0	0	0	0	0	0	0	0	0	0	0	0	0	0
p__Mucoromycota;c__Endogonomycetes;o__GS20;o__GS20;o__GS20	0	0	0.0326413	0.0273324	0	0	0	0	0	0	0	0	0	0	0	0	0	0	0	0	0	0.0225028	0	0	0	0	0	0	0	0	0	0	0.0131903	0	0	0	0	0	0	0	0	0	0	0	0	0.00440597	0	0	0
p__Mucoromycota;c__Endogonomycetes;o__GS21;o__GS21;o__GS21	0	0	0	0	0.00976976	0	0	0.0533754	0	0	0	0	0	0.0145507	0	0.0117293	0.00575043	0.0234537	0	0	0	0.0250031	0	0	0	0	0	0.0172227	0	0	0	0.0710411	0	0	0	0.0133534	0	0	0.00897317	0	0	0	0	0	0.00770194	0.0286388	0.00958791	0	0
p__Mucoromycota;c__Endogonomycetes;o__GS22;o__GS22;o__GS22	0	0	0	0.00911079	0.0195395	0	0.00486295	0	0.0805295	0	0	0	0.00963623	0.349218	0.0371662	0	0.109258	0.050258	0	0	0.0118881	0	0	0	0	0	0	0	0	0	0	0	0	0	0	0.0116842	0.0178806	0	0.119642	0	0	0	0	0	0.0134784	0	0	0.0365764	0
p__Mucoromycota;c__Mucoromycetes;o__Mucorales;f__Mucoraceae;g__Mucor	0	0	0	0	0	0	0	0	0	0	0	0	0	0	0	0	0	0	0	0	0	0	0	0	0	0	0	0	0	0	0	0	0	0	0	0	0	0	0	0	0	0	0	0	0	0	0	0	0
p__Mucoromycota;c__Umbelopsidomycetes;o__GS23;o__GS23;o__GS23	0	0	0	0	0.0227961	0	0	0	0	0	0	0	0	0	0	0	0	0	0	0	0.00475522	0	0	0	0	0	0	0	0	0	0	0	0	0	0	0.0734435	0.0357611	0	0	0	0	0	0	0	0	0	0.00575275	0	0
p__Mucoromycota;c__Umbelopsidomycetes;o__Umbelopsidales;f__Umbelopsidaceae;f__Umbelopsidaceae	0	0	0	0	0	0	0	0	0	0	0	0	0	0	0	0	0	0	0	0	0	0.0250031	0	0	0	0	0	0	0	0	0	0	0	0	0	0	0	0	0	0	0	0	0	0	0	0	0	0	0
p__Mucoromycota;c__Umbelopsidomycetes;o__Umbelopsidales;f__Umbelopsidaceae;g__Umbelopsis	0	0.437756	0	0	0	0	0.00324196	0.124542	0.0746371	0.0591628	0.102564	0	0.317996	0.0145507	0.0343073	0.0860148	0.0186889	0	0	0	0.0118881	0.0650081	0	1.67347	0.0152858	0	0	0.0123019	0	0	0	0	0.250616	0.576975	0	0	0	0	0	0.031454	0	0	0.0162853	0	0.0346587	0	0.18217	0.0182882	0.0880993
p__Mucoromycota;p__Mucoromycota;p__Mucoromycota;p__Mucoromycota;p__Mucoromycota	0	0	0	0	0	0	0	0	0	0	0	0	0	0	0	0	0	0	0	0	0	0	0	0.0138303	0	0	0	0	0	0	0	0	0.364931	0	0	0	0	0.0282349	0	0	0	0	0	0	0	0	0	0	0
p__Rozellomycota;p__Rozellomycota;p__Rozellomycota;p__Rozellomycota;p__Rozellomycota	0	0	0	0	0	0	0	0	0	0	0	0	0	0	0	0	0	0	0	0.0154839	0	0	0	0	0	0	0	0	0	0	0	0	0	0	0	0	0	0	0	0	0.00571772	0	0	0	0	0.00881193	0.0115055	0	0
k__Fungi;k__Fungi;k__Fungi;k__Fungi;k__Fungi	0.00565355	0	0.0456979	0.163994	0.00976976	0	0.00324196	0.0406669	0.0058924	0	0	0	0.0337268	0.0436522	0	0.0312781	0.0143761	0.0435569	0	0.0774194	0.116503	0.220028	0.0117972	0.110642	0.0152858	0	0	0	0	0.0801282	0	0.0871868	0.0263806	0.101819	0.0548566	0.00667668	0	0.00806712	0.0299106	0.00786349	0.0543183	0.0102867	0.024428	0.0319387	0.0192548	0.0110149	0.0134231	0	0
[truncated: 90 more columns]

## Sheet: ASV
	Lower Forest Floor _Control_Fall_Site1 (ITS35)	Lower Forest Floor _Control_Fall_Site1 (ITS47)	Lower Forest Floor _Control_Fall_Site2 (ITS14)	Lower Forest Floor _Control_Fall_Site2 (ITS23)	Lower Forest Floor _Control_Fall_Site3 (ITS38)	Lower Forest Floor _Control_Fall_Site4 (ITS26)	Lower Forest Floor _Control_Fall_Site4 (ITS5)	Lower Forest Floor _Control_Fall_Site5 (ITS50)	Lower Forest Floor _Control_Fall_Site5 (ITS53)	Lower Forest Floor _Control_Summer_Site1 (ITS134)	Lower Forest Floor _Control_Summer_Site1 (ITS95)	Lower Forest Floor _Control_Summer_Site2 (ITS104)	Lower Forest Floor _Control_Summer_Site2 (ITS98)	Lower Forest Floor _Control_Summer_Site3 (ITS107)	Lower Forest Floor _Control_Summer_Site3 (ITS110)	Lower Forest Floor _Control_Summer_Site3 (ITS113)	Lower Forest Floor _Control_Summer_Site4 (ITS116)	Lower Forest Floor _Control_Summer_Site4 (ITS119)	Lower Forest Floor _Control_Summer_Site4 (ITS122)	Lower Forest Floor _Control_Summer_Site5 (ITS125)	Lower Forest Floor _Control_Summer_Site5 (ITS128)	Lower Forest Floor _Control_Summer_Site5 (ITS131)	Lower Forest Floor _Treatment _Fall_Site1 (ITS17)	Lower Forest Floor _Treatment _Fall_Site1 (ITS41)	Lower Forest Floor _Treatment _Fall_Site2 (ITS20)	Lower Forest Floor _Treatment _Fall_Site2 (ITS29)	Lower Forest Floor _Treatment _Fall_Site3 (ITS44)	Lower Forest Floor _Treatment _Fall_Site3 (ITS59)	Lower Forest Floor _Treatment _Fall_Site4 (ITS32)	Lower Forest Floor _Treatment _Fall_Site4 (ITS8)	Lower Forest Floor _Treatment _Fall_Site5 (ITS11)	Lower Forest Floor _Treatment _Fall_Site5 (ITS56)	Lower Forest Floor _Treatment _Summer_Site1 (ITS137)	Lower Forest Floor _Treatment _Summer_Site1 (ITS62)	Lower Forest Floor _Treatment _Summer_Site1 (ITS65)	Lower Forest Floor _Treatment _Summer_Site2 (ITS140)	Lower Forest Floor _Treatment _Summer_Site2 (ITS68)	Lower Forest Floor _Treatment _Summer_Site2 (ITS71)	Lower Forest Floor _Treatment _Summer_Site3 (ITS143)	Lower Forest Floor _Treatment _Summer_Site3 (ITS74)	Lower Forest Floor _Treatment _Summer_Site3 (ITS77)	Lower Forest Floor _Treatment _Summer_Site4 (ITS146)	Lower Forest Floor _Treatment _Summer_Site4 (ITS80)	Lower Forest Floor _Treatment _Summer_Site4 (ITS83)	Lower Forest Floor _Treatment _Summer_Site5 (ITS149)	Lower Forest Floor _Treatment _Summer_Site5 (ITS86)	Lower Forest Floor _Treatment _Summer_Site5 (ITS89)	Upper B Horizon_Control_Fall_Site1 (ITS36)	Upper B Horizon_Control_Fall_Site1 (ITS48)
ASV1000: p__Ascomycota; p__Ascomycota; p__Ascomycota; p__Ascomycota; p__Ascomycota	0	0	0	0	0	0	0	0	0	0	0	0	0	0	0	0	0	0	0	0	0	0	0	0	0	0	0	0.00738116	0	0.0600962	0	0	0	0	0	0	0	0	0	0	0	0	0	0	0	0	0	0	0
ASV1001: p__Ascomycota; c__Dothideomycetes; o__Venturiales; f__Venturiaceae; g__Venturia	0	0	0	0	0	0	0	0	0	0	0	0	0	0	0	0	0	0	0	0	0	0	0	0	0	0	0	0	0	0	0	0	0	0	0	0	0	0	0	0	0	0	0	0	0	0	0	0	0
ASV1002: p__Basidiomycota; c__Agaricomycetes; o__Agaricales; f__Cortinariaceae; g__Cortinarius	0	0	0	0	0	0	0	0	0	0	0	0	0	0	0	0	0	0	0	0	0	0	0	0	0	0	0	0	0	0	0	0	0	0	0	0	0	0.0242014	0	0	0	0	0	0	0	0	0	0	0
ASV1003: p__Mucoromycota; c__Endogonomycetes; o__GS21; o__GS21; o__GS21	0	0	0	0	0	0	0	0	0	0	0	0	0	0	0	0	0	0	0	0	0	0	0	0	0	0	0	0	0	0	0	0	0	0	0	0	0	0	0	0	0	0	0	0	0	0	0	0	0
ASV1004: p__Basidiomycota; c__Agaricomycetes; o__Agaricales; f__Entolomataceae; f__Entolomataceae	0	0	0	0	0	0	0	0	0	0	0	0	0	0	0	0	0	0	0	0	0	0	0	0	0	0	0	0	0	0	0	0	0	0	0	0	0	0	0	0	0	0	0	0	0	0	0	0	0
ASV1005: p__Basidiomycota; c__Agaricomycetes; o__Cantharellales; f__Botryobasidiaceae; g__Botryobasidium	0	0	0	0	0	0	0	0	0	0	0	0	0	0	0	0	0	0	0	0	0	0.0850106	0	0	0	0	0	0	0	0	0	0	0	0	0	0	0	0	0	0	0	0	0	0	0	0	0	0	0
ASV1006: p__Basidiomycota; c__Agaricomycetes; o__Agaricales; f__Tricholomataceae; g__Mycena	0	0	0	0	0	0	0	0	0	0	0	0	0	0	0	0	0	0	0	0	0	0	0	0	0	0	0	0	0	0	0	0	0	0	0	0	0	0	0	0	0	0	0	0	0.130933	0	0	0	0
ASV1007: p__Ascomycota; c__Leotiomycetes; o__Helotiales; f__Ascocorticiaceae; g__Ascocorticium	0	0	0	0	0	0	0	0	0	0	0	0	0	0	0	0	0	0	0	0	0	0	0	0	0	0	0	0	0	0	0	0	0	0	0	0	0	0	0	0	0	0	0	0	0	0	0	0	0
ASV1008: p__Ascomycota; c__Pezizomycetes; o__Pezizales; f__Discinaceae; g__Hydnotrya	0	0	0	0	0	0	0	0	0	0	0	0	0	0	0	0	0	0	0	0	0	0	0	0	0	0	0	0	0	0	0	0	0	0	0	0	0.387412	0	0	0	0	0	0	0	0	0	0	0	0
ASV1009: p__Basidiomycota; c__Agaricomycetes; o__Auriculariales; f__Exidiaceae; g__Basidiodendron	0	0	0	0	0	0	0	0	0	0	0	0	0	0	0	0	0	0	0	0	0	0	0	0	0	0	0	0	0	0	0	0	0	0	0	0	0	0	0	0	0	0	0	0	0	0	0	0	0
ASV100: p__Basidiomycota; c__Agaricomycetes; o__Cantharellales; f__Clavulinaceae; f__Clavulinaceae	0	0	0	0	0	0	0.953137	0.0305002	0.43211	0	0	0	0	0	0.763337	0.711577	0.0431282	0.0100516	2.046	0	0.0237761	0	0	0	0	1.77658	0	0	0	0	0	0.0419788	0	0	0	0	0	0	0	0	0	0	0	0	0	0	0	0	0
ASV1010: p__Basidiomycota; c__Agaricomycetes; o__Agaricales; f__Tricholomataceae; g__Mycena	0	0	0	0	0	0	0	0	0	0	0	0	0	0	0	0	0	0	0	0	0	0	0	0	0	0	0	0	0	0	0	0	0	0	0	0	0	0	0	0	0	0	0	0	0	0	0	0	0
ASV1011: p__Basidiomycota; c__Agaricomycetes; o__Agaricales; f__Cortinariaceae; g__Cortinarius	0	0	0	0	0	0	0	0	0	0	0	0	0	0	0	0	0	0	0	0	0	0	0	0	0	0	0	0	0	0	0	0	0	0	0	0	0	0.00806712	0	0	0	0	0	0	0	0	0	0	0
ASV1012: p__Ascomycota; c__Leotiomycetes; o__Thelebolales; f__Pseudeurotiaceae; f__Pseudeurotiaceae	0	0	0	0	0	0	0	0	0	0	0	0	0	0	0	0	0	0	0	0	0	0	0	0	0	0	0	0	0	0	0	0	0	0	0	0	0	0.0201678	0	0	0	0	0	0	0	0	0	0	0
ASV1013: p__Ascomycota; c__Pezizomycetes; o__Pezizales; f__Pezizaceae; f__Pezizaceae	0	0	0	0	0	0	0	0	0	0	0	0	0	0	0	0	0	0	0	0	0	0	0	0	0	0	0	0	0	0	0	0	0	0	0	0	0	0	0	0	0	0	0	0	0	0	0	0	0
ASV1014: p__Basidiomycota; c__Agaricomycetes; o__Boletales; f__Boletaceae; g__Harrya	0	0	0	0	0	0	0	0	0	0	0	0	0	0	0	0	0	0	0	0	0	0	0	0	0	0	0	0	0	0	0	0	0	0	0	0	0	0	0	0	0	0	0	0	0	0	0	0	0
ASV1015: p__Basidiomycota; c__Agaricomycetes; o__Thelephorales; f__Thelephoraceae; g__Tomentella	0	0	0	0	0	0	0	0	0	0	0	0	0	0	0	0	0	0	0	0	0	0	0	0	0	0	0	0	0	0	0	0	0.294583	0	0	0	0	0	0	0	0	0	0	0	0	0	0	0	0
ASV1016: p__Basidiomycota; c__Agaricomycetes; o__Hymenochaetales; f__Schizoporaceae; g__Xylodon	0	0	0	0	0	0	0.108606	0	0	0	0	0	0	0	0	0	0	0	0	0	0	0	0	0	0	0	0	0	0	0	0	0	0	0	0	0	0	0	0	0	0	0	0	0	0	0	0	0	0
ASV1017: p__Basidiomycota; c__Agaricomycetes; o__Russulales; f__Russulaceae; g__Lactarius	0	0	0	0	0	0	0	0	0	0	0	0	0	0	0	0	0	0	0	0	0	0	0	0	0	0	0	0	0	0	0	0	0	0	0	0	0	0	0	0	0	0	0	0	0	0	0	0	0
ASV1018: p__Ascomycota; c__Leotiomycetes; o__Helotiales; o__Helotiales; o__Helotiales	0	0	0	0	0	0	0	0	0	0	0	0	0	0	0	0	0	0	0	0	0	0	0	0	0	0	0	0	0	0	0	0	0	0	0	0	0	0	0	0	0	0	0	0	0	0	0	0	0
ASV1019: p__Basidiomycota; c__Agaricomycetes; c__Agaricomycetes; c__Agaricomycetes; c__Agaricomycetes	0	0	0	0	0	0	0	0	0	0	0	0	0	0	0	0	0	0	0	0	0	0	0	0	0	0	0	0	0	0	0	0	0	0	0	0	0	0	0	0	0	0	0	0	0	0	0	0	0
ASV101: p__Basidiomycota; c__Agaricomycetes; o__Russulales; f__Russulaceae; g__Russula	0	0	0	0	0	0	0	0	0	0	1.64103	0	0	0	0	0	8.3755	0	0	0.00774194	0	0	0	0	0	0	0	0	0.0975244	0	0	0	0	0	0	0	0	0	0	0	0	0	0.293136	0	0	0	0	0	0
ASV1020: p__Basidiomycota; c__Agaricomycetes; o__Agaricales; f__Hydnangiaceae; g__Laccaria	0	0	0	0.0212585	0.0260527	0	0	0	0	0	0	0	0	0.349218	0	0	0	0	0	0	0	0	0	0	0	0	0	0	0	0	0	0	0	0	0	0	0	0	0	0	0	0	0	0	0	0	0	0	0
ASV1021: p__Basidiomycota; c__Agaricomycetes; o__Agaricales; o__Agaricales; o__Agaricales	0	0	0	0	0	0	0	0	0	0	0	0	0	0	0	0	0	0.113918	0	0.0103226	0	0	0	0	0	0	0	0	0	0	0	0	0	0	0	0	0	0	0	0	0	0	0	0	0	0	0	0	0
ASV1022: p__Basidiomycota; c__Agaricomycetes; o__Agaricales; f__Tricholomataceae; g__Connopus	0	0	0	0	0	0	0	0	0	0	0	0	0	0	0	0	0	0	0	0	0	0.16252	0	0	0	0	0	0	0	0	0	0	0	0	0	0	0	0	0	0	0	0	0	0	0	0	0	0	0
ASV1023: k__Fungi;k__Fungi;k__Fungi;k__Fungi;k__Fungi	0	0	0.0456979	0.163994	0	0	0	0	0	0	0	0	0	0	0	0	0	0	0	0	0	0	0	0	0	0	0	0	0	0	0	0	0	0	0	0	0	0	0	0	0	0	0	0	0	0	0	0	0
ASV1024: p__Ascomycota; c__Eurotiomycetes; o__Chaetothyriales; f__Herpotrichiellaceae; f__Herpotrichiellaceae	0	0	0	0	0	0	0	0	0	0	0	0	0	0	0	0	0	0	0	0	0	0	0	0	0	0	0	0	0	0	0	0	0	0	0	0	0	0.262181	0	0	0	0	0	0	0	0	0	0	0
ASV1025: p__Ascomycota; c__Leotiomycetes; o__Thelebolales; f__Pseudeurotiaceae; g__Pseudeurotium	0	0	0	0	0	0	0	0	0	0	0	0	0	0	0	0	0	0	0	0	0	0	0	0	0	0	0	0	0	0	0.00583124	0	0	0	0	0	0	0	0	0	0	0.0137155	0	0	0.00385097	0	0	0	0
ASV1026: p__Basidiomycota; c__Agaricomycetes; o__Agaricales; f__Inocybaceae; g__Inocybe	0	0	0	0	0	0	0	0	0	0	0	0	0	0	0	0	0	0	0	0	0	0	0	0	0	0	0	0	0	0	0	0	0	0	0	0	0	0	0	0	0	0	0	0	0	0	0	0	0
ASV1027: p__Basidiomycota; c__Agaricomycetes; o__Agaricales; f__Cortinariaceae; g__Cortinarius	0	0	0	0	0	0	0	0	0	0	0	0	0	0	0	0	0	0	0	0	0	0	0	0	0	0	0	0	0	0	0	0	0	0	0	0	0	0	0	0	0	0	0	0	0	0	0	0	0
ASV1028: k__Fungi;k__Fungi;k__Fungi;k__Fungi;k__Fungi	0	0	0	0	0	0	0	0	0	0	0	0	0	0	0	0	0	0	0	0	0	0.145018	0	0	0	0	0	0	0	0	0	0	0	0	0	0	0	0	0	0	0	0	0	0	0	0	0	0	0
ASV1029: p__Basidiomycota; c__Agaricomycetes; o__Agaricales; f__Tricholomataceae; g__Mycena	0	0	0	0	0	0	0	0	0	0	0	0	0	0	0	0	0	0	0	0	0	0	0	0	0	0	0	0	0	0	0	0	0	0	0	0	0	0	0	0	0	0	0	0	0	0	0	0	0
ASV102: p__Basidiomycota; c__Agaricomycetes; o__Agaricales; f__Cortinariaceae; g__Cortinarius	0	0	0	0	0	0	0	0	0	0	0	0	0	0	0	0	0	0	0	0	0	0	0	0	0	0	0	0	0	0	0	0	0	0	0	0	0	0	0	0	0	0	0	0	0	0	0	0	0
ASV1030: p__Ascomycota; p__Ascomycota; p__Ascomycota; p__Ascomycota; p__Ascomycota	0	0	0	0	0	0	0	0	0	0	0	0	0	0	0	0	0	0	0	0	0	0	0	0	0	0	0	0	0	0	0	0	0	0	0	0	0	0	0	0	0	0	0	0	0	0	0	0	0
ASV1031: p__Ascomycota; p__Ascomycota; p__Ascomycota; p__Ascomycota; p__Ascomycota	0	0	0	0	0	0	0	0	0	0	0	0	0	0	0	0	0	0	0	0	0	0	0	0	0	0	0	0	0	0	0	0	0	0	0.230398	0	0	0	0	0	0	0	0	0	0	0	0	0	0
ASV1032: p__Basidiomycota; c__Agaricomycetes; o__Atheliales; o__Atheliales; o__Atheliales	0	0	0	0	0	0	0	0	0	0	0	0	0	0	0	0	0	0	0	0	0	0	0	0	0	0	0	0	0	0	0	0	0	0	0	0	0	0	0	0	0	0	0	0	0	0	0	0	0
ASV1033: p__Basidiomycota; c__Agaricomycetes; o__Agaricales; f__Cortinariaceae; g__Cortinarius	0	0	0	0	0	0	0	0	0	0	0	0	0	0	0	0	0	0	0	0	0	0	0	0	0	0	0	0	0	0	0	0	0	0	0	0	0	0	0	0	0	0	0	0	0	0	0	0	0
ASV1034: p__Basidiomycota; c__Agaricomycetes; o__Agaricales; f__Cortinariaceae; g__Cortinarius	0	0	0	0	0	0	0	0	0	0	0	0	0	0	0	0	0	0	0	0	0	0	0	0	0	0	0	0	0	0	0	0	0	0	0	0	0	0	0	0	0	0	0	0	0	0	0	0	0
ASV1035: p__Basidiomycota; c__Agaricomycetes; o__Agaricales; f__Cortinariaceae; g__Cortinarius	0	0	0	0	0	0	0	0	0	0	0	0	0	0	0	0	0	0	0	0	0	0	0	0	0	0	0	0	0	0	0	0	0	0	0	0	0	0	0	0	0	0	0	0	0	0	0	0	0
ASV1036: p__Basidiomycota; c__Agaricomycetes; o__Agaricales; f__Tricholomataceae; g__Mycena	0	0	0	0	0	0	0	0	0	0	0	0	0	0	0	0	0	0	0	0	0	0	0	0	0	0	0	0	0	0	0	0	0	0	0	0	0	0	0	0	0	0.0617199	0	0	0	0	0	0	0
ASV1037: p__Basidiomycota; c__Agaricomycetes; o__Agaricales; f__Entolomataceae; g__Entocybe	0	0	0	0	0.0293093	0	0	0	0	0	0	0	0	0	0	0	0	0	0	0	0	0.0175022	0.00943775	0	0	0	0	0	0	0	0	0	0	0	0	0	0	0	0	0	0	0	0	0	0	0	0.00383516	0	0
ASV1038: p__Ascomycota; c__Lecanoromycetes; o__Pertusariales; f__Megasporaceae; g__Aspicilia	0	0	0	0	0	0	0	0	0.0157131	0	0	0	0	0	0	0	0	0.0301548	0	0	0	0.0100013	0	0	0	0	0	0	0	0	0	0	0	0	0	0.00500751	0	0	0	0	0	0	0	0	0	0	0	0	0
ASV1039: p__Ascomycota; c__Eurotiomycetes; o__Chaetothyriales; f__Herpotrichiellaceae; g__Cladophialophora	0	0	0	0	0	0	0	0	0	0	0	0	0	0	0	0	0	0	0	0.043871	0	0.0475059	0	0	0	0	0	0	0	0	0	0	0	0	0	0	0	0	0	0	0	0	0	0	0	0	0	0	0
ASV103: p__Basidiomycota; c__Agaricomycetes; o__Agaricales; f__Clavariaceae; g__Clavaria	0	0	0	0	0	0	0	0	0	0	0	0	0	0	0	0	0	0	0	0	0	0	0	0	0	0	0	0	0	0	0	0	0	0	0	0	0	0	0	0	0	0	0	0	0	0	0	0	0
ASV1040: p__Ascomycota; c__Sordariomycetes; o__Hypocreales; f__Nectriaceae; f__Nectriaceae	0	0	0	0	0	0	0	0	0	0	0	0	0	0	0	0	0	0	0	0	0	0	0	0	0	0	0	0	0	0	0	0.0548954	0	0	0	0	0	0	0	0	0	0.0205733	0	0	0	0.00881193	0	0	0
ASV1041: p__Basidiomycota; c__Agaricomycetes; o__Cantharellales; f__Cantharellales_fam_Incertae_sedis; g__Sistotrema	0	0	0	0	0	0	0	0	0	0	0	0	0	0	0	0	0	0	0	0	0	0	0	0	0	0	0	0	0	0	0	0	0	0	0	0	0	0	0	0	0	0	0	0	0	0	0	0	0
ASV1042: p__Basidiomycota; c__Agaricomycetes; c__Agaricomycetes; c__Agaricomycetes; c__Agaricomycetes	0	0	0	0	0	0	0	0	0	0	0	0	0	0	0	0	0	0	0	0	0	0	0	0	0	0	0	0	0	0	0	0	0	0	0	0	0	0	0	0	0	0	0	0	0	0	0	0	0
ASV1043: p__Ascomycota; c__Leotiomycetes; o__Helotiales; f__Hyaloscyphaceae; g__Lachnellula	0	0	0	0	0	0	0	0	0	0	0	0	0	0	0	0	0	0	0	0	0	0	0	0	0	0	0	0	0	0	0	0	0	0	0.0219427	0	0	0	0	0	0	0	0	0	0	0	0	0	0
ASV1044: p__Basidiomycota; c__Agaricomycetes; o__Agaricales; f__Cortinariaceae; g__Cortinarius	0	0	0	0	0	0	0	0	0	0	0	0	0	0	0	0	0	0	0	0	0	0	0	0	0	0	0	0	0	0	0	0	0	0	0	0	0	0	0	0	0	0	0	0	0	0	0	0	0
ASV1045: p__Basidiomycota; c__Agaricomycetes; o__Agaricales; f__Entolomataceae; f__Entolomataceae	0	0	0	0	0	0	0	0	0	0	0	0	0	0	0	0	0	0	0	0	0	0.0125016	0	0	0	0	0	0	0	0	0	0	0	0	0	0	0	0	0	0	0	0	0	0	0	0	0	0	0
ASV1046: p__Mortierellomycota; c__Mortierellomycetes; o__Mortierellales; f__Mortierellaceae; g__Mortierella	0	0	0	0	0	0	0	0	0	0	0	0	0	0	0	0	0	0	0	0	0	0	0	0	0	0	0	0	0	0	0	0	0	0	0	0	0	0	0	0	0	0	0	0	0	0	0	0	0
ASV1047: p__Basidiomycota; c__Agaricomycetes; c__Agaricomycetes; c__Agaricomycetes; c__Agaricomycetes	0	0	0	0	0	0	0	0	0	0	0	0	0	0	0	0	0	0	0	0	0	0	0	0	0	0	0	0	0	0	0	0	0	0	0	0	0	0	0	0	0	0	0	0	0	0	0	0	0
ASV1048: p__Basidiomycota; c__Agaricomycetes; c__Agaricomycetes; c__Agaricomycetes; c__Agaricomycetes	0	0	0	0	0	0	0	0	0	0	0	0	0	0	0	0	0	0	0	0	0	0	0	0	0	0	0	0	0	0	0	0	0	0	0	0	0	0	0	0	0	0	0	0	0	0	0	0	0
ASV1049: p__Ascomycota; c__Sordariomycetes; o__Hypocreales; o__Hypocreales; o__Hypocreales	0	0	0	0	0	0	0	0	0	0	0	0	0	0	0	0	0	0	0	0	0	0	0	0	0	0	0	0	0	0	0	0	0	0	0	0	0	0	0	0	0	0	0	0	0	0	0	0	0
ASV104: p__Basidiomycota; c__Agaricomycetes; o__Agaricales; f__Cortinariaceae; g__Cortinarius	0	0	0	0	0	0	0	0	0	0	0	0	0	0	0	0	0	0	0	0	0	0	10.214	0	0	0	0	0	0	0	0	0	0	0	0	0	0.864227	0	0	0	0	0	0	0	0	0	0	0	0
ASV1050: p__Basidiomycota; c__Agaricomycetes; o__Thelephorales; f__Thelephoraceae; g__Pseudotomentella	0	0	0	0	0	0	0	0	0	0	0	0	0	0	0	0	0	0	0	0	0	0	0	0.103727	0	0	0	0	0	0	0	0	0	0	0	0	0	0	0	0	0	0	0	0	0	0	0	0	0
ASV1051: p__Basidiomycota; c__Agaricomycetes; o__Agaricales; f__Tricholomataceae; g__Tricholoma	0	0	0	0	0	0	0	0	0.117848	0	0	0	0	0	0	0	0	0	0	0	0	0	0	0	0	0	0	0	0	0	0	0	0	0	0	0	0	0	0	0	0	0	0	0	0	0	0	0	0
ASV1052: p__Ascomycota; c__Leotiomycetes; c__Leotiomycetes; c__Leotiomycetes; c__Leotiomycetes	0	0	0	0	0	0	0	0	0	0	0	0	0	0	0	0	0	0	0	0	0	0	0	0	0	0	0	0	0	0	0	0	0	0	0	0	0	0	0	0	0	0	0	0	0	0	0	0	0
ASV1053: p__Basidiomycota; c__Agaricomycetes; o__Sebacinales; o__Sebacinales; o__Sebacinales	0	0	0	0	0	0	0	0	0	0	0	0	0	0	0	0	0	0	0	0	0	0	0	0	0	0	0	0	0	0	0	0	0	0	0	0	0	0	0	0	0	0	0	0	0	0	0	0	0
ASV1054: p__Mortierellomycota; c__Mortierellomycetes; o__Mortierellales; f__Mortierellaceae; g__Mortierella	0	0	0	0	0	0	0	0	0	0	0	0	0	0	0	0	0	0	0	0	0	0	0	0	0	0	0	0	0	0	0	0	0	0	0	0	0	0	0	0	0	0	0	0	0	0	0	0	0
ASV1055: p__Ascomycota; c__Eurotiomycetes; o__Eurotiales; f__Aspergillaceae; g__Penicillium	0	0	0	0	0	0	0	0	0	0	0	0	0	0	0	0	0	0	0	0	0	0	0	0	0	0	0	0	0	0	0	0	0.0835385	0	0	0	0	0	0	0	0	0	0	0	0	0	0	0	0
ASV1056: p__Basidiomycota; c__Agaricomycetes; o__Agaricales; f__Tricholomataceae; g__Mycena	0	0	0	0	0	0	0	0	0	0	0	0	0	0	0	0	0	0	0	0	0	0	0	0	0	0	0	0	0	0	0	0	0	0	0	0	0	0	0	0	0	0	0	0	0	0	0	0	0
ASV1057: p__Basidiomycota; c__Agaricomycetes; o__Thelephorales; f__Thelephoraceae; g__Tomentella	0	0	0	0	0	0	0	0	0	0	0	0	0	0	0	0	0	0	0	0	0	0	0	0	0	0	0	0	0	0	0	0	0	0	0	0	0	0	0	0	0	0	0	0	0	0	0	0	0
ASV1058: p__Ascomycota; c__Orbiliomycetes; o__Orbiliales; o__Orbiliales; o__Orbiliales	0	0	0	0	0	0	0	0	0	0	0	0	0	0	0	0	0	0	0	0	0	0	0	0	0.0229288	0	0	0	0	0	0	0	0	0	0	0	0	0	0	0	0.0142943	0	0	0	0	0.0969312	0	0	0
ASV1059: p__Basidiomycota; c__Agaricomycetes; o__Agaricales; f__Cortinariaceae; g__Cortinarius	0	0	0	0	0	0	0	0	0	0	0	0	0	0	0	0	0	0	0	0	0	0	0	0	0	0	0	0	0	0	0	0	0	0	0	0	0	0	0	0	0	0	0	0	0	0	0	0	0
ASV105: p__Basidiomycota; c__Agaricomycetes; o__Agaricales; f__Cortinariaceae; g__Cortinarius	0	0	0	0	0	0	0	0	0	0	0	0	0	0	0	0	0	0.452322	0.00875606	0.0825806	0	0	0	0	0	0	0	0	0	0	0	0	0	0	0	0	0	0	0	0.0655291	0	0	0	0	0	0	0	0	0
ASV1060: p__Basidiomycota; c__Agaricomycetes; o__Russulales; f__Russulaceae; g__Russula	0	0	0	0	0	0	0	0	0	0	0	0	0	0	0	0	0	0	0	0	0	0	0.037751	0	0	0	0	0	0	0	0	0	0	0	0	0	0	0	0	0	0	0	0	0	0	0	0	0	0
ASV1061: p__Basidiomycota; c__Agaricomycetes; o__Agaricales; f__Hymenogastraceae; g__Hebeloma	0	0	0	0	0	0	0	0	0	0	0	0	0	0	0	0	0	0	0	0	0	0	0	0	0	0	0	0	0	0	0	0	0	0	0	0	0	0	0	0	0	0	0	0	0	0	0	0	0
ASV1062: p__Ascomycota; c__Leotiomycetes; o__Helotiales; o__Helotiales; o__Helotiales	0	0.0957592	0	0	0	0	0	0	0.100171	0	0	0	0	0	0	0	0	0	0	0	0	0	0	0	0	0	0	0	0	0	0	0	0	0	0	0	0	0	0	0	0	0	0	0	0	0	0	0	0
ASV1063: p__Basidiomycota; c__Agaricomycetes; o__Cantharellales; f__Ceratobasidiaceae; f__Ceratobasidiaceae	0	0	0	0	0	0	0	0	0	0	0	0	0	0	0	0	0	0	0	0	0	0	0	0	0	0	0	0	0	0	0	0	0	0	0	0	0	0	0	0	0	0	0	0	0	0	0	0	0
ASV1064: p__Basidiomycota; c__Agaricomycetes; o__Agaricales; f__Cortinariaceae; g__Cortinarius	0	0	0	0	0	0	0	0	0	0	0	0	0	0	0	0	0	0	0	0	0	0	0	0	0	0	0	0	0	0	0	0	0	0	0	0	0	0.0403356	0	0	0	0	0	0	0	0	0	0	0
ASV1065: p__Basidiomycota; c__Agaricomycetes; o__Agaricales; f__Tricholomataceae; g__Mycena	0	0	0	0	0	0	0	0	0	0	0	0	0	0	0	0	0	0	0	0	0	0	0	0	0	0	0	0	0	0	0	0	0	0	0	0	0	0	0	0	0	0	0	0.0638774	0	0	0	0	0
ASV1066: p__Basidiomycota; c__Agaricomycetes; o__Agaricales; f__Tricholomataceae; g__Mycena	0	0	0	0	0	0	0	0	0	0	0	0	0	0	0	0	0	0	0	0	0	0	0	0	0	0	0	0	0	0	0	0	0	0	0	0	0	0	0	0	0	0	0	0	0	0	0	0	0
ASV1067: p__Basidiomycota; c__Agaricomycetes; o__Agaricales; f__Entolomataceae; g__Entoloma	0	0	0	0	0	0	0	0	0	0	0	0	0	0	0	0	0	0	0	0	0	0	0.00707831	0	0	0	0	0	0	0	0	0	0.0175871	0	0	0	0	0	0	0	0	0	0	0	0	0	0	0	0
ASV1068: p__Basidiomycota; c__Agaricomycetes; c__Agaricomycetes; c__Agaricomycetes; c__Agaricomycetes	0	0	0	0	0	0	0	0	0	0	0	0	0	0	0	0	0	0	0	0.00516129	0	0	0	0	0	0	0	0	0	0	0	0	0	0	0	0	0	0	0	0	0	0	0	0	0	0	0	0	0
ASV1069: p__Basidiomycota; c__Malasseziomycetes; o__Malasseziales; f__Malasseziaceae; g__Malassezia	0	0	0	0	0	0	0	0.0101667	0	0	0	0	0	0	0	0	0	0	0	0	0	0	0	0	0.0382146	0	0	0	0	0	0	0	0	0	0	0	0	0	0	0	0	0	0	0	0	0	0	0	0
ASV106: p__Ascomycota; c__Dothideomycetes; o__Mytilinidales; f__Gloniaceae; g__Cenococcum	0	0	7.35736	4.49162	0	0.294869	0	0	0.216055	0	0	0	0	0	0	4.41021	0	0.0871139	0	0	0.763214	0	0	0	0.0382146	0	0	0	0	0.140224	0	0	0	0.787402	0.032914	0	0.0894028	0	0	0	0	0	0	0	0.155964	0	0.172582	0	0
ASV1070: p__Ascomycota; c__Sordariomycetes; o__Hypocreales; f__Cordycipitaceae; g__Lecanicillium	0	0	0	0	0	0	0	0	0	0	0	0	0	0	0	0	0	0	0	0	0	0	0	0	0	0	0	0	0	0	0	0	0	0	0	0	0	0	0	0	0.00571772	0	0	0	0	0	0	0	0
ASV1071: p__Basidiomycota; c__Agaricomycetes; c__Agaricomycetes; c__Agaricomycetes; c__Agaricomycetes	0.00848033	0	0	0	0	0	0	0	0	0	0	0	0	0	0	0	0	0	0	0	0	0	0	0	0	0	0	0	0	0	0	0	0	0.0407277	0	0	0	0.00806712	0	0	0	0	0	0	0	0	0	0	0
ASV1072: p__Basidiomycota; c__Agaricomycetes; o__Agaricales; f__Cortinariaceae; g__Cortinarius	0	0	0	0	0	0	0	0	0	0	0	0	0	0	0	0	0	0	0	0	0	0	0	0	0	0	0	0	0	0	0	0	0	0	0	0	0	0	0	0	0	0	0	0	0	0	0	0	0
ASV1073: p__Ascomycota; c__Sordariomycetes; o__Hypocreales; o__Hypocreales; o__Hypocreales	0	0	0.0391696	0.00607386	0	0	0	0	0	0	0	0	0	0	0	0	0	0	0.0350242	0.00516129	0	0	0	0	0	0	0	0	0.00500125	0	0	0	0	0	0	0	0	0	0	0	0.00857657	0	0	0	0	0	0.00383516	0	0
ASV1074: p__Basidiomycota; c__Agaricomycetes; o__Russulales; f__Russulaceae; g__Russula	0	0	0	0	0	0	0	0	0	0	0	0	0	0	0	0	0.080506	0	0	0	0	0	0	0	0	0	0	0	0	0	0	0	0	0	0	0	0	0	0	0	0	0	0	0	0	0	0	0	0
ASV1075: p__Ascomycota; p__Ascomycota; p__Ascomycota; p__Ascomycota; p__Ascomycota	0	0	0	0	0	0	0	0	0	0	0	0	0	0	0	0	0	0	0	0	0	0	0	0	0	0	0	0	0	0	0	0	0	0	0	0	0	0	0	0	0	0	0	0	0	0	0	0	0
ASV1076: p__Basidiomycota; p__Basidiomycota; p__Basidiomycota; p__Basidiomycota; p__Basidiomycota	0	0	0	0	0	0	0	0	0	0	0	0	0	0	0	0	0	0	0	0	0	0	0	0	0	0	0	0	0	0	0	0	0	0	0	0	0	0	0	0	0	0	0	0	0	0	0	0	0
ASV1077: p__Basidiomycota; c__Tremellomycetes; o__Cystofilobasidiales; f__Mrakiaceae; g__Krasilnikovozyma	0	0	0	0	0	0	0	0	0	0	0	0	0	0	0	0	0	0.0167527	0	0	0	0	0	0.0276606	0	0	0	0	0	0	0	0	0	0	0.00731422	0	0	0	0	0	0	0	0	0	0.00962742	0	0	0	0
ASV1078: p__Basidiomycota; p__Basidiomycota; p__Basidiomycota; p__Basidiomycota; p__Basidiomycota	0	0	0	0	0	0	0	0	0	0	0	0	0	0	0	0	0	0	0	0	0	0	0	0	0	0	0	0	0	0	0	0	0	0	0	0	0	0	0	0	0	0	0	0	0	0	0	0	0
ASV1079: p__Ascomycota; c__Sordariomycetes; o__Hypocreales; f__Ophiocordycipitaceae; g__Tolypocladium	0	0	0	0	0	0	0	0	0	0	0	0	0	0	0	0	0	0	0	0	0	0	0	0	0	0	0	0	0.0175044	0	0	0	0	0	0	0	0	0	0.0209374	0.0366963	0	0	0	0	0	0	0	0	0
ASV107: p__Basidiomycota; c__Agaricomycetes; o__Agaricales; f__Hymenogastraceae; g__Hebeloma	0	0	0	0	0	0.00786318	0	0	0	0	0	0	0	0	0	0.00781953	0	0	0	0	0	0	0	0.0622364	1.84194	0	0.209111	0.487157	0.0175044	0.0600962	0	0.0322914	0	0	0.175541	0.00667668	0	0.0282349	0.361918	0	0.117213	0.0240022	0.789838	0	0.465967	0	0.0421868	0	0
ASV1080: p__Mortierellomycota; c__Mortierellomycetes; o__Mortierellales; f__Mortierellaceae; g__Mortierella	0	0	0	0	0	0	0	0	0	0	0	0	0	0	0	0	0	0	0	0	0	0	0.0448293	0	0	0	0	0	0	0	0	0	0	0	0	0	0	0	0	0.0104847	0	0	0	0	0	0	0	0	0
ASV1081: p__Basidiomycota; c__Agaricomycetes; o__Agaricales; f__Inocybaceae; g__Inocybe	0	0	0	0	0	0	0	0	0	0	0	0	0	0	0	0	0	0	0	0	0	0	0	0	0	0	0	0	0	0	0	0	0	0	0	0	0	0	0	0	0	0	0	0	0	0	0	0	0
ASV1082: p__Basidiomycota; c__Agaricomycetes; o__Cantharellales; f__Clavulinaceae; g__Clavulina	0	0	0	0	0	0	0	0	0	0	0	0	0	0	0	0	0	0	0	0	0	0	0	0	0	0	0	0	0	0	0	0	0	0	0	0	0	0	0	0	0	0	0	0	0	0	0	0	0
ASV1083: p__Basidiomycota; c__Agaricomycetes; o__Russulales; f__Russulaceae; g__Russula	0	0	0	0	0	0	0	0	0	0	0	0	0	0	0	0	0	0	0	0	0	0	0	0	0	0	0	0	0	0	0	0	0	0	0	0	0	0	0	0	0	0	0	0	0	0	0	0	0
ASV1084: p__Basidiomycota; c__Agaricomycetes; c__Agaricomycetes; c__Agaricomycetes; c__Agaricomycetes	0	0	0	0	0	0	0	0	0.00982067	0	0	0	0	0	0	0	0	0	0	0	0	0	0	0	0	0	0	0	0	0	0	0	0	0	0	0	0	0	0	0	0	0	0	0	0	0	0	0	0
ASV1085: p__Basidiomycota; c__Agaricomycetes; o__Agaricales; f__Cortinariaceae; g__Cortinarius	0	0	0	0	0	0	0	0	0	0	0	0	0	0	0	0	0	0	0	0	0	0	0	0	0	0	0	0	0	0	0	0	0	0	0	0	0	0	0	0	0	0	0	0	0	0	0	0	0
ASV1086: p__Ascomycota; c__Sordariomycetes; o__Hypocreales; o__Hypocreales; o__Hypocreales	0	0	0	0	0	0	0	0	0	0	0	0	0	0	0	0	0	0	0	0	0	0	0	0	0	0	0	0	0	0	0	0	0	0	0	0	0	0	0	0	0	0	0	0	0.0519881	0.0462626	0	0	0
ASV1087: p__Basidiomycota; c__Tritirachiomycetes; o__Tritirachiales; f__Tritirachiaceae; g__Paratritirachium	0	0	0.0261131	0.151846	0	0	0	0	0	0	0	0	0	0	0	0	0	0	0	0	0	0	0	0	0	0	0	0	0	0	0	0	0	0	0	0	0	0	0	0	0	0	0	0	0	0	0	0	0
ASV1088: p__Basidiomycota; c__Agaricomycetes; o__Agaricales; f__Entolomataceae; f__Entolomataceae	0	0	0	0	0	0	0	0	0	0	0	0	0	0	0	0	0	0	0	0	0	0	0	0	0	0	0	0	0	0	0	0	0	0	0	0	0	0	0	0	0	0	0	0	0	0	0	0	0
ASV1089: p__Basidiomycota; c__Agaricomycetes; o__Agaricales; f__Inocybaceae; g__Inocybe	0	0	0	0	0	0	0	0	0	0	0	0	0	0	0	0	0	0	0	0	0	0	0	0	0	0	0	0	0	0	0	0	0	0	0	0	0	0	0	0	0	0	0	0	0	0	0	0	0
ASV108: p__Basidiomycota; c__Agaricomycetes; o__Agaricales; f__Cortinariaceae; g__Cortinarius	0	0	0	0	0.0586186	0	0	0	0.946713	0	0	0	0	0	0	0	0	0	0	0	0.0237761	0	0.318524	0	0	5.10233	0	0.209133	0.0575144	1.54247	0	0.0968742	0	0	0.241369	0	0	0	0	0	0.0972012	0.0411466	0	8.87363	0	0	0	0	0
ASV1090: p__Basidiomycota; c__Agaricomycetes; c__Agaricomycetes; c__Agaricomycetes; c__Agaricomycetes	0	0	0	0	0	0	0	0	0	0	0	0	0	0	0	0	0	0	0	0	0	0	0	0	0	0	0	0	0	0	0	0	0	0	0	0	0	0	0	0	0	0	0	0	0	0	0	0	0
ASV1091: p__Basidiomycota; c__Agaricomycetes; o__Cantharellales; f__Botryobasidiaceae; g__Botryobasidium	0	0	0	0	0	0	0	0	0	0	0	0	0	0	0	0	0	0	0	0	0	0	0	0	0	0	0	0	0	0	0	0	0	0	0	0	0	0	0	0	0	0	0	0	0	0	0	0	0
ASV1092: p__Basidiomycota; c__Agaricomycetes; o__Agaricales; f__Entolomataceae; g__Entoloma	0	0	0	0	0	0	0.0405245	0	0	0	0	0	0	0	0	0	0	0.0234537	0	0	0	0	0	0.0138303	0	0	0	0	0	0	0	0	0	0	0	0	0	0	0	0	0	0	0	0	0	0	0	0	0
ASV1093: p__Basidiomycota; c__Agaricomycetes; o__Tremellodendropsidales; o__Tremellodendropsidales; o__Tremellodendropsidales	0	0	0	0	0	0	0	0	0	0	0	0	0	0	0	0	0	0	0	0	0	0	0	0	0	0	0	0	0	0	0	0	0	0	0	0	0	0	0	0	0	0	0	0	0	0	0	0	0
ASV1094: p__Basidiobolomycota; c__Basidiobolomycetes; o__Basidiobolales; f__Basidiobolaceae; g__Basidiobolus	0	0	0	0	0	0	0	0	0	0	0	0	0	0	0	0	0	0	0	0	0	0	0	0	0	0	0	0	0	0	0	0	0	0	0	0	0	0	0	0	0	0	0	0	0	0	0	0	0
ASV1095: p__Ascomycota; c__Lecanoromycetes; o__Umbilicariales; f__Ropalosporaceae; g__Ropalospora	0	0	0	0	0	0	0	0	0	0	0	0	0	0	0	0	0	0	0	0	0	0	0	0	0	0	0	0	0	0	0	0	0	0	0	0	0	0	0	0	0	0	0	0	0	0	0	0	0
ASV1096: p__Mucoromycota; c__Mucoromycetes; o__Mucorales; f__Mucoraceae; g__Mucor	0	0	0	0	0	0	0	0	0	0	0	0	0	0	0	0	0	0	0	0	0	0	0	0	0	0	0	0	0	0	0	0	0	0	0	0	0	0	0	0	0	0	0	0	0	0	0	0	0
ASV1097: p__Ascomycota; c__Leotiomycetes; c__Leotiomycetes; c__Leotiomycetes; c__Leotiomycetes	0	0	0	0	0	0	0	0	0	0	0	0	0	0	0	0	0	0	0	0	0	0	0.0660642	0	0	0	0	0	0	0	0	0	0	0	0	0	0.0476815	0	0	0	0	0	0	0	0	0	0	0	0
ASV1098: p__Glomeromycota; c__Glomeromycetes; o__Glomerales; f__Glomeraceae; f__Glomeraceae	0	0	0	0	0	0	0	0	0	0	0	0	0	0	0	0	0	0	0	0	0	0	0.0141566	0	0	0	0	0	0	0	0	0	0	0	0.0475424	0	0	0.133107	0	0	0	0	0	0	0	0	0	0	0
ASV1099: k__Fungi;k__Fungi;k__Fungi;k__Fungi;k__Fungi	0	0	0	0	0	0	0	0	0	0	0	0	0	0	0	0	0	0	0	0	0	0	0	0	0	0	0	0	0	0	0	0	0	0	0	0	0	0	0	0	0	0	0	0	0	0	0	0	0
ASV109: p__Basidiomycota; c__Agaricomycetes; o__Atheliales; f__Tylosporaceae; g__Tylospora	0	0	0	0	0	0	0	0	0	0	0	0	0	0	0	0	0	0	0	0	0	0	0	0	0	0	0	0	0	0	0	0	18.3741	0	0	0	0	0	0	0	0	0	0	0	0	0	0	0	0
ASV10: p__Basidiomycota; c__Agaricomycetes; o__Russulales; f__Russulaceae; g__Russula	0.25441	0	1.29913	5.44825	6.78021	4.06133	0	0	2.8421	0	1.50427	2.57981	8.54734	4.45253	0.894848	0.187669	0.365152	13.1575	1.53815	0	3.71383	10.0538	7.96546	0	0.0458575	0	2.89885	0	1.81045	0.220353	0.784302	0.00645828	0	0	5.57709	0.90636	0	10.9955	0.0299106	0.275222	0	0	2.58122	0.0159693	0	0	4.58686	0	0
ASV1100: p__Ascomycota; c__Dothideomycetes; o__Mytilinidiales; f__Mytilinidiaceae; g__Lophium	0	0	0	0	0	0	0.00648393	0	0	0	0	0	0	0	0	0	0	0	0	0	0	0.00750094	0	0	0	0	0	0	0	0	0	0	0.0131903	0	0	0	0	0	0	0	0	0	0	0	0	0	0	0	0
ASV1101: p__Ascomycota; c__Sordariomycetes; o__Sordariales; f__Lasiosphaeriaceae; g__Apodus	0	0	0	0	0	0	0	0	0	0	0	0	0	0	0	0	0	0	0	0	0	0	0	0	0	0	0	0	0	0	0	0	0	0	0	0	0	0	0	0	0	0	0	0	0	0	0	0	0
ASV1102: p__Basidiomycota; c__Agaricomycetes; o__Agaricales; f__Clavariaceae; g__Clavaria	0	0	0	0	0	0	0	0	0	0	0	0	0	0	0	0	0	0	0	0	0	0	0	0	0	0	0	0	0	0	0	0	0	0	0	0	0	0	0	0	0	0	0	0	0	0	0	0	0
ASV1103: p__Basidiomycota; c__Microbotryomycetes; o__Kriegeriales; f__Kriegeriaceae; g__Phenoliferia	0	0	0	0	0	0	0	0	0	0	0	0	0	0	0	0	0	0	0	0	0	0	0	0	0	0	0	0	0	0	0	0	0	0	0	0	0	0	0	0	0	0	0	0	0	0	0	0	0
ASV1104: p__Basidiomycota; c__Malasseziomycetes; o__Malasseziales; f__Malasseziaceae; g__Malassezia	0	0	0	0	0	0	0	0	0	0	0	0	0	0	0	0	0	0	0	0	0	0	0	0	0	0	0	0	0	0	0	0	0	0	0	0	0	0	0	0	0	0	0	0	0	0	0	0	0
ASV1105: p__Basidiomycota; c__Agaricomycetes; o__Agaricales; f__Tricholomataceae; g__Mycena	0	0	0	0	0	0	0	0	0	0	0	0	0	0	0	0	0	0	0	0	0	0	0	0	0	0	0	0	0	0	0	0	0	0	0	0	0	0	0	0.0340751	0	0	0	0	0	0	0	0	0
ASV1106: p__Basidiomycota; c__Agaricomycetes; o__Agaricales; f__Cortinariaceae; g__Cortinarius	0	0	0	0	0	0	0	0	0	0	0	0	0	0	0	0	0	0	0	0	0	0	0	0	0	0	0	0	0	0	0	0	0	0	0	0	0	0	0	0	0	0	0	0	0	0	0	0	0
ASV1107: p__Basidiomycota; c__Agaricomycetes; o__Agaricales; f__Hydnangiaceae; g__Laccaria	0	0	0	0	0	0	0	0	0	0	0	0	0	0	0	0	0	0	0	0	0	0	0	0	0	0	0	0	0	0	0	0	0	0	0	0	0	0	0	0	0	0	0	0	0	0	0	0	0
ASV1108: p__Basidiomycota; c__Agaricomycetes; o__Agaricales; f__Entolomataceae; g__Entoloma	0	0	0	0	0.0195395	0.0432475	0	0	0	0	0	0	0	0	0	0	0	0	0	0	0	0	0	0	0	0	0	0	0	0	0	0	0	0	0	0	0	0	0	0	0	0	0	0	0	0	0	0	0
ASV1109: p__Ascomycota; c__Sordariomycetes; o__Xylariales; f__Hyponectriaceae; f__Hyponectriaceae	0	0	0	0	0	0	0	0	0	0	0	0	0	0	0	0	0.00287522	0	0	0.00516129	0	0	0	0	0	0	0	0	0	0	0	0	0	0	0	0	0	0	0	0	0	0	0	0	0	0	0	0	0.0110124
ASV110: p__Basidiomycota; c__Agaricomycetes; o__Agaricales; f__Tricholomataceae; g__Tricholoma	0	0	0	0	0	0	0	0	0	0	0	0	0	0	0	0	0	0	0	0	0	0	0	0	0	0	0	0	0	0	0	0	0	0	0	0	0	0	0	0	0	0	0	0	0	0	0	0	0
ASV1110: p__Ascomycota; c__Dothideomycetes; o__Mytilinidales; f__Gloniaceae; g__Cenococcum	0	0	0	0	0	0	0	0	0	0	0	0	0	0	0	0.195488	0	0	0	0	0	0	0	0	0	0	0	0	0	0	0	0	0	0	0	0	0	0	0	0	0	0	0	0	0	0	0	0	0
ASV1111: p__Mortierellomycota; c__Mortierellomycetes; o__Mortierellales; f__Mortierellaceae; g__Mortierella	0	0	0	0	0	0	0	0	0	0	0	0	0	0	0	0	0	0	0	0	0	0	0	0	0	0	0	0	0	0	0	0	0	0	0	0	0	0	0	0	0	0	0	0	0	0	0	0	0.0073416
ASV1112: p__Mortierellomycota; c__Mortierellomycetes; o__Mortierellales; f__Mortierellaceae; g__Mortierella	0	0	0	0	0	0	0	0	0	0	0	0	0	0	0	0	0	0	0	0	0	0.0200025	0	0	0.0152858	0	0	0	0	0	0	0	0	0.0203638	0	0	0	0.0282349	0	0	0	0	0	0	0	0	0	0	0
ASV1113: p__Basidiomycota; c__Agaricomycetes; o__Agaricales; f__Tricholomataceae; g__Mycena	0	0	0	0	0	0	0	0	0	0	0	0	0	0	0	0	0	0	0	0	0	0	0	0	0	0	0	0	0	0	0	0	0	0	0	0	0	0	0	0	0	0	0	0	0	0	0	0	0
ASV1114: p__Basidiomycota; c__Agaricomycetes; o__Polyporales; f__Meruliaceae; g__Ceraceomyces	0	0	0	0	0	0	0	0	0	0	0	0	0	0	0	0	0	0	0	0	0	0	0	0	0	0	0	0	0	0	0	0	0.114316	0	0	0	0	0	0	0	0	0	0	0	0	0	0	0	0
ASV1115: p__Ascomycota; c__Eurotiomycetes; o__Chaetothyriales; f__Herpotrichiellaceae; g__Cladophialophora	0	0	0	0	0	0	0	0	0	0	0	0	0	0	0	0	0	0	0	0	0	0	0	0	0	0	0	0	0	0	0	0	0	0	0.0292569	0	0	0	0	0	0	0	0	0	0	0	0	0	0
ASV1116: p__Basidiomycota; c__Agaricomycetes; o__Atheliales; o__Atheliales; o__Atheliales	0	0	0	0	0	0	0	0	0	0	0	0	0	0	0	0	0	0	0	0	0	0	0	0	0	0	0	0	0	0	0	0	0	0	0	0	0	0	0	0	0	0	0	0	0	0	0	0	0
ASV1117: p__Basidiomycota; c__Agaricomycetes; o__Agaricales; f__Inocybaceae; g__Inocybe	0	0	0	0	0	0	0	0	0	0	0	0	0	0	0	0	0	0	0	0	0	0	0	0	0	0	0	0	0	0	0	0	0	0	0	0	0	0	0	0	0	0	0	0	0	0	0	0	0
ASV1118: p__Basidiomycota; c__Agaricomycetes; o__Hymenochaetales; o__Hymenochaetales; o__Hymenochaetales	0	0	0	0	0	0	0	0	0	0	0	0	0	0	0	0	0	0	0	0	0	0	0	0	0	0	0	0	0	0	0	0	0	0	0	0	0	0	0	0	0	0	0	0	0	0	0.00575275	0	0
ASV1119: p__Basidiomycota; c__Agaricomycetes; o__Agaricales; f__Strophariaceae; g__Galerina	0	0	0	0	0	0	0	0	0	0	0	0	0	0	0	0	0	0	0	0	0	0	0	0	0	0	0	0	0	0	0	0	0	0	0	0	0	0	0	0	0	0	0	0	0	0	0	0	0
ASV111: p__Basidiomycota; c__Agaricomycetes; o__Agaricales; f__Amanitaceae; g__Amanita	3.46845	0	0	0	0	0	0	0	0	0	0	0	0	0	12.0047	0.0273683	0	0	0	0	0	0	0	0	0	0	0	0	0	0	0	0	0	0	0	0	0	0	0	0	0	0	0	0	0	0	0	0.0685808	0
ASV1120: p__Basidiomycota; c__Agaricomycetes; o__Trechisporales; f__Hydnodontaceae; g__Trechispora	0	0	0	0	0	0	0	0	0	0	0	0	0	0	0	0	0	0	0	0	0	0	0	0	0	0	0	0	0	0	0	0	0	0	0	0	0	0	0	0	0	0	0	0	0	0	0	0	0
ASV1121: p__Ascomycota; p__Ascomycota; p__Ascomycota; p__Ascomycota; p__Ascomycota	0	0	0	0	0	0	0	0	0	0	0	0	0	0	0	0	0	0	0	0	0	0	0	0	0	0	0	0	0	0	0	0	0	0	0	0	0	0	0.0598211	0	0	0	0	0	0	0	0	0	0
ASV1122: p__Basidiomycota; c__Agaricomycetes; o__Cantharellales; f__Clavulinaceae; f__Clavulinaceae	0	0	0	0	0	0	0	0	0	0	0	0	0	0	0	0	0	0	0	0	0	0	0	0	0	0	0	0	0	0	0	0	0	0	0	0	0	0	0	0	0	0	0	0	0	0	0	0	0
ASV1123: p__Basidiomycota; c__Agaricomycetes; o__Agaricales; f__Cortinariaceae; g__Cortinarius	0	0	0	0	0	0	0	0	0	0	0	0	0	0	0	0	0	0	0	0	0	0.122515	0	0	0	0	0	0	0	0	0	0	0	0	0	0	0	0	0	0	0	0	0	0	0	0	0	0	0
ASV1124: p__Basidiomycota; c__Agaricomycetes; o__Agaricales; f__Cortinariaceae; g__Cortinarius	0	0	0	0	0	0	0	0	0	0	0	0	0	0	0	0	0	0	0	0	0	0	0	0	0	0	0	0	0	0	0	0	0	0	0	0	0	0	0	0	0	0	0	0	0	0	0	0	0
ASV1125: p__Basidiomycota; c__Agaricomycetes; o__Agaricales; f__Cortinariaceae; g__Cortinarius	0	0	0	0	0	0	0	0	0	0	0	0	0	0	0	0	0	0	0	0	0	0	0.115612	0	0	0	0	0	0	0	0	0	0	0	0	0	0	0	0	0	0	0	0	0	0	0	0	0	0
ASV1126: p__Ascomycota; c__Leotiomycetes; o__Helotiales; o__Helotiales; o__Helotiales	0	0	0	0	0	0	0	0	0	0	0	0	0	0	0	0	0	0	0	0	0	0	0	0	0	0	0	0	0	0	0	0	0	0	0	0	0	0	0	0	0	0	0	0	0	0	0	0	0
ASV1127: p__Basidiomycota; c__Agaricomycetes; o__Agaricales; f__Tricholomataceae; g__Mycena	0	0	0	0	0	0	0	0	0	0	0	0	0	0	0	0	0	0.134021	0	0	0	0	0	0	0	0	0	0	0	0	0	0	0	0	0	0	0	0	0	0	0	0	0	0	0	0	0	0	0
ASV1128: p__Basidiomycota; c__Agaricomycetes; o__Cantharellales; f__Clavulinaceae; f__Clavulinaceae	0	0	0	0	0	0	0	0	0	0.709954	0	0	0	0	0	0	0	0	0	0	0	0	0	0	0	0	0	0	0	0	0	0	0	0	0	0	0	0	0	0	0	0	0	0	0	0	0	0	0
ASV1129: p__Basidiomycota; c__Agaricomycetes; o__Russulales; f__Russulaceae; g__Lactarius	0	0	0	0	0	0	0	0	0	0.0295814	0	0	0	0	0	0	0	0	0	0	0	0	0	0	0	0	0	0	0	0	0	0	0	0	0	0	0	0	0	0	0	0	0	0	0	0	0	0	0
ASV112: p__Basidiomycota; c__Agaricomycetes; o__Agaricales; f__Strophariaceae; g__Galerina	0	0	0.0195848	0	0	0	0	0	0	0	0	0	0	0	0	0	0	0.0402064	0	0	0	0	0	0	0	0	0	0	0	0	0	0	0	0	0	0	0	0	0	0	0	0	0	0	0	0	0	0	0
ASV1130: p__Ascomycota; p__Ascomycota; p__Ascomycota; p__Ascomycota; p__Ascomycota	0	0	0	0	0	0	0	0	0	0	0	0	0	0	0	0	0	0	0	0	0	0	0	0	0	0	0	0	0	0	0	0	0.0131903	0	0	0	0	0	0	0	0	0	0	0	0	0	0	0	0
ASV1131: p__Ascomycota; c__Eurotiomycetes; o__Chaetothyriales; o__Chaetothyriales; o__Chaetothyriales	0	0	0	0	0	0	0	0	0	0	0	0	0	0	0	0	0	0	0	0	0	0	0	0	0	0	0	0	0.0100025	0	0	0	0	0	0	0	0	0	0	0	0	0	0	0	0	0	0	0	0
ASV1132: p__Basidiomycota; c__Agaricomycetes; o__Agaricales; f__Inocybaceae; g__Inocybe	0	0	0	0	0	0	0	0	0	0	0	0	0	0	0	0	0	0	0	0	0	0	0	0	0	0	0	0	0	0	0	0	0	0	0	0	0	0	0	0	0	0	0	0	0	0	0	0	0
ASV1133: p__Basidiomycota; c__Agaricomycetes; o__Agaricales; f__Inocybaceae; g__Inocybe	0	0	0	0	0	0	0	0	0	0	0	0	0	0	0	0	0	0	0	0	0	0	0	0	0	0	0	0	0	0	0	0	0	0	0	0	0	0	0	0	0	0	0	0	0	0	0	0	0
ASV1134: p__Basidiomycota; c__Agaricomycetes; o__Boletales; f__Coniophoraceae; g__Coniophora	0	0	0	0	0.00976976	0	0	0	0	0	0	0	0	0	0	0	0	0	0	0	0	0	0	0.0138303	0	0	0	0	0	0	0	0	0	0	0.0146284	0	0	0	0	0	0	0	0	0	0	0	0	0	0
ASV1135: p__Ascomycota; p__Ascomycota; p__Ascomycota; p__Ascomycota; p__Ascomycota	0	0	0	0	0	0.0157264	0	0	0	0	0	0	0	0	0	0	0	0	0	0	0	0	0	0	0	0	0	0	0	0	0	0.0161457	0	0	0	0	0	0	0	0	0	0	0	0	0	0	0	0	0
ASV1136: p__Basidiomycota; c__Agaricomycetes; o__Sebacinales; o__Sebacinales; o__Sebacinales	0	0	0	0	0	0	0	0	0	0	0	0	0	0	0	0	0	0	0	0	0	0	0	0	0	0	0	0	0	0	0	0	0	0	0	0	0	0	0	0	0	0	0	0	0	0	0	0	0
ASV1137: p__Basidiomycota; c__Agaricomycetes; o__Hymenochaetales; o__Hymenochaetales; o__Hymenochaetales	0	0	0	0	0	0	0	0	0	0	0	0	0	0	0	0	0	0	0	0	0	0	0	0	0	0	0	0	0	0	0	0	0	0	0	0	0	0	0	0	0	0	0	0	0	0	0	0	0
ASV1138: p__Basidiomycota; c__Agaricomycetes; o__Agaricales; f__Cortinariaceae; g__Cortinarius	0	0	0	0	0	0	0	0	0	0	0	0	0	0	0	0	0	0	0	0	0	0	0	0	0	0	0	0	0	0	0	0	0	0	0	0	0	0	0	0	0	0	0	0	0	0	0	0	0
ASV1139: p__Basidiomycota; c__Agaricomycetes; o__Cantharellales; f__Cantharellaceae; g__Craterellus	0	0	0	0	0	0	0	0	0	0	0	0	0	0	0	0.0742855	0	0	0	0	0	0	0	0	0	0	0	0	0	0	0	0	0	0	0	0	0	0	0	0	0	0	0	0	0	0	0	0	0
ASV113: p__Basidiomycota; c__Agaricomycetes; o__Agaricales; f__Cortinariaceae; g__Cortinarius	0	0	0	0	0	0	0.0583554	0	0	0	0	0	1.87907	0	0.405969	1.0009	0	0	0.125503	3.08903	0	0	0.0943775	0	0	0	0	0	2.46312	0.500801	0.871771	0	0	0	0	0	0	0	0.164508	0	0	0	2.70336	0	0	0	0	0	0
ASV1140: p__Basidiomycota; c__Agaricomycetes; o__Agaricales; f__Cortinariaceae; g__Cortinarius	0	0	0	0	0	0	0	0	0	0	0	0	0	0	0	0.183759	0	0	0	0	0	0	0	0	0	0	0	0	0	0	0	0	0	0	0	0	0	0	0	0	0	0	0	0	0	0	0	0	0
ASV1141: p__Ascomycota; c__Eurotiomycetes; o__Chaetothyriales; f__Herpotrichiellaceae; g__Cladophialophora	0	0	0	0	0	0	0	0	0	0	0	0	0	0	0	0	0	0	0	0	0	0	0	0	0	0	0	0	0	0	0	0	0	0	0	0	0	0	0	0	0	0	0	0	0	0	0	0	0
ASV1142: p__Ascomycota; c__Leotiomycetes; o__Helotiales; f__Hyaloscyphaceae; g__Gyoerffyella	0	0	0	0	0	0	0	0	0	0	0	0	0	0	0	0	0	0	0	0	0	0	0	0	0	0	0	0	0	0	0	0	0	0	0	0	0	0	0	0	0	0	0	0	0	0	0	0	0
ASV1143: p__Basidiomycota; c__Agaricomycetes; o__Agaricales; f__Mycenaceae; f__Mycenaceae	0	0	0	0	0	0	0	0	0	0	0	0	0	0	0	0	0	0	0	0	0	0	0	0	0	0	0	0	0	0	0	0	0	0	0	0	0	0	0	0	0	0	0	0	0	0	0	0	0
ASV1144: p__Ascomycota; c__Leotiomycetes; o__Helotiales; o__Helotiales; o__Helotiales	0	0	0	0	0	0	0	0	0	0	0	0	0	0	0	0	0	0	0	0	0	0	0	0	0	0	0	0	0	0	0	0	0	0	0	0.0383909	0	0	0	0	0	0	0	0	0	0	0	0	0
ASV1145: p__Basidiomycota; c__Agaricomycetes; o__Agaricales; f__Inocybaceae; g__Inocybe	0	0	0	0	0	0	0	0	0	0	0	0	0	0	0	0	0	0	0	0	0	0	0	0	0	0	0	0	0	0	0	0	0	0	0	0	0	0	0	0	0	0	0	0	0	0	0	0	0
ASV1146: p__Basidiomycota; c__Agaricomycetes; o__Agaricales; o__Agaricales; o__Agaricales	0	0	0	0	0	0	0	0	0	0	0	0	0	0	0	0	0	0	0	0	0	0	0	0	0	0	0	0.0246039	0	0	0	0	0	0	0	0	0	0	0	0	0	0	0	0	0	0	0	0	0
ASV1147: p__Basidiomycota; c__Agaricomycetes; o__Atheliales; f__Tylosporaceae; g__Amphinema	0	0	0	0	0	0	0	0	0	0	0	0	0	0	0	0	0	0	0	0	0	0	0	0	0	0	0	0	0	0	0	0	0	0	0	0	0	0	0	0	0	0	0	0	0	0	0	0	0
ASV1148: p__Basidiomycota; c__Agaricomycetes; o__Agaricales; f__Cortinariaceae; g__Cortinarius	0	0	0	0	0	0	0	0	0	0	0	0	0	0	0	0	0	0	0	0	0	0	0	0	0	0	0	0	0	0	0	0	0	0	0	0	0	0	0	0	0	0	0	0	0	0	0	0	0
ASV1149: p__Basidiomycota; c__Agaricomycetes; o__Hymenochaetales; f__Schizoporaceae; g__Xylodon	0	0	0	0	0	0	0.0761862	0	0	0	0	0	0	0	0	0	0	0	0	0	0	0	0	0	0	0	0	0	0	0	0	0	0	0	0	0	0	0	0	0	0	0	0	0	0	0	0	0	0
ASV114: p__Basidiomycota; c__Agaricomycetes; o__Agaricales; f__Hygrophoraceae; g__Gliophorus	0	0	0	0	0	0	0	0	0	0	0	0	0	0	0	0	0	0	0	0	0	0	13.4394	0	0.0382146	0	0	0	0	0	0	0	0	0	0	0	0	0	0	0	0	0	0	0	0	0	0	0	0
ASV1150: p__Basidiomycota; c__Agaricomycetes; o__Sebacinales; o__Sebacinales; o__Sebacinales	0	0	0	0	0	0	0	0	0	0	0	0	0	0	0	0	0	0	0	0	0	0	0	0	0	0	0	0	0	0	0	0	0	0	0	0	0	0	0	0	0	0	0	0	0	0	0	0	0
ASV1151: p__Ascomycota; c__Sordariomycetes; c__Sordariomycetes; c__Sordariomycetes; c__Sordariomycetes	0	0	0	0	0	0	0	0	0	0	0	0	0	0	0	0	0	0	0	0	0	0	0	0	0	0	0	0	0	0	0	0	0	0	0	0	0	0	0	0	0	0	0	0	0	0	0	0	0
ASV1152: p__Ascomycota; c__Sordariomycetes; o__Hypocreales; f__Ophiocordycipitaceae; g__Tolypocladium	0	0	0	0	0	0	0	0	0	0	0	0	0	0	0	0	0	0.00670107	0	0	0	0	0	0	0	0	0	0	0	0	0	0	0	0	0	0	0	0	0	0	0	0	0	0	0	0	0	0	0
ASV1153: p__Basidiomycota; c__Agaricomycetes; o__Trechisporales; o__Trechisporales; o__Trechisporales	0	0	0	0	0	0	0	0	0	0	0	0	0	0	0	0	0	0	0	0	0	0.0275034	0	0	0	0	0	0	0.0150038	0	0	0	0	0	0	0	0	0	0	0	0	0	0	0	0	0	0	0	0
ASV1154: p__Basidiomycota; c__Agaricomycetes; o__Agaricales; f__Cortinariaceae; g__Cortinarius	0	0	0	0	0	0	0	0	0	0	0	0	0	0	0	0	0	0	0	0	0	0	0	0	0	0	0	0	0	0	0	0	0	0	0	0	0	0	0	0	0	0	0	0	0	0	0	0	0
ASV1155: p__Ascomycota; c__Sordariomycetes; o__Sordariales; f__Lasiosphaeriaceae; g__Apodus	0	0	0	0	0	0	0	0	0	0	0	0	0	0	0	0	0	0	0	0	0	0	0	0	0	0	0	0	0	0	0	0	0	0	0	0	0	0	0	0	0	0	0	0	0	0	0	0	0
ASV1156: p__Ascomycota; c__Leotiomycetes; o__Helotiales; f__Hyaloscyphaceae; g__Hyaloscypha	0	0	0	0	0	0	0	0	0	0	0	0	0	0	0	0	0	0	0	0	0	0	0	0	0	0	0	0.113178	0	0	0	0	0	0	0	0	0	0	0	0	0	0	0	0	0	0	0	0	0
ASV1157: p__Basidiomycota; c__Agaricomycetes; o__Agaricales; f__Tricholomataceae; g__Mycena	0	0	0	0	0	0	0	0	0	0	0	0	0	0	0	0	0	0	0	0	0	0	0	0	0	0	0	0	0	0	0	0	0	0	0	0	0	0	0	0	0	0	0	0	0	0	0	0	0
ASV1158: k__Fungi;k__Fungi;k__Fungi;k__Fungi;k__Fungi	0	0	0	0	0	0	0	0	0	0	0	0	0	0	0	0	0	0	0	0	0	0	0	0	0	0	0	0	0	0	0	0	0	0	0	0	0	0	0	0	0	0	0	0	0	0	0	0	0
ASV1159: p__Mortierellomycota; c__Mortierellomycetes; o__Mortierellales; f__Mortierellaceae; g__Mortierella	0	0	0	0	0	0	0	0	0	0	0	0	0	0	0	0	0	0	0	0	0	0	0	0	0	0	0	0	0	0	0	0	0	0	0	0	0	0	0	0	0	0	0	0	0	0	0	0	0
ASV115: p__Basidiomycota; c__Agaricomycetes; o__Agaricales; f__Amanitaceae; g__Amanita	0	0	0	0	0	0	0	0	0	0	0	0	0	0	0	0	0	0	0	0	0	0	0	0	0	0	0	0	0	0	0	0	0	0	0	0	0	0	0	0	0	0	0	0	0	0	0	0	0
ASV1160: p__Basidiomycota; c__Agaricomycetes; o__Cantharellales; f__Clavulinaceae; g__Clavulina	0	0	0	0	0	0	0	0	0	0	0	0	0	0	0	0	0	0	0	0	0	0	0	0	0	0	0	0	0	0	0	0	0	0	0	0	0	0	0	0	0	0	0	0	0	0	0	0	0
ASV1161: p__Ascomycota; c__Leotiomycetes; o__Helotiales; f__Hyaloscyphaceae; g__Lachnellula	0	0	0	0	0	0	0	0	0	0	0	0	0	0	0	0.0977441	0	0	0	0	0	0	0	0	0	0	0	0	0	0	0	0	0	0	0	0	0	0	0	0	0	0	0	0	0	0	0	0	0
ASV1162: p__Ascomycota; c__Leotiomycetes; o__Helotiales; f__Hyaloscyphaceae; g__Hyaloscypha	0	0	0	0	0	0	0	0	0	0	0	0	0	0	0	0	0	0	0	0	0	0	0	0	0	0	0	0	0	0	0	0	0	0	0	0	0	0	0	0	0	0	0	0	0	0	0	0	0
ASV1163: p__Basidiomycota; c__Agaricomycetes; o__Atheliales; f__Pilodermataceae; g__Piloderma	0	0	0	0	0	0	0	0	0	0	0	0	0	0	0	0	0	0	0	0	0	0	0	0	0	0	0	0	0.0275069	0	0	0	0	0	0	0	0	0	0	0	0	0	0	0	0	0	0.0115055	0	0
ASV1164: p__Basidiomycota; c__Agaricomycetes; o__Sebacinales; f__Sebacinaceae; g__Sebacina	0	0	0	0	0	0	0	0	0	0	0	0	0	0	0	0	0	0	0	0	0	0	0	0	0	0	0	0	0	0	0	0	0	0	0	0	0	0	0	0	0	0	0	0	0	0	0	0.205743	0
ASV1165: p__Basidiomycota; c__Agaricomycetes; o__Hymenochaetales; o__Hymenochaetales; o__Hymenochaetales	0	0	0	0	0	0	0	0	0	0	0	0	0	0	0	0	0	0	0	0	0	0	0	0	0	0	0	0	0	0	0	0	0	0	0	0	0	0	0	0	0	0	0	0	0	0	0	0	0
ASV1166: p__Ascomycota; c__Eurotiomycetes; o__Eurotiales; f__Aspergillaceae; g__Penicillium	0	0	0	0	0	0	0	0	0	0	0	0	0	0	0	0	0	0	0	0	0	0	0	0	0	0	0	0	0	0	0	0	0	0	0	0	0	0	0	0	0	0	0	0	0	0.0176239	0	0	0
ASV1167: p__Basidiomycota; c__Agaricomycetes; o__Thelephorales; f__Thelephoraceae; g__Tomentella	0	0	0	0	0	0	0	0	0	0	0	0	0	0	0	0	0	0	0	0	0	0	0	0	0	0	0	0	0	0	0	0	0	0	0	0	0	0	0	0.0104847	0	0	0	0	0	0	0	0	0
ASV1168: p__Ascomycota; c__Leotiomycetes; o__Helotiales; f__Hyaloscyphaceae; g__Hyphodiscus	0	0	0	0	0	0	0	0	0	0	0	0	0	0	0	0	0	0	0	0	0	0	0	0	0	0	0	0	0	0	0	0	0	0	0	0	0	0	0	0	0	0	0	0	0	0	0	0	0
ASV1169: p__Basidiomycota; c__Agaricomycetes; o__Boletales; f__Suillaceae; g__Suillus	0	0	0	0	0	0	0	0	0	0	0	0	0.216815	0	0	0	0	0	0	0	0	0	0	0	0	0	0	0	0	0	0	0	0	0	0	0	0	0	0	0	0	0	0	0	0	0	0	0	0
ASV116: p__Mortierellomycota; c__Mortierellomycetes; o__Mortierellales; f__Mortierellaceae; g__Mortierella	0	0.355677	0.0587544	0	0	0.00786318	0	0	0	0.843071	0	0	0	0	0	0	0	0	0	0.0206452	0.0641955	0.337542	0	0	0	0	0	0	0	0	0	0	0.092332	0	0.0548566	0	0.0119204	0.0121007	0	0.0733926	0	0	0	0.00354874	0.0288823	0	0.023011	0.214887	0.0880993
ASV1170: p__Ascomycota; c__Sordariomycetes; o__Hypocreales; f__Hypocreaceae; g__Sepedonium	0	0	0	0	0	0	0	0	0	0	0	0	0.216815	0	0	0	0	0	0	0	0	0	0	0	0	0	0	0	0	0	0	0	0	0	0	0	0	0	0	0	0	0	0	0	0	0	0	0	0
ASV1171: p__Basidiomycota; c__Agaricomycetes; o__Auriculariales; f__Hyaloriaceae; g__Stypella	0	0	0	0	0	0	0	0	0	0	0	0	0	0	0	0	0	0	0	0	0	0	0	0	0	0	0	0	0	0	0	0	0	0	0	0	0	0	0	0	0	0.03086	0	0	0	0	0	0	0
ASV1172: p__Basidiomycota; c__Agaricomycetes; o__Russulales; f__Russulaceae; g__Lactarius	0	0	0	0	0	0	0	0	0	0	0	0	0	0	0	0	0	0	0	0	0	0	0	0	0	0	0	0	0	0	0	0	0	0	0	0	0	0	0	0	0	0	0	0	0	0	0	0	0
ASV1173: p__Basidiomycota; c__Agaricomycetes; o__Thelephorales; f__Thelephoraceae; g__Tomentella	0	0	0	0	0	0	0	0	0	0	0	0	0	0	0	0	0	0	0	0	0	0	0	0	0	0	0	0	0	0	0	0	0	0	0	0	0	0	0	0	0	0	0	0	0	0	0	0	0
ASV1174: p__Basidiomycota; c__Agaricomycetes; o__Sebacinales; f__Sebacinaceae; g__Sebacina	0	0	0	0	0	0	0	0	0	0	0	0	0	0	0	0	0	0	0	0	0	0	0	0	0	0	0	0	0	0	0	0	0	0	0	0	0	0	0	0	0	0	0	0	0	0	0	0	0
ASV1175: p__Basidiomycota; c__Agaricomycetes; o__Atheliales; f__Byssocorticiaceae; g__Byssocorticium	0	0	0	0	0	0	0	0	0	0	0	0	0	0	0	0	0	0	0	0	0	0	0	0	0	0	0	0	0	0	0	0	0	0	0	0	0	0	0	0	0	0	0	0	0	0	0	0	0
ASV1176: p__Basidiomycota; c__Microbotryomycetes; o__Leucosporidiales; o__Leucosporidiales; o__Leucosporidiales	0	0	0	0	0	0	0	0	0	0	0	0	0	0	0	0	0	0	0	0	0	0	0	0	0	0	0	0	0	0	0	0	0	0	0	0	0	0	0	0	0	0	0	0	0	0	0	0	0
ASV1177: p__Basidiomycota; c__Malasseziomycetes; o__Malasseziales; f__Malasseziaceae; g__Malassezia	0	0	0	0	0	0	0.00324196	0	0	0	0	0	0	0	0	0	0	0	0	0.00516129	0	0	0	0	0	0	0	0	0	0	0	0	0	0	0.00731422	0	0	0	0	0	0	0	0	0	0	0	0	0	0
ASV1178: p__Rozellomycota; p__Rozellomycota; p__Rozellomycota; p__Rozellomycota; p__Rozellomycota	0	0	0	0	0	0	0	0	0	0	0	0	0	0	0	0	0	0	0	0.0154839	0	0	0	0	0	0	0	0	0	0	0	0	0	0	0	0	0	0	0	0	0.00571772	0	0	0	0	0.00881193	0.0115055	0	0
ASV1179: p__Basidiomycota; c__Tremellomycetes; o__Tremellales; o__Tremellales; o__Tremellales	0	0	0	0	0	0	0	0	0	0.0591628	0	0	0	0	0	0	0	0	0	0	0	0	0	0	0	0	0	0	0	0	0	0	0	0	0	0	0	0	0	0	0	0	0	0	0	0	0	0	0
ASV117: p__Basidiomycota; c__Agaricomycetes; o__Agaricales; f__Tricholomataceae; g__Tricholoma	0	0	0	0	0	0	0	0	12.4624	0	0	0	0	0	0	0	0	0	0	0	0	0	0	0	0	0	0	0	0	0	0	0	0	0	0	0	0	0	0	0	0	0	0	0	0	0	0	0	0
ASV1180: p__Basidiomycota; c__Agaricomycetes; o__Cantharellales; f__Botryobasidiaceae; g__Botryobasidium	0	0	0	0	0	0	0	0	0	0	0	0	0	0	0	0	0	0	0	0	0	0.0900113	0	0	0	0	0	0	0	0	0	0	0	0	0	0	0	0	0	0	0	0	0	0	0	0	0	0	0
ASV1181: p__Ascomycota; c__Leotiomycetes; o__Helotiales; o__Helotiales; o__Helotiales	0	0	0	0	0	0	0	0	0	0	0	0	0	0	0	0	0	0	0	0	0	0	0	0	0	0	0	0	0	0	0	0	0	0	0	0	0	0	0	0	0	0	0	0	0	0	0	0	0
ASV1182: p__Basidiomycota; c__Agaricomycetes; o__Agaricales; f__Tricholomataceae; g__Tricholoma	0	0	0	0	0	0	0	0	0	0	0	0	0	0	0	0	0	0	0	0	0	0	0	0	0	0	0	0	0	0	0	0	0	0	0	0	0	0	0	0	0	0	0	0	0	0	0	0	0
ASV1183: p__Basidiomycota; c__Agaricomycetes; c__Agaricomycetes; c__Agaricomycetes; c__Agaricomycetes	0	0	0	0	0	0	0	0	0	0	0	0	0	0	0	0	0	0	0	0	0	0	0	0	0	0	0	0	0	0	0	0	0	0	0	0	0	0	0	0	0	0	0	0	0	0	0	0	0
ASV1184: p__Basidiomycota; c__Tremellomycetes; o__Tremellales; o__Tremellales; o__Tremellales	0	0	0	0	0	0	0	0	0	0	0	0	0	0	0	0	0	0	0	0.0541935	0	0	0	0	0	0	0	0	0	0	0	0	0	0	0	0	0	0	0	0	0	0	0	0	0	0	0.00767033	0	0
ASV1185: p__Basidiomycota; c__Agaricomycetes; c__Agaricomycetes; c__Agaricomycetes; c__Agaricomycetes	0	0	0	0	0	0	0	0	0	0	0	0	0	0	0	0	0	0	0	0	0	0	0	0	0	0	0	0.00984155	0.0100025	0	0	0	0	0	0	0	0	0	0.0299106	0	0	0	0	0.014195	0	0.0110149	0	0	0
ASV1186: p__Basidiomycota; c__Agaricomycetes; o__Agaricales; o__Agaricales; o__Agaricales	0	0	0	0	0	0	0	0	0	0	0	0	0	0	0	0	0	0	0	0	0	0	0	0	0	0	0	0	0	0	0	0	0	0	0	0	0	0	0	0	0	0	0	0	0	0	0	0	0
ASV1187: p__Basidiomycota; c__Agaricomycetes; o__Cantharellales; f__Botryobasidiaceae; g__Botryobasidium	0	0	0	0	0	0	0	0	0	0	0	0	0	0	0	0	0	0	0	0	0	0	0	0	0	0	0	0	0	0	0	0	0	0	0	0.0701052	0	0	0	0	0	0	0	0	0	0	0	0	0
ASV1188: p__Ascomycota; c__Sordariomycetes; o__Hypocreales; f__Hypocreaceae; g__Trichoderma	0	0	0	0	0	0	0	0	0	0	0	0	0	0	0	0	0	0	0	0	0	0	0	0	0	0	0	0	0	0	0	0	0	0	0	0	0	0	0	0	0	0	0	0	0	0	0	0	0
ASV1189: p__Basidiomycota; c__Agaricomycetes; o__Thelephorales; f__Thelephoraceae; g__Tomentella	0	0	0	0	0	0	0	0	0	0	0	0	0	0	0	0	0	0	0	0	0	0	0	0	0	0	0	0	0	0	0	0	0	0	0	0	0	0	0	0	0	0	0	0	0	0	0	0	0
ASV118: p__Basidiomycota; c__Agaricomycetes; o__Atheliales; f__Tylosporaceae; g__Tylospora	0	0	0	0	0	0	0	0	0	0	0	0	0	0	0	0	0	0.00670107	0	0	0	0	0	0.4564	0	0	0	0	0	0	0.0145781	0	4.54186	0	0	0	0	0	0	0	0	0.0274311	0	0	0	0	0	0	0
ASV1190: p__Ascomycota; c__Sordariomycetes; o__Hypocreales; o__Hypocreales; o__Hypocreales	0	0	0	0	0	0	0	0	0	0	0	0	0	0	0	0	0	0	0	0	0	0	0	0.0691515	0	0	0	0	0	0	0	0	0	0	0	0	0	0	0	0	0	0	0	0	0	0	0	0	0
ASV1191: p__Basidiomycota; c__Agaricomycetes; o__Agaricales; o__Agaricales; o__Agaricales	0	0	0	0	0	0	0	0	0	0	0	0	0	0	0	0	0	0	0	0	0	0	0	0	0	0	0	0	0	0	0	0	0	0	0	0	0	0	0	0	0	0	0	0	0	0	0	0	0
ASV1192: p__Basidiomycota; c__Agaricomycetes; c__Agaricomycetes; c__Agaricomycetes; c__Agaricomycetes	0	0	0	0	0	0	0	0	0	0	0	0	0	0	0	0	0	0	0	0	0	0	0	0	0	0	0	0	0	0	0	0	0	0	0	0	0	0	0	0	0	0	0	0	0	0	0	0	0
ASV1193: p__Basidiomycota; c__Agaricomycetes; o__Agaricales; f__Omphalotaceae; g__Gymnopus	0	0	0	0	0	0	0	0	0	0	0	0	0	0	0	0	0	0	0	0	0	0	0	0	0	0	0	0	0	0	0	0	0	0	0	0	0	0	0	0	0.0714715	0	0	0	0	0	0	0	0
ASV1194: p__Basidiomycota; c__Agaricomycetes; o__Atheliales; f__Atheliaceae; g__Taeniospora	0	0	0	0	0	0	0	0	0	0	0	0	0	0	0	0	0	0	0	0	0	0	0	0	0	0	0	0	0	0	0	0	0	0	0	0	0	0	0	0	0	0	0	0	0	0	0.0210934	0	0
ASV1195: p__Mortierellomycota; c__Mortierellomycetes; o__Mortierellales; f__Mortierellaceae; g__Mortierella	0	0	0	0	0	0	0	0	0	0	0	0	0	0	0.0600377	0	0	0	0	0	0	0	0	0	0	0	0	0	0	0.0400641	0	0	0	0	0	0	0	0	0	0	0	0	0	0	0	0	0	0	0
ASV1196: p__Basidiomycota; c__Agaricomycetes; o__Thelephorales; f__Bankeraceae; g__Hydnellum	0	0	0	0	0	0	0	0	0	0	0	0	0	0	0	0	0	0	0	0	0	0.102513	0	0	0	0	0	0	0	0	0	0	0	0	0	0	0	0	0	0	0	0	0	0	0	0	0	0	0
ASV1197: p__Mortierellomycota; c__Mortierellomycetes; o__Mortierellales; f__Mortierellaceae; g__Mortierella	0	0	0	0	0	0	0	0	0	0	0	0	0	0	0	0	0	0	0	0	0	0.0200025	0	0	0	0	0	0	0	0	0	0	0	0	0	0	0	0	0	0	0	0.00685777	0	0	0	0	0	0	0
ASV1198: p__Ascomycota; p__Ascomycota; p__Ascomycota; p__Ascomycota; p__Ascomycota	0	0	0	0	0	0	0	0	0	0	0	0	0	0	0	0	0	0	0	0	0	0	0	0	0	0	0	0	0	0	0	0	0	0	0	0	0	0	0	0	0	0.0137155	0	0	0	0.00440597	0	0	0
ASV1199: p__Basidiomycota; c__Agaricomycetes; o__Agaricales; f__Tricholomataceae; g__Tricholoma	0	0	0	0	0	0	0	0	0	0	0	0	0	0	0	0	0	0	0	0	0	0	0	0	0	0	0.118906	0	0	0	0	0	0	0	0	0	0	0	0	0	0	0	0	0	0	0	0	0	0
ASV119: p__Basidiomycota; c__Agaricomycetes; o__Agaricales; f__Cortinariaceae; g__Cortinarius	0	0	0	0	0	0	0	0	0	0	0	0	0	0	0	0	0	0	0	0	0	0	0	0	0	0	0	0	0	0	0	0	0	0	0	0	0	0	0	0	0	0	0	0	0	0	11.6608	0	0
ASV11: p__Basidiomycota; c__Agaricomycetes; o__Atheliales; f__Pilodermataceae; g__Piloderma	0	0	0	0	0	0	0	0	0	1.64177	0	0	0	0	0	0	0	0	0	0	0	0	0	0	0	0	0	0	0	0	0	0	0	0	0	0	0	0	0	0	0	0	0	0	0	0	0	0	0
ASV1200: p__Ascomycota; c__Pezizomycetes; o__Pezizales; f__Discinaceae; g__Hydnotrya	0	0	0	0	0	0	0	0	0	0	0	0	0	0	0	0	0	0	0	0	0	0	0	0	0	0	0	0	0	0	0	0	0	0	0	0	0	0	0	0	0	0	0	0	0	0	0	0	0
ASV1201: p__Basidiomycota; c__Agaricomycetes; o__Boletales; f__Boletaceae; g__Suillellus	0	0	0	0	0	0	0	0	0	0	0	0	0	0	0	0	0	0	0	0	0	0	0	0	0	0	0	0	0	0	0	0	0	0	0	0	0	0	0	0	0	0	0	0	0	0	0	0	0
ASV1202: p__Basidiomycota; c__Agaricomycetes; o__Agaricales; f__Cortinariaceae; g__Cortinarius	0	0	0	0	0	0	0	0	0	0	0	0	0	0	0	0	0	0	0	0	0	0	0	0	0	0	0	0	0	0	0	0	0	0	0	0	0	0	0	0	0	0	0	0	0	0	0	0	0
ASV1203: p__Mucoromycota; c__Endogonomycetes; o__GS21; o__GS21; o__GS21	0	0	0	0	0	0	0	0	0	0	0	0	0	0	0	0	0	0.0234537	0	0	0	0	0	0	0	0	0	0	0	0	0	0	0	0	0	0	0	0	0.00897317	0	0	0	0	0	0	0	0	0	0
ASV1204: p__Entorrhizomycota; c__Entorrhizomycetes; o__Entorrhizales; o__Entorrhizales; o__Entorrhizales	0	0	0	0	0	0	0	0	0	0	0	0	0	0	0	0	0	0	0	0	0	0	0	0	0	0	0	0	0	0	0	0	0	0	0	0	0	0	0	0	0	0	0	0	0	0	0	0.0137162	0
ASV1205: p__Ascomycota; c__Dothideomycetes; o__Mytilinidiales; f__Mytilinidiaceae; g__Pseudocamaropycnis	0	0	0	0	0	0	0	0	0	0	0	0	0	0	0	0	0	0	0	0	0	0	0	0	0	0	0	0	0	0	0	0	0	0	0	0	0	0.00806712	0	0.00786349	0	0	0	0	0	0	0.00767033	0	0
ASV1206: p__Ascomycota; c__Sordariomycetes; o__Hypocreales; f__Clavicipitaceae; f__Clavicipitaceae	0	0	0	0	0	0	0	0	0	0	0	0	0	0	0	0	0	0	0	0	0	0	0	0	0	0	0	0	0	0	0	0	0.0395709	0	0	0	0	0	0.0119642	0	0	0	0	0	0	0	0	0	0
ASV1207: p__Basidiomycota; c__Agaricomycetes; c__Agaricomycetes; c__Agaricomycetes; c__Agaricomycetes	0	0	0	0	0	0	0	0	0	0	0	0	0	0	0	0	0	0	0	0	0	0	0.0401104	0	0	0	0	0	0	0	0	0	0	0	0.0585138	0	0	0	0	0	0	0	0	0	0	0	0	0	0
ASV1208: p__Ascomycota; c__Saccharomycetes; o__Saccharomycetales; o__Saccharomycetales; o__Saccharomycetales	0	0	0	0	0	0	0	0	0	0	0	0	0	0	0	0	0	0	0	0	0	0	0	0	0	0	0	0	0	0	0	0	0	0	0	0	0	0	0	0	0	0	0	0	0	0	0	0	0
ASV1209: p__Basidiomycota; c__Agaricomycetes; o__Agaricales; f__Cortinariaceae; g__Cortinarius	0	0	0	0	0	0	0	0	0	0	0	0	0.158998	0	0	0	0	0	0	0	0	0	0	0	0	0	0	0	0	0	0	0	0	0	0	0	0	0	0	0	0	0	0	0	0	0	0	0	0
ASV120: p__Basidiomycota; c__Agaricomycetes; o__Boletales; f__Boletaceae; g__Tylopilus	0	0	0.0261131	0.191327	0	0	0	0	0	0	0	0	0	0	0	0.16812	0	0	0	3.60774	0	0	0	0	0	0.0852757	0	0	0	0	0.0379031	0	0	0	0	0	0	0.580833	2.88936	0	0	0.0548622	2.56494	0	0	0	0	0	0
ASV1210: p__Ascomycota; c__Leotiomycetes; o__Helotiales; f__Helotiales_fam_Incertae_sedis; f__Helotiales_fam_Incertae_sedis	0	0.0273598	0	0	0	0	0	0	0	0	0	0	0	0	0	0.00781953	0	0	0	0	0	0	0	0	0	0	0	0	0	0.0400641	0	0	0.0219838	0	0	0	0	0	0	0	0	0	0	0	0	0	0	0	0
ASV1211: p__Ascomycota; c__Sordariomycetes; o__Hypocreales; f__Ophiocordycipitaceae; g__Tolypocladium	0	0	0	0	0	0	0	0	0	0	0	0	0	0	0	0	0	0	0	0	0	0	0	0	0	0	0	0	0	0	0	0	0	0	0	0	0	0	0	0	0	0	0	0	0	0	0	0	0
ASV1212: p__Ascomycota; c__Leotiomycetes; o__Helotiales; o__Helotiales; o__Helotiales	0	0	0	0	0	0	0	0	0	0	0	0	0	0	0	0	0	0	0	0	0	0	0	0	0	0	0	0	0	0	0	0	0	0	0	0	0	0	0	0	0	0	0	0	0	0	0	0	0
ASV1213: p__Basidiomycota; c__Agaricomycetes; o__Hymenochaetales; f__Hymenochaetales_fam_Incertae_sedis; g__Peniophorella	0	0	0	0	0	0	0	0	0	0	0	0	0	0	0	0	0	0	0	0	0	0	0	0	0	0	0	0	0	0	0	0	0	0	0	0	0	0	0	0	0	0	0	0	0	0	0	0	0
ASV1214: k__Fungi;k__Fungi;k__Fungi;k__Fungi;k__Fungi	0.00565355	0	0	0	0	0	0	0	0	0	0	0	0	0	0	0	0	0	0	0	0	0.0450056	0	0	0	0	0	0	0	0	0	0	0	0	0	0	0	0	0	0	0	0	0	0	0	0	0	0	0
ASV1215: p__Mortierellomycota; c__Mortierellomycetes; o__Mortierellales; f__Mortierellaceae; g__Mortierella	0	0	0	0	0	0	0	0	0	0	0	0	0	0	0	0	0	0	0	0	0	0	0	0	0	0	0	0	0	0	0	0	0	0	0	0	0	0	0	0	0	0	0	0	0	0	0	0	0
ASV1216: p__Ascomycota; c__Pezizomycetes; o__Pezizales; f__Pyronemataceae; g__Wilcoxina	0	0	0	0	0	0	0	0	0	0	0	0	0	0	0	0	0	0	0	0	0	0	0	0	0	0	0	0	0	0	0	0	0	0	0	0	0	0	0	0	0	0	0	0	0	0	0	0	0
ASV1217: p__Basidiomycota; c__Agaricomycetes; o__Boletales; f__Boletaceae; g__Xanthoconium	0	0	0	0	0	0	0	0	0	0	0	0	0	0	0	0	0	0	0	0	0	0	0	0	0	0	0	0	0	0	0	0	0	0	0	0	0	0	0	0	0	0	0	0	0	0	0	0	0
ASV1218: p__Basidiomycota; c__Agaricomycetes; o__Sebacinales; o__Sebacinales; o__Sebacinales	0	0	0	0	0	0	0	0	0	0	0	0	0	0	0	0	0	0	0	0	0	0	0	0	0	0	0	0	0	0	0	0	0	0	0	0	0	0	0	0	0	0	0	0	0	0	0	0	0
ASV1219: k__Fungi;k__Fungi;k__Fungi;k__Fungi;k__Fungi	0	0	0	0	0	0	0	0	0	0	0	0	0	0	0	0	0	0	0	0	0	0	0	0	0	0	0	0	0	0	0	0	0	0	0	0	0	0	0	0	0	0	0	0	0	0	0	0	0
ASV121: p__Mucoromycota; c__Umbelopsidomycetes; o__Umbelopsidales; f__Umbelopsidaceae; g__Umbelopsis	0	0	0	0	0	0	0	0	0.0137489	0	0	0	0	0.0145507	0.0114358	0	0	0	0	0	0	0	0	0	0	0	0	0	0	0	0	0	0	0	0	0	0	0	0	0	0	0	0	0	0	0	0	0	0
ASV1220: p__Basidiomycota; c__Agaricomycetes; o__Cantharellales; f__Clavulinaceae; f__Clavulinaceae	0	0	0	0	0	0	0	0	0	0	0	0	0	0	0	0	0	0	0	0	0	0	0	0	0	0	0	0	0	0	0	0	0	0	0	0	0	0	0	0	0	0	0	0	0	0	0	0	0
ASV1221: p__Ascomycota; c__Leotiomycetes; o__Helotiales; f__Hyaloscyphaceae; f__Hyaloscyphaceae	0	0	0	0	0	0	0	0	0	0	0	0	0	0	0	0	0	0	0	0.00774194	0	0.0125016	0	0	0	0	0	0	0	0	0	0	0	0	0	0	0	0	0	0	0	0	0	0	0	0	0	0	0
ASV1222: p__Basidiomycota; c__Agaricomycetes; o__Agaricales; f__Amanitaceae; g__Amanita	0	0	0	0	0	0	0	0	0	0	0	0	0	0	0	0	0	0	0	0	0	0	0	0	0	0	0	0	0	0	0	0	0	0	0	0	0	0	0	0	0	0	0	0	0	0	0	0	0
ASV1223: p__Basidiomycota; c__Agaricomycetes; o__Agaricales; f__Cortinariaceae; g__Cortinarius	0	0	0	0	0	0	0	0	0.0176772	0	0	0	0	0	0	0	0	0	0	0	0	0	0	0	0	0	0	0	0	0	0	0	0	0	0	0	0	0	0	0	0	0	0	0	0	0	0	0	0
ASV1224: p__Basidiomycota; c__Agaricomycetes; o__Agaricales; f__Clavariaceae; g__Mucronella	0	0	0	0	0	0	0	0	0	0	0	0	0	0	0	0	0.00431282	0	0	0	0	0	0	0	0	0	0	0	0	0	0	0	0	0	0	0	0	0	0	0	0	0	0	0	0	0	0	0	0
ASV1225: p__Ascomycota; p__Ascomycota; p__Ascomycota; p__Ascomycota; p__Ascomycota	0	0	0	0	0	0	0	0	0	0	0	0	0	0	0	0	0	0	0	0	0	0	0	0	0	0	0	0	0	0	0	0	0	0	0	0	0	0	0	0	0	0	0	0	0	0	0	0	0
ASV1226: p__Ascomycota; c__Leotiomycetes; o__Helotiales; o__Helotiales; o__Helotiales	0	0	0	0	0	0	0	0	0	0	0	0	0	0	0	0	0	0	0	0	0	0	0	0	0	0	0	0	0	0	0	0	0	0	0	0	0	0	0	0	0	0	0	0	0	0	0	0	0
ASV1227: p__Ascomycota; c__Sordariomycetes; o__Hypocreales; f__Clavicipitaceae; g__Metarhizium	0	0	0	0	0	0	0	0	0	0	0	0	0	0	0	0	0	0	0	0	0	0.0125016	0	0	0	0	0	0	0	0	0	0	0	0	0	0	0	0	0	0	0	0	0	0	0	0	0	0	0
ASV1228: p__Basidiomycota; c__Agaricomycetes; o__Sebacinales; f__Sebacinaceae; g__Sebacina	0	0	0	0	0	0	0	0	0	0	0	0	0	0	0	0	0	0	0	0	0	0	0	0	0	0	0	0	0	0	0	0	0	0	0	0	0	0	0	0	0	0	0	0	0	0	0	0	0
ASV1229: p__Ascomycota; c__Lecanoromycetes; o__Lecanorales; f__Lecanoraceae; g__Lecanora	0	0	0	0	0	0	0	0	0	0	0	0	0	0	0	0	0	0	0	0	0	0	0	0	0	0	0	0	0	0	0	0	0	0	0	0	0	0	0	0	0	0	0	0	0	0	0	0	0
ASV122: p__Basidiomycota; c__Agaricomycetes; o__Russulales; f__Russulaceae; g__Russula	0	0	0	0	0	0	0	0	0	0	0	0	0	0	0	0	0	0	0	0	0	0	0	0	0	0	0.0287015	0	0	0	0	0	0	0	0	0	0	0	0	0	0	0	0	0	0	0	1.17548	0	0
ASV1230: p__Basidiomycota; c__Agaricomycetes; o__Agaricales; f__Cortinariaceae; g__Cortinarius	0	0	0	0	0	0	0	0	0	0	0	0	0	0	0	0	0	0	0	0	0	0	0	0	0	0	0	0	0	0	0	0	0	0	0	0	0	0	0	0	0	0	0	0	0	0	0	0	0
ASV1231: p__Basidiomycota; c__Agaricomycetes; o__Agaricales; f__Tricholomataceae; g__Mycena	0	0.0273598	0	0	0	0	0	0	0	0	0	0	0	0	0	0	0	0	0	0	0	0	0	0	0	0	0	0	0	0	0	0	0	0	0	0	0	0	0	0	0	0	0	0	0	0	0	0	0
ASV1232: p__Basidiomycota; c__Agaricomycetes; o__Agaricales; f__Tricholomataceae; g__Mycena	0	0	0	0	0	0	0	0	0	0	0	0	0	0	0	0	0	0	0	0	0	0	0	0	0	0	0	0	0	0	0	0	0	0	0	0	0	0	0	0	0	0	0	0	0	0	0	0	0
ASV1233: p__Basidiomycota; c__Agaricomycetes; o__Agaricales; f__Cortinariaceae; g__Cortinarius	0	0	0	0	0	0	0	0	0	0	0	0	0	0	0	0	0	0	0	0	0	0	0	0	0	0	0	0	0	0	0	0	0	0	0	0	0	0	0	0	0	0	0	0	0	0	0	0	0
ASV1234: p__Basidiomycota; c__Agaricomycetes; o__Russulales; f__Russulaceae; g__Russula	0	0	0	0	0	0	0	0	0	0	0	0	0	0	0	0	0	0	0	0	0	0	0	0	0	0	0	0	0	0	0	0	0	0	0	0	0	0	0	0	0	0	0	0	0	0	0	0	0
ASV1235: p__Basidiomycota; c__Agaricomycetes; o__Boletales; f__Boletaceae; f__Boletaceae	0	0	0	0	0	0	0	0	0	0	0	0	0	0	0	0	0	0	0	0	0	0	0	0	0	0	0	0	0	0	0	0	0	0	0	0	0	0	0	0	0	0	0	0	0	0	0	0	0
ASV1236: p__Basidiomycota; c__Agaricomycetes; o__Agaricales; f__Cortinariaceae; g__Cortinarius	0	0	0	0	0	0	0	0	0	0	0	0	0	0.0145507	0	0	0	0	0	0	0	0	0	0	0	0	0	0	0	0	0	0	0	0.0407277	0	0	0	0	0	0	0	0	0	0	0	0	0	0	0
ASV1237: k__Fungi;k__Fungi;k__Fungi;k__Fungi;k__Fungi	0	0	0	0	0	0	0	0	0	0	0	0	0	0	0	0	0	0	0	0.0645161	0	0	0	0	0	0	0	0	0	0	0	0	0	0	0	0	0	0	0	0	0	0	0	0	0	0	0	0	0
ASV1238: p__Mucoromycota; c__Umbelopsidomycetes; o__GS23; o__GS23; o__GS23	0	0	0	0	0.0227961	0	0	0	0	0	0	0	0	0	0	0	0	0	0	0	0.00475522	0	0	0	0	0	0	0	0	0	0	0	0	0	0	0.0317142	0.0357611	0	0	0	0	0	0	0	0	0	0.00575275	0	0
ASV1239: p__Basidiomycota; c__Agaricomycetes; o__Atheliales; f__Byssocorticiaceae; g__Byssocorticium	0	0	0	0	0	0	0	0	0	0	0	0	0	0	0	0	0	0	0	0	0	0	0	0	0	0	0	0	0	0	0	0	0	0	0	0	0	0	0	0	0	0	0	0	0	0	0	0	0
ASV123: p__Basidiomycota; c__Agaricomycetes; o__Agaricales; f__Hydnangiaceae; g__Laccaria	0	0	0	0	0	0	0	0	0	0	0	0	0	0	0	0	0	0	0	0	0	0	0	0	0	0	0	0	0	0	0	0	0	0	0	0	0	0	0	0	0	0	0	0	0	0	0	0	0
ASV1240: k__Fungi;k__Fungi;k__Fungi;k__Fungi;k__Fungi	0	0	0	0	0	0	0	0	0	0	0	0	0	0	0	0	0	0	0	0	0	0	0	0.110642	0	0	0	0	0	0	0	0	0	0	0	0	0	0	0	0	0	0	0	0	0	0	0	0	0
ASV1241: p__Basidiomycota; c__Agaricomycetes; o__Cantharellales; f__Clavulinaceae; g__Clavulina	0	0	0	0	0	0	0	0	0	0	0	0	0	0	0	0	0	0	0	0	0	0	0	0	0	0	0	0	0	0	0	0	0	0	0	0	0	0	0	0	0	0	0	0	0	0	0	0	0
ASV1242: p__Ascomycota; c__Eurotiomycetes; o__Chaetothyriales; f__Herpotrichiellaceae; f__Herpotrichiellaceae	0	0	0	0	0	0	0	0	0	0	0	0	0	0	0	0	0	0	0	0	0	0	0	0	0	0	0	0	0	0	0	0	0	0	0	0	0	0	0	0	0	0	0	0	0	0	0	0	0
ASV1243: p__Ascomycota; c__Leotiomycetes; o__Helotiales; f__Helotiales_fam_Incertae_sedis; g__Microglossum	0	0	0	0	0	0	0	0	0	0	0	0	0	0	0	0	0	0	0	0	0	0	0	0	0	0	0	0	0	0	0	0	0	0	0	0	0	0	0	0	0	0	0	0	0	0	0	0	0
ASV1244: p__Basidiomycota; c__Cystobasidiomycetes; c__Cystobasidiomycetes; c__Cystobasidiomycetes; c__Cystobasidiomycetes	0	0	0	0	0	0	0	0	0	0	0	0	0	0	0	0	0	0	0	0	0	0	0	0	0	0	0	0	0	0	0	0	0	0	0	0	0	0	0	0	0	0	0	0	0	0	0	0	0
ASV1245: p__Basidiomycota; c__Agaricomycetes; c__Agaricomycetes; c__Agaricomycetes; c__Agaricomycetes	0	0	0	0	0	0	0	0	0	0	0	0	0	0.0218261	0	0	0	0	0	0	0	0	0	0	0	0	0	0	0	0	0	0	0	0	0	0	0	0	0	0	0	0.0480044	0	0	0	0	0	0	0
ASV1246: p__Basidiomycota; c__Agaricomycetes; c__Agaricomycetes; c__Agaricomycetes; c__Agaricomycetes	0	0	0	0	0	0	0	0	0	0	0	0	0	0	0	0	0	0	0	0	0	0	0	0	0	0	0	0	0	0	0	0	0	0	0	0	0	0	0	0	0	0	0	0	0	0	0	0	0
ASV1247: p__Basidiomycota; c__Tremellomycetes; c__Tremellomycetes; c__Tremellomycetes; c__Tremellomycetes	0	0	0	0	0	0	0	0	0	0	0	0	0	0	0	0	0	0	0	0	0	0	0	0	0	0	0	0	0	0	0	0	0	0	0	0	0	0	0	0	0	0	0	0	0	0	0	0	0
ASV1248: p__Basidiomycota; c__Agaricomycetes; o__Sebacinales; f__Sebacinaceae; g__Sebacina	0	0	0	0	0	0	0	0	0	0	0	0	0	0	0	0	0	0	0	0	0	0	0	0	0	0	0	0	0	0	0	0	0	0	0	0	0	0	0	0	0	0	0	0	0	0	0	0	0
ASV1249: p__Basidiomycota; c__Agaricomycetes; o__Sebacinales; f__Sebacinaceae; g__Sebacina	0	0	0	0	0	0	0	0	0	0	0	0	0	0	0	0	0	0	0	0	0	0	0	0	0	0	0	0	0	0	0	0	0	0	0	0	0	0	0	0	0	0	0	0	0	0	0	0	0
ASV124: p__Basidiomycota; c__Agaricomycetes; o__Agaricales; f__Cortinariaceae; g__Cortinarius	0	0	0	0	0	0	0.513851	0	0	0	0	0	0	0	0	0	0	0	0	0	0	11.784	0	0	0	0	0	0	0	0	0	0	0	0	0	0	0	0	0	0	0	0	0	0	0	0	0	0	0
ASV1250: p__Ascomycota; c__Leotiomycetes; o__Rhytismatales; f__Rhytismataceae; f__Rhytismataceae	0	0	0	0	0	0	0	0	0	0	0	0	0	0	0	0	0	0	0	0	0	0	0	0.186709	0	0	0	0	0	0	0	0	0	0	0	0	0	0	0	0	0	0	0	0	0	0	0	0	0
ASV1251: p__Basidiomycota; c__Agaricomycetes; o__Agaricales; f__Tricholomataceae; g__Hemimycena	0	0	0	0	0	0	0	0	0	0	0	0	0	0	0	0	0	0	0	0	0	0	0	0	0	0	0	0	0	0	0	0	0	0	0	0	0	0	0	0	0	0	0	0	0	0	0	0	0
ASV1252: p__Ascomycota; c__Leotiomycetes; o__Helotiales; f__Leotiaceae; g__Gorgomyces	0	0	0	0	0	0	0	0	0	0	0	0	0	0	0	0	0	0	0	0	0	0	0	0	0	0	0	0	0	0	0	0	0	0	0	0	0	0	0	0	0	0	0	0	0	0	0	0	0
ASV1253: p__Basidiomycota; c__Tremellomycetes; o__Tremellales; o__Tremellales; o__Tremellales	0	0	0	0	0	0	0	0	0	0	0	0	0	0	0	0	0	0	0	0	0	0	0	0	0	0	0	0	0	0	0	0	0	0	0	0	0	0	0	0	0	0	0	0	0	0	0	0	0
ASV1254: p__Mortierellomycota; c__Mortierellomycetes; o__Mortierellales; f__Mortierellaceae; g__Mortierella	0	0	0	0	0	0	0	0	0	0	0	0	0	0	0	0	0	0	0	0	0	0	0	0	0	0	0	0	0	0	0	0	0	0	0	0	0	0	0	0	0	0	0	0	0	0	0	0	0
ASV1255: p__Ascomycota; c__Eurotiomycetes; o__Chaetothyriales; f__Herpotrichiellaceae; f__Herpotrichiellaceae	0	0	0	0	0	0	0	0	0	0	0	0	0	0	0	0	0	0	0	0	0	0	0	0	0	0	0	0	0	0	0	0	0	0	0	0	0	0	0	0	0	0	0	0	0.0154039	0	0	0	0
ASV1256: p__Basidiomycota; c__Agaricomycetes; c__Agaricomycetes; c__Agaricomycetes; c__Agaricomycetes	0	0	0	0	0	0	0	0	0	0	0	0	0	0	0	0	0	0	0	0	0	0	0	0.0276606	0	0	0	0	0	0	0	0	0	0	0	0	0	0	0	0	0	0	0	0	0	0	0	0	0
ASV1257: p__Basidiomycota; c__Agaricomycetes; c__Agaricomycetes; c__Agaricomycetes; c__Agaricomycetes	0	0	0	0	0	0	0	0	0	0	0	0	0	0	0	0	0	0	0	0	0	0	0	0	0	0	0	0	0	0	0	0	0	0	0	0	0	0	0	0	0	0	0	0	0	0	0	0	0
ASV1258: p__Ascomycota; c__Leotiomycetes; o__Helotiales; f__Hyaloscyphaceae; f__Hyaloscyphaceae	0	0	0	0	0	0	0	0	0	0	0	0	0	0	0	0	0	0	0	0	0	0	0	0	0	0	0	0	0	0	0.0116625	0	0	0.0339397	0	0	0	0	0	0	0	0	0	0	0	0.00881193	0	0	0
ASV1259: p__Basidiomycota; c__Agaricomycetes; o__Cantharellales; f__Cantharellales_fam_Incertae_sedis; g__Sistotrema	0	0	0	0	0	0	0	0	0	0	0	0	0	0	0	0	0	0	0	0	0	0	0	0	0	0	0	0	0	0	0	0	0	0	0	0	0	0	0	0	0	0	0	0	0	0	0	0	0
ASV125: p__Ascomycota; p__Ascomycota; p__Ascomycota; p__Ascomycota; p__Ascomycota	0	0.136799	0	0	0	0	0	0	0.0117848	0	0	0	0	0	0	0	0	0	0	0	0	0.0925116	0	0	0	0	0	0	0	0	0	0	0	0	0	0	0	0	0	0	0	0	0	0	0	0	0	0	0
ASV1260: k__Fungi;k__Fungi;k__Fungi;k__Fungi;k__Fungi	0	0	0	0	0	0	0	0.0127084	0	0	0	0	0	0	0	0	0	0	0	0.0129032	0	0	0	0	0	0	0	0	0	0	0	0	0	0	0	0	0	0	0	0	0	0	0	0	0	0	0	0	0
ASV1261: p__Basidiomycota; c__Agaricomycetes; o__Agaricales; f__Inocybaceae; g__Inocybe	0	0	0	0	0	0	0	0	0	0	0	0	0	0	0	0	0	0	0	0	0	0	0	0	0	0	0	0	0	0	0	0	0	0	0	0	0	0	0	0	0	0	0	0	0	0	0	0	0
ASV1262: p__Basidiomycota; c__Agaricomycetes; o__Sebacinales; o__Sebacinales; o__Sebacinales	0	0	0	0	0	0	0	0	0	0	0	0	0	0	0	0	0	0	0	0	0	0	0	0	0.0305717	0	0	0	0	0	0	0	0	0	0	0	0	0	0	0	0	0	0	0	0.00577645	0	0	0	0
ASV1263: p__Ascomycota; c__Leotiomycetes; o__Helotiales; f__Hyaloscyphaceae; g__Hyaloscypha	0	0	0	0	0	0	0	0	0	0	0	0	0	0	0	0	0	0	0	0	0	0	0	0	0	0	0	0	0	0	0	0	0	0	0	0	0	0	0	0	0	0	0	0	0	0	0	0	0
ASV1264: p__Basidiomycota; c__Agaricomycetes; o__Polyporales; f__Ganodermataceae; g__Ganoderma	0	0	0	0	0	0	0	0	0	0	0	0	0	0.0291015	0	0	0.00718804	0	0	0	0	0	0	0	0	0	0	0.00492078	0	0	0	0	0	0	0	0	0	0	0	0	0	0	0	0.00354874	0	0	0	0	0
ASV1265: p__Basidiomycota; c__Agaricomycetes; o__Agaricales; f__Psathyrellaceae; g__Coprinellus	0	0	0	0	0	0	0	0	0	0	0	0	0	0.0218261	0	0	0.00287522	0.0100516	0	0	0	0	0	0	0	0	0	0	0	0	0	0	0.0263806	0	0	0	0	0	0	0	0	0	0	0	0	0	0	0	0
ASV1266: p__Basidiomycota; c__Agaricomycetes; o__Agaricales; f__Tricholomataceae; g__Mycena	0	0	0	0	0	0	0	0	0	0	0	0	0	0	0	0	0	0	0	0	0	0	0	0	0	0	0	0	0	0	0.0991311	0	0	0	0	0	0	0	0	0	0	0	0	0	0	0	0	0	0
ASV1267: p__Basidiomycota; p__Basidiomycota; p__Basidiomycota; p__Basidiomycota; p__Basidiomycota	0	0	0	0	0	0	0	0	0	0	0	0	0	0	0	0	0	0	0	0	0	0	0	0	0	0	0	0	0	0	0	0	0	0	0	0	0	0	0	0	0	0	0	0	0	0	0	0	0
ASV1268: p__Mortierellomycota; c__Mortierellomycetes; o__Mortierellales; f__Mortierellaceae; g__Mortierella	0	0	0	0	0	0	0	0	0	0	0	0	0	0	0	0	0	0	0	0	0	0	0	0	0	0	0	0	0	0	0	0	0	0	0	0.0283759	0	0	0.050848	0	0	0	0	0	0	0	0	0	0
ASV1269: p__Ascomycota; c__Sordariomycetes; o__Hypocreales; o__Hypocreales; o__Hypocreales	0	0	0	0	0	0	0	0	0	0	0	0	0	0	0	0	0	0	0	0	0	0	0	0	0	0	0	0	0	0	0	0	0	0	0	0	0	0	0	0	0	0	0	0	0	0	0	0	0
ASV126: p__Basidiomycota; c__Agaricomycetes; o__Agaricales; f__Cortinariaceae; g__Cortinarius	0	0	0	0	0	0	0	0	0	0	0	0	0	0	0	0	0	0	0	0	0	0	0	0	0	0	0	5.77207	0	0	0	0	0	0	0	0	0	0	0	0	0	0	0	0	0	0	0	0	0
ASV1270: p__Ascomycota; p__Ascomycota; p__Ascomycota; p__Ascomycota; p__Ascomycota	0	0	0	0	0	0	0	0	0	0	0	0	0	0	0	0	0	0	0	0	0	0	0	0	0	0	0	0	0	0	0	0	0	0	0	0	0	0	0	0	0	0	0	0	0	0	0	0	0
ASV1271: p__Ascomycota; c__Sordariomycetes; o__Sordariales; f__Lasiosphaeriaceae; g__Apodus	0	0	0	0	0	0	0	0	0	0	0	0	0	0	0	0	0	0	0	0	0	0	0	0	0	0	0	0	0	0	0	0	0	0	0	0	0	0	0	0	0	0	0	0	0.0654664	0	0	0	0
ASV1272: p__Basidiomycota; c__Agaricomycetes; o__Agaricales; f__Inocybaceae; g__Inocybe	0	0	0	0	0	0	0	0	0	0	0	0	0	0	0	0	0	0	0	0	0	0	0	0	0	0	0	0	0	0	0	0	0	0	0	0	0	0	0	0	0	0	0	0	0	0	0	0	0
ASV1273: p__Ascomycota; c__Eurotiomycetes; o__Chaetothyriales; o__Chaetothyriales; o__Chaetothyriales	0	0	0	0	0	0	0	0	0	0	0	0	0	0	0	0	0	0	0	0	0	0	0	0	0	0	0	0	0	0	0	0	0	0	0	0	0	0	0	0	0	0	0	0	0	0	0.0651978	0	0
ASV1274: p__Basidiomycota; c__Agaricomycetes; o__Hymenochaetales; f__Schizoporaceae; g__Xylodon	0	0	0	0	0	0	0	0	0	0	0	0	0	0	0	0	0	0	0	0	0	0	0	0	0	0	0	0	0	0	0	0	0	0	0	0	0	0	0	0	0	0	0	0	0	0	0	0	0
ASV1275: p__Ascomycota; c__Sordariomycetes; o__Hypocreales; o__Hypocreales; o__Hypocreales	0	0	0	0	0	0	0	0	0	0	0	0	0	0	0	0	0	0	0	0	0	0	0	0	0	0	0	0	0	0	0	0	0	0	0.0182855	0	0	0	0	0	0	0	0	0	0	0	0	0	0
ASV1276: p__Basidiomycota; c__Microbotryomycetes; o__Microbotryomycetes_ord_Incertae_sedis; f__Chrysozymaceae; g__Fellozyma	0	0	0	0	0	0	0	0	0	0	0	0	0	0	0	0	0	0	0	0	0	0	0	0.0691515	0	0	0	0	0	0	0	0	0	0	0	0	0	0	0	0	0	0	0	0	0	0	0	0	0
ASV1277: p__Mucoromycota; c__Endogonomycetes; o__Endogonales; o__Endogonales; o__Endogonales	0	0	0	0	0	0	0	0	0	0	0	0	0	0	0	0	0	0	0	0	0	0.0825103	0	0	0	0	0	0	0	0	0	0	0	0	0	0	0	0	0	0	0	0	0	0	0	0	0	0	0
ASV1278: p__Basidiomycota; c__Agaricomycetes; c__Agaricomycetes; c__Agaricomycetes; c__Agaricomycetes	0	0	0	0	0	0	0	0	0	0	0	0	0	0	0	0	0	0	0	0	0	0	0	0	0	0	0	0	0	0	0	0	0	0	0	0	0	0	0	0	0	0	0	0	0	0	0	0	0
ASV1279: p__Basidiomycota; c__Agaricomycetes; o__Auriculariales; o__Auriculariales; o__Auriculariales	0	0	0	0	0	0	0	0	0	0	0	0	0	0	0	0	0	0	0	0	0	0	0	0	0	0	0	0	0	0	0	0	0	0	0	0	0	0	0	0	0	0	0	0	0	0	0	0	0
ASV127: p__Basidiomycota; c__Agaricomycetes; o__Atheliales; f__Tylosporaceae; g__Tylospora	0	0	0	0	0	0	0	0	0	0	0	0	0	0	0	0	0	0	0	0	0	0	0	0	0	0	0	0	0	0	0	0	0	0	0	0	0	0	0	0	0	0	0	0	0	0	0	0	0
ASV1280: p__Basidiomycota; c__Agaricomycetes; o__Agaricales; f__Hydnangiaceae; g__Laccaria	0	0	0	0	0	0	0	0	0	0	0	0	0	0	0	0	0	0	0	0	0	0	0	0	0	0	0	0	0	0	0	0	0	0	0	0	0	0	0	0	0	0	0	0	0	0	0	0	0
ASV1281: p__Ascomycota; c__Leotiomycetes; o__Helotiales; f__Hyaloscyphaceae; f__Hyaloscyphaceae	0	0	0	0	0	0	0	0	0	0	0	0	0	0	0	0	0	0	0	0	0	0	0	0	0	0	0	0	0	0	0	0	0	0	0	0	0	0	0	0	0	0	0	0	0	0	0	0	0
ASV1282: p__Basidiomycota; c__Agaricomycetes; o__Sebacinales; o__Sebacinales; o__Sebacinales	0	0	0	0	0	0	0	0	0	0	0	0	0	0	0	0	0	0	0	0	0	0	0	0	0	0	0	0	0	0	0	0	0	0	0	0	0	0	0	0	0	0	0	0	0	0	0	0	0
ASV1283: p__Ascomycota; c__Eurotiomycetes; o__Eurotiales; f__Elaphomycetaceae; g__Elaphomyces	0.0678426	0	0	0	0	0	0	0	0	0	0	0	0	0	0	0	0	0	0	0	0	0	0	0	0	0	0.0369019	0	0	0	0	0	0	0	0	0	0	0	0	0	0	0	0	0	0	0	0	0	0
ASV1284: p__Ascomycota; c__Pezizomycetes; o__Pezizales; f__Discinaceae; g__Hydnotrya	0	0	0	0	0	0	0	0	0	0	0	0	0	0	0	0	0	0	0	0	0	0	0	0	0	0	0	0	0	0	0	0	0	0	0	0	0	0	0	0	0	0	0	0	0	0	0	0	0
ASV1285: p__Basidiomycota; c__Agaricomycetes; o__Agaricales; f__Tricholomataceae; g__Mycena	0	0	0	0	0	0	0	0	0	0	0	0	0	0	0	0	0	0	0	0	0	0	0	0	0	0	0	0.0565889	0	0	0	0	0	0	0	0	0	0	0	0	0	0	0	0	0	0	0	0	0
ASV1286: p__Basidiomycota; c__Agaricomycetes; o__Agaricales; f__Cortinariaceae; g__Cortinarius	0	0	0	0	0	0	0	0	0	0	0	0	0	0	0	0	0	0	0	0	0	0	0	0	0	0	0	0	0	0	0	0	0	0	0	0	0	0	0	0	0	0	0	0	0	0	0	0	0
ASV1287: p__Basidiomycota; c__Agaricomycetes; o__Boletales; f__Boletaceae; f__Boletaceae	0	0	0	0	0	0	0	0	0	0	0	0	0	0	0	0	0	0	0	0	0	0	0	0	0	0	0	0	0	0	0	0	0	0	0	0	0	0	0	0	0	0	0	0	0	0	0	0	0
ASV1288: p__Basidiomycota; c__Agaricomycetes; o__Russulales; f__Russulaceae; g__Russula	0	0	0	0	0	0	0	0	0	0	0	0	0	0	0	0	0	0	0	0	0	0	0	0	0	0	0	0	0	0	0	0	0	0	0	0	0	0	0	0	0	0	0	0	0	0	0	0	0
ASV1289: p__Ascomycota; p__Ascomycota; p__Ascomycota; p__Ascomycota; p__Ascomycota	0	0	0	0	0	0	0	0	0	0	0	0	0	0	0	0	0	0	0	0	0	0.0250031	0	0	0	0	0	0	0	0	0	0	0	0	0	0	0	0	0	0	0	0	0	0	0	0	0	0	0
ASV128: p__Basidiomycota; c__Agaricomycetes; o__Atheliales; f__Pilodermataceae; g__Piloderma	0	0	0	0	0	0	0	0	0	0	0	0	0.443267	0	0	0	0	0	0	1.50194	0	0.310039	0	1.0027	0	0	0	0	0	0	0	0	0	0.414065	0	0.198631	0	0	0	0	0	0	0	0	0	0	0	0	0
ASV1290: p__Basidiomycota; c__Agaricomycetes; o__Agaricales; f__Inocybaceae; g__Inocybe	0	0	0	0	0	0	0	0	0	0	0	0	0	0	0	0	0	0	0	0	0	0	0	0	0	0	0	0	0	0	0	0	0	0	0	0	0	0	0	0	0	0	0	0	0	0	0	0	0
ASV1291: p__Basidiomycota; p__Basidiomycota; p__Basidiomycota; p__Basidiomycota; p__Basidiomycota	0	0	0	0	0	0	0	0	0	0	0	0	0	0	0	0	0	0	0	0	0	0	0	0	0	0	0	0	0	0	0	0	0.0571579	0	0	0	0	0	0	0	0	0	0	0	0	0	0	0	0
ASV1292: p__Ascomycota; c__Leotiomycetes; o__Helotiales; f__Myxotrichaceae; g__Oidiodendron	0	0	0	0	0	0	0	0	0.00785654	0	0	0	0	0	0	0	0	0	0	0	0	0	0	0	0	0	0	0	0	0	0	0	0	0	0	0	0	0	0	0	0	0	0	0	0	0	0	0	0
ASV1293: p__Ascomycota; c__Eurotiomycetes; o__Chaetothyriales; f__Herpotrichiellaceae; f__Herpotrichiellaceae	0	0	0	0	0	0	0	0	0	0	0	0	0	0	0	0	0	0	0	0	0	0	0	0	0	0	0	0	0	0	0	0	0	0	0	0	0	0	0	0	0	0	0	0	0	0	0	0	0
ASV1294: p__Basidiomycota; c__Agaricomycetes; c__Agaricomycetes; c__Agaricomycetes; c__Agaricomycetes	0	0	0	0	0	0	0	0	0	0	0	0	0	0	0	0	0	0	0	0	0	0	0	0	0	0	0	0	0	0	0	0	0	0	0	0	0	0	0	0	0	0	0	0	0	0	0	0	0
ASV1295: p__Basidiomycota; c__Agaricomycetes; o__Auriculariales; o__Auriculariales; o__Auriculariales	0	0	0	0	0	0	0	0	0	0	0	0	0	0	0	0	0	0	0	0	0	0	0	0	0	0	0	0	0	0	0	0	0	0	0	0	0	0	0	0	0	0	0	0	0	0	0	0	0
ASV1296: p__Ascomycota; c__Leotiomycetes; c__Leotiomycetes; c__Leotiomycetes; c__Leotiomycetes	0	0	0	0	0	0	0	0	0	0	0	0	0	0	0	0	0	0	0	0	0	0	0	0	0	0	0	0	0	0	0	0	0	0	0	0	0	0	0	0	0	0	0	0	0	0	0	0.109729	0
ASV1297: p__Basidiomycota; c__Agaricomycetes; c__Agaricomycetes; c__Agaricomycetes; c__Agaricomycetes	0	0	0	0	0	0	0	0	0	0	0	0	0	0	0	0	0	0	0	0	0	0	0	0	0	0	0	0	0	0	0	0	0	0	0	0	0	0	0	0	0	0	0	0	0	0	0	0	0
ASV1298: p__Basidiomycota; c__Agaricomycetes; o__Boletales; f__Suillaceae; g__Suillus	0	0	0	0	0	0	0	0	0	0	0	0	0	0	0	0	0	0	0	0	0	0	0	0	0	0	0	0	0	0	0	0	0	0	0	0	0	0	0	0	0	0	0	0	0	0	0	0	0
ASV1299: p__Ascomycota; c__Sordariomycetes; o__Hypocreales; f__Hypocreaceae; g__Trichoderma	0	0	0	0	0	0	0	0	0	0	0	0	0	0	0	0.0390976	0	0.0167527	0	0	0	0	0	0	0	0	0	0	0	0	0	0	0	0	0	0	0	0	0	0	0	0	0	0	0	0.0110149	0	0	0
ASV129: p__Basidiomycota; c__Agaricomycetes; o__Agaricales; f__Amanitaceae; g__Amanita	0	0	0.411281	0.470724	1.01605	1.06546	0.442528	0	1.02331	0	0	1.87036	0.520357	1.12041	1.99268	0	0	0.462374	0	0.134194	1.17454	0	0	0	0	0	0	0	0	0	0	0	0	0	0	0	0	0	0.550354	0	0	0	0.415276	0	0	0	0	0	0
ASV12: p__Basidiomycota; c__Agaricomycetes; o__Cantharellales; f__Cantharellales_fam_Incertae_sedis; g__Sistotrema	2.45647	0	0	0	0	0	0	0	0	0	0	0	0	0	0	0	0	0	0.0233495	0	0	0	0	0	0	0	0	0	0	0.200321	0	0	0	0	0	23.4235	0	0.564698	0.0119642	0.0812561	0.0314474	0	0	0	0	0	0	0	0
ASV1300: p__Ascomycota; c__Dothideomycetes; o__Capnodiales; o__Capnodiales; o__Capnodiales	0	0	0	0	0	0	0	0	0	0	0	0	0	0	0	0	0	0	0	0	0	0	0	0	0	0	0	0	0	0	0	0	0	0	0	0	0	0	0	0	0	0	0	0	0	0	0	0	0
ASV1301: p__Ascomycota; c__Leotiomycetes; o__Helotiales; f__Helotiaceae; g__Meliniomyces	0	0	0	0	0	0	0	0	0	0	0	0	0	0	0	0	0	0	0	0	0	0	0	0	0	0	0	0	0	0	0	0	0	0	0	0	0	0	0	0	0	0	0	0	0	0	0	0	0
ASV1302: p__Basidiomycota; c__Pucciniomycetes; o__Pucciniales; f__Coleosporiaceae; g__Chrysomyxa	0	0	0	0	0	0	0	0	0	0	0	0	0	0	0	0	0	0	0	0	0	0.0150019	0	0	0	0	0	0	0	0	0	0	0	0	0	0	0	0	0	0	0	0	0	0	0	0	0	0	0
ASV1303: p__Basidiomycota; c__Agaricomycetes; o__Cantharellales; o__Cantharellales; o__Cantharellales	0	0	0	0	0	0	0	0	0	0	0	0	0	0	0	0	0	0	0	0	0	0	0	0	0	0	0	0	0	0	0	0	0	0	0	0	0	0	0	0	0	0	0	0	0	0	0	0	0
ASV1304: p__Ascomycota; c__Eurotiomycetes; o__Chaetothyriales; o__Chaetothyriales; o__Chaetothyriales	0	0	0	0	0	0	0	0	0	0	0	0	0	0	0	0	0	0	0	0	0	0	0	0	0	0	0	0	0.0100025	0	0	0	0	0	0	0	0	0	0	0	0	0	0	0	0	0	0	0	0
ASV1305: p__Basidiomycota; c__Agaricomycetes; o__Agaricales; f__Cortinariaceae; g__Gymnopilus	0	0	0	0	0	0	0	0	0	0	0	0	0	0	0	0	0	0	0	0	0	0	0	0	0	0	0	0	0	0	0	0	0	0	0	0	0	0	0	0	0	0	0	0	0	0	0	0	0
ASV1306: p__Basidiomycota; c__Agaricomycetes; o__Agaricales; f__Inocybaceae; g__Inocybe	0	0	0	0	0	0	0	0	0	0	0	0	0	0	0	0	0	0	0	0	0	0	0	0	0	0	0	0	0	0	0	0	0	0	0	0	0	0	0	0	0	0	0	0	0	0	0	0	0
ASV1307: p__Basidiomycota; c__Agaricomycetes; o__Sebacinales; f__Sebacinaceae; g__Sebacina	0	0	0	0	0	0	0	0	0	0	0	0	0	0	0	0	0	0	0	0	0	0	0	0	0	0	0	0	0	0	0	0	0	0	0	0	0	0	0	0	0	0	0	0	0	0	0	0	0
ASV1308: p__Ascomycota; c__Sordariomycetes; o__Hypocreales; f__Clavicipitaceae; g__Metapochonia	0	0	0	0	0	0	0	0	0	0	0	0	0	0	0	0	0	0	0	0	0	0	0	0	0	0	0	0	0	0	0	0	0	0	0	0	0	0	0	0	0	0	0	0	0	0	0	0	0
ASV1309: p__Basidiomycota; c__Agaricomycetes; o__Atheliales; f__Tylosporaceae; g__Tylospora	0	0	0	0	0	0	0	0	0	0	0	0	0	0	0	0	0	0	0	0	0	0	0	0	0	0	0	0	0	0	0	0	0.0791418	0	0	0	0	0	0	0	0	0	0	0	0	0	0	0	0
ASV130: p__Basidiomycota; c__Agaricomycetes; o__Atheliales; f__Pilodermataceae; g__Piloderma	0	0	0	0	0	0	0	0	0	0	0	0	0	0	0	0	0	0	0	0	0	0	0	0	0	0	0	0	0	0	0	0	0	0	0	0	0	0	0	0	0	0	0	0	0	0	0	0	0
ASV1310: p__Basidiomycota; c__Agaricomycetes; o__Agaricales; f__Crepidotaceae; g__Crepidotus	0	0	0	0	0	0	0	0	0	0	0	0	0	0	0	0	0	0	0	0	0	0	0	0	0	0	0	0	0	0	0	0	0.0263806	0	0	0	0	0	0	0	0	0	0	0	0	0	0	0	0
ASV1311: p__Basidiomycota; c__Agaricomycetes; o__Cantharellales; f__Clavulinaceae; g__Clavulina	0	0	0	0	0	0	0	0	0	0	0	0	0	0	0	0	0	0	0	0	0.0713284	0	0	0	0	0	0	0	0	0	0	0	0	0	0	0	0	0	0	0	0	0	0	0	0	0	0	0	0
ASV1312: p__Basidiomycota; c__Agaricomycetes; o__Agaricales; f__Strophariaceae; g__Galerina	0	0	0	0	0	0	0	0	0	0	0	0	0	0	0	0	0	0	0	0	0	0.0175022	0	0	0	0	0	0	0	0	0	0	0.0571579	0	0	0	0	0	0	0	0	0	0	0	0	0	0	0	0
ASV1313: p__Basidiomycota; c__Agaricomycetes; o__Agaricales; f__Cortinariaceae; g__Cortinarius	0	0	0	0	0	0	0	0	0	0	0	0	0	0	0	0	0	0	0	0	0	0	0	0	0	0	0	0	0	0	0	0	0	0	0	0	0	0	0	0	0	0	0	0	0	0	0	0	0
ASV1314: p__Basidiomycota; c__Agaricomycetes; o__Cantharellales; f__Clavulinaceae; f__Clavulinaceae	0	0	0	0	0	0	0	0	0	0	0	0	0	0	0	0	0	0	0	0	0	0	0	0	0	0	0	0	0	0	0	0	0	0	0	0	0	0	0	0	0	0	0	0	0	0	0	0	0
ASV1315: p__Basidiomycota; c__Agaricomycetes; o__Agaricales; f__Clavariaceae; f__Clavariaceae	0	0	0	0	0	0	0	0	0	0	0	0	0	0	0	0	0	0	0	0	0	0	0	0	0	0	0	0	0	0	0	0	0	0	0	0	0	0	0	0	0	0	0	0	0	0	0	0	0
ASV1316: p__Basidiomycota; c__Agaricomycetes; o__Agaricales; f__Cortinariaceae; g__Cortinarius	0	0	0	0	0	0	0	0	0	0	0	0	0	0	0	0	0	0	0	0	0	0	0	0	0	0	0	0	0	0	0	0	0	0	0	0	0	0	0	0	0	0	0	0	0	0	0	0	0
ASV1317: p__Basidiomycota; c__Agaricomycetes; o__Agaricales; f__Clavariaceae; f__Clavariaceae	0	0	0	0	0	0	0	0	0	0	0	0	0	0	0	0	0	0	0	0	0	0	0	0	0	0	0	0	0	0	0	0	0	0	0	0	0	0	0	0	0	0	0	0	0	0	0	0	0
ASV1318: p__Basidiomycota; c__Agaricomycetes; o__Auriculariales; f__Exidiaceae; g__Basidiodendron	0	0	0	0	0	0	0	0	0	0	0	0	0	0	0	0	0	0	0	0	0	0	0	0	0	0	0	0	0	0	0	0	0	0	0	0	0	0	0	0	0	0	0	0	0	0	0	0	0
ASV1319: p__Ascomycota; c__Eurotiomycetes; o__Chaetothyriales; f__Herpotrichiellaceae; f__Herpotrichiellaceae	0	0	0	0	0	0	0	0	0	0	0	0	0	0	0	0	0	0	0	0	0	0	0	0	0	0	0	0	0	0	0	0	0	0	0	0	0	0	0	0	0	0	0	0	0	0	0	0	0
ASV131: p__Basidiomycota; c__Agaricomycetes; o__Agaricales; f__Cortinariaceae; g__Cortinarius	2.20206	0	0	0	0	0	0	0	0	0	0	0	0	0	0	0	0	0	0	0	0	0	0	0	0	0	0.00820042	0	0	0	0	0	0	0	0.0292569	0	0	0	0	2.56874	0.37451	0	0	0	0	0	0	0.0685808	0
ASV1320: p__Basidiomycota; c__Agaricomycetes; o__Agaricales; f__Cortinariaceae; g__Cortinarius	0	0	0	0	0	0	0	0	0	0	0	0	0	0	0	0	0	0	0	0	0	0	0	0	0	0	0	0	0	0	0	0	0	0	0	0	0	0	0	0	0	0	0	0	0	0	0	0	0
ASV1321: k__Fungi;k__Fungi;k__Fungi;k__Fungi;k__Fungi	0	0	0	0	0	0	0	0	0	0	0	0	0	0	0	0	0	0	0	0	0	0	0	0	0.0152858	0	0	0	0	0.0801282	0	0	0	0	0	0	0	0	0	0	0	0.0102867	0	0	0	0	0	0	0
ASV1322: p__Basidiomycota; c__Agaricomycetes; o__Thelephorales; f__Thelephoraceae; f__Thelephoraceae	0	0	0	0	0	0	0	0	0	0	0	0	0	0	0	0	0	0.0167527	0	0	0	0	0.0566265	0	0	0	0	0	0	0	0	0	0	0	0	0	0	0	0	0	0	0	0	0	0	0	0	0	0
ASV1323: p__Ascomycota; c__Leotiomycetes; o__Helotiales; f__Hyaloscyphaceae; g__Hyphodiscus	0	0	0	0	0	0	0	0	0	0	0	0	0	0	0	0	0	0.0167527	0	0	0	0	0	0	0	0	0	0	0	0	0	0	0	0	0	0	0	0	0	0	0	0	0	0	0	0	0	0	0
ASV1324: p__Basidiomycota; c__Agaricomycetes; o__Agaricales; f__Clavariaceae; f__Clavariaceae	0	0	0	0	0	0	0	0	0	0	0	0	0	0	0	0	0	0	0	0	0	0.0250031	0	0	0	0	0	0	0	0	0	0	0	0	0	0	0	0	0	0	0	0	0	0	0	0	0	0	0
ASV1325: p__Mortierellomycota; c__Mortierellomycetes; o__Mortierellales; f__Mortierellaceae; g__Mortierella	0	0	0	0	0	0	0	0	0	0	0	0	0	0	0	0	0	0	0	0	0	0	0	0	0	0	0	0	0	0	0	0	0	0	0	0	0	0	0	0	0	0	0	0	0	0	0.0306813	0	0
ASV1326: p__Basidiomycota; c__Agaricomycetes; o__Russulales; f__Russulaceae; g__Lactarius	0	0	0	0	0	0	0	0	0	0	0	0	0	0	0	0	0	0	0	0	0	0	0	0	0	0	0	0	0	0	0	0	0	0	0	0.0183609	0	0	0	0	0	0	0	0	0	0	0	0	0
ASV1327: p__Ascomycota; c__Leotiomycetes; o__Helotiales; f__Hyaloscyphaceae; f__Hyaloscyphaceae	0	0	0	0	0	0	0	0	0	0	0	0	0	0	0	0	0	0	0	0	0	0	0	0	0	0	0	0	0	0.0600962	0	0	0	0	0	0	0.0417213	0.0443692	0.0239285	0	0	0	0	0	0	0	0	0	0
ASV1328: p__Basidiomycota; c__Agaricomycetes; o__Agaricales; f__Cortinariaceae; g__Cortinarius	0	0	0	0	0	0	0	0	0	0	0	0	0	0	0	0	0	0	0	0	0	0	0	0	0	0	0	0	0	0	0	0	0	0	0	0	0	0	0	0	0	0	0	0	0	0	0	0	0
ASV1329: p__Basidiomycota; c__Agaricomycetes; o__Tremellodendropsidales; o__Tremellodendropsidales; o__Tremellodendropsidales	0	0	0	0	0	0	0	0	0	0	0	0	0	0	0	0	0	0	0	0	0	0	0	0	0	0	0	0	0	0	0	0	0	0	0	0	0	0	0	0	0	0	0	0	0	0	0	0	0
ASV132: p__Basidiomycota; c__Agaricomycetes; o__Russulales; f__Russulaceae; g__Lactarius	0	0	0	0	0	0	0	0	0	0	0	0	0	0	0	0	0	0	2.27074	5.14323	0	0	0	0	0	0	0	0	0	0	0	0	0	0	0	0	0	0	0	0	0	0	0	0	0	0	0	0	0
ASV1330: p__Ascomycota; c__Leotiomycetes; c__Leotiomycetes; c__Leotiomycetes; c__Leotiomycetes	0	0	0	0	0	0	0	0	0	0	0	0	0	0	0	0	0	0	0	0	0	0	0.0684237	0	0	0	0	0	0	0	0	0	0	0	0	0	0	0	0	0	0	0	0	0	0	0	0	0	0
ASV1331: p__Ascomycota; c__Eurotiomycetes; o__Chaetothyriales; f__Herpotrichiellaceae; g__Cladophialophora	0	0	0	0	0	0	0	0	0	0	0	0	0	0	0	0	0	0	0	0	0	0	0	0	0	0	0	0.0713512	0	0	0	0	0	0	0	0	0	0	0	0	0	0	0	0	0	0	0	0	0
ASV1332: p__Basidiomycota; c__Agaricomycetes; o__Sebacinales; o__Sebacinales; o__Sebacinales	0	0	0	0	0	0	0	0	0	0	0	0	0	0	0	0	0	0	0	0	0	0	0	0	0	0	0	0	0	0	0	0	0	0	0	0	0	0	0	0	0	0	0	0	0	0	0	0	0
ASV1333: p__Basidiomycota; c__Agaricomycetes; o__Tremellodendropsidales; o__Tremellodendropsidales; o__Tremellodendropsidales	0	0	0	0	0	0	0	0	0	0	0	0	0	0	0	0	0	0	0	0	0	0	0	0	0	0	0	0	0	0	0	0	0	0	0	0	0	0	0	0	0	0	0	0	0	0	0.0306813	0	0
ASV1334: p__Ascomycota; c__Leotiomycetes; o__Helotiales; f__Helotiales_fam_Incertae_sedis; g__Chalara	0	0	0	0	0	0	0	0	0	0	0	0	0	0	0	0	0	0	0	0	0	0	0	0	0	0	0	0	0	0	0	0	0	0	0	0	0	0	0	0	0	0	0	0	0	0	0	0	0
ASV1335: p__Basidiomycota; c__Cystobasidiomycetes; c__Cystobasidiomycetes; c__Cystobasidiomycetes; c__Cystobasidiomycetes	0	0	0	0	0	0	0	0	0	0	0	0	0	0	0	0	0	0	0	0	0	0	0	0	0	0	0	0	0	0	0	0	0	0	0	0	0	0	0	0	0	0	0	0	0	0	0	0	0
ASV1336: p__Basidiomycota; c__Agaricomycetes; o__Agaricales; f__Cortinariaceae; g__Cortinarius	0	0	0	0	0	0	0	0	0	0	0	0	0	0	0	0	0	0.0938149	0	0	0	0	0	0	0	0	0	0	0	0	0	0	0	0	0	0	0	0	0	0	0	0	0	0	0	0	0	0	0
ASV1337: p__Ascomycota; c__Xylonomycetes; o__GS34; o__GS34; o__GS34	0	0	0	0	0	0	0	0	0	0	0	0	0	0	0	0	0	0	0	0	0	0	0	0	0	0	0	0	0	0	0	0	0	0	0	0	0	0	0	0	0	0	0	0	0	0	0	0	0
ASV1338: p__Ascomycota; c__Leotiomycetes; o__Helotiales; o__Helotiales; o__Helotiales	0	0	0	0	0	0	0	0	0	0	0	0	0	0	0	0	0	0	0	0	0	0.0100013	0	0	0.0305717	0	0	0	0	0	0	0	0	0	0	0	0	0	0	0	0	0	0	0	0	0	0	0	0
ASV1339: p__Ascomycota; c__Dothideomycetes; o__Capnodiales; o__Capnodiales; o__Capnodiales	0	0	0	0	0	0	0	0	0	0	0	0	0	0	0	0	0	0	0	0	0	0	0	0	0	0	0	0	0	0	0	0	0	0	0	0	0	0	0	0	0	0	0	0	0	0	0	0	0
ASV133: p__Basidiomycota; c__Agaricomycetes; o__Cantharellales; f__Clavulinaceae; g__Clavulina	0	1.31327	0	0	0	0	0	0	0	16.8762	0	0	0	0	0	0	0	0.0368559	0	0	1.49314	0	0	0	0	0	0	0	0	0	0	0	2.41382	0	0	0	0	0	0	0	0	0	0	0	0	0	0	0	0.598341
ASV1340: p__Basidiomycota; c__Agaricomycetes; o__Sebacinales; o__Sebacinales; o__Sebacinales	0	0	0	0	0	0	0	0	0	0	0	0	0	0	0	0	0	0	0	0	0	0	0	0	0	0	0	0	0	0	0	0	0	0	0	0	0	0	0.0837496	0	0	0	0	0	0	0	0	0	0
ASV1341: p__Basidiomycota; c__Agaricomycetes; o__Boletales; f__Paxillaceae; g__Paxillus	0	0	0	0	0	0	0	0	0	0	0	0	0	0	0	0	0	0	0	0	0	0	0	0	0	0	0	0	0	0	0	0	0	0	0	0	0	0	0	0	0	0	0	0	0	0	0	0	0
ASV1342: p__Ascomycota; c__Sordariomycetes; o__Hypocreales; f__Ophiocordycipitaceae; f__Ophiocordycipitaceae	0	0	0	0	0	0	0	0	0	0	0	0	0	0	0	0	0	0	0	0	0	0	0	0	0	0	0	0	0	0	0	0	0	0	0	0	0	0	0	0	0	0	0	0	0	0	0	0	0
ASV1343: p__Basidiomycota; c__Agaricomycetes; o__Polyporales; f__Podoscyphaceae; g__Hypochnicium	0	0	0	0	0	0	0	0	0	0	0	0	0	0	0	0	0	0	0	0	0	0	0	0	0	0	0	0	0	0	0	0	0	0	0	0	0	0	0	0	0	0	0	0	0	0	0	0	0
ASV1344: p__Ascomycota; c__Lecanoromycetes; o__Pertusariales; f__Megasporaceae; g__Aspicilia	0	0	0	0	0	0	0	0	0	0	0	0	0	0	0	0	0	0	0	0	0	0	0	0	0	0	0	0	0	0	0	0	0	0.0475156	0	0	0	0	0	0	0	0	0	0.0319387	0	0	0	0	0
ASV1345: p__Ascomycota; c__Leotiomycetes; o__Helotiales; f__Helotiaceae; g__Meliniomyces	0	0	0	0	0	0	0	0	0	0	0	0	0	0	0	0	0	0	0	0	0	0	0	0	0	0	0	0	0	0	0	0	0	0	0	0	0	0	0	0	0	0	0	0	0	0	0	0	0
ASV1346: p__Basidiomycota; c__Agaricomycetes; o__Trechisporales; f__Hydnodontaceae; g__Trechispora	0	0	0	0	0	0	0	0	0	0	0	0	0	0	0	0	0	0	0	0	0	0	0	0	0	0	0	0	0	0	0	0	0	0	0	0	0	0	0	0	0	0	0	0	0	0	0	0	0
ASV1347: p__Ascomycota; c__Leotiomycetes; c__Leotiomycetes; c__Leotiomycetes; c__Leotiomycetes	0	0	0	0	0	0	0	0	0	0	0	0	0	0	0	0	0	0	0	0	0	0	0	0	0	0	0	0	0	0	0	0	0	0	0	0	0	0	0	0	0	0	0	0	0	0	0	0	0
ASV1348: p__Basidiomycota; c__Agaricomycetes; o__Thelephorales; f__Thelephoraceae; g__Tomentella	0	0	0	0	0	0	0	0	0	0	0	0	0	0	0	0	0	0	0	0	0	0	0	0	0	0	0	0	0	0	0	0	0	0	0	0	0	0	0	0	0	0	0	0	0	0	0	0	0
ASV1349: p__Ascomycota; c__Leotiomycetes; o__Helotiales; o__Helotiales; o__Helotiales	0	0	0	0	0	0	0	0	0	0	0	0	0	0	0	0	0	0	0	0	0	0	0	0	0	0	0	0	0	0	0	0	0	0	0	0	0	0	0	0	0	0	0	0	0	0	0	0	0
ASV134: p__Mortierellomycota; c__Mortierellomycetes; o__Mortierellales; f__Mortierellaceae; g__Mortierella	0	0	0.0456979	0	0.0911844	0.0511107	0.0129679	0	0.214091	0	0	0	0	0.210986	0.0228715	0	0	0.0435569	0.271438	0.892903	0.0356642	0.445056	0.0353915	0.0484061	0.107001	0	0	0.0492078	0	0	0	0	0.0835385	0	0.0365711	0	0.160925	0.0282349	0	0.0183481	0	0	0	0	0.0154039	0.0484656	0.0287637	0	0
ASV1350: p__Ascomycota; c__Eurotiomycetes; o__Chaetothyriales; f__Herpotrichiellaceae; g__Cladophialophora	0	0	0	0	0	0	0	0	0	0	0	0	0	0	0	0	0	0	0	0	0	0	0	0	0	0	0	0.0270643	0	0	0	0	0	0	0	0	0	0	0.0269195	0	0	0	0	0	0	0	0	0	0
ASV1351: k__Fungi;k__Fungi;k__Fungi;k__Fungi;k__Fungi	0	0	0	0	0	0	0	0	0	0	0	0	0	0	0	0	0	0	0	0	0	0	0	0	0	0	0	0	0	0	0	0	0	0	0	0	0	0	0	0	0	0	0	0	0	0	0	0	0
ASV1352: p__Mortierellomycota; c__Mortierellomycetes; o__Mortierellales; f__Mortierellaceae; g__Mortierella	0	0	0	0	0	0	0	0	0	0	0	0	0	0	0	0	0	0	0	0	0	0	0	0.0829818	0	0	0	0	0	0	0	0	0	0	0	0	0	0	0	0	0	0	0	0	0	0	0	0	0
ASV1353: p__Basidiomycota; c__Agaricomycetes; o__Agaricales; f__Tricholomataceae; g__Tricholomopsis	0	0	0	0	0	0	0	0	0	0	0	0	0	0	0	0	0	0	0	0	0	0	0	0	0	0	0	0	0	0	0	0	0	0	0	0	0	0	0	0	0	0	0	0	0	0	0	0	0
ASV1354: p__Basidiomycota; c__Agaricomycetes; o__Agaricales; f__Omphalotaceae; g__Gymnopus	0	0	0	0	0	0	0	0	0	0	0	0	0	0	0	0	0	0	0	0	0	0	0	0	0	0	0	0	0	0	0	0	0	0	0	0	0	0	0	0	0.0771892	0	0	0	0	0	0	0	0
ASV1355: p__Basidiomycota; c__Agaricomycetes; c__Agaricomycetes; c__Agaricomycetes; c__Agaricomycetes	0	0	0	0	0	0	0	0	0	0	0	0	0	0	0	0	0	0	0	0	0	0	0	0	0	0	0	0	0	0	0	0	0	0	0	0	0	0	0	0	0	0	0	0	0	0	0.0517747	0	0
ASV1356: p__Basidiomycota; c__Agaricomycetes; o__Hymenochaetales; f__Schizoporaceae; g__Xylodon	0	0	0	0	0	0	0	0	0	0	0	0.54821	0	0	0	0	0	0	0	0	0	0	0	0	0	0	0	0	0	0	0	0	0	0	0	0	0	0	0	0	0	0	0	0	0	0	0	0	0
ASV1357: p__Basidiomycota; c__Agaricomycetes; o__Agaricales; f__Tricholomataceae; g__Mycena	0	0	0	0	0	0	0	0	0	0	0	0	0	0.0436522	0	0	0	0	0	0	0	0	0	0	0	0	0	0	0	0	0	0	0	0	0	0	0	0	0	0	0	0	0	0	0	0	0	0	0
ASV1358: p__Basidiomycota; c__Agaricomycetes; o__Agaricales; f__Tricholomataceae; g__Clitocybe	0	0	0	0	0	0	0	0	0	0	0	0	0	0	0	0	0	0	0	0	0	0	0	0	0	0	0	0	0	0	0	0	0	0	0	0	0	0	0	0	0	0	0	0	0	0	0	0	0
ASV1359: p__Basidiomycota; c__Agaricomycetes; o__Russulales; f__Russulaceae; g__Russula	0	0	0	0	0	0	0	0	0	0	0	0	0	0	0	0	0	0	0	0	0	0	0	0	0	0	0	0	0	0	0	0	0	0	0	0	0	0	0	0	0	0	0	0	0	0	0	0	0
ASV135: p__Basidiomycota; c__Agaricomycetes; o__Agaricales; f__Strophariaceae; g__Galerina	0	0	0	0	0	0	0	0	0.0117848	0	0	0	0	0	0	0	0	0	0	0	0.142657	0	0	0	0	0.184764	0	0	0	0	0	0	0	0	0	0.00667668	0	0	0.0179463	0	0	0	0	0	0	0	0.141901	0	0
ASV1360: p__Basidiomycota; c__Agaricomycetes; o__Russulales; f__Russulaceae; g__Russula	0	0	0	0	0	0	0	0	0	0	0	0	0	0	0	0	0	0.0871139	0	0	0	0	0	0	0	0	0	0	0	0	0	0	0	0	0	0	0	0	0	0	0	0	0	0	0	0	0	0	0
ASV1361: p__Ascomycota; c__Leotiomycetes; o__Helotiales; f__Hyaloscyphaceae; g__Gyoerffyella	0	0	0	0	0	0	0	0	0	0	0	0	0	0	0	0	0	0	0	0	0	0	0	0	0	0	0	0	0	0	0	0	0	0	0	0	0	0	0	0	0	0	0	0	0	0	0	0	0
ASV1362: p__Basidiomycota; c__Agaricomycetes; o__Thelephorales; f__Thelephoraceae; g__Thelephora	0	0	0	0	0	0	0	0	0	0	0	0	0	0	0	0	0	0	0	0	0	0	0	0	0	0	0	0	0	0	0	0	0	0	0	0.00500751	0	0	0	0	0	0	0	0	0	0	0	0	0
ASV1363: p__Ascomycota; c__Leotiomycetes; o__Helotiales; f__Hyaloscyphaceae; f__Hyaloscyphaceae	0	0	0	0	0	0	0	0	0	0	0	0	0	0	0	0	0	0	0	0	0	0	0	0	0	0	0	0	0	0	0	0	0	0	0	0	0	0	0	0	0	0	0	0	0	0	0	0	0
ASV1364: p__Basidiomycota; c__Tremellomycetes; o__Tremellales; o__Tremellales; o__Tremellales	0	0	0	0	0	0	0	0	0	0	0	0	0	0	0	0	0	0	0	0	0	0	0	0	0	0	0	0	0	0	0	0	0	0	0	0	0	0	0	0	0	0	0	0	0	0	0	0	0
ASV1365: p__Basidiomycota; c__GS27; o__GS27; o__GS27; o__GS27	0	0	0	0	0	0	0	0	0	0	0	0	0	0	0	0	0	0	0	0	0	0	0	0	0	0	0	0	0	0	0	0	0.114316	0	0	0	0	0	0	0	0	0	0	0	0	0	0	0	0
ASV1366: p__Ascomycota; c__Leotiomycetes; o__Helotiales; f__Helotiaceae; g__Mniaecia	0	0	0	0	0	0	0	0	0	0	0	0	0	0	0	0	0	0	0	0	0	0	0	0	0	0	0	0	0	0	0	0	0	0	0	0	0	0	0	0	0	0	0	0	0	0	0	0	0
ASV1367: p__Mucoromycota; c__Endogonomycetes; o__Endogonales; f__Endogonaceae; g__Endogone	0	0	0	0	0	0	0	0	0	0	0	0	0	0	0	0	0	0	0	0	0	0	0	0	0	0	0	0	0	0	0	0	0	0	0	0	0	0	0	0	0	0	0	0	0.0154039	0	0	0	0
ASV1368: p__Basidiomycota; c__Agaricomycetes; o__Agaricales; f__Cortinariaceae; g__Cortinarius	0.0734962	0	0	0	0	0	0	0	0	0	0	0	0	0	0	0	0	0	0	0	0	0	0	0	0	0	0	0	0	0	0	0	0	0	0	0	0	0	0	0	0	0	0	0	0	0	0	0	0
ASV1369: p__Basidiomycota; c__Agaricomycetes; o__Russulales; f__Russulaceae; g__Russula	0	0	0	0	0	0	0	0	0	0	0	0	0	0	0	0	0	0	0	0	0	0	0	0	0	0	0	0	0	0	0	0	0	0	0	0	0	0	0	0	0.0743303	0	0	0	0	0	0	0	0
ASV136: p__Basidiomycota; c__Agaricomycetes; o__Russulales; f__Russulaceae; g__Lactarius	0	0	0	0	0	0	0	0	0	0	0	0	0	0	0	0	0	0	0	0	0	0	0	0	0	0	0	0	0	0	0	0	0	0	0	0	0	0	0	0	0	0	0	0	0	0	0	0	0
ASV1370: p__Basidiomycota; c__Agaricomycetes; o__Cantharellales; f__Cantharellales_fam_Incertae_sedis; g__Sistotrema	0	0	0	0	0	0	0	0	0	0	0	0	0	0	0	0	0	0	0	0	0	0	0	0	0	0	0	0	0	0	0	0	0	0	0	0	0	0	0	0	0	0	0.0407133	0	0	0	0	0	0
ASV1371: p__Basidiomycota; c__Agaricomycetes; o__Agaricales; f__Tricholomataceae; g__Mycena	0	0	0	0	0	0	0	0	0	0	0	0	0	0	0	0	0	0	0	0	0	0	0	0	0	0	0	0	0	0	0	0	0	0	0	0	0	0	0	0	0	0	0	0	0	0	0	0	0
ASV1372: p__Ascomycota; c__Pezizomycetes; o__Pezizales; f__Sarcosomataceae; g__Pseudoplectania	0	0	0	0	0	0	0	0	0	0	0	0	0	0	0	0	0	0	0	0	0	0	0	0	0	0	0	0	0	0	0	0	0	0	0	0	0	0	0	0	0	0	0	0	0	0	0	0	0
ASV1373: p__Ascomycota; c__Leotiomycetes; o__Helotiales; o__Helotiales; o__Helotiales	0	0	0	0	0.00651317	0	0	0	0	0	0	0	0	0	0	0.0234586	0	0	0	0	0	0	0	0	0	0	0	0	0	0	0	0	0	0	0	0	0	0	0	0	0	0	0	0	0	0	0	0	0
ASV1374: p__Basidiomycota; c__Tremellomycetes; o__Tremellales; f__Syzygosporaceae; g__Syzygospora	0	0	0	0	0	0	0	0	0	0	0	0	0	0	0	0.0156391	0	0	0	0	0	0	0	0	0	0	0	0	0	0	0	0	0	0	0	0	0	0	0	0	0	0	0	0	0	0	0	0	0
ASV1375: p__Basidiomycota; c__Agaricomycetes; o__Agaricales; f__Cortinariaceae; g__Cortinarius	0	0	0	0	0	0	0	0	0	0	0	0	0	0	0	0	0	0.0234537	0	0	0	0.0275034	0	0	0	0	0	0	0	0	0	0	0	0	0	0	0	0	0	0	0	0	0	0	0	0	0	0	0
ASV1376: p__Basidiomycota; c__Agaricomycetes; o__Atheliales; f__Pilodermataceae; g__Piloderma	0	0	0	0	0	0.0589739	0	0	0	0	0	0	0	0	0	0	0	0	0.0291869	0	0	0	0	0	0	0	0	0	0	0	0	0	0	0	0	0	0	0	0	0	0	0	0	0	0	0	0	0	0
ASV1377: p__Basidiomycota; c__Agaricomycetes; o__Cantharellales; f__Botryobasidiaceae; g__Botryobasidium	0	0	0	0	0	0	0	0	0	0	0	0	0	0	0	0	0	0	0	0	0	0	0	0	0	0	0	0	0	0	0	0	0	0	0	0	0	0	0	0	0	0	0	0	0	0	0	0	0
ASV1378: p__Ascomycota; c__Leotiomycetes; o__Helotiales; f__Ascocorticiaceae; g__Ascocorticium	0	0	0	0	0	0	0	0	0	0	0	0	0	0	0	0	0	0	0	0	0	0	0	0	0	0	0	0	0	0	0	0	0	0	0	0	0	0	0	0	0	0	0	0	0	0	0	0	0
ASV1379: p__Ascomycota; p__Ascomycota; p__Ascomycota; p__Ascomycota; p__Ascomycota	0	0	0	0	0	0	0	0.0152501	0	0	0	0	0	0	0	0	0	0	0	0	0.00713284	0.0300038	0	0	0	0	0	0	0	0	0	0	0	0	0	0	0	0	0	0	0	0	0	0.00709748	0	0	0	0	0
ASV137: p__Basidiomycota; c__Agaricomycetes; o__Agaricales; f__Cortinariaceae; g__Cortinarius	0	0	0	0	0	0	0	2.54677	0	0	0	0	0	0	0	0	0	0	0	0	0	0	0	0	0	0	0	0	0	0	0	2.32498	0	0	0	0	0	0	0	0	1.57523	0	0	0.156145	0	2.7339	0	0	0
ASV1380: p__Basidiomycota; c__Agaricomycetes; o__Agaricales; f__Cortinariaceae; g__Cortinarius	0	0	0	0	0	0	0	0	0	0	0	0	0	0	0	0	0	0	0	0	0	0	0	0	0	0	0	0	0	0	0	0	0.109919	0	0	0	0	0	0	0	0	0	0	0	0	0	0	0	0
ASV1381: p__Mucoromycota; c__Umbelopsidomycetes; o__GS23; o__GS23; o__GS23	0	0	0	0	0	0	0	0	0	0	0	0	0	0	0	0	0	0	0	0	0	0	0	0	0	0	0	0	0	0	0	0	0	0	0	0.0417293	0	0	0	0	0	0	0	0	0	0	0	0	0
ASV1382: p__Basidiomycota; c__Agaricomycetes; o__Agaricales; f__Cortinariaceae; g__Cortinarius	0	0	0	0	0	0	0	0	0	0	0	0	0	0	0	0	0	0	0	0	0	0	0.0589859	0	0	0	0	0	0	0	0	0	0	0	0	0	0	0	0	0	0	0	0	0	0	0	0	0	0
ASV1383: k__Fungi;k__Fungi;k__Fungi;k__Fungi;k__Fungi	0	0	0	0	0	0	0	0	0	0	0	0	0	0	0	0	0	0	0	0	0	0	0	0	0	0	0	0	0	0	0	0	0	0	0	0	0	0	0	0	0	0	0	0	0	0	0	0	0
ASV1384: p__Basidiomycota; c__Agaricomycetes; o__Agaricales; f__Hygrophoraceae; g__Hygrophorus	0	0	0	0	0	0	0	0	0	0	0	0	0	0	0	0	0	0	0	0	0	0	0	0	0	0	0	0	0	0	0	0	0	0	0	0	0	0	0	0	0	0	0	0	0	0	0	0	0
ASV1385: p__Basidiomycota; c__Agaricomycetes; o__Cantharellales; f__Ceratobasidiaceae; f__Ceratobasidiaceae	0	0	0	0	0	0	0	0	0	0	0	0	0	0	0	0	0	0	0	0	0	0	0	0	0	0	0.0123006	0	0	0	0	0	0	0	0	0	0	0	0	0	0	0	0	0	0	0	0	0	0
ASV1386: p__Ascomycota; c__Leotiomycetes; o__Helotiales; o__Helotiales; o__Helotiales	0	0	0	0	0	0	0	0	0	0	0	0	0	0	0	0	0	0	0	0	0	0	0	0	0	0	0	0	0	0	0	0	0	0	0	0	0	0	0	0	0	0	0	0	0	0	0	0	0
ASV1387: p__Ascomycota; c__Dothideomycetes; o__Venturiales; f__Venturiaceae; f__Venturiaceae	0	0	0	0	0	0	0	0	0	0	0	0	0	0	0	0	0	0	0	0	0	0	0	0	0	0	0	0	0	0	0	0	0	0	0	0	0	0	0	0	0	0	0	0	0	0	0	0	0
ASV1388: p__Basidiomycota; c__Microbotryomycetes; o__Sporidiobolales; o__Sporidiobolales; o__Sporidiobolales	0	0	0	0	0	0	0	0	0	0	0	0	0	0	0	0	0	0	0	0	0	0	0	0	0	0	0	0	0	0	0	0	0	0	0	0	0	0	0	0	0	0	0	0	0	0	0	0	0
ASV1389: p__Ascomycota; c__Sordariomycetes; o__Hypocreales; f__Ophiocordycipitaceae; g__Polycephalomyces	0	0	0	0	0	0	0	0	0	0	0	0	0	0	0	0	0	0	0	0	0	0	0	0	0	0	0	0	0	0	0	0	0	0	0	0	0	0	0	0	0	0	0	0	0	0	0	0	0
ASV138: p__Ascomycota; c__Pezizomycetes; o__Pezizales; f__Pyronemataceae; g__Wilcoxina	0	0	0	0	0	0	0	0	0	0	0	0	0	0	0	0	0	0	0	0	0	0	0	4.39804	0	0	0	0	0	0	0	0	0.342948	0	0	0	0	0	0	0	0	0	0	0	0	0	0	0	0
ASV1390: p__Basidiomycota; c__Agaricomycetes; o__Russulales; f__Russulaceae; g__Russula	0	0	0	0	0	0	0	0	0.0137489	0	0	0	0	0.0291015	0	0	0	0	0	0	0	0	0	0	0	0	0	0	0	0	0	0	0	0	0	0	0	0	0	0	0	0	0	0	0	0	0	0	0
ASV1391: p__Ascomycota; p__Ascomycota; p__Ascomycota; p__Ascomycota; p__Ascomycota	0	0	0	0	0	0	0	0	0	0	0	0	0	0	0	0	0	0	0	0	0	0	0	0	0	0	0	0	0	0	0	0	0	0	0	0	0	0	0	0	0	0	0	0	0	0	0	0	0
ASV1392: p__Basidiomycota; c__Microbotryomycetes; o__Sporidiobolales; o__Sporidiobolales; o__Sporidiobolales	0	0	0	0	0	0.0117948	0	0	0	0	0	0	0	0	0	0	0	0	0	0	0	0	0	0	0	0	0	0.0123019	0	0	0	0	0	0	0	0	0	0	0	0	0	0	0	0	0	0	0	0	0
ASV1393: p__Basidiomycota; c__Agaricomycetes; o__Cantharellales; o__Cantharellales; o__Cantharellales	0	0	0	0	0	0	0	0	0	0	0	0	0	0	0	0	0	0	0	0	0	0	0	0	0	0	0	0	0	0	0	0	0	0	0	0	0	0	0	0	0	0	0	0	0	0	0	0	0
ASV1394: p__Basidiomycota; c__Agaricomycetes; o__Atheliales; f__Pilodermataceae; g__Piloderma	0	0	0	0	0	0	0	0	0	0	0	0	0	0	0	0	0	0	0	0	0	0	0	0	0	0	0	0	0	0	0	0	0	0	0	0	0	0	0.0388837	0	0	0	0	0.00709748	0	0	0	0	0
ASV1395: k__Fungi;k__Fungi;k__Fungi;k__Fungi;k__Fungi	0	0	0	0	0	0	0	0.0127084	0	0	0	0	0	0	0	0	0	0	0	0	0	0	0	0	0	0	0	0	0	0	0	0	0	0	0	0	0	0	0	0	0	0	0	0	0	0	0	0	0
ASV1396: p__Ascomycota; c__Leotiomycetes; o__Helotiales; f__Helotiaceae; g__Meliniomyces	0	0	0	0	0	0	0	0	0	0	0	0	0	0	0	0	0	0	0	0	0	0	0	0	0	0	0	0	0	0	0	0	0	0	0	0	0	0	0	0	0	0	0	0	0	0	0	0	0
ASV1397: p__Basidiomycota; c__Agaricomycetes; o__Cantharellales; f__Botryobasidiaceae; g__Botryobasidium	0	0	0	0	0	0	0.0291777	0	0	0	0	0	0	0	0	0	0	0	0	0	0	0	0	0	0	0	0	0	0	0	0	0	0	0	0	0	0	0.0242014	0	0	0	0	0	0	0	0	0	0	0
ASV1398: p__Ascomycota; c__Leotiomycetes; c__Leotiomycetes; c__Leotiomycetes; c__Leotiomycetes	0	0	0	0	0	0	0	0	0	0	0	0	0	0	0	0	0	0	0	0	0	0	0	0	0	0	0	0	0	0	0	0	0	0	0	0	0	0	0	0	0	0	0	0	0	0	0	0	0
ASV1399: p__Basidiomycota; c__Agaricomycetes; o__Agaricales; f__Tricholomataceae; g__Mycena	0	0	0	0	0	0	0	0	0	0	0	0	0	0	0	0	0	0	0	0	0	0	0	0	0	0	0	0	0	0	0	0	0	0	0	0	0	0	0	0	0	0	0	0	0	0	0	0	0
ASV139: p__Basidiomycota; c__Agaricomycetes; o__Atheliales; f__Pilodermataceae; g__Piloderma	0.260063	0	0	0	0	0	0	0	0	0	0	0	0	0	0	0	0	0	0	0	0	0	0	0	0	1.66288	0	0	1.23781	0	0	0	0	0	0	0	0	0	1.002	2.09431	0	0	0	0.340679	0	0	0.905099	0	0
ASV13: p__Basidiomycota; c__Agaricomycetes; o__Russulales; f__Russulaceae; g__Russula	0	0	0	0	0	0	0	0	0	0	27.6239	0	0	0	0	0	0	0	0	0	0	0	0	0	0	0	0	0	0	0	0	0	0	0	0	0	0	0	0	0	0	0	0	0	0	0	0	0	0
ASV1400: p__Basidiomycota; c__Agaricomycetes; o__Agaricales; f__Tricholomataceae; g__Mycena	0	0	0	0	0	0	0	0	0	0	0	0	0	0	0	0	0	0	0	0	0	0	0	0	0	0	0	0	0	0	0	0	0	0	0	0	0	0	0	0	0	0	0	0	0	0	0	0	0
ASV1401: p__Basidiomycota; c__Agaricomycetes; o__Agaricales; f__Strophariaceae; g__Galerina	0	0	0	0	0	0	0	0	0	0	0	0	0	0	0	0	0	0	0	0	0	0	0	0	0	0	0	0	0	0	0	0	0	0	0	0	0	0	0	0	0	0	0	0	0	0	0	0	0
ASV1402: p__Ascomycota; c__Dothideomycetes; o__Mytilinidales; f__Gloniaceae; g__Cenococcum	0	0	0	0	0	0	0	0	0	0	0	0	0	0	0	0	0	0	0	0	0	0	0	0	0	0	0	0	0	0	0	0	0	0	0	0	0	0	0	0	0	0	0	0	0	0	0	0	0
ASV1403: p__Ascomycota; c__Leotiomycetes; o__Helotiales; f__Hyaloscyphaceae; g__Hyphodiscus	0	0	0	0	0	0	0	0	0	0	0	0	0	0	0	0	0	0	0	0	0	0	0	0	0	0	0	0	0	0	0	0	0	0	0	0	0	0	0	0	0	0	0	0	0	0	0	0	0
ASV1404: k__Fungi;k__Fungi;k__Fungi;k__Fungi;k__Fungi	0	0	0	0	0	0	0	0.0152501	0	0	0	0	0	0	0	0	0	0.0268043	0	0	0	0	0	0	0	0	0	0	0	0	0	0	0	0	0	0	0	0	0	0	0	0	0	0	0	0.0110149	0	0	0
ASV1405: p__Ascomycota; c__Leotiomycetes; o__Helotiales; o__Helotiales; o__Helotiales	0	0	0	0	0	0	0	0	0	0	0	0	0	0	0	0	0	0	0	0	0	0	0	0	0	0	0	0	0	0	0	0	0	0	0	0	0	0	0	0	0	0	0	0	0	0	0	0	0
ASV1406: p__Ascomycota; c__Sordariomycetes; o__Xylariales; f__Hyponectriaceae; f__Hyponectriaceae	0	0	0	0	0	0	0	0	0	0	0	0	0	0	0	0.0117293	0	0	0	0	0	0	0	0	0	0	0	0	0	0	0	0	0	0	0	0	0	0	0	0	0	0	0	0	0	0	0	0	0
ASV1407: p__Basidiomycota; c__Agaricomycetes; o__Agaricales; f__Strophariaceae; g__Galerina	0	0	0	0	0	0	0	0	0	0	0	0	0	0	0	0	0	0	0	0	0	0	0	0	0	0	0	0	0	0	0	0	0	0	0	0	0	0	0	0	0	0	0	0	0	0	0	0	0
ASV1408: p__Ascomycota; c__Sordariomycetes; o__Hypocreales; f__Cordycipitaceae; g__Leptobacillium	0	0	0	0	0	0	0	0	0	0	0	0	0	0	0	0	0	0	0	0	0	0	0	0	0	0	0	0	0	0	0	0	0	0	0	0	0	0	0	0	0	0	0	0	0	0	0	0	0
ASV1409: p__Mortierellomycota; c__Mortierellomycetes; o__Mortierellales; f__Mortierellaceae; g__Mortierella	0	0	0	0	0	0	0	0	0	0	0	0	0	0	0	0	0	0	0	0	0	0	0	0	0	0	0	0	0	0	0	0	0	0	0	0	0	0	0	0	0	0	0	0	0	0	0	0	0
ASV140: p__Basidiomycota; c__Agaricomycetes; o__Atheliales; f__Pilodermataceae; g__Piloderma	0	0	0	0	0	0	0	0	0	0	0	0	0	5.66024	0	0	0	0	0	0	0	5.13814	0	0	0	0	0	0	0	0	0	0	0	0	0	0	0	0	0	0	0	0	0	0	0	0	0	0	0
ASV1410: p__Mucoromycota; c__Umbelopsidomycetes; o__Umbelopsidales; f__Umbelopsidaceae; g__Umbelopsis	0	0	0	0	0	0	0	0	0	0.0591628	0	0	0	0	0	0	0	0	0	0	0	0	0	0	0	0	0	0	0	0	0	0	0	0	0	0	0	0	0	0	0	0	0	0	0	0	0	0	0
ASV1411: p__Ascomycota; c__Sordariomycetes; o__Hypocreales; f__Cordycipitaceae; g__Simplicillium	0	0	0	0	0	0	0	0	0	0	0	0	0	0	0	0	0	0	0	0	0	0	0	0	0	0	0	0	0	0	0	0	0	0	0	0	0	0	0	0	0	0	0	0	0	0	0	0	0
ASV1412: p__Basidiomycota; c__Agaricomycetes; c__Agaricomycetes; c__Agaricomycetes; c__Agaricomycetes	0	0	0	0	0	0	0	0	0	0	0	0	0	0	0	0	0	0	0	0	0	0	0	0	0	0	0	0	0	0	0	0	0	0	0	0	0	0	0	0	0	0	0	0	0	0	0	0	0
ASV1413: p__Basidiomycota; c__Agaricomycetes; o__Atheliales; f__Atheliaceae; g__Athelia	0	0	0	0	0	0	0	0	0.00982067	0	0	0	0	0	0	0	0	0	0	0	0	0	0	0	0	0	0	0	0	0	0	0	0	0	0	0	0	0	0	0	0	0	0	0	0	0	0	0	0
ASV1414: p__Basidiomycota; c__Microbotryomycetes; o__Leucosporidiales; o__Leucosporidiales; o__Leucosporidiales	0	0	0	0	0	0	0	0	0	0	0	0	0	0	0	0	0	0	0	0	0	0	0	0	0	0	0	0	0	0	0	0	0	0	0	0	0	0	0	0	0	0	0	0	0	0	0	0	0
ASV1415: p__Mortierellomycota; c__Mortierellomycetes; o__Mortierellales; f__Mortierellaceae; g__Mortierella	0	0	0	0	0	0	0	0	0	0	0	0	0	0	0	0	0	0	0	0	0	0	0	0	0	0	0.0492025	0	0	0	0	0	0	0	0	0	0	0	0	0	0	0	0	0	0	0	0	0	0
ASV1416: p__Basidiomycota; c__Agaricomycetes; o__Cantharellales; f__Botryobasidiaceae; g__Botryobasidium	0	0	0	0	0	0	0	0	0	0	0	0	0	0	0	0	0	0	0	0	0	0	0	0	0	0	0	0	0	0	0	0	0	0	0	0	0	0	0	0	0	0	0	0	0	0	0	0	0
ASV1417: p__Basidiomycota; c__Agaricomycetes; o__Russulales; f__Russulaceae; g__Russula	0	0	0	0	0	0	0	0	0	0	0	0	0	0	0	0	0	0	0	0	0	0	0	0	0	0	0	0	0	0	0	0	0	0	0	0	0.0894028	0	0	0	0	0	0	0	0	0	0	0	0
ASV1418: p__Basidiomycota; c__Agaricomycetes; o__Sebacinales; o__Sebacinales; o__Sebacinales	0	0	0	0	0	0	0	0	0	0	0	0	0	0	0	0	0	0	0	0	0	0	0	0	0	0	0	0	0	0	0	0	0	0	0	0	0	0	0	0	0	0	0	0	0	0	0	0	0
ASV1419: p__Ascomycota; c__Leotiomycetes; o__Helotiales; f__Ascocorticiaceae; g__Ascocorticium	0	0	0	0	0	0	0	0	0	0	0	0	0	0	0	0	0	0	0	0	0	0	0	0	0	0	0	0	0	0	0	0	0	0	0	0	0	0	0	0	0	0	0	0	0	0	0	0	0
ASV141: p__Basidiomycota; c__Agaricomycetes; o__Agaricales; f__Cortinariaceae; g__Cortinarius	0	0	0	0	0	0	0	0	0	0	0	0	0	0	0	0	0	0	0	0	0	0	0	0	0	0	0	0	0	0	0	0	0	0	0	0	0	0	0	0	0	0	0	0	0	0	0	0	0
ASV1420: p__Ascomycota; c__Dothideomycetes; o__Capnodiales; f__Cladosporiaceae; g__Cladosporium	0	0	0	0	0	0	0	0	0	0	0	0	0	0	0	0	0	0	0	0	0	0.0275034	0	0	0	0	0	0	0	0	0	0	0	0	0	0	0	0	0	0	0	0	0	0	0	0	0	0	0
ASV1421: p__Ascomycota; c__Eurotiomycetes; o__Chaetothyriales; f__Herpotrichiellaceae; f__Herpotrichiellaceae	0.00848033	0	0	0	0	0	0	0	0	0	0	0	0	0	0	0	0	0	0	0	0	0	0.0259538	0	0	0	0	0	0	0	0.00583124	0.0129166	0	0	0	0	0	0	0.00598211	0	0	0	0	0	0	0	0	0	0
ASV1422: p__Basidiomycota; c__Agaricomycetes; o__Agaricales; f__Cortinariaceae; g__Cortinarius	0	0	0	0	0	0	0	0	0	0	0	0	0	0	0	0	0	0	0	0	0	0	0	0	0	0	0	0	0	0	0	0	0	0	0	0	0	0	0	0	0	0	0	0	0	0	0	0	0
ASV1423: p__Ascomycota; c__Leotiomycetes; o__Helotiales; f__Hyaloscyphaceae; f__Hyaloscyphaceae	0	0	0	0	0	0	0	0	0	0	0	0	0	0	0	0	0	0	0	0	0	0	0	0	0	0	0	0	0	0	0	0	0	0	0	0	0	0	0	0	0	0	0	0	0	0	0	0	0
ASV1424: p__Basidiomycota; c__Agaricomycetes; o__Cantharellales; f__Clavulinaceae; g__Clavulina	0	0	0	0	0	0	0	0	0	0	0	0	0	0	0	0	0	0	0	0	0.0404194	0	0	0	0	0	0	0	0	0	0	0	0	0	0	0	0	0	0	0	0	0	0	0	0	0	0	0	0
ASV1425: p__Ascomycota; c__Leotiomycetes; o__Helotiales; f__Hyaloscyphaceae; g__Gyoerffyella	0	0	0	0	0	0	0	0	0	0	0	0	0	0	0	0	0	0	0	0	0	0	0	0	0	0	0	0	0	0	0	0	0	0	0	0	0	0	0	0	0	0	0	0	0	0	0	0.0228603	0
ASV1426: p__Ascomycota; c__Eurotiomycetes; o__Chaetothyriales; f__Herpotrichiellaceae; g__Cladophialophora	0	0	0	0	0	0	0	0	0	0	0	0	0	0	0	0	0	0	0	0.0309677	0	0	0	0	0	0	0	0	0	0	0	0	0	0	0	0.010015	0	0	0	0	0	0	0	0	0	0	0	0	0
ASV1427: p__Ascomycota; c__Leotiomycetes; o__Helotiales; f__Helotiaceae; g__Meliniomyces	0	0	0	0	0	0	0	0	0	0	0	0	0	0	0	0	0	0	0	0	0	0.0550069	0	0	0	0	0	0	0	0	0	0	0	0	0	0	0	0	0	0	0	0	0	0	0	0	0	0	0
ASV1428: p__Ascomycota; c__Dothideomycetes; o__Dothideales; f__Dothideaceae; g__Rhizosphaera	0	0	0	0	0	0	0	0	0	0	0	0	0	0	0	0	0	0	0	0	0	0	0	0	0	0	0	0	0	0	0	0	0	0	0	0	0	0	0	0	0	0	0	0	0	0	0	0	0
ASV1429: p__Mortierellomycota; c__Mortierellomycetes; o__Mortierellales; f__Mortierellaceae; g__Mortierella	0	0	0	0	0	0	0	0	0	0	0	0	0	0	0	0	0	0	0	0	0	0	0	0.0276606	0	0	0	0	0	0	0	0	0	0	0	0	0	0	0	0	0	0	0	0	0	0	0	0	0
ASV142: p__Basidiomycota; c__Agaricomycetes; o__Russulales; f__Russulaceae; g__Lactifluus	0	0	0	0	0	0	0	0	0	0	0	0	0	0	0	0	0	0	0	0	0	0	0	0	0	0	0	0	0	0	0	0	0	0	0	0	0	0	0	0	0	0	0	0	0	0	0	0	0
ASV1430: p__Mucoromycota; c__Umbelopsidomycetes; o__Umbelopsidales; f__Umbelopsidaceae; g__Umbelopsis	0	0	0	0	0	0	0	0	0	0	0	0	0	0	0	0	0	0	0	0	0	0	0	0	0	0	0	0	0	0	0	0	0	0	0	0	0	0	0	0	0	0	0	0	0	0	0	0	0
ASV1431: p__Basidiomycota; c__Agaricomycetes; o__Agaricales; f__Entolomataceae; g__Entoloma	0	0	0	0	0	0	0	0	0	0	0	0	0	0	0	0	0	0	0	0	0	0	0	0	0	0	0	0	0	0	0	0	0	0	0	0	0	0	0	0	0	0	0	0	0	0	0	0	0
ASV1432: p__Ascomycota; c__Eurotiomycetes; o__Chaetothyriales; f__Herpotrichiellaceae; f__Herpotrichiellaceae	0	0	0	0	0	0	0	0	0	0	0	0	0	0	0	0	0	0	0	0	0	0	0.00707831	0	0	0	0	0	0	0	0	0	0	0	0	0	0	0	0	0	0	0	0	0	0	0	0	0	0
ASV1433: p__Basidiomycota; c__Cystobasidiomycetes; c__Cystobasidiomycetes; c__Cystobasidiomycetes; c__Cystobasidiomycetes	0	0	0	0	0	0	0	0	0	0	0	0	0	0	0	0	0	0	0	0	0	0	0	0	0	0	0	0	0	0	0	0	0	0	0	0	0	0	0	0	0	0	0	0	0	0	0	0	0
ASV1434: p__Basidiomycota; c__Agaricomycetes; o__Russulales; f__Russulaceae; g__Lactifluus	0	0	0	0	0	0	0	0	0	0	0	0	0	0	0	0	0	0	0	0	0	0	0	0	0	0	0	0	0	0	0	0	0	0	0	0	0	0	0	0	0	0	0	0	0	0	0	0	0
ASV1435: p__Ascomycota; c__Sordariomycetes; o__Hypocreales; f__Hypocreaceae; g__Hypomyces	0	0	0	0	0	0	0	0	0	0	0	0	0	0	0	0	0	0	0	0	0	0	0	0.0760667	0	0	0	0	0	0	0	0	0	0	0	0	0	0	0	0	0	0	0	0	0	0	0	0	0
ASV1436: p__Ascomycota; c__Sordariomycetes; o__Hypocreales; f__Nectriaceae; g__Volutella	0	0	0	0	0	0	0	0	0	0	0	0	0	0	0	0	0	0	0	0	0	0	0	0	0	0	0	0	0	0	0	0	0	0	0	0	0	0	0	0	0	0	0	0	0	0	0	0	0
ASV1437: p__Ascomycota; c__Leotiomycetes; o__Helotiales; f__Helotiales_fam_Incertae_sedis; g__Leohumicola	0	0	0	0	0	0	0	0	0	0	0	0	0	0	0	0	0	0	0	0	0	0	0	0	0	0	0	0	0	0	0	0	0	0	0	0	0	0	0	0	0	0	0	0	0	0	0	0	0
ASV1438: p__Basidiomycota; c__Agaricomycetes; o__Agaricales; f__Cortinariaceae; g__Cortinarius	0	0	0	0	0	0	0	0	0	0	0	0	0	0	0	0	0	0	0	0	0	0	0	0	0	0	0	0	0	0	0	0	0	0	0	0	0	0	0	0	0	0	0	0	0	0	0	0	0
ASV1439: p__Basidiomycota; c__Agaricomycetes; o__Sebacinales; o__Sebacinales; o__Sebacinales	0	0	0	0	0	0	0	0	0	0	0	0	0	0	0	0	0	0	0	0	0	0	0	0	0	0	0	0	0	0	0	0	0	0	0	0	0	0	0	0	0	0	0	0	0	0	0	0	0
ASV143: p__Basidiomycota; c__Agaricomycetes; c__Agaricomycetes; c__Agaricomycetes; c__Agaricomycetes	0	0	0	0	0	0	0	0	0	0	0	0	0	0	0	0	0	0	0	0	0	0	0	0	0	0	0	0	0	0	0	0	0	0	0	0	0	0	0	0	0	0	0	0	0	0	0	0	0
ASV1440: p__Basidiomycota; c__Agaricomycetes; o__Agaricales; f__Strophariaceae; g__Galerina	0	0	0	0	0	0	0	0	0	0	0	0	0	0	0	0	0	0	0	0	0	0	0	0	0	0	0	0	0	0	0	0	0	0	0	0	0	0.0887383	0	0	0	0	0	0	0	0	0	0	0
ASV1441: p__Basidiomycota; c__Agaricomycetes; o__Agaricales; f__Tricholomataceae; g__Mycena	0	0	0	0	0	0	0	0	0	0	0	0	0	0	0	0	0	0	0	0	0	0	0	0	0	0	0	0	0	0	0	0	0	0	0	0	0	0	0	0	0	0	0	0	0	0	0	0	0
ASV1442: p__Basidiomycota; c__Agaricomycetes; o__Agaricales; f__Cortinariaceae; g__Cortinarius	0	0	0	0	0	0	0	0	0	0	0	0	0	0	0	0	0	0	0	0	0	0	0	0	0	0	0	0	0	0	0	0	0	0	0	0	0	0	0	0	0	0	0	0.0390362	0	0	0	0	0
ASV1443: p__Basidiomycota; c__Agaricomycetes; o__Hymenochaetales; f__Schizoporaceae; g__Xylodon	0	0	0	0	0	0	0	0	0	0	0	0	0	0	0	0	0	0	0	0	0	0	0	0	0	0	0	0	0	0	0	0	0	0	0	0	0	0	0	0	0	0	0	0	0	0	0	0	0
ASV1444: p__Basidiomycota; c__Agaricomycetes; o__Agaricales; f__Cortinariaceae; g__Cortinarius	0	0	0	0	0	0.019658	0	0	0	0	0	0	0	0	0	0.0625562	0	0	0	0	0	0	0	0	0	0	0	0	0	0	0	0	0	0	0	0	0	0	0	0	0	0	0	0	0	0	0	0	0
ASV1445: p__Basidiomycota; c__Agaricomycetes; o__Agaricales; f__Cortinariaceae; g__Cortinarius	0	0	0	0	0	0	0	0	0	0	0	0	0	0	0	0	0	0	0	0	0	0	0	0	0	0	0	0	0	0	0	0	0	0	0	0	0	0	0	0	0	0	0	0	0	0	0	0	0
ASV1446: p__Ascomycota; c__Dothideomycetes; o__Mytilinidiales; f__Mytilinidiaceae; g__Mytilinidion	0	0	0	0	0	0	0	0	0	0	0	0	0	0	0	0	0	0	0	0	0	0	0	0	0	0	0	0	0	0	0	0	0	0	0	0	0	0	0	0	0	0	0	0	0	0	0	0	0
ASV1447: k__Fungi;k__Fungi;k__Fungi;k__Fungi;k__Fungi	0	0	0	0	0	0	0	0	0	0	0	0	0	0	0	0	0	0	0	0	0	0	0	0	0	0	0	0	0	0	0	0	0	0	0	0	0	0	0	0	0	0	0	0	0	0	0	0	0
ASV1448: p__Basidiomycota; c__Agaricomycetes; o__Hymenochaetales; f__Schizoporaceae; g__Xylodon	0	0	0	0	0	0	0	0	0	0	0	0	0	0	0	0	0	0	0	0	0	0.0100013	0	0	0	0	0	0	0	0	0	0	0	0	0	0	0	0	0	0	0	0	0	0	0	0	0	0	0
ASV1449: p__Basidiomycota; c__Agaricomycetes; o__Atheliales; f__Tylosporaceae; g__Tylospora	0	0	0	0	0	0	0	0	0	0	0	0	0	0	0	0	0	0	0	0	0	0	0	0	0	0	0	0	0	0	0	0	0.092332	0	0	0	0	0	0	0	0	0	0	0	0	0	0	0	0
ASV144: p__Basidiomycota; c__Agaricomycetes; o__Agaricales; f__Cortinariaceae; g__Cortinarius	0.161126	0	0	0.00911079	0	0	0	0	0	0	0	0	0.0144543	0	0.0114358	0	0	0	0.00583737	0	0	0	0	0	0	0	0	0	0	0	0	0	0	0	0	0	0	0	0	0	0	0	0	0	0	0	0	0	0
ASV1450: p__Mucoromycota; c__Endogonomycetes; o__Endogonales; f__Endogonaceae; g__Endogone	0	0	0	0	0	0	0	0	0	0	0	0	0	0	0	0	0	0	0	0	0	0	0	0	0	0	0	0	0	0	0	0	0	0	0	0	0	0	0	0	0	0	0	0	0	0	0	0	0
ASV1451: p__Ascomycota; c__Xylonomycetes; o__GS34; o__GS34; o__GS34	0	0	0	0	0	0	0	0	0	0	0	0	0	0	0	0	0	0	0	0	0	0	0	0	0	0	0	0	0	0	0	0	0	0	0	0	0	0	0	0	0	0	0	0	0	0	0	0	0
ASV1452: p__Basidiomycota; c__Agaricomycetes; o__Agaricomycetes_ord_Incertae_sedis; f__Agaricomycetes_fam_Incertae_sedis; g__Xenasmatella	0	0	0	0	0	0	0	0	0	0	0	0	0	0	0	0	0	0	0	0	0	0	0	0	0	0	0	0	0	0	0	0	0	0	0	0	0	0	0	0	0	0	0	0	0	0	0	0	0
ASV1453: p__Ascomycota; p__Ascomycota; p__Ascomycota; p__Ascomycota; p__Ascomycota	0	0	0	0	0	0	0	0	0	0	0	0	0	0	0	0	0	0	0	0	0	0	0	0	0	0	0	0	0	0	0	0	0	0	0	0	0	0	0	0	0	0	0	0	0	0	0	0	0.0073416
ASV1454: p__Basidiomycota; c__Agaricomycetes; o__Russulales; f__Russulaceae; g__Lactarius	0	0	0	0	0	0	0	0	0	0	0	0	0	0	0	0	0	0	0	0	0	0	0	0	0	0	0	0	0	0	0	0	0	0	0	0	0	0	0	0	0	0	0	0	0	0	0	0	0
ASV1455: p__Basidiomycota; c__Agaricomycetes; o__Russulales; f__Russulaceae; g__Russula	0	0	0	0	0	0	0	0	0	0	0	0	0	0	0	0	0	0	0	0	0	0	0	0	0	0	0	0	0	0	0	0	0	0	0	0	0	0	0	0	0	0	0	0	0	0	0	0	0
ASV1456: p__Basidiomycota; c__Agaricomycetes; o__Hymenochaetales; f__Hymenochaetaceae; g__Coltricia	0	0	0	0	0	0	0	0	0	0	0	0	0	0	0	0	0	0	0	0	0	0	0	0	0	0	0	0	0	0	0	0	0	0	0	0	0	0	0	0	0	0	0	0	0	0	0	0	0
ASV1457: p__Basidiomycota; c__Agaricomycetes; c__Agaricomycetes; c__Agaricomycetes; c__Agaricomycetes	0	0	0	0	0	0	0	0	0	0	0	0	0	0	0	0	0	0	0	0	0	0	0	0	0	0	0	0	0	0	0	0	0	0	0	0	0	0	0	0	0	0	0	0	0	0	0	0	0
ASV1458: p__Basidiomycota; c__Agaricomycetes; o__Atheliales; f__Tylosporaceae; g__Tylospora	0	0	0	0	0	0	0	0	0	0	0	0	0	0	0	0	0	0	0	0	0	0	0	0	0	0	0	0	0	0	0	0	0.0879353	0	0	0	0	0	0	0	0	0	0	0	0	0	0	0	0
ASV1459: p__Basidiomycota; c__Agaricomycetes; o__Agaricales; f__Cortinariaceae; g__Cortinarius	0	0	0	0	0	0	0	0	0	0	0	0	0	0	0	0	0	0	0	0	0	0	0	0	0	0	0	0	0	0	0	0	0	0	0	0	0	0.0201678	0	0	0	0	0	0	0	0	0	0	0
ASV145: p__Basidiomycota; c__Agaricomycetes; o__Sebacinales; f__Sebacinaceae; g__Sebacina	0	0	0	0	0	0	0	0	0	0	0	0	0	0	0	0	0	0	0	0	0	0	0	0	0	0	0	0	0	0	0	0	0	0	0	0	0	0	0	0	0	0	0	0	0	0	0	0	0
ASV1460: p__Basidiomycota; c__Agaricomycetes; o__Tremellodendropsidales; o__Tremellodendropsidales; o__Tremellodendropsidales	0	0	0	0	0	0	0	0	0	0	0	0	0	0	0	0	0	0	0	0	0	0	0	0	0	0	0	0	0	0	0	0	0	0	0	0	0	0	0	0	0	0	0	0	0	0	0	0	0
ASV1461: p__Basidiomycota; c__Agaricomycetes; o__Agaricales; f__Inocybaceae; g__Inocybe	0	0	0	0	0	0	0	0	0	0	0	0	0	0	0	0	0	0	0	0	0	0	0	0	0	0	0	0	0	0	0	0	0	0	0	0	0	0	0	0	0	0	0	0	0	0	0	0	0
ASV1462: p__Ascomycota; c__Leotiomycetes; o__Helotiales; o__Helotiales; o__Helotiales	0	0	0	0	0	0	0	0	0	0	0	0	0	0	0	0	0	0	0	0	0	0	0	0	0	0	0	0	0	0	0	0	0	0	0	0	0	0	0	0	0	0	0	0	0	0	0	0	0
ASV1463: p__Basidiomycota; c__Agaricomycetes; o__Sebacinales; o__Sebacinales; o__Sebacinales	0	0	0	0	0	0	0	0	0	0	0	0	0	0	0	0	0	0	0	0	0	0	0.00943775	0	0	0	0	0	0	0	0	0	0	0	0	0	0	0.00806712	0	0	0	0	0	0	0	0	0	0	0
ASV1464: p__Basidiomycota; c__Agaricomycetes; o__Thelephorales; f__Thelephoraceae; g__Tomentellopsis	0	0	0	0	0	0	0	0	0	0	0	0	0	0	0	0	0	0	0	0	0	0	0	0	0	0	0	0	0	0	0	0	0	0	0	0	0	0	0	0	0	0	0	0	0	0	0	0	0
ASV1465: p__Ascomycota; c__Saccharomycetes; o__Saccharomycetales; f__Saccharomycetales_fam_Incertae_sedis; g__Candida	0	0	0	0	0	0	0	0	0	0	0	0	0	0	0	0	0	0	0	0	0	0	0	0	0	0	0	0	0	0	0	0	0	0	0	0	0	0	0	0	0	0	0	0	0	0	0	0	0
ASV1466: p__Basidiomycota; c__Agaricomycetes; o__Russulales; f__Russulaceae; g__Lactarius	0	0	0	0	0	0	0	0	0	0	0	0	0	0	0	0	0	0	0	0	0	0	0	0	0	0	0	0	0	0	0	0	0	0	0	0	0	0	0	0	0	0	0	0	0	0	0	0	0
ASV1467: p__Basidiomycota; c__Agaricomycetes; o__Hymenochaetales; f__Schizoporaceae; g__Xylodon	0	0	0	0	0	0	0	0	0	0	0	0	0	0	0	0	0	0	0	0	0	0	0	0	0	0	0	0	0	0	0	0	0	0	0	0	0	0	0	0	0	0	0	0	0	0	0	0	0
ASV1468: p__Ascomycota; c__Eurotiomycetes; o__Eurotiales; f__Elaphomycetaceae; g__Elaphomyces	0	0	0	0	0	0	0	0	0	0	0	0	0	0	0	0	0	0	0	0	0	0	0	0	0	0	0	0	0	0	0	0	0	0	0	0	0	0	0	0	0	0	0	0	0	0	0	0	0
ASV1469: p__Basidiomycota; c__Microbotryomycetes; o__Leucosporidiales; o__Leucosporidiales; o__Leucosporidiales	0	0	0	0	0	0	0	0	0	0	0	0	0	0	0	0	0	0	0	0	0	0	0	0	0	0	0	0	0	0	0	0	0	0	0	0	0	0.0806712	0	0	0	0	0	0	0	0	0	0	0
ASV146: p__Basidiomycota; c__Agaricomycetes; o__Cantharellales; f__Cantharellales_fam_Incertae_sedis; g__Sistotrema	0	0	0	0	0	0	0	0	0	0	0	0	0	0	0	0	0	0	0	0	0	0	0	0	0	0	0	0	0	0	0	0	0	0	0	0	0	0	0	0	0	0	0	0	0	0	0	0.0320044	0
ASV1470: p__Basidiomycota; c__Agaricomycetes; o__Thelephorales; f__Thelephoraceae; g__Thelephora	0	0	0	0	0	0	0	0	0	0	0	0	0	0	0	0	0	0	0	0	0	0	0	0	0	0	0	0	0	0	0	0	0	0	0	0	0	0	0	0	0	0	0	0	0	0	0	0	0
ASV1471: p__Basidiomycota; c__Agaricomycetes; o__Agaricales; f__Tricholomataceae; g__Mycena	0	0	0	0	0	0	0	0	0	0	0	0	0	0	0	0	0	0	0	0	0	0	0	0	0	0	0	0	0	0	0	0	0	0	0	0	0	0	0	0	0	0	0	0	0	0	0	0	0
ASV1472: k__Fungi;k__Fungi;k__Fungi;k__Fungi;k__Fungi	0	0	0	0	0	0	0	0	0	0	0	0	0	0	0	0	0	0	0	0	0	0	0	0	0	0	0	0	0	0	0	0	0	0	0	0	0	0	0	0	0	0	0	0	0	0	0	0	0
ASV1473: p__Ascomycota; c__Eurotiomycetes; o__Chaetothyriales; f__Herpotrichiellaceae; g__Cladophialophora	0	0	0	0	0	0	0	0	0	0	0	0	0	0	0	0	0	0	0	0	0	0	0	0	0	0	0	0	0	0	0	0	0	0	0	0	0	0	0	0	0	0	0	0	0	0.0154209	0	0	0
ASV1474: p__Basidiomycota; c__Agaricomycetes; o__Agaricales; f__Cortinariaceae; g__Cortinarius	0	0	0	0	0	0	0	0	0	0	0	0	0	0	0	0	0	0	0	0	0	0	0	0	0	0	0	0	0	0	0	0	0	0	0	0	0	0	0	0	0	0	0	0	0	0	0	0	0
ASV1475: p__Basidiomycota; c__Microbotryomycetes; o__Leucosporidiales; f__Leucosporidiaceae; g__Leucosporidium	0	0	0	0	0	0	0	0	0	0	0	0	0	0	0	0	0	0	0	0	0	0.0300038	0	0	0	0	0	0	0	0	0	0	0.0175871	0	0	0	0	0	0	0	0	0	0	0	0	0	0	0	0
ASV1476: p__Mucoromycota; c__Endogonomycetes; o__Endogonales; f__Endogonaceae; g__Endogone	0	0	0	0	0	0	0	0	0	0	0	0	0	0	0	0	0	0	0	0	0	0	0	0	0	0	0	0	0	0	0	0	0	0	0	0	0	0	0	0	0	0	0	0	0	0	0	0	0
ASV1477: p__Basidiomycota; c__Agaricomycetes; o__Agaricales; f__Hygrophoraceae; g__Hygrocybe	0	0	0	0	0	0	0	0	0	0	0	0	0	0	0	0	0	0	0	0	0	0	0	0	0	0	0	0	0	0	0	0	0	0	0	0	0	0	0	0	0	0	0	0	0	0	0	0	0
ASV1478: p__Basidiomycota; c__Agaricomycetes; o__Thelephorales; f__Thelephoraceae; g__Tomentella	0	0	0	0	0	0	0	0	0	0	0	0	0	0	0	0	0	0	0	0	0	0	0	0	0	0	0	0	0	0	0	0	0	0	0	0	0	0	0	0	0	0	0	0	0	0	0	0	0
ASV1479: p__Ascomycota; c__Leotiomycetes; o__Helotiales; f__Hyaloscyphaceae; g__Hyaloscypha	0	0	0	0	0	0	0	0	0	0	0	0	0	0	0	0	0	0	0	0	0	0	0	0	0	0	0	0	0	0	0	0	0	0	0	0	0	0	0	0	0	0	0	0	0	0	0	0	0
ASV147: p__Basidiomycota; c__Agaricomycetes; o__Russulales; f__Russulaceae; g__Lactarius	0	0	0	0	0	0	0	0	0	0	0	0	0	0	0	0	0	0	0	0	0	0	0	0	0	0	0	0	0	0	0	0	0	0	0	0	0	0	0	0	0	0	0	0	0	0	0	14.3654	0
ASV1480: p__Basidiomycota; p__Basidiomycota; p__Basidiomycota; p__Basidiomycota; p__Basidiomycota	0	0	0	0	0	0	0	0	0	0	0	0	0	0	0	0	0	0	0	0	0	0	0	0.0276606	0	0	0	0	0	0	0	0	0	0	0	0	0	0	0	0	0	0	0	0	0	0	0	0	0
ASV1481: p__Ascomycota; p__Ascomycota; p__Ascomycota; p__Ascomycota; p__Ascomycota	0	0	0	0	0	0	0	0	0	0	0	0	0	0	0	0	0	0	0	0	0	0	0	0	0	0	0	0	0	0	0	0	0	0	0	0	0	0	0	0	0	0	0	0	0	0	0	0	0
ASV1482: p__Ascomycota; p__Ascomycota; p__Ascomycota; p__Ascomycota; p__Ascomycota	0	0	0	0	0	0	0	0	0	0	0	0	0	0	0	0	0	0	0	0	0	0	0	0	0	0	0	0	0	0	0	0	0	0	0.0694851	0	0	0	0	0	0	0	0	0	0	0	0	0	0
ASV1483: p__Basidiomycota; c__Agaricomycetes; o__Sebacinales; o__Sebacinales; o__Sebacinales	0	0	0	0	0	0	0	0	0	0	0	0	0	0	0	0	0	0	0	0	0	0	0	0	0	0	0	0	0	0	0	0	0	0	0	0	0	0	0	0	0.00857657	0	0	0	0	0	0	0	0
ASV1484: k__Fungi;k__Fungi;k__Fungi;k__Fungi;k__Fungi	0	0	0	0	0	0	0	0	0	0	0	0	0	0	0	0	0	0	0	0	0	0	0	0	0	0	0	0	0	0	0	0	0	0	0	0	0	0	0	0	0	0	0	0	0	0	0	0	0
ASV1485: p__Calcarisporiellomycota; c__Calcarisporiellomycetes; o__Calcarisporiellales; f__Calcarisporiellaceae; g__Calcarisporiella	0	0	0	0	0	0	0	0	0	0	0	0	0	0	0	0	0	0	0	0	0	0	0	0	0	0	0	0	0	0	0	0	0	0	0	0	0	0	0	0	0	0	0	0	0	0	0	0	0
ASV1486: p__Ascomycota; c__Leotiomycetes; o__Helotiales; o__Helotiales; o__Helotiales	0	0	0	0	0	0	0	0	0	0	0	0	0	0	0	0	0	0	0	0	0	0	0	0.0484061	0	0	0	0	0	0	0	0	0.0131903	0	0	0	0	0	0	0	0	0	0	0	0	0	0	0	0
ASV1487: p__Basidiomycota; c__Agaricomycetes; o__Agaricales; f__Cortinariaceae; g__Cortinarius	0	0	0	0	0	0	0	0	0	0	0	0	0	0	0	0	0	0	0	0	0	0	0	0	0	0	0	0	0	0	0	0	0	0	0	0	0	0	0	0	0	0	0	0	0	0	0	0	0
ASV1488: p__Mortierellomycota; c__Mortierellomycetes; o__Mortierellales; f__Mortierellaceae; g__Mortierella	0	0	0	0	0	0	0	0	0	0	0	0	0	0	0	0	0	0	0	0	0	0	0	0.0207455	0	0	0	0	0	0	0	0	0	0	0	0	0	0	0	0	0	0	0	0	0	0	0	0	0
ASV1489: p__Mortierellomycota; c__Mortierellomycetes; o__Mortierellales; f__Mortierellaceae; g__Mortierella	0	0	0	0	0	0	0	0	0	0	0	0	0	0	0	0	0	0	0	0	0	0	0	0	0	0	0	0	0	0	0	0	0	0	0	0	0	0	0	0	0	0	0	0	0	0	0	0	0
ASV148: p__Basidiomycota; c__Agaricomycetes; o__Trechisporales; f__Hydnodontaceae; g__Trechispora	0	0	0	0	0	0	0	0	0.00982067	0	0	0	0	0	0	0	0.00718804	0.0167527	0.00875606	0.0180645	0.00951045	0	0	0	0	0	0	0	0	0	0	0	0.0351741	0	0	0	0	0.0121007	0	0	0	0	0	0	0	0.00440597	0	0	0
ASV1490: p__Basidiomycota; c__Agaricomycetes; o__Agaricales; f__Cortinariaceae; g__Cortinarius	0	0	0	0	0	0	0	0	0	0	0	0	0	0	0	0	0	0	0	0	0	0	0	0	0	0	0	0	0	0	0	0	0	0	0	0	0	0	0	0	0	0	0	0	0	0	0	0	0
ASV1491: p__Basidiomycota; c__GS27; c__GS27; c__GS27; c__GS27	0	0	0	0	0	0	0	0	0	0	0	0	0	0	0	0	0	0	0	0	0.0166433	0	0	0	0	0	0	0	0	0	0	0	0	0	0	0	0	0	0	0	0	0	0	0	0	0	0	0	0
ASV1492: p__Basidiomycota; c__Agaricomycetes; c__Agaricomycetes; c__Agaricomycetes; c__Agaricomycetes	0	0	0	0	0	0	0	0	0	0	0	0	0	0	0	0	0	0	0	0	0	0	0	0	0	0	0	0	0	0	0	0	0	0	0	0	0	0	0	0	0	0	0	0	0	0	0	0	0
ASV1493: p__Basidiomycota; c__Agaricomycetes; o__Agaricales; f__Cortinariaceae; g__Cortinarius	0	0	0	0	0	0	0	0	0	0	0	0	0	0	0	0	0	0	0	0	0	0	0	0	0	0	0	0	0	0	0	0	0	0	0	0	0	0	0	0	0	0	0	0	0	0	0	0	0
ASV1494: p__Basidiomycota; c__Agaricomycetes; o__Agaricales; f__Inocybaceae; g__Inocybe	0	0	0	0	0	0	0	0	0	0	0	0	0	0	0	0	0	0	0	0	0	0	0	0	0	0	0	0	0	0	0	0	0.0791418	0	0	0	0	0	0	0	0	0	0	0	0	0	0	0	0
ASV1495: k__Fungi;k__Fungi;k__Fungi;k__Fungi;k__Fungi	0	0	0	0	0	0	0	0	0	0	0	0	0	0	0	0	0	0	0	0	0	0	0	0	0	0	0	0	0	0	0	0	0	0	0	0	0	0	0	0	0	0	0	0	0	0	0	0	0
ASV1496: p__Basidiomycota; c__Agaricomycetes; o__Trechisporales; f__Hydnodontaceae; g__Trechispora	0	0	0	0	0	0	0	0	0	0	0	0	0	0	0	0	0	0	0	0	0	0	0	0	0	0	0	0	0	0	0	0	0	0	0	0	0	0	0	0	0	0	0	0	0	0	0	0	0
ASV1497: p__Basidiomycota; c__Agaricomycetes; o__Agaricales; f__Tricholomataceae; g__Xeromphalina	0	0	0	0	0	0	0	0	0	0	0	0	0	0	0	0	0	0	0	0	0	0	0	0	0	0	0	0	0	0	0	0	0	0	0	0.0300451	0	0	0	0	0	0	0	0	0	0	0	0	0
ASV1498: p__Basidiomycota; c__Agaricomycetes; o__Sebacinales; f__Sebacinaceae; g__Sebacina	0	0	0	0	0	0	0	0	0	0	0	0	0	0	0	0	0	0	0	0	0	0	0	0	0	0	0	0	0	0	0	0	0	0	0	0	0	0	0	0	0	0	0	0	0	0	0	0	0
ASV1499: p__Basidiomycota; c__Agaricomycetes; o__Agaricales; f__Strophariaceae; g__Galerina	0	0	0	0	0	0	0	0	0	0	0	0	0	0	0	0	0	0	0	0	0	0	0	0	0	0	0	0	0	0	0	0	0	0	0	0	0	0	0	0	0	0	0	0	0	0	0	0	0
ASV149: p__Basidiomycota; c__GS25; o__GS25; o__GS25; o__GS25	0	0	0	0	0	0	0	0	0.00785654	0	0	0	0	0	0	0	0	0	0	0	0	0	0	0	0	0	0	0	0	0	0	0	0	0	0	0	0	0	0	0	0	0	0	0	0	0	0	0	0
ASV14: p__Basidiomycota; c__Agaricomycetes; o__Agaricales; f__Cortinariaceae; g__Cortinarius	0	0	0	0	0	0	0	0	0	0	0	0	0	0	0	0	0	0	0	0	0	0	1.88283	0	0	0	0	0	17.7144	0	31.4042	0	0	0	22.2316	0.0116842	0	0.0322685	0	0	0	0	0	0	0	0	0	0	0
ASV1500: p__Glomeromycota; c__Glomeromycetes; o__Glomerales; f__Glomeraceae; f__Glomeraceae	0	0	0	0	0	0	0	0	0	0	0	0	0	0	0	0	0	0	0	0	0	0	0	0	0	0	0	0	0	0	0	0	0	0	0	0	0	0	0	0	0	0	0	0	0	0	0	0	0
ASV1501: p__Basidiomycota; c__Agaricomycetes; o__Agaricales; f__Cortinariaceae; g__Cortinarius	0	0	0	0	0	0	0	0	0	0	0	0	0	0	0	0	0	0	0	0	0	0	0	0	0	0	0	0	0	0	0	0	0	0	0	0	0	0	0	0	0	0	0	0	0	0.0198268	0	0	0
ASV1502: p__Basidiomycota; c__Agaricomycetes; o__Agaricales; f__Clavariaceae; f__Clavariaceae	0	0	0	0	0	0	0	0	0	0	0	0	0	0	0	0	0	0	0	0	0	0	0	0	0	0	0	0	0	0	0	0	0	0	0	0	0	0	0	0	0	0	0	0	0	0	0	0	0
ASV1503: p__Mortierellomycota; c__Mortierellomycetes; o__Mortierellales; f__Mortierellaceae; f__Mortierellaceae	0	0	0	0	0	0	0	0	0	0	0	0	0	0	0	0	0	0	0	0	0	0	0	0	0	0	0	0	0	0	0	0	0	0	0	0	0	0	0	0	0	0	0	0	0	0	0	0	0
ASV1504: p__Basidiomycota; c__Agaricomycetes; o__Agaricales; f__Strophariaceae; g__Galerina	0	0	0	0	0	0	0	0	0	0	0	0	0	0	0	0	0	0	0	0	0	0	0	0	0	0	0	0	0	0	0	0	0	0	0	0	0	0	0	0	0	0	0	0	0	0	0	0	0
ASV1505: p__Basidiomycota; c__GS27; c__GS27; c__GS27; c__GS27	0	0	0	0	0	0	0	0	0	0	0	0	0	0	0	0	0	0	0	0	0	0	0	0	0	0	0	0	0	0	0	0	0	0	0	0	0	0	0	0	0	0	0	0	0	0	0	0	0
ASV1506: p__Basidiomycota; c__Agaricomycetes; c__Agaricomycetes; c__Agaricomycetes; c__Agaricomycetes	0	0	0	0	0	0	0	0	0	0	0	0	0	0	0	0	0	0	0	0	0.0237761	0	0	0	0	0	0	0	0	0	0	0	0	0	0	0	0	0	0	0	0	0	0	0	0	0	0	0	0
ASV1507: p__Ascomycota; c__Dothideomycetes; o__Dothideales; f__Dothioraceae; g__Perusta	0	0	0	0	0	0	0	0	0	0	0	0	0.0144543	0	0	0	0	0	0	0	0	0	0	0	0	0	0	0	0	0	0	0	0	0	0	0	0	0	0	0	0	0	0	0	0	0	0	0	0
ASV1508: p__Ascomycota; c__Dothideomycetes; o__Pleosporales; o__Pleosporales; o__Pleosporales	0	0	0	0	0	0	0	0	0	0	0	0	0	0	0	0	0	0	0	0	0	0	0	0	0	0	0	0	0	0	0	0	0	0	0	0	0	0	0	0	0	0	0	0	0	0	0	0	0
ASV1509: p__Ascomycota; p__Ascomycota; p__Ascomycota; p__Ascomycota; p__Ascomycota	0	0	0	0	0	0	0	0	0	0	0	0	0	0	0	0	0	0	0	0	0	0	0	0	0	0	0	0	0	0	0	0	0	0	0	0	0	0	0	0	0	0	0	0	0	0	0	0	0
ASV150: p__Basidiomycota; c__Agaricomycetes; o__Atheliales; f__Pilodermataceae; g__Piloderma	0	0	0	0	0	0	0	0	0	0	1.53846	0	0	0	0	0	0	0	0.0233495	0	0	0.0100013	0	0	0	0	0	0	0	0	0	0	0	0	0	0	0	0	0	0	0	0	0	0	0.055839	0	0	0	0
ASV1510: p__Basidiomycota; c__Agaricomycetes; o__Cantharellales; f__Cantharellales_fam_Incertae_sedis; g__Sistotrema	0	0	0	0	0	0	0	0	0	0	0	0	0	0	0	0	0	0	0.0496177	0	0	0	0	0	0	0	0	0	0	0	0	0	0	0	0	0	0	0	0	0	0	0	0	0	0	0	0	0	0
ASV1511: p__Ascomycota; p__Ascomycota; p__Ascomycota; p__Ascomycota; p__Ascomycota	0	0	0	0.0121477	0	0	0	0	0	0	0	0	0	0	0	0	0	0	0	0	0	0.0150019	0	0	0	0	0	0	0	0	0	0	0	0	0	0	0	0	0	0	0	0	0	0.00709748	0	0	0	0	0
ASV1512: k__Fungi;k__Fungi;k__Fungi;k__Fungi;k__Fungi	0	0	0	0	0	0	0	0	0	0	0	0	0	0	0	0	0	0	0	0	0	0	0	0	0	0	0	0	0	0	0	0	0	0	0	0	0	0	0	0	0	0	0	0	0	0	0	0	0
ASV1513: p__Ascomycota; c__Dothideomycetes; o__Dothideales; f__Dothioraceae; f__Dothioraceae	0	0	0	0	0	0	0	0	0	0	0	0	0	0	0	0	0	0	0	0	0	0	0	0	0	0	0	0	0	0	0	0	0	0	0	0	0	0	0	0.00524233	0	0	0	0	0	0	0	0	0
ASV1514: p__Mucoromycota; c__Umbelopsidomycetes; o__Umbelopsidales; f__Umbelopsidaceae; g__Umbelopsis	0	0	0	0	0	0	0	0	0	0	0	0	0	0	0	0	0	0	0	0	0	0	0	0	0	0	0	0	0	0	0	0	0	0	0	0	0	0	0	0	0	0	0	0	0	0	0	0	0
ASV1515: p__Basidiomycota; c__Agaricomycetes; o__Agaricales; o__Agaricales; o__Agaricales	0	0	0	0	0	0	0	0	0	0	0	0	0	0	0	0	0	0	0	0	0	0	0	0	0	0	0	0	0	0	0	0	0	0	0	0	0	0	0	0	0	0	0	0	0	0	0	0	0
ASV1516: p__Ascomycota; c__Sordariomycetes; o__Hypocreales; f__Ophiocordycipitaceae; g__Haptocillium	0	0	0	0	0	0	0	0	0	0	0	0	0	0	0	0	0	0	0	0	0	0.0150019	0	0	0	0	0	0	0	0	0	0	0	0	0	0	0	0	0	0	0	0	0	0	0	0	0	0	0
ASV1517: p__Ascomycota; c__Leotiomycetes; o__Helotiales; f__Hyaloscyphaceae; f__Hyaloscyphaceae	0	0	0	0	0	0	0	0	0	0.0739536	0	0	0	0	0	0	0	0	0	0	0	0	0	0	0	0	0	0	0	0	0	0	0	0	0	0	0	0	0	0	0	0	0	0	0	0	0	0	0
ASV1518: p__Ascomycota; c__Dothideomycetes; o__Pleosporales; o__Pleosporales; o__Pleosporales	0	0	0	0	0	0	0	0	0	0	0	0	0	0	0	0	0	0	0	0	0	0	0	0	0	0	0	0	0	0	0	0	0.00879353	0	0	0	0	0	0	0	0	0	0	0	0	0	0	0	0
ASV1519: p__Mucoromycota; c__Endogonomycetes; o__Endogonales; f__Endogonaceae; g__Endogone	0	0	0	0	0	0	0	0	0	0	0	0	0	0	0	0	0	0	0	0	0	0	0	0	0	0	0	0	0	0	0	0	0	0	0	0	0	0	0	0	0	0	0	0	0	0	0	0	0
ASV151: p__Ascomycota; c__Sordariomycetes; o__Hypocreales; f__Cordycipitaceae; g__Lecanicillium	0.0367481	0	0	0	0.0911844	0.0707686	0.0194518	0	0.0687447	0	0	0	0.0963623	0.0145507	0.222997	0.140751	0.00575043	0.0670107	0.0204308	0.043871	0.0237761	0.0375047	0.122691	0.435655	0.0382146	0	0.0123006	0.155004	0.0350088	0	0.0379031	0.193748	0.0483644	0.0475156	0.0219427	0.0116842	0.0357611	0.0685705	0.0628122	0.0393174	0.020012	0.0480044	0.105855	0.0124206	0.134784	0.0726984	0.115055	0	0
ASV1520: p__Basidiomycota; c__Tremellomycetes; c__Tremellomycetes; c__Tremellomycetes; c__Tremellomycetes	0	0	0	0	0	0	0	0	0	0	0	0	0	0	0	0	0	0	0	0	0	0	0	0	0	0	0	0	0	0	0	0	0	0	0	0.0283759	0	0	0	0	0	0	0	0	0	0	0	0	0
ASV1521: p__Ascomycota; c__Leotiomycetes; o__Helotiales; o__Helotiales; o__Helotiales	0	0	0	0	0	0	0	0	0	0	0	0	0	0	0	0	0	0	0	0	0	0	0	0	0.0305717	0	0	0	0	0	0	0	0	0	0	0	0	0	0	0	0	0	0	0	0.0250313	0	0	0	0
ASV1522: p__Basidiomycota; c__Agaricomycetes; o__Polyporales; f__Ganodermataceae; g__Ganoderma	0	0	0	0	0	0	0	0	0.0058924	0	0	0	0	0	0	0	0	0	0	0	0	0	0	0	0	0	0.0123006	0	0	0	0	0	0	0	0	0	0	0	0	0	0	0	0	0	0.00385097	0	0	0	0
ASV1523: p__Basidiomycota; c__Agaricomycetes; o__Cantharellales; f__Ceratobasidiaceae; f__Ceratobasidiaceae	0	0	0	0	0	0	0	0	0	0	0	0	0	0	0	0	0	0	0	0	0	0	0	0	0	0	0	0	0	0	0	0	0	0	0	0	0	0	0	0	0	0	0	0	0	0	0	0	0
ASV1524: p__Basidiomycota; c__Cystobasidiomycetes; c__Cystobasidiomycetes; c__Cystobasidiomycetes; c__Cystobasidiomycetes	0	0	0	0	0	0	0	0	0	0	0	0	0	0	0	0	0	0	0	0	0	0	0	0.0484061	0	0	0	0	0	0	0	0	0	0	0	0	0	0	0	0	0	0	0	0	0	0	0	0	0
ASV1525: p__Ascomycota; c__Sordariomycetes; o__Hypocreales; f__Cordycipitaceae; f__Cordycipitaceae	0	0	0	0	0	0	0	0	0	0	0	0	0	0	0	0	0	0	0	0	0	0	0	0	0	0	0	0	0	0	0	0	0	0	0	0	0	0	0	0	0	0	0.0325706	0	0	0	0	0	0
ASV1526: p__Ascomycota; p__Ascomycota; p__Ascomycota; p__Ascomycota; p__Ascomycota	0	0	0	0	0	0	0	0	0	0	0	0	0	0	0	0	0	0	0	0	0	0	0	0	0	0	0	0	0	0	0	0	0	0	0	0	0	0	0	0	0	0	0	0	0	0	0	0	0
ASV1527: k__Fungi;k__Fungi;k__Fungi;k__Fungi;k__Fungi	0	0	0	0	0	0	0	0	0	0	0	0	0	0	0	0	0	0	0	0	0	0	0	0	0	0	0	0	0	0	0	0	0	0	0	0	0	0	0	0	0	0	0	0	0	0	0	0	0
ASV1528: p__Basidiomycota; c__Agaricomycetes; o__Sebacinales; f__Sebacinaceae; g__Sebacina	0	0	0	0	0	0	0	0	0	0	0	0	0	0	0	0	0	0	0	0	0	0	0	0	0	0	0	0	0	0	0	0	0	0	0	0	0	0	0	0	0	0	0	0	0	0	0	0	0
ASV1529: p__Ascomycota; c__Eurotiomycetes; o__Chaetothyriales; f__Herpotrichiellaceae; f__Herpotrichiellaceae	0	0	0	0	0	0	0	0	0	0	0	0	0	0	0	0	0	0	0	0	0	0	0	0	0	0	0	0	0	0	0	0	0	0	0	0	0	0	0	0	0	0	0	0	0	0	0	0	0
ASV152: p__Basidiomycota; c__Agaricomycetes; o__Agaricales; f__Hydnangiaceae; g__Laccaria	0	0	0	0	0	0	0	0	0	0	0	0	0	0	0	0	0	0	0	0	0	0	0	0	0	0	0	0	0	0	0	0	0	0	0	0	0	0	0	0	0	0	0	0	0	0	0	0	0
ASV1530: p__Basidiomycota; c__Agaricomycetes; o__Sebacinales; o__Sebacinales; o__Sebacinales	0	0	0	0	0	0	0	0	0	0	0	0	0	0	0	0	0	0	0	0	0	0	0	0	0	0	0	0	0	0	0	0	0	0	0	0	0	0	0	0.015727	0	0	0	0	0	0	0	0	0
ASV1531: p__Ascomycota; c__Eurotiomycetes; o__Chaetothyriales; f__Herpotrichiellaceae; g__Cladophialophora	0	0	0	0	0	0	0	0	0	0	0	0	0	0	0	0	0	0	0	0	0	0	0	0	0	0	0	0	0	0	0	0	0	0	0	0	0	0	0	0	0	0	0	0	0	0	0	0	0
ASV1532: p__Basidiomycota; c__Agaricomycetes; c__Agaricomycetes; c__Agaricomycetes; c__Agaricomycetes	0	0	0	0	0	0	0	0	0	0	0	0	0	0	0	0	0	0	0	0	0	0	0	0	0	0	0	0	0	0	0	0	0	0	0	0	0	0	0	0	0	0	0	0	0	0	0	0	0
ASV1533: p__Ascomycota; c__Leotiomycetes; o__Helotiales; f__Hyaloscyphaceae; f__Hyaloscyphaceae	0	0	0	0	0	0	0	0	0	0	0	0	0	0	0	0	0	0	0	0	0	0	0	0	0	0	0	0	0	0	0	0	0	0	0	0	0	0	0	0	0	0	0	0	0	0	0	0	0
ASV1534: p__Basidiomycota; c__Microbotryomycetes; o__Sporidiobolales; o__Sporidiobolales; o__Sporidiobolales	0	0	0	0	0	0	0	0	0	0	0	0	0	0	0	0	0	0	0	0	0	0	0	0	0	0	0	0	0	0	0	0	0	0	0	0	0	0	0	0	0	0	0	0	0	0	0	0	0
ASV1535: p__Basidiomycota; c__Agaricomycetes; o__Thelephorales; f__Thelephoraceae; g__Tomentella	0	0	0	0	0	0	0	0	0	0	0	0	0	0	0	0	0	0	0	0	0	0	0	0	0	0	0	0	0	0	0	0	0	0	0	0	0	0	0	0	0	0	0	0	0	0	0	0	0
ASV1536: p__Calcarisporiellomycota; c__Calcarisporiellomycetes; o__Calcarisporiellales; f__Calcarisporiellaceae; g__Calcarisporiella	0	0	0	0	0	0	0	0	0	0	0	0	0	0.0363769	0	0	0	0.0100516	0	0	0	0	0	0	0	0	0	0	0	0	0	0	0	0	0	0	0	0	0	0	0	0	0	0	0	0	0	0	0
ASV1537: p__Ascomycota; c__Leotiomycetes; o__Helotiales; f__Hyaloscyphaceae; g__Hyphodiscus	0	0	0	0	0	0	0	0	0	0	0	0	0	0	0	0	0	0	0	0	0	0	0	0	0	0	0	0	0	0	0	0	0	0	0	0	0	0	0	0	0	0	0	0	0	0	0	0	0
ASV1538: k__Fungi;k__Fungi;k__Fungi;k__Fungi;k__Fungi	0	0	0	0	0	0	0	0	0	0	0	0	0	0	0	0	0	0	0	0	0	0	0	0	0	0	0	0	0	0	0	0	0	0	0	0	0	0	0	0	0	0	0	0	0	0	0	0	0
ASV1539: p__Ascomycota; c__Sordariomycetes; o__Hypocreales; o__Hypocreales; o__Hypocreales	0	0	0	0	0	0	0	0	0	0	0	0	0	0	0	0	0	0	0	0	0	0	0	0	0	0	0	0	0	0	0	0	0	0	0	0	0	0	0	0	0	0	0	0	0	0	0	0	0
ASV153: p__Basidiomycota; c__Agaricomycetes; o__Russulales; f__Russulaceae; g__Lactarius	1.99853	0	0	0	0.625265	1.01042	0	0	0	0	0	0	0	0	0	0	0	0	0	0	0	0	0	0	0	0	0	0	0	0	0	0.0129166	0	0	2.09187	0	0	0	0	0	0	0	0	0	0	0	0	0.0274323	0
ASV1540: p__Chytridiomycota; p__Chytridiomycota; p__Chytridiomycota; p__Chytridiomycota; p__Chytridiomycota	0	0	0	0	0	0	0	0	0.00982067	0	0	0	0	0	0	0	0	0.0134021	0	0	0	0	0	0	0	0	0	0	0	0	0	0	0	0	0	0	0	0	0	0	0	0	0	0	0	0	0	0	0
ASV1541: p__Calcarisporiellomycota; c__Calcarisporiellomycetes; o__Calcarisporiellales; f__Calcarisporiellaceae; g__Calcarisporiella	0	0	0	0	0	0	0	0	0	0	0	0	0	0	0	0	0	0	0	0	0	0	0	0	0	0	0	0	0	0	0	0	0	0	0	0	0	0	0	0	0	0	0	0	0	0	0	0	0
ASV1542: p__Basidiomycota; c__Agaricomycetes; o__Agaricales; f__Psathyrellaceae; g__Psathyrella	0	0	0	0	0	0	0	0	0	0	0	0	0	0	0	0	0	0	0	0	0	0	0	0	0	0	0	0	0	0	0	0	0	0	0	0	0	0	0	0	0	0	0	0	0	0	0	0	0
ASV1543: p__Mucoromycota; c__Endogonomycetes; o__GS22; o__GS22; o__GS22	0	0	0	0	0	0	0	0	0	0	0	0	0	0	0	0	0	0	0	0	0	0	0	0	0	0	0	0	0	0	0	0	0	0	0	0	0	0	0	0	0	0	0	0	0	0	0	0.0365764	0
ASV1544: p__Basidiomycota; c__Agaricomycetes; c__Agaricomycetes; c__Agaricomycetes; c__Agaricomycetes	0	0	0	0	0	0	0	0	0	0	0	0	0	0	0	0	0	0	0	0	0	0	0	0	0	0	0	0	0	0	0	0	0	0	0	0	0	0	0	0	0	0	0	0	0	0	0	0	0
ASV1545: p__Basidiomycota; c__Agaricomycetes; o__Sebacinales; o__Sebacinales; o__Sebacinales	0	0	0	0	0	0	0	0	0	0	0	0	0	0	0	0	0	0	0	0	0	0	0	0	0	0	0	0	0	0	0	0	0	0	0	0	0	0	0	0	0	0	0	0	0	0	0	0	0
ASV1546: k__Fungi;k__Fungi;k__Fungi;k__Fungi;k__Fungi	0	0	0	0	0	0	0	0	0	0	0	0	0	0	0	0	0	0	0	0	0	0	0	0	0	0	0	0	0	0	0	0	0	0	0	0	0	0	0	0	0	0	0	0	0	0	0	0	0
ASV1547: p__Ascomycota; c__Eurotiomycetes; o__Chaetothyriales; o__Chaetothyriales; o__Chaetothyriales	0	0	0	0	0	0	0	0	0	0	0	0	0	0	0	0	0	0	0	0	0	0	0	0	0	0	0	0	0	0	0	0	0	0	0	0	0	0	0.0179463	0	0	0	0	0	0	0	0	0	0
ASV1548: p__Ascomycota; c__Eurotiomycetes; o__Chaetothyriales; f__Herpotrichiellaceae; f__Herpotrichiellaceae	0	0	0	0	0	0	0	0	0	0	0	0	0	0	0	0	0	0	0	0	0	0	0	0	0	0	0	0	0	0	0	0	0	0	0	0	0	0	0	0	0	0	0	0	0	0	0	0	0
ASV1549: p__Ascomycota; c__Sordariomycetes; o__Hypocreales; f__Cordycipitaceae; g__Leptobacillium	0	0	0	0	0	0	0	0	0.0176772	0	0	0	0	0	0	0	0	0	0	0	0	0	0	0	0.0382146	0	0	0	0	0	0	0	0	0	0	0	0	0	0	0	0	0.00685777	0	0	0	0	0	0	0
ASV154: p__Basidiomycota; c__Agaricomycetes; o__Agaricales; f__Tricholomataceae; g__Tricholoma	0	0	0	0	0	0	0	0	0	0	0	0	0	0	0	0	0	0	0	0	0	0	0	0	0	15.9181	0	0	0	0	0	0	0	0	0	0	0	0	0	0	0	0	0	0	0	0	2.39123	0	0
ASV1550: p__Basidiomycota; c__Agaricomycetes; o__Agaricomycetes_ord_Incertae_sedis; f__Agaricomycetes_fam_Incertae_sedis; g__Xenasmatella	0	0	0	0	0	0	0	0	0	0	0	0	0	0	0	0	0	0	0	0	0	0	0	0	0	0	0	0	0	0	0	0	0	0	0	0	0	0	0	0	0	0	0	0	0	0	0	0	0
ASV1551: p__Basidiomycota; c__Agaricomycetes; o__Cantharellales; f__Hydnaceae; g__Hydnum	0	0	0	0	0	0	0	0	0	0	0	0	0	0	0	0	0	0	0	0	0	0	0	0	0	0	0	0	0	0	0	0	0	0	0	0	0	0	0	0	0	0	0	0	0	0	0	0	0
ASV1552: p__Ascomycota; c__Leotiomycetes; o__Helotiales; o__Helotiales; o__Helotiales	0	0	0	0	0	0	0	0	0	0	0	0	0	0	0	0	0	0	0	0	0	0	0	0	0	0	0	0	0	0	0	0	0	0	0	0	0	0	0	0	0	0	0	0	0	0	0	0	0
ASV1553: p__Mucoromycota; c__Endogonomycetes; o__GS21; o__GS21; o__GS21	0	0	0	0	0.00976976	0	0	0	0	0	0	0	0	0	0	0	0	0	0	0	0	0	0	0	0	0	0	0	0	0	0	0	0	0	0	0	0	0	0	0	0	0	0	0	0	0	0	0	0
ASV1554: p__Ascomycota; c__Leotiomycetes; o__Helotiales; f__Helotiaceae; g__Mycosymbioces	0	0	0	0	0	0	0	0	0	0	0	0	0	0	0	0	0	0	0	0	0	0	0	0.0622364	0	0	0	0	0	0	0	0	0	0	0	0	0	0	0	0	0	0	0	0	0	0	0	0	0
ASV1555: p__Basidiomycota; c__Agaricomycetes; o__Cantharellales; f__Cantharellales_fam_Incertae_sedis; g__Sistotrema	0	0	0	0	0	0	0	0	0	0	0	0	0	0	0	0	0	0	0	0	0	0	0	0	0	0	0.0369019	0	0	0	0	0	0	0	0.0255998	0	0	0	0	0	0	0	0	0	0	0	0	0	0
ASV1556: p__Ascomycota; c__Sordariomycetes; o__Sordariales; f__Lasiosphaeriaceae; g__Apodus	0	0	0	0	0	0	0	0	0	0	0	0	0	0	0	0	0	0	0	0	0	0	0	0	0	0	0	0	0	0	0	0	0	0	0	0	0	0	0	0	0	0	0	0	0	0	0	0	0
ASV1557: p__Basidiomycota; c__Agaricomycetes; o__Atheliales; f__Tylosporaceae; g__Tylospora	0	0	0	0	0	0	0	0	0	0	0	0	0	0	0	0	0	0	0	0	0	0	0	0	0	0	0	0	0	0	0	0	0	0	0	0	0	0	0	0	0	0	0	0	0	0	0	0	0
ASV1558: p__Ascomycota; c__Sordariomycetes; o__Sordariales; f__Lasiosphaeriaceae; g__Apodus	0	0	0	0	0	0	0	0	0	0	0	0	0	0	0	0	0	0	0	0	0	0	0	0	0	0	0	0	0	0	0	0	0	0	0	0	0	0	0	0	0	0	0	0	0	0	0	0	0
ASV1559: p__Basidiomycota; c__Agaricomycetes; o__Agaricales; f__Cortinariaceae; g__Cortinarius	0	0	0	0	0	0	0	0	0	0	0	0	0	0	0	0	0	0	0	0	0	0	0	0	0	0	0	0	0	0	0	0	0	0	0	0	0	0	0	0	0	0	0	0	0	0	0	0	0
ASV155: p__Basidiomycota; c__Agaricomycetes; o__Agaricales; f__Cortinariaceae; g__Cortinarius	0	0	0	0	0	0	0	0	0	0	0	0	0	0	0	0	0	0	0	0	0	0	0	0	0	0	0	0	0	0	0	0	0	0	0	0	0	0	0	0	0	0	0	0	0	0	0	16.2354	0
ASV1560: p__Basidiomycota; c__Tremellomycetes; o__Filobasidiales; f__Piskurozymaceae; g__Piskurozyma	0	0	0	0	0	0	0	0	0	0	0	0	0	0	0	0	0	0	0	0	0	0	0	0	0	0	0	0	0	0	0	0	0	0	0	0	0	0	0	0	0	0	0	0	0	0	0	0	0
ASV1561: p__Basidiomycota; c__Agaricomycetes; o__Sebacinales; o__Sebacinales; o__Sebacinales	0	0	0	0	0	0	0	0	0	0	0	0	0	0	0	0	0	0	0	0	0	0	0	0	0	0	0	0	0	0	0	0	0	0	0	0	0	0	0	0	0	0	0	0	0	0	0	0	0
ASV1562: p__Basidiomycota; c__GS27; c__GS27; c__GS27; c__GS27	0	0	0	0	0	0	0	0	0	0	0	0	0	0	0	0	0	0	0	0	0	0	0	0	0	0	0	0	0	0	0	0	0	0	0	0	0	0	0	0	0	0	0	0	0	0	0	0	0
ASV1563: p__Basidiomycota; c__Agaricomycetes; o__Agaricales; f__Clavariaceae; f__Clavariaceae	0	0	0	0	0	0	0	0	0	0	0	0	0	0	0	0	0	0	0	0	0	0	0	0	0	0	0	0	0	0	0	0	0	0	0	0	0	0	0	0	0	0	0	0	0	0	0	0	0
ASV1564: p__Basidiomycota; c__Agaricomycetes; o__Cantharellales; f__Clavulinaceae; f__Clavulinaceae	0	0	0	0	0	0	0	0	0	0	0	0	0	0	0.0428841	0	0	0	0	0	0	0	0	0	0	0	0	0	0	0	0	0	0	0	0	0	0	0	0	0	0	0	0	0	0	0	0	0	0
ASV1565: p__Basidiomycota; c__Agaricomycetes; o__Agaricales; f__Tricholomataceae; g__Mycena	0	0	0	0	0	0	0	0	0	0	0	0	0	0	0	0	0	0	0	0	0	0	0	0	0	0	0	0	0	0	0	0	0	0	0	0	0	0	0	0	0	0	0	0	0	0	0	0	0
ASV1566: p__Ascomycota; c__Leotiomycetes; o__Helotiales; f__Helotiaceae; g__Mniaecia	0	0	0	0	0	0	0	0	0	0	0	0	0	0	0	0	0	0	0	0	0	0	0	0	0	0	0	0	0	0	0	0	0	0	0	0	0	0	0	0	0	0	0	0	0	0	0	0	0
ASV1567: p__Ascomycota; c__Saccharomycetes; o__Saccharomycetales; o__Saccharomycetales; o__Saccharomycetales	0	0	0	0	0	0	0	0	0	0	0	0	0	0	0	0	0	0	0	0	0	0	0	0	0	0	0	0	0	0	0	0	0	0	0	0	0	0	0	0	0	0	0	0	0	0	0	0	0
ASV1568: p__Basidiomycota; c__Agaricomycetes; o__Agaricales; f__Cortinariaceae; g__Cortinarius	0	0	0	0	0	0	0	0	0	0	0	0	0	0	0	0	0	0.0368559	0	0	0	0	0	0	0	0	0	0	0	0	0	0	0	0	0	0	0	0	0	0	0	0	0	0	0.00770194	0	0	0	0
ASV1569: p__Basidiomycota; c__Agaricomycetes; o__Agaricales; f__Pleurotaceae; f__Pleurotaceae	0	0	0	0	0	0	0	0	0	0	0	0	0	0	0	0	0	0.0100516	0.00583737	0	0	0.0250031	0	0	0	0	0	0	0	0	0	0	0	0	0	0	0	0	0	0	0	0	0	0	0	0	0	0	0
ASV156: p__Basidiomycota; c__Agaricomycetes; o__Agaricales; f__Cortinariaceae; g__Cortinarius	0	0	0	0.0151846	0	0	0	0	0	0	0	0	0	0	0	0	0	0	0	0	0	0	0	0	0	0.838545	0	0	0	0	0	0	0	0	0	0	0	0	0	0	0	0	0	0	0	0	1.0911	0	0
ASV1570: p__Ascomycota; p__Ascomycota; p__Ascomycota; p__Ascomycota; p__Ascomycota	0	0	0	0	0	0	0	0	0	0	0	0	0	0	0	0	0	0	0	0	0	0	0	0	0	0	0	0	0	0	0	0	0	0	0	0	0	0	0	0	0	0	0	0	0	0	0	0	0
ASV1571: p__Basidiomycota; c__Microbotryomycetes; o__Sporidiobolales; o__Sporidiobolales; o__Sporidiobolales	0	0	0	0	0	0	0	0	0	0	0	0	0	0	0	0	0	0	0	0	0	0	0	0	0	0	0	0	0	0	0	0	0	0	0	0	0	0	0	0	0	0	0	0	0	0	0	0	0
ASV1572: p__Basidiomycota; c__Agaricomycetes; o__Thelephorales; f__Thelephoraceae; g__Tomentellopsis	0	0	0	0	0	0	0	0	0	0	0	0	0	0	0	0	0	0	0	0	0	0	0	0	0	0	0	0	0	0	0	0	0	0	0	0	0	0	0	0	0	0	0	0	0	0	0	0	0
ASV1573: p__Ascomycota; p__Ascomycota; p__Ascomycota; p__Ascomycota; p__Ascomycota	0	0	0	0	0	0	0	0	0	0	0	0	0	0	0	0	0	0	0	0	0	0	0	0	0	0	0	0	0	0	0	0	0	0	0	0	0	0	0	0	0	0	0	0	0	0	0	0	0
ASV1574: p__Basidiomycota; c__Agaricomycetes; o__Sebacinales; o__Sebacinales; o__Sebacinales	0	0	0	0	0	0	0	0	0	0	0	0	0	0	0	0	0	0	0	0	0	0	0	0	0	0	0	0	0	0	0	0	0	0	0	0	0	0	0.0269195	0	0	0	0	0	0	0	0	0	0
ASV1575: p__Ascomycota; c__Leotiomycetes; o__Helotiales; f__Helotiaceae; g__Meliniomyces	0	0	0	0	0	0	0	0	0.0137489	0	0	0	0	0	0	0	0	0	0	0	0	0	0	0	0	0	0	0	0	0	0	0	0	0	0	0	0	0	0.00897317	0	0	0	0	0	0	0.0110149	0	0	0
ASV1576: p__Basidiomycota; c__Agaricomycetes; o__Agaricales; f__Clavariaceae; g__Clavaria	0	0	0	0	0	0	0	0	0	0	0	0	0	0	0	0	0	0	0	0	0	0	0	0	0	0	0	0	0	0	0	0	0	0	0	0	0	0	0	0	0	0	0	0	0	0	0	0	0
ASV1577: p__Ascomycota; c__Leotiomycetes; o__Rhytismatales; f__Rhytismataceae; f__Rhytismataceae	0	0	0	0	0	0	0	0	0	0	0	0	0	0	0	0	0	0	0	0	0	0	0	0	0	0	0	0	0	0	0	0	0	0	0	0	0	0	0	0	0	0	0	0	0	0	0	0	0
ASV1578: p__Ascomycota; c__Leotiomycetes; c__Leotiomycetes; c__Leotiomycetes; c__Leotiomycetes	0	0	0	0	0	0	0	0	0	0	0	0	0	0	0	0	0	0	0	0	0	0	0.0188755	0	0	0	0	0	0	0	0	0	0	0	0	0	0	0	0	0	0	0	0	0	0	0	0	0	0
ASV1579: p__Basidiomycota; c__Agaricomycetes; c__Agaricomycetes; c__Agaricomycetes; c__Agaricomycetes	0	0	0	0	0	0	0	0	0	0	0	0	0	0	0	0	0	0	0	0	0	0	0	0	0.0458575	0	0	0	0	0	0	0	0	0	0	0	0	0	0	0	0	0	0	0	0	0	0	0	0
ASV157: p__Basidiomycota; c__Agaricomycetes; o__Sebacinales; f__Sebacinaceae; g__Sebacina	0	0	0	0	0	0	0	0	0	0	0	0	0	0	0	0	0	0	0	0	0	0	0	0	0	0	0	0	0	0	0	0	0	0	0	0	0	0	0	0	0	0	0	0	0	0	0	0	0
ASV1580: p__Basidiomycota; c__Tremellomycetes; o__Tremellales; f__Phaeotremellaceae; g__Phaeotremella	0	0	0	0	0	0	0	0	0	0	0	0	0	0	0	0	0	0	0	0	0	0	0	0	0	0	0	0	0	0	0	0	0	0	0	0	0	0	0	0	0	0	0	0	0	0	0	0	0
ASV1581: p__Basidiomycota; c__Agaricomycetes; o__Agaricales; f__Strophariaceae; g__Galerina	0	0	0	0	0	0	0	0	0	0	0	0	0	0	0	0	0	0	0	0	0	0	0	0	0	0	0	0	0	0	0	0	0	0	0	0	0	0	0	0	0	0	0	0	0	0	0	0	0
ASV1582: p__Ascomycota; c__Xylonomycetes; o__GS34; o__GS34; o__GS34	0	0	0	0	0	0	0	0	0	0	0	0	0	0	0	0	0	0	0	0	0	0	0	0	0	0	0	0	0	0	0	0	0	0	0	0	0	0	0	0	0	0	0	0	0	0	0	0	0
ASV1583: k__Fungi;k__Fungi;k__Fungi;k__Fungi;k__Fungi	0	0	0	0	0	0	0	0	0	0	0	0	0	0	0	0	0	0	0	0	0	0	0	0	0	0	0	0	0	0	0	0	0	0.101819	0	0	0	0	0	0	0	0	0	0	0	0	0	0	0
ASV1584: p__Basidiomycota; c__Agaricomycetes; o__Tremellodendropsidales; o__Tremellodendropsidales; o__Tremellodendropsidales	0	0	0	0	0	0	0	0	0	0	0	0	0	0	0	0	0	0	0	0	0	0	0	0	0	0	0	0	0	0	0	0	0	0	0	0	0	0	0	0	0	0	0	0	0	0	0	0	0
ASV1585: p__Basidiomycota; c__Agaricomycetes; o__Atheliales; f__Pilodermataceae; g__Piloderma	0	0	0	0	0	0	0	0	0	0	0	0	0	0	0	0	0	0	0	0	0	0	0	0	0	0	0	0	0	0	0	0	0	0	0	0	0	0	0	0.0393174	0	0	0	0	0	0	0	0	0
ASV1586: p__Ascomycota; c__Dothideomycetes; o__Mytilinidales; f__Gloniaceae; g__Cenococcum	0	0	0	0	0	0	0	0	0	0	0	0	0	0	0	0	0	0	0	0	0	0	0	0	0	0	0	0	0	0	0	0	0	0	0	0	0	0	0	0	0	0	0	0	0	0	0	0	0
ASV1587: p__Basidiomycota; c__Agaricomycetes; c__Agaricomycetes; c__Agaricomycetes; c__Agaricomycetes	0	0	0	0	0	0	0	0	0	0	0	0	0	0	0	0	0	0	0	0	0	0	0	0	0	0	0	0	0	0	0	0	0	0	0	0	0	0	0	0	0	0	0	0	0	0	0.0287637	0	0
ASV1588: p__Basidiomycota; c__Agaricomycetes; o__Agaricales; f__Cortinariaceae; g__Cortinarius	0	0	0	0	0	0	0	0	0	0	0	0	0	0	0	0	0	0	0	0	0	0	0	0	0	0	0	0	0	0	0	0	0	0	0	0	0	0	0	0	0	0	0	0	0	0	0	0	0
ASV1589: p__Basidiomycota; c__Agaricomycetes; o__Atheliales; f__Atheliaceae; g__Athelia	0	0	0	0	0	0	0	0	0	0	0	0	0	0	0	0	0	0	0	0	0	0	0	0	0	0	0	0	0	0	0	0	0	0	0	0	0	0	0	0	0	0	0	0	0	0	0	0	0
ASV158: p__Ascomycota; c__Pezizomycetes; o__Pezizales; f__Pyronemataceae; g__Wilcoxina	0	0	0	0	0	0	0	0	0	0	0	0	0	0	0	0	0	0	0	0	0	0	0	0	0	0	0	0	0	0	0	0	0	0	0	0	0	0	0	0	0	0	0	0	0	0	0	0	0
ASV1590: p__Basidiomycota; c__Agaricomycetes; o__Sebacinales; f__Sebacinaceae; g__Chaetospermum	0	0	0	0	0	0	0	0	0	0	0	0	0	0	0	0	0	0	0	0	0	0	0	0	0	0	0	0	0	0	0	0	0	0	0	0	0	0	0	0	0	0	0	0	0	0	0	0	0
ASV1591: k__Fungi;k__Fungi;k__Fungi;k__Fungi;k__Fungi	0	0	0	0	0	0	0	0	0.0058924	0	0	0	0	0	0	0	0	0	0	0	0	0	0	0	0	0	0	0	0	0	0	0	0	0	0	0	0	0	0	0	0	0	0	0	0	0	0	0	0
ASV1592: p__Basidiomycota; c__Agaricomycetes; o__Agaricales; f__Amanitaceae; g__Amanita	0	0	0	0	0	0	0	0	0	0	0	0	0	0	0	0	0	0	0	0	0	0	0	0	0	0	0	0	0	0	0	0	0	0	0	0	0	0	0	0	0	0	0	0	0	0	0	0	0
ASV1593: p__Basidiomycota; c__Microbotryomycetes; o__Kriegeriales; f__Kriegeriaceae; g__Phenoliferia	0	0	0	0	0	0	0	0	0	0	0	0	0	0	0	0	0	0	0	0	0	0	0	0	0	0	0	0	0	0	0	0	0	0	0	0	0	0	0	0	0	0	0	0	0	0	0	0	0
ASV1594: p__Ascomycota; c__Leotiomycetes; c__Leotiomycetes; c__Leotiomycetes; c__Leotiomycetes	0	0	0	0	0	0	0	0	0	0	0	0	0	0	0	0	0	0	0	0	0	0	0	0	0	0	0	0	0	0	0	0	0	0	0	0	0	0	0	0	0	0	0	0	0	0	0	0	0
ASV1595: p__Basidiomycota; c__Agaricomycetes; o__Auriculariales; f__Exidiaceae; g__Basidiodendron	0	0	0	0	0	0	0	0	0	0	0	0	0	0	0	0	0	0	0	0	0	0	0	0	0	0	0	0	0	0	0	0	0	0	0	0	0	0	0	0	0	0	0	0	0	0	0	0	0
ASV1596: p__Basidiomycota; c__Agaricomycetes; o__Cantharellales; f__Clavulinaceae; f__Clavulinaceae	0	0	0	0	0	0	0	0	0	0	0	0	0	0	0	0	0	0	0	0	0	0	0	0	0	0	0	0	0	0	0	0	0	0	0	0	0	0	0	0	0	0	0	0	0	0	0	0	0
ASV1597: p__Basidiomycota; c__Microbotryomycetes; c__Microbotryomycetes; c__Microbotryomycetes; c__Microbotryomycetes	0	0	0	0	0	0	0	0	0	0	0	0	0	0	0	0	0	0	0	0.00774194	0	0	0	0	0	0	0	0	0.0225056	0	0	0	0	0	0	0	0	0	0	0	0	0	0	0	0	0	0	0	0
ASV1598: p__Basidiomycota; c__Agaricomycetes; o__Agaricales; f__Strophariaceae; g__Galerina	0	0	0	0	0	0	0	0	0	0	0	0	0	0	0	0	0	0	0	0	0	0	0	0	0	0	0	0	0	0	0	0	0	0	0	0	0	0	0	0	0	0	0	0	0	0	0	0	0
ASV1599: p__Ascomycota; c__Leotiomycetes; o__Helotiales; f__Leotiaceae; g__Gorgomyces	0	0	0	0	0	0	0	0	0	0	0	0	0	0	0	0	0	0	0	0	0	0	0	0	0	0	0	0	0	0	0	0	0	0	0	0	0	0	0	0	0	0	0	0	0	0	0	0	0
ASV159: p__Basidiomycota; c__Agaricomycetes; o__Cantharellales; f__Clavulinaceae; f__Clavulinaceae	0	0	0	0	0	0	0	0	0	0	0	0	0	0	0	0	0	0	0	0	0	0	0	0	0	0	0	0	0	0	0	0	0	0	0	0	0	0	0	0	0	0	24.0453	0	0	0	0	0	0
ASV15: p__Ascomycota; c__Leotiomycetes; o__Helotiales; f__Hyaloscyphaceae; f__Hyaloscyphaceae	5.61115	0	30.2128	20.3748	14.3062	6.16867	0.0291777	0.00762505	0	0	21.6239	7.73944	30.8167	8.22117	0.048602	7.76479	0	5.41111	2.0781	0.00774194	4.14656	0.0150019	1.26466	0	0	0.810119	0.0533027	0	0	8.53365	3.02642	2.50581	0	0.128971	0.175541	0.00834585	20.3481	0.133107	0	0	0	8.95968	0.105855	0.0177437	0.155964	0	0.29339	0.0137162	0
ASV1600: p__Basidiomycota; c__Agaricomycetes; o__Atheliales; f__Tylosporaceae; g__Tylospora	0	0	0	0	0	0	0	0	0	0	0	0	0	0	0	0	0	0	0	0	0	0	0	0	0	0	0	0	0	0	0	0	0.0615547	0	0	0	0	0	0	0	0	0	0	0	0	0	0	0	0
ASV1601: p__Ascomycota; c__Eurotiomycetes; o__Chaetothyriales; f__Herpotrichiellaceae; g__Cladophialophora	0	0	0	0	0	0	0	0	0	0	0	0	0	0	0	0	0	0	0	0	0	0	0	0	0	0	0	0	0	0	0	0	0	0	0	0	0	0	0	0	0	0	0	0	0	0	0	0	0
ASV1602: p__Basidiomycota; c__Agaricomycetes; o__Russulales; f__Stereaceae; g__Aleurodiscus	0	0	0	0	0	0	0	0	0	0	0	0	0	0	0	0	0	0	0	0	0	0	0	0	0	0	0	0	0	0	0	0	0	0	0	0	0	0	0	0	0	0	0	0	0	0	0	0	0
ASV1603: p__Basidiomycota; c__Agaricomycetes; o__Agaricales; f__Entolomataceae; g__Entocybe	0	0	0	0	0	0	0	0	0	0	0	0	0	0	0	0	0	0	0	0	0	0	0	0	0	0	0	0	0	0	0	0	0	0	0	0	0	0	0	0	0	0	0	0	0.0211803	0	0	0	0
ASV1604: k__Fungi;k__Fungi;k__Fungi;k__Fungi;k__Fungi	0	0	0	0	0	0	0	0	0	0	0	0	0	0	0	0	0	0	0	0	0	0	0	0	0	0	0	0	0	0	0	0	0	0	0	0	0	0.00806712	0	0	0	0	0	0	0.0115529	0	0	0	0
ASV1605: p__Basidiomycota; c__Agaricomycetes; o__Agaricales; f__Cortinariaceae; g__Cortinarius	0	0	0	0	0	0	0	0	0	0	0	0	0	0	0	0	0	0	0	0	0	0	0	0	0	0	0	0	0	0	0	0	0	0	0	0	0	0	0	0	0	0	0	0	0	0	0	0	0
ASV1606: p__Basidiomycota; c__Agaricomycetes; o__Agaricales; f__Cortinariaceae; g__Cortinarius	0	0	0	0	0	0	0	0	0	0	0	0	0	0	0	0	0	0	0	0	0	0	0	0	0.107001	0	0	0	0	0	0	0	0	0	0	0	0	0	0	0	0	0	0	0	0	0	0	0	0
ASV1607: p__Ascomycota; c__Dothideomycetes; o__Mytilinidiales; f__Mytilinidiaceae; g__Lophium	0	0	0	0	0	0	0	0	0	0	0	0	0	0	0	0	0	0	0	0	0	0	0	0	0	0	0	0	0	0	0	0	0	0	0	0	0	0	0	0	0	0	0	0	0	0	0	0	0
ASV1608: p__Basidiomycota; c__Agaricomycetes; o__Sebacinales; o__Sebacinales; o__Sebacinales	0	0	0	0	0	0	0	0	0	0	0	0	0	0	0	0	0	0	0	0	0	0	0	0	0	0	0	0	0	0	0	0	0	0	0	0	0	0	0	0	0	0	0	0	0	0	0	0	0
ASV1609: p__Basidiomycota; c__Agaricomycetes; o__Boletales; f__Boletaceae; g__Xerocomus	0	0	0	0	0	0	0	0	0	0	0	0	0	0	0	0	0	0	0	0	0	0	0	0	0	0	0	0	0	0	0	0	0	0	0	0	0	0	0	0	0	0	0	0	0	0	0	0.0640088	0
ASV160: p__Basidiomycota; c__Agaricomycetes; o__Agaricales; f__Clavariaceae; g__Clavaria	0	0	0	0	0	0	0	0	0	0	0	0	0	0	0	0	0	0	0	0	0	0	0	0	0	0	0	0	0	0	0	0	0	0	0	0	0	0	0	0	0	0	0	0	0	0	0	0	0
ASV1610: p__Basidiomycota; c__Agaricomycetes; o__Agaricales; o__Agaricales; o__Agaricales	0	0	0	0	0	0	0	0	0	0	0	0	0	0	0	0	0	0	0	0	0	0	0	0.0691515	0	0	0	0	0	0	0	0	0	0	0	0	0	0	0	0	0	0	0	0	0	0	0	0	0
ASV1611: p__Ascomycota; c__Leotiomycetes; o__Helotiales; o__Helotiales; o__Helotiales	0	0	0	0	0	0	0	0	0	0	0	0	0	0	0	0	0	0	0	0	0	0	0	0	0	0	0	0	0	0	0	0	0	0	0	0	0	0	0	0	0	0	0	0	0	0	0	0	0
ASV1612: p__Basidiomycota; c__Agaricomycetes; o__Atheliales; f__Pilodermataceae; g__Piloderma	0	0	0	0	0	0	0	0	0	0	0	0	0	0	0	0	0	0	0	0	0	0	0	0	0	0	0.0574029	0	0	0	0	0	0	0	0	0	0	0	0	0	0	0	0	0	0	0	0	0	0
ASV1613: p__Mortierellomycota; c__Mortierellomycetes; o__Mortierellales; f__Mortierellaceae; g__Mortierella	0	0	0	0	0	0	0	0	0	0	0	0	0	0	0	0	0	0	0	0	0	0	0	0	0	0	0	0	0	0	0	0	0	0	0	0	0	0.0443692	0	0	0	0	0	0	0	0	0	0	0
ASV1614: p__Ascomycota; c__Sordariomycetes; o__Hypocreales; f__Hypocreales_fam_Incertae_sedis; g__Brachysporium	0	0	0	0	0	0	0	0	0	0	0	0	0	0	0	0	0	0	0	0	0	0	0	0	0	0	0	0	0	0	0	0	0	0	0	0	0	0	0	0	0	0	0	0	0	0	0	0	0
ASV1615: p__Mortierellomycota; c__Mortierellomycetes; o__Mortierellales; f__Mortierellaceae; g__Mortierella	0	0	0	0	0	0	0	0	0	0	0	0	0	0	0	0	0	0	0	0	0	0	0	0	0	0	0	0	0	0	0	0	0	0	0	0	0	0	0	0	0	0	0	0	0	0	0	0	0
ASV1616: p__Chytridiomycota; p__Chytridiomycota; p__Chytridiomycota; p__Chytridiomycota; p__Chytridiomycota	0	0	0	0	0	0	0	0	0	0	0	0	0	0	0	0	0	0	0	0	0	0	0	0	0	0	0	0	0	0	0	0	0	0	0	0	0	0	0	0	0	0	0	0	0	0	0	0	0
ASV1617: p__Glomeromycota; c__Glomeromycetes; o__Glomerales; f__Glomeraceae; f__Glomeraceae	0	0	0	0	0	0	0	0	0	0	0	0	0	0	0	0	0	0	0	0	0	0	0	0	0	0	0	0	0	0	0	0	0	0	0	0	0	0	0	0	0	0	0	0	0	0	0	0	0
ASV1618: p__Basidiomycota; c__Agaricomycetes; o__Thelephorales; f__Thelephoraceae; g__Tomentellopsis	0	0	0	0	0	0	0	0	0	0	0	0	0	0	0	0	0	0	0	0	0	0	0	0	0	0	0	0	0	0	0	0	0	0	0	0	0	0	0	0	0	0	0	0	0	0	0	0	0
ASV1619: p__Basidiomycota; c__Agaricomycetes; o__Agaricales; f__Cortinariaceae; g__Cortinarius	0	0	0	0	0	0	0	0	0	0	0	0	0	0	0	0	0	0	0	0	0	0	0	0	0	0	0	0	0	0	0	0	0	0	0	0	0	0	0	0	0	0	0.113997	0	0	0	0	0	0
ASV161: p__Basidiomycota; c__Agaricomycetes; o__Russulales; f__Russulaceae; g__Lactarius	0	0	0	0	0	2.07588	0	0	0	0	0	0	0	0	0	0	0	0	0	0	0	0	0	0	0	0	0	0	0	0	0	0	0	0	2.55632	0	0	0	0	0	0	0	0	0	0	0	0	0	0
ASV1620: p__Mortierellomycota; c__Mortierellomycetes; o__Mortierellales; f__Mortierellaceae; g__Mortierella	0	0	0	0	0	0	0	0	0	0	0	0	0	0	0	0	0	0	0	0	0	0	0	0	0	0	0	0	0	0	0	0	0	0	0	0	0	0	0	0	0	0	0	0	0	0	0	0	0
ASV1621: p__Basidiomycota; c__Agaricomycetes; o__Agaricales; f__Cortinariaceae; g__Cortinarius	0	0	0	0	0	0	0	0	0	0	0	0	0	0	0	0	0	0	0	0	0	0	0	0	0	0	0	0	0	0	0	0	0	0	0	0	0	0	0	0	0	0	0	0	0	0	0	0	0
ASV1622: p__Ascomycota; c__Leotiomycetes; o__Helotiales; f__Myxotrichaceae; g__Oidiodendron	0	0	0	0	0	0	0	0	0	0	0	0	0	0	0	0	0	0	0	0	0	0	0	0	0	0	0	0	0	0	0	0	0	0	0	0	0	0	0	0	0	0	0	0	0	0	0	0	0
ASV1623: k__Fungi;k__Fungi;k__Fungi;k__Fungi;k__Fungi	0	0	0	0	0	0	0	0	0	0	0	0	0	0	0	0	0	0	0	0	0	0	0	0	0	0	0	0	0	0	0	0	0	0	0	0	0	0	0	0	0	0	0	0	0	0	0	0	0
ASV1624: p__Basidiomycota; c__Agaricomycetes; o__Cantharellales; f__Botryobasidiaceae; g__Botryobasidium	0	0	0	0	0	0	0	0	0	0	0	0	0	0	0	0	0	0	0	0	0	0	0	0	0	0	0	0	0	0	0	0	0	0	0	0	0	0	0	0	0	0	0	0	0	0	0	0	0
ASV1625: p__Ascomycota; c__Eurotiomycetes; o__Chaetothyriales; o__Chaetothyriales; o__Chaetothyriales	0	0	0	0	0	0	0	0	0	0	0	0	0	0.0218261	0	0	0	0	0	0	0	0	0	0	0	0	0	0	0.00750188	0	0	0	0	0	0	0	0	0	0	0	0	0	0	0	0	0	0	0	0
ASV1626: p__Basidiomycota; c__Agaricomycetes; o__Agaricales; f__Cortinariaceae; g__Cortinarius	0	0	0	0	0	0	0	0	0	0	0	0	0	0	0	0	0	0	0	0	0	0	0	0	0	0	0	0	0	0	0.0379031	0	0	0	0	0	0	0	0	0	0	0	0	0	0	0	0	0	0
ASV1627: p__Ascomycota; c__Dothideomycetes; o__Botryosphaeriales; f__Botryosphaeriaceae; g__Neofusicoccum	0	0	0	0	0	0	0	0	0	0	0	0	0	0	0	0	0	0	0	0	0	0.00500063	0	0	0	0	0	0	0	0	0	0	0	0	0	0	0	0	0	0	0	0	0	0	0	0	0	0	0
ASV1628: p__Basidiomycota; p__Basidiomycota; p__Basidiomycota; p__Basidiomycota; p__Basidiomycota	0	0	0	0	0	0	0	0	0	0	0	0	0	0	0	0	0	0	0	0	0	0	0	0	0	0	0	0	0	0	0	0	0	0	0	0	0	0	0	0	0	0	0	0	0	0	0	0	0
ASV1629: k__Fungi;k__Fungi;k__Fungi;k__Fungi;k__Fungi	0	0	0	0	0	0	0.00324196	0	0	0	0	0	0	0	0	0	0	0.0167527	0	0	0	0	0	0	0	0	0	0	0	0	0	0	0	0	0	0	0	0	0	0	0	0	0	0	0	0	0	0	0
ASV162: p__Basidiomycota; c__Agaricomycetes; o__Agaricales; f__Clavariaceae; g__Clavaria	0	0	0	0	0	0	0	0	0	0	0	0	0	0	0	0	0	0	0	0	0	0	0	0	0	0	0	0	0	0	0	0	0	0	0	0	0	0	0	0	0	0	0	0	0	0	0	0	0
ASV1630: p__Basidiomycota; c__Agaricomycetes; o__Thelephorales; f__Thelephoraceae; g__Tomentellopsis	0	0	0	0	0	0	0	0	0	0	0	0	0	0	0	0	0	0	0	0	0	0	0	0	0	0	0	0	0	0	0	0	0	0	0	0	0	0	0	0	0	0	0	0	0	0	0	0	0
ASV1631: p__Basidiomycota; c__Agaricomycetes; o__Cantharellales; f__Cantharellales_fam_Incertae_sedis; g__Sistotrema	0	0	0	0	0	0	0	0	0	0	0	0	0	0	0	0	0	0	0	0	0	0	0	0	0	0	0	0	0	0	0	0	0	0	0	0	0	0	0	0	0	0	0	0	0	0	0	0	0
ASV1632: p__Mortierellomycota; c__Mortierellomycetes; o__Mortierellales; f__Mortierellaceae; g__Mortierella	0	0	0	0	0	0	0	0	0	0	0	0	0	0	0	0	0	0	0	0	0	0	0	0	0	0	0	0	0	0	0	0	0	0	0	0	0	0	0	0	0	0	0	0	0	0	0	0	0
ASV1633: p__Basidiomycota; c__Agaricomycetes; o__Russulales; f__Russulaceae; g__Lactarius	0	0	0	0	0	0	0	0	0	0	0	0	0	0	0	0	0	0	0	0	0	0	0	0	0	0	0	0	0	0	0	0	0	0	0	0	0	0	0	0	0	0	0	0	0	0	0	0	0
ASV1634: p__Basidiomycota; c__Agaricomycetes; o__Agaricales; f__Cortinariaceae; g__Cortinarius	0	0	0	0	0	0	0	0	0	0	0	0	0	0	0	0	0	0	0	0	0	0	0	0	0	0	0	0	0	0	0	0	0	0	0	0	0	0	0	0	0	0	0	0	0	0	0	0	0
ASV1635: p__Ascomycota; c__Leotiomycetes; o__Helotiales; f__Hyaloscyphaceae; f__Hyaloscyphaceae	0	0	0	0	0	0	0	0	0	0	0	0	0	0	0	0	0	0	0	0	0	0	0	0	0	0	0	0	0	0	0	0	0	0	0	0	0	0	0	0	0	0	0	0	0	0	0	0	0
ASV1636: p__Ascomycota; c__Lecanoromycetes; o__Umbilicariales; f__Ropalosporaceae; g__Ropalospora	0	0	0	0	0	0	0	0	0	0	0	0	0	0	0	0	0	0	0	0	0	0	0	0	0	0	0	0	0	0	0	0	0.0351741	0	0.0182855	0	0	0	0	0	0	0	0	0	0	0	0	0	0
ASV1637: p__Basidiomycota; c__Agaricomycetes; o__Tremellodendropsidales; o__Tremellodendropsidales; o__Tremellodendropsidales	0	0	0	0	0	0	0	0	0	0	0	0	0	0	0	0	0	0	0	0	0	0	0	0	0	0	0	0	0	0	0	0	0	0	0	0	0	0	0	0	0	0	0	0	0	0	0	0	0
ASV1638: p__Basidiomycota; c__Agaricomycetes; o__Thelephorales; f__Thelephoraceae; g__Thelephora	0	0	0	0	0	0	0	0	0	0	0	0	0	0	0	0	0	0	0	0	0	0	0	0	0	0	0	0	0	0	0	0	0	0	0	0	0	0	0	0	0	0	0	0	0.0250313	0	0	0	0
ASV1639: p__Ascomycota; c__Pezizomycetes; o__Pezizales; f__Discinaceae; g__Hydnotrya	0	0	0	0	0	0	0	0	0	0	0	0	0	0	0	0	0	0	0	0	0	0	0	0	0	0	0	0	0	0	0	0	0	0	0	0	0	0	0	0	0	0	0	0	0	0	0	0	0
ASV163: p__Basidiomycota; c__Agaricomycetes; o__Cantharellales; f__Cantharellales_fam_Incertae_sedis; g__Sistotrema	0	0	0	0	0	0	0	0	0	0	0	0	0	0	0	0	0	0	0	0	0	0	0	0	0	0	0	0	0	0	0	0	0	0	0	0	0	0	0	0	0	0	0	0	0	0	0	0	0
ASV1640: p__Ascomycota; c__Leotiomycetes; o__Helotiales; f__Helotiaceae; g__Scytalidium	0	0	0	0	0	0	0	0	0	0	0	0	0	0	0	0	0	0	0	0	0	0	0	0	0	0	0	0	0.020005	0	0	0	0	0	0	0	0	0	0	0	0	0	0	0	0	0	0	0	0
ASV1641: p__Basidiomycota; c__Agaricomycetes; o__Agaricales; f__Strophariaceae; f__Strophariaceae	0	0	0	0	0	0	0	0	0	0	0	0	0	0	0	0	0	0	0	0	0	0	0	0	0	0	0	0	0	0	0	0	0	0	0	0	0	0	0	0	0	0	0	0	0	0	0	0	0
ASV1642: p__Basidiomycota; c__Geminibasidiomycetes; o__Geminibasidiales; o__Geminibasidiales; o__Geminibasidiales	0	0	0	0	0	0	0	0	0	0	0	0	0	0	0	0	0	0	0	0	0	0	0	0	0	0	0	0	0	0	0	0	0	0	0	0	0	0	0	0	0	0	0	0	0	0	0	0	0
ASV1643: p__Ascomycota; c__Eurotiomycetes; o__Chaetothyriales; f__Herpotrichiellaceae; f__Herpotrichiellaceae	0	0	0	0	0	0	0	0	0	0	0	0	0	0	0	0	0	0	0	0	0	0	0	0	0	0	0	0	0	0	0	0	0	0	0	0	0	0	0	0	0	0	0	0	0	0	0	0	0
ASV1644: p__Basidiomycota; c__Agaricomycetes; o__Thelephorales; f__Thelephoraceae; g__Tomentellopsis	0	0	0	0	0	0	0	0	0	0	0	0	0	0	0	0	0	0	0	0	0	0	0	0	0	0	0	0	0	0	0	0	0	0	0	0	0	0	0	0	0	0	0	0	0	0	0	0	0
ASV1645: p__Basidiomycota; c__Tremellomycetes; o__Cystofilobasidiales; f__Mrakiaceae; g__Krasilnikovozyma	0	0	0	0	0	0	0	0	0	0	0	0	0	0	0	0	0	0	0	0	0	0	0	0	0	0	0	0	0	0	0	0	0	0	0	0	0	0	0	0	0	0	0	0	0	0	0	0	0
ASV1646: k__Fungi;k__Fungi;k__Fungi;k__Fungi;k__Fungi	0	0	0	0	0	0	0	0	0	0	0	0	0	0	0	0	0	0	0	0	0	0	0	0	0	0	0	0	0	0	0	0	0	0	0	0	0	0	0	0	0	0	0	0	0	0	0	0	0
ASV1647: p__Basidiomycota; c__Agaricomycetes; o__Hymenochaetales; f__Hymenochaetaceae; g__Coltricia	0	0	0	0	0	0	0	0	0	0	0	0	0	0	0	0	0	0	0	0	0	0	0	0	0	0	0	0	0	0	0	0	0	0	0	0	0.0178806	0	0	0	0	0	0	0	0	0	0	0	0
ASV1648: p__Ascomycota; c__Geoglossomycetes; o__Geoglossales; f__Geoglossaceae; g__Glutinoglossum	0	0	0	0	0	0	0	0	0	0	0	0	0	0	0	0	0	0	0	0	0	0	0	0	0	0	0	0	0	0	0	0	0	0	0	0	0	0	0	0	0	0	0	0	0	0	0	0	0
ASV1649: p__Basidiomycota; c__Agaricomycetes; o__Sebacinales; o__Sebacinales; o__Sebacinales	0	0	0	0	0	0	0	0	0	0	0	0	0	0	0	0	0	0	0	0	0	0	0	0	0	0	0	0	0	0	0	0	0	0	0	0	0	0	0	0	0	0	0	0	0	0	0	0	0
ASV164: p__Basidiomycota; c__Agaricomycetes; o__Sebacinales; f__Sebacinaceae; g__Sebacina	0	0	0	0	0	0	0	0	0	0	0	0	0	0	0	0	0	0	0	0	0	0	0	0	0	0	0	0	0	0	0	0	0	0	0	0	0	0	0	0	0	0	0	0	0	0	0	1.27103	0
ASV1650: p__Basidiomycota; c__Agaricomycetes; o__Agaricales; f__Cortinariaceae; g__Cortinarius	0	0	0	0	0	0	0	0	0	0	0	0	0	0	0	0	0	0	0	0	0	0	0	0	0	0	0	0	0	0	0	0	0	0	0	0	0	0	0	0	0	0	0	0	0	0	0.0249286	0	0
ASV1651: p__Basidiomycota; c__Agaricomycetes; o__Agaricales; f__Cortinariaceae; g__Cortinarius	0	0	0	0	0	0	0	0	0	0	0	0	0	0	0	0	0	0	0	0	0	0	0	0	0	0	0	0	0	0	0	0	0	0	0	0	0	0	0	0	0	0	0	0	0	0	0	0	0
ASV1652: p__Basidiomycota; c__Agaricomycetes; o__Tremellodendropsidales; o__Tremellodendropsidales; o__Tremellodendropsidales	0	0	0	0	0	0	0	0	0	0	0	0	0	0	0	0	0	0	0	0	0	0	0	0	0	0	0	0	0	0	0	0	0	0	0	0	0	0	0	0	0	0	0	0	0	0	0	0	0
ASV1653: p__Basidiomycota; c__Microbotryomycetes; o__Microbotryomycetes_ord_Incertae_sedis; f__Chrysozymaceae; g__Pseudohyphozyma	0	0	0	0	0	0	0	0	0	0	0	0	0	0	0	0	0	0	0	0	0	0	0	0	0	0	0	0	0	0	0	0	0	0	0	0	0	0	0	0	0	0	0	0	0	0	0	0	0
ASV1654: p__Basidiomycota; c__Agaricomycetes; o__Agaricales; f__Cortinariaceae; g__Cortinarius	0	0	0	0	0	0	0	0	0	0	0	0	0	0	0	0	0	0	0	0	0	0	0	0	0	0	0	0	0	0	0	0	0	0	0	0	0	0	0	0	0	0	0	0	0	0	0	0	0
ASV1655: p__Mortierellomycota; c__Mortierellomycetes; o__Mortierellales; f__Mortierellaceae; g__Mortierella	0	0	0	0	0	0	0	0	0	0	0	0	0	0	0	0	0	0	0	0	0	0	0	0	0	0	0	0	0	0	0	0	0	0	0	0	0	0	0	0	0	0	0	0	0	0	0	0	0
ASV1656: p__Mucoromycota; c__Endogonomycetes; c__Endogonomycetes; c__Endogonomycetes; c__Endogonomycetes	0	0	0	0	0	0	0	0	0	0	0	0	0	0	0	0	0	0	0	0	0	0	0	0	0	0	0	0	0	0	0	0	0	0	0	0	0	0	0	0	0	0	0	0	0	0	0	0	0
ASV1657: p__Basidiomycota; c__GS27; c__GS27; c__GS27; c__GS27	0	0	0	0	0	0	0	0	0	0	0	0	0	0	0	0	0	0	0	0	0	0.0300038	0	0	0	0	0	0	0	0	0	0	0	0	0	0	0	0	0	0	0	0	0	0	0	0	0	0	0
ASV1658: p__Ascomycota; c__Eurotiomycetes; o__Phaeomoniellales; f__Phaeomoniellaceae; g__Phaeomoniella	0	0	0	0.0121477	0	0	0	0	0	0	0	0	0	0	0	0	0	0	0	0	0	0.0150019	0	0	0	0	0	0	0	0	0	0	0	0	0	0	0	0	0	0	0	0	0	0	0	0	0	0	0
ASV1659: k__Fungi;k__Fungi;k__Fungi;k__Fungi;k__Fungi	0	0	0	0	0	0	0	0	0	0	0	0	0	0	0	0	0	0	0	0	0	0	0	0	0	0	0	0	0	0	0	0	0	0	0	0	0	0	0	0	0	0	0	0	0	0	0	0	0
ASV165: p__Basidiomycota; c__Agaricomycetes; o__Agaricales; o__Agaricales; o__Agaricales	0	0	0	0	0	0	0	0	0	0	0	0	0	0	0	0	0	0	0	0	0	0	0	0.165964	0.0458575	0	5.09656	0	0	0	0	0	0.158284	0	0	0	0	0	0	0	0	0	0	0	0	0	0	0	0
ASV1660: p__Basidiomycota; c__GS27; c__GS27; c__GS27; c__GS27	0	0	0	0	0	0	0	0	0	0	0	0	0	0	0	0	0	0	0	0	0	0	0	0	0	0	0	0	0	0	0	0	0.0527612	0	0	0	0	0	0	0	0	0	0	0	0	0	0	0	0
ASV1661: p__Mucoromycota; c__Endogonomycetes; o__Endogonales; f__Endogonaceae; g__Endogone	0	0	0	0	0	0	0	0	0	0	0	0	0	0	0	0	0	0	0	0	0	0	0	0	0	0	0	0	0	0	0	0	0	0	0	0	0	0	0	0	0	0	0	0	0	0	0	0	0
ASV1662: p__Ascomycota; c__Dothideomycetes; o__Pleosporales; f__Sporormiaceae; g__Preussia	0	0	0	0	0	0	0	0	0	0	0	0	0	0	0	0	0	0	0	0	0	0	0	0	0	0	0	0	0	0	0	0	0	0	0	0	0	0	0	0	0	0	0	0	0	0	0	0	0
ASV1663: p__Ascomycota; c__Leotiomycetes; o__Helotiales; o__Helotiales; o__Helotiales	0	0	0	0	0	0	0	0	0	0	0	0	0	0	0	0	0	0	0	0	0	0	0	0	0	0	0	0	0	0	0	0	0	0	0	0	0	0	0	0	0	0	0	0	0	0	0	0	0
ASV1664: p__Basidiomycota; c__Agaricomycetes; o__Polyporales; f__Ganodermataceae; g__Perenniporia	0	0	0	0	0	0	0	0	0	0	0	0	0	0	0	0	0	0	0	0	0	0	0	0	0	0	0	0	0	0	0	0	0	0	0	0	0	0	0	0	0	0	0	0	0	0	0	0	0
ASV1665: p__Basidiomycota; c__Agaricomycetes; o__Cantharellales; f__Clavulinaceae; f__Clavulinaceae	0	0	0	0	0	0	0	0	0	0	0	0	0	0	0	0	0	0	0	0	0	0	0	0.0138303	0	0	0	0	0	0	0	0	0	0	0	0	0	0	0	0.0104847	0	0	0	0	0.0115529	0	0	0	0
ASV1666: p__Basidiomycota; c__Agaricomycetes; c__Agaricomycetes; c__Agaricomycetes; c__Agaricomycetes	0	0	0	0	0	0	0	0	0	0	0	0	0	0	0	0	0	0	0	0	0	0	0	0	0	0	0	0	0	0	0	0	0	0	0	0	0	0	0	0	0	0	0	0	0	0	0	0	0
ASV1667: p__Basidiomycota; c__Microbotryomycetes; o__Leucosporidiales; f__Leucosporidiaceae; g__Leucosporidium	0	0	0	0	0	0	0	0	0	0	0	0	0	0	0	0	0	0	0	0	0	0	0	0	0	0	0	0	0	0	0	0	0	0	0	0	0	0	0	0	0	0	0	0	0	0	0	0	0
ASV1668: p__Ascomycota; c__Eurotiomycetes; o__Chaetothyriales; o__Chaetothyriales; o__Chaetothyriales	0	0	0	0	0	0	0	0	0	0	0	0	0	0	0	0	0	0	0	0	0	0	0	0	0	0	0	0	0	0	0	0	0	0	0	0	0	0	0	0	0	0	0	0	0	0	0	0	0
ASV1669: p__Basidiomycota; c__Microbotryomycetes; o__Microbotryomycetes_ord_Incertae_sedis; f__Chrysozymaceae; g__Pseudohyphozyma	0	0	0	0	0	0	0	0	0	0	0	0	0	0	0	0	0	0	0	0	0	0	0	0	0	0	0	0	0	0	0	0	0	0	0	0	0	0	0	0	0	0	0	0	0	0	0	0	0
ASV166: p__Basidiomycota; c__Agaricomycetes; o__Agaricales; f__Tricholomataceae; g__Mycena	0.025441	0	0	0	0	0	0	0	0	0	0	0	0	0.116406	0	0.101654	0.0488787	0	0.00875606	0	0.0356642	0	0.0353915	0	1.1388	0.0994883	0.0164008	0	0	0	0	0	0	0.135759	1.1081	0.113504	0	0	0.0658032	0	0	0.171444	0.048856	0.00887185	0	0	0.0115055	0.0182882	0
ASV1670: p__Ascomycota; c__Eurotiomycetes; o__Chaetothyriales; o__Chaetothyriales; o__Chaetothyriales	0	0	0	0	0	0	0	0	0	0	0	0	0	0	0	0	0	0	0	0	0	0	0	0	0	0	0	0	0	0	0	0	0	0	0	0	0	0	0	0	0	0	0	0	0	0	0	0	0
ASV1671: p__Basidiomycota; p__Basidiomycota; p__Basidiomycota; p__Basidiomycota; p__Basidiomycota	0	0	0	0	0	0	0	0	0	0	0	0	0	0	0	0	0	0	0	0	0	0	0	0	0	0	0	0	0	0	0	0	0	0	0	0	0	0	0	0	0	0	0	0	0	0	0	0	0
ASV1672: p__Basidiomycota; c__Agaricomycetes; o__Boletales; f__Hygrophoropsidaceae; g__Hygrophoropsis	0	0	0	0	0	0	0	0	0	0	0	0	0	0	0	0	0	0	0	0	0	0	0	0	0	0	0	0	0	0	0	0	0	0	0	0	0	0	0	0	0	0	0	0	0	0	0	0	0
ASV1673: p__Basidiomycota; c__Agaricomycetes; o__Agaricales; f__Tricholomataceae; g__Mycena	0	0	0	0	0	0	0	0	0	0	0	0	0	0	0	0	0	0	0	0	0	0	0	0	0	0	0	0	0	0	0	0	0	0	0	0	0	0	0	0	0	0	0	0	0	0	0	0	0
ASV1674: p__Ascomycota; c__Eurotiomycetes; o__Chaetothyriales; o__Chaetothyriales; o__Chaetothyriales	0	0	0	0	0	0	0	0	0	0	0	0	0	0	0	0	0	0	0	0	0	0	0	0.0829818	0	0	0	0	0	0	0	0	0	0	0	0	0	0	0	0	0	0	0	0	0	0	0	0	0
ASV1675: k__Fungi;k__Fungi;k__Fungi;k__Fungi;k__Fungi	0	0	0	0	0	0	0	0	0	0	0	0	0	0	0	0	0	0	0	0	0	0	0	0	0	0	0	0	0	0	0	0	0	0	0	0	0	0	0	0	0	0	0	0	0	0	0	0	0
ASV1676: p__Basidiomycota; c__Agaricomycetes; c__Agaricomycetes; c__Agaricomycetes; c__Agaricomycetes	0	0	0	0	0	0	0	0	0.00982067	0	0	0	0	0	0	0	0	0	0	0	0	0	0	0	0	0	0	0	0	0	0	0	0	0	0	0	0	0	0	0	0	0	0	0	0	0	0	0	0
ASV1677: p__Glomeromycota; c__Glomeromycetes; o__Glomerales; f__Glomeraceae; f__Glomeraceae	0	0	0	0	0	0	0	0	0	0	0	0	0	0	0	0	0	0	0	0	0	0	0	0	0	0	0	0	0	0	0	0	0	0	0	0	0	0	0	0	0	0	0	0	0	0	0	0	0
ASV1678: p__Basidiomycota; p__Basidiomycota; p__Basidiomycota; p__Basidiomycota; p__Basidiomycota	0	0	0	0	0	0	0	0	0	0	0	0	0	0	0	0	0	0	0	0	0	0	0	0	0	0	0	0	0	0	0	0	0	0	0	0	0	0	0	0	0	0	0	0	0	0	0	0	0
ASV1679: p__Ascomycota; c__Sordariomycetes; o__Sordariales; f__Lasiosphaeriaceae; g__Fimetariella	0	0	0	0	0	0	0	0	0	0	0	0	0	0	0	0	0	0	0	0	0	0	0	0	0	0	0	0	0	0	0	0	0	0	0	0	0	0	0	0	0	0	0	0	0	0	0	0	0
ASV167: p__Basidiomycota; c__Agaricomycetes; o__Agaricales; f__Cortinariaceae; g__Cortinarius	0	0	0	0	0	0	0	0	0	0	0	0	0	0	0	0	0	0	0	0	0	0	0	0	0	0	0	0	0	0	0	0	0	0	0	0	0	0	0	0	0	0	0	0	0	0.00440597	0	0	0
ASV1680: k__Fungi;k__Fungi;k__Fungi;k__Fungi;k__Fungi	0	0	0	0	0	0	0	0	0	0	0	0	0	0	0	0	0	0	0	0	0	0	0	0	0	0	0	0	0	0	0	0	0	0	0	0	0	0	0	0	0	0	0	0	0	0	0	0	0
ASV1681: p__Basidiomycota; c__Agaricomycetes; o__Agaricales; o__Agaricales; o__Agaricales	0	0	0	0	0	0	0	0	0	0	0	0	0	0	0	0	0	0	0	0	0	0	0	0	0	0	0	0	0	0	0	0	0	0	0	0	0	0	0	0	0	0	0	0	0	0	0	0	0
ASV1682: p__Ascomycota; c__Leotiomycetes; o__Helotiales; f__Helotiaceae; g__Meliniomyces	0	0	0	0	0	0	0	0	0	0	0	0	0	0	0	0	0	0	0	0	0	0	0	0	0	0	0	0	0	0	0	0	0	0	0	0	0	0	0	0	0	0	0	0	0	0	0	0	0
ASV1683: p__Basidiomycota; c__Agaricomycetes; o__Agaricales; f__Strophariaceae; g__Pholiota	0	0	0	0	0	0	0	0	0	0	0	0	0	0	0	0	0	0	0	0	0	0	0	0	0	0	0	0	0	0	0	0	0	0	0	0	0	0	0	0	0	0	0	0	0	0	0	0	0
ASV1684: p__Basidiomycota; c__Agaricomycetes; o__Russulales; f__Russulaceae; g__Russula	0	0	0	0	0	0	0	0	0	0	0	0	0	0	0	0	0	0	0	0	0	0	0	0	0	0	0	0	0	0	0	0	0	0	0	0	0	0	0	0	0	0	0	0	0	0	0	0	0
ASV1685: p__Basidiomycota; c__Agaricomycetes; o__Agaricales; f__Cortinariaceae; g__Cortinarius	0	0	0	0	0	0	0	0	0	0	0	0	0	0	0	0	0	0	0	0	0	0	0	0	0	0	0	0	0	0	0	0	0	0	0	0	0	0	0	0	0	0	0	0	0	0	0	0	0
ASV1686: p__Basidiomycota; c__Agaricomycetes; c__Agaricomycetes; c__Agaricomycetes; c__Agaricomycetes	0	0	0	0	0	0	0	0	0	0	0	0	0	0	0	0	0	0	0	0	0	0	0	0	0	0	0	0	0	0	0	0	0	0	0	0	0	0	0	0	0	0	0	0	0	0	0	0	0
ASV1687: p__Basidiomycota; c__Agaricomycetes; o__Agaricales; f__Cortinariaceae; g__Cortinarius	0	0	0	0	0	0	0	0	0	0	0.205128	0	0	0	0	0	0	0	0	0	0	0	0	0	0	0	0	0	0	0	0	0	0	0	0	0	0	0	0	0	0	0	0	0	0	0	0	0	0
ASV1688: p__Ascomycota; c__Leotiomycetes; o__Helotiales; f__Hyaloscyphaceae; g__Hyaloscypha	0	0	0	0	0	0	0	0	0	0	0	0	0	0	0	0	0	0	0	0	0	0	0	0	0	0	0	0	0	0	0	0	0	0	0	0	0	0	0	0	0	0	0	0	0	0	0	0	0
ASV1689: p__Ascomycota; c__Sordariomycetes; o__Hypocreales; o__Hypocreales; o__Hypocreales	0	0	0	0	0	0	0	0	0	0	0	0	0	0	0	0	0	0	0	0	0	0	0	0	0	0	0	0	0	0	0	0	0	0	0	0	0	0	0	0	0	0	0	0	0	0	0	0	0
ASV168: p__Basidiomycota; c__Agaricomycetes; o__Boletales; f__Boletaceae; f__Boletaceae	0	0	0	0	0	0	0	0	0	0	0	0	0	0	0	0	0	0	0	0	0	0	0	0	0	0	0	0	2.95074	0	0	0	0	0	0	0	0	0	0	0	0	1.66301	0	0	0	0.00881193	0	0	0
ASV1690: p__Mucoromycota; c__Umbelopsidomycetes; o__Umbelopsidales; f__Umbelopsidaceae; g__Umbelopsis	0	0	0	0	0	0	0	0	0	0	0	0	0	0	0	0	0	0	0	0	0	0	0	0	0	0	0	0	0	0	0	0	0	0	0	0	0	0	0	0	0	0	0	0	0	0	0	0	0
ASV1691: p__Basidiomycota; c__Agaricomycetes; c__Agaricomycetes; c__Agaricomycetes; c__Agaricomycetes	0	0	0	0	0	0	0	0	0	0	0	0	0	0	0	0	0	0	0	0	0	0	0	0	0	0	0	0	0	0	0	0	0	0	0	0	0	0	0	0	0	0	0	0	0	0	0	0	0
ASV1692: p__Ascomycota; c__Leotiomycetes; o__Rhytismatales; o__Rhytismatales; o__Rhytismatales	0	0	0	0	0	0	0	0	0	0	0	0	0	0	0	0	0	0	0	0	0	0	0	0	0	0	0	0	0	0	0	0	0	0	0	0	0.0238407	0	0	0	0	0	0	0	0	0	0	0	0
ASV1693: p__Mucoromycota; c__Endogonomycetes; o__GS22; o__GS22; o__GS22	0	0	0	0	0	0	0	0	0	0	0	0	0	0	0	0	0	0	0	0	0	0	0	0	0	0	0	0	0	0	0	0	0	0	0	0	0	0	0	0	0	0	0	0	0	0	0	0	0
ASV1694: k__Fungi;k__Fungi;k__Fungi;k__Fungi;k__Fungi	0	0	0	0	0	0	0	0	0	0	0	0	0	0	0	0	0	0	0	0	0	0	0	0	0	0	0	0	0	0	0	0	0	0	0	0	0	0	0	0	0	0	0	0	0	0	0	0	0
ASV1695: p__Basidiomycota; c__Agaricomycetes; o__Agaricales; f__Clavariaceae; g__Mucronella	0	0	0	0	0	0	0	0	0	0	0	0	0	0	0	0	0	0	0	0	0	0	0	0	0	0	0	0	0	0	0.0320718	0	0	0	0	0	0	0	0	0	0	0	0	0	0	0	0	0	0
ASV1696: p__Calcarisporiellomycota; c__Calcarisporiellomycetes; o__Calcarisporiellales; f__Calcarisporiellaceae; g__Calcarisporiella	0	0	0	0	0	0	0	0	0	0	0	0	0	0	0	0	0.00287522	0	0	0	0	0	0	0	0	0	0	0	0	0	0	0	0	0	0	0	0	0	0	0	0	0	0	0	0	0	0.00575275	0	0
ASV1697: p__Ascomycota; c__Eurotiomycetes; o__Chaetothyriales; o__Chaetothyriales; o__Chaetothyriales	0	0	0	0	0	0	0	0	0	0	0	0	0	0	0	0	0	0	0	0	0	0	0	0	0	0	0	0	0	0	0	0	0	0	0	0	0	0	0	0	0	0	0	0	0	0	0	0	0
ASV1698: p__Basidiomycota; c__Agaricomycetes; o__Agaricales; f__Tricholomataceae; g__Mycena	0	0	0	0	0	0	0	0	0	0	0	0	0	0	0	0	0	0	0	0	0	0	0	0	0	0	0	0	0	0	0	0	0	0	0	0	0	0	0	0	0	0	0	0	0	0	0	0	0
ASV1699: p__Mucoromycota; c__Endogonomycetes; c__Endogonomycetes; c__Endogonomycetes; c__Endogonomycetes	0	0	0	0	0	0	0	0	0	0	0	0	0	0	0	0	0	0	0	0	0	0	0	0	0	0	0	0	0	0	0	0	0	0	0	0	0	0	0	0	0	0	0	0	0	0	0	0	0
ASV169: p__Basidiomycota; c__Agaricomycetes; c__Agaricomycetes; c__Agaricomycetes; c__Agaricomycetes	0	0	0	0	0	0	0	0	0	0	0	0	0	0	0	0	0	0	0	0	0	0	0	0	0	0	0	0	0	0	0	0	0	0	0	0	0	0	0	0	0	0	0	0	0	0	0	0	0
ASV16: p__Basidiomycota; c__Agaricomycetes; o__Sebacinales; f__Sebacinaceae; g__Sebacina	0	0	0	0	0	0	0	0	0	0	0.34188	0	0	0	0	26.7623	0	0.00670107	0	0	6.22934	0.0125016	0	0	0	0	0	0	0	0	0	0	0	0	2.07724	0	0	0	0	0	10.7179	0	0.626985	0	0	0	0	0	0
ASV1700: p__Ascomycota; c__Leotiomycetes; o__Helotiales; f__Helotiaceae; g__Meliniomyces	0	0	0	0	0	0	0	0	0	0	0	0	0	0	0	0	0	0	0	0	0	0	0	0	0	0	0	0	0	0	0	0	0	0	0	0	0	0	0	0	0	0	0	0	0	0	0	0	0
ASV1701: p__Basidiomycota; c__Agaricomycetes; o__Russulales; f__Russulaceae; g__Lactarius	0	0	0	0	0	0	0	0	0	0	0	0	0	0	0	0	0	0	0.0321055	0	0	0	0	0	0	0	0	0	0	0	0	0	0	0	0	0	0	0	0	0	0	0	0	0	0	0	0	0	0
ASV1702: p__Ascomycota; c__Sordariomycetes; o__Diaporthales; f__Valsaceae; f__Valsaceae	0	0	0	0	0	0	0	0	0	0	0	0	0	0	0	0	0	0	0	0	0	0	0	0	0	0	0	0	0	0	0	0	0	0	0	0	0	0	0	0	0	0	0	0	0	0	0	0	0
ASV1703: k__Fungi;k__Fungi;k__Fungi;k__Fungi;k__Fungi	0	0	0	0	0	0	0	0	0	0	0	0	0	0	0	0	0	0	0	0	0	0	0	0	0	0	0	0	0	0	0	0	0	0	0	0	0	0	0	0	0	0	0	0	0	0	0	0	0
ASV1704: p__Basidiomycota; c__Agaricomycetes; c__Agaricomycetes; c__Agaricomycetes; c__Agaricomycetes	0	0	0	0	0	0	0	0	0	0	0	0	0	0	0	0	0	0	0	0	0	0	0	0	0	0	0	0	0	0	0	0	0	0	0	0	0	0	0	0	0	0	0	0	0	0	0	0	0
ASV1705: p__Basidiomycota; c__Agaricomycetes; o__Trechisporales; f__Hydnodontaceae; g__Trechispora	0	0	0	0	0	0	0	0	0	0	0	0	0	0	0	0	0	0	0	0	0	0	0	0	0	0	0	0	0	0	0	0	0	0	0	0	0	0	0	0	0	0	0	0	0	0	0	0	0
ASV1706: p__Mortierellomycota; c__Mortierellomycetes; o__Mortierellales; f__Mortierellaceae; g__Mortierella	0	0	0	0	0	0	0	0	0	0	0	0	0	0	0	0	0	0	0	0	0	0.0275034	0	0	0	0	0	0	0	0	0	0	0	0	0	0	0	0	0	0	0	0	0	0	0	0	0	0	0
ASV1707: p__Ascomycota; c__Dothideomycetes; o__Pleosporales; o__Pleosporales; o__Pleosporales	0	0	0.0587544	0	0	0	0	0	0	0	0	0	0	0	0	0	0	0	0	0	0	0.00500063	0	0	0	0	0	0	0	0	0	0	0	0	0	0	0	0	0	0	0	0	0	0	0	0	0	0	0
ASV1708: p__Basidiomycota; c__Agaricomycetes; o__Cantharellales; f__Ceratobasidiaceae; f__Ceratobasidiaceae	0	0	0	0	0	0	0	0	0	0	0	0	0	0	0	0	0	0	0	0	0	0	0	0	0	0	0	0	0	0	0	0	0	0	0	0	0	0	0	0	0	0	0	0	0	0	0	0	0
ASV1709: p__Basidiomycota; c__Agaricomycetes; o__Polyporales; f__Ganodermataceae; g__Ganoderma	0	0	0	0	0	0	0	0	0	0	0	0	0	0	0	0	0	0	0	0	0	0	0	0	0	0	0	0	0	0	0	0	0	0	0	0	0	0	0	0	0	0	0	0	0	0	0	0	0
ASV170: p__Basidiomycota; c__Agaricomycetes; o__Cantharellales; f__Hydnaceae; f__Hydnaceae	0	0	0	0	0	0	0	0	0	0	0	0	0	0	0	0	1.25791	0	0.189715	0	0	0	0	0	0	0	0	0	0	0	0	0	0	0	0	0	0	0	0	0	0	0	0	0	0	0	0	0	0
ASV1710: p__Ascomycota; c__Geoglossomycetes; o__Geoglossales; f__Geoglossaceae; g__Geoglossum	0	0	0	0	0	0	0	0	0	0	0	0	0	0	0	0	0	0	0	0	0	0	0	0	0	0	0	0	0	0	0	0	0	0	0	0	0	0	0	0	0	0	0	0	0	0	0	0	0
ASV1711: p__Ascomycota; c__Dothideomycetes; o__Capnodiales; o__Capnodiales; o__Capnodiales	0	0	0	0	0	0	0	0	0	0	0	0	0	0	0	0	0	0	0	0	0	0	0	0	0	0	0	0	0	0	0	0	0	0	0	0	0	0	0	0	0	0	0	0	0	0	0	0	0
ASV1712: k__Fungi;k__Fungi;k__Fungi;k__Fungi;k__Fungi	0	0	0	0	0	0	0	0	0	0	0	0	0	0	0	0	0	0	0	0	0	0	0	0	0	0	0	0	0	0	0	0	0	0	0	0	0	0	0	0	0	0	0	0	0	0	0	0	0
ASV1713: p__Basidiomycota; c__Pucciniomycetes; o__Pucciniales; f__Coleosporiaceae; g__Chrysomyxa	0	0	0	0	0	0	0	0	0	0	0	0	0	0	0	0	0	0	0	0	0	0	0	0	0	0	0	0	0	0	0	0	0	0	0	0	0	0	0	0	0	0	0	0	0	0	0	0	0
ASV1714: p__Ascomycota; c__Sordariomycetes; o__Hypocreales; f__Clavicipitaceae; f__Clavicipitaceae	0	0	0	0	0	0	0	0	0	0	0	0	0	0	0	0	0	0	0	0	0	0	0	0	0	0	0	0	0	0	0	0	0	0	0	0	0	0	0	0	0	0	0	0	0	0	0	0	0
ASV1715: p__Ascomycota; c__Sordariomycetes; o__Hypocreales; f__Ophiocordycipitaceae; g__Haptocillium	0	0	0	0	0	0	0	0	0.0058924	0	0	0	0	0	0	0	0	0	0	0	0	0	0	0	0	0	0	0	0	0	0	0	0	0	0	0	0	0	0	0	0	0	0	0	0	0	0	0	0
ASV1716: p__Basidiomycota; c__Agaricomycetes; o__Agaricales; f__Tricholomataceae; g__Mycena	0	0	0	0	0	0.00786318	0	0	0	0	0	0	0	0	0	0	0	0	0	0	0	0	0	0	0	0	0	0	0	0	0	0	0	0	0	0	0	0	0	0	0	0	0	0	0	0	0	0	0
ASV1717: p__Basidiomycota; c__Microbotryomycetes; c__Microbotryomycetes; c__Microbotryomycetes; c__Microbotryomycetes	0	0	0	0	0	0.019658	0	0	0	0	0	0	0	0	0	0	0	0	0	0	0	0	0	0	0	0	0	0	0	0	0	0	0	0	0	0	0	0	0	0	0	0	0	0	0	0	0	0	0
ASV1718: p__Ascomycota; p__Ascomycota; p__Ascomycota; p__Ascomycota; p__Ascomycota	0	0	0	0	0	0	0	0	0	0	0	0	0	0	0	0	0	0	0	0	0	0	0	0	0	0	0	0	0	0	0	0.0161457	0	0	0	0	0	0	0	0	0	0	0	0	0	0	0	0	0
ASV1719: p__Basidiomycota; c__Agaricomycetes; o__Agaricales; f__Cortinariaceae; g__Gymnopilus	0.0310945	0	0	0	0	0	0	0	0	0	0	0	0	0	0	0	0	0	0	0	0	0	0	0	0	0	0	0	0	0	0	0	0	0	0	0	0	0	0	0	0	0	0	0	0	0	0	0	0
ASV171: p__Basidiomycota; c__Agaricomycetes; o__Agaricales; f__Cortinariaceae; g__Cortinarius	0	0	0	0	0	0	0	0	0	0	0	0	0	0	0	0	0	0	0	0	0	0	0	0	0	0	0	0	0	0	0	0	0	0	0	0	0	0	0	0	0	0	0	0	0	0	0	0	0
ASV1720: p__Basidiomycota; c__Agaricomycetes; o__Tremellodendropsidales; o__Tremellodendropsidales; o__Tremellodendropsidales	0	0	0	0	0	0	0	0	0	0	0	0	0	0	0	0	0	0	0	0	0	0	0	0	0	0	0	0	0	0	0	0	0	0	0	0	0	0	0	0	0	0	0	0	0	0	0	0	0
ASV1721: p__Ascomycota; p__Ascomycota; p__Ascomycota; p__Ascomycota; p__Ascomycota	0	0	0	0	0	0	0	0	0	0	0	0	0	0	0	0	0	0	0	0	0	0	0	0	0	0	0	0	0	0	0	0	0	0	0	0	0	0	0	0	0	0	0	0	0	0	0	0	0
ASV1722: p__Ascomycota; c__Leotiomycetes; o__Helotiales; o__Helotiales; o__Helotiales	0	0	0	0	0	0	0.0178308	0	0	0	0	0	0	0	0	0	0	0	0	0	0	0	0	0	0	0	0	0	0	0	0	0	0	0	0	0	0	0	0	0	0	0	0	0	0	0	0	0	0
ASV1723: p__Basidiomycota; c__Agaricomycetes; o__Hymenochaetales; f__Hymenochaetales_fam_Incertae_sedis; g__Peniophorella	0	0	0	0	0	0	0	0	0	0	0	0	0	0	0	0	0	0	0	0	0	0	0	0	0	0	0	0	0	0	0	0	0	0	0	0	0	0	0	0	0	0	0	0	0	0	0	0	0
ASV1724: p__Basidiomycota; c__Agaricomycetes; o__Agaricales; f__Psathyrellaceae; g__Psathyrella	0	0	0	0	0	0	0	0	0	0	0	0	0	0	0	0	0	0	0	0	0	0	0	0	0	0	0	0	0	0	0	0	0	0	0	0	0	0	0	0	0	0	0	0	0	0	0	0	0
ASV1725: p__Basidiomycota; c__Agaricomycetes; o__Agaricales; f__Cortinariaceae; g__Cortinarius	0	0	0	0	0	0	0	0	0	0	0	0	0	0	0	0	0	0	0	0	0	0	0	0	0	0	0	0	0	0	0	0	0	0	0	0	0	0	0	0	0	0	0	0	0	0	0	0	0
ASV1726: p__Basidiomycota; c__Agaricomycetes; o__Thelephorales; f__Thelephoraceae; g__Tomentella	0	0	0	0	0	0	0	0	0	0	0	0	0	0	0	0	0	0	0	0	0	0	0	0	0	0	0	0	0	0	0	0	0	0	0.0402282	0	0	0	0	0	0	0	0	0	0	0	0	0	0
ASV1727: p__Basidiomycota; c__Agaricomycetes; o__Russulales; f__Russulaceae; g__Russula	0	0	0	0	0	0	0	0	0	0	0	0	0	0	0	0	0	0	0	0	0	0	0	0	0	0	0	0	0	0	0	0	0	0	0	0	0.065562	0	0	0	0	0	0	0	0	0	0	0	0
ASV1728: p__Ascomycota; c__Sordariomycetes; o__Hypocreales; o__Hypocreales; o__Hypocreales	0	0	0	0	0	0	0	0	0	0	0.136752	0	0	0	0	0	0	0	0	0	0	0	0	0	0	0	0	0	0	0	0	0	0	0	0	0	0	0.0121007	0	0	0	0	0	0	0	0	0	0	0
ASV1729: p__Ascomycota; c__Leotiomycetes; o__Helotiales; f__Hyaloscyphaceae; f__Hyaloscyphaceae	0	0	0	0	0	0	0	0	0	0	0	0	0	0	0	0	0	0	0	0	0	0	0	0	0	0	0	0	0	0	0	0	0	0	0	0	0	0	0	0.0183481	0	0	0.0325706	0	0	0	0	0	0
ASV172: p__Basidiomycota; c__Agaricomycetes; o__Sebacinales; f__Sebacinaceae; g__Sebacina	0	0	0	0	0	0.0157264	0	0	0	0	0	0	0	0	0	0	0	0	0	0	0.142657	0	0	0	0	0	0	0	0	0	0	0	0.0615547	0	0.0146284	0	0	0	0	0	0	0	0	0	0	0	0	0.0365764	1.67389
ASV1730: k__Fungi;k__Fungi;k__Fungi;k__Fungi;k__Fungi	0	0	0	0	0	0	0	0	0	0	0	0	0	0	0	0	0	0	0	0	0	0	0	0	0	0	0	0	0	0	0	0	0	0	0	0	0	0	0	0	0	0	0	0	0	0	0	0	0
ASV1731: p__Basidiomycota; c__Agaricomycetes; o__Agaricales; f__Cortinariaceae; g__Cortinarius	0	0	0	0	0	0	0	0	0	0	0	0	0	0	0	0	0	0	0	0	0	0	0	0	0	0	0	0	0	0	0	0	0	0	0	0	0	0	0	0	0	0	0	0	0	0	0.0210934	0	0
ASV1732: p__Basidiomycota; c__Agaricomycetes; c__Agaricomycetes; c__Agaricomycetes; c__Agaricomycetes	0	0	0	0	0	0	0	0	0	0	0	0	0	0	0	0	0	0	0	0	0	0	0	0	0	0	0	0	0	0	0	0	0	0	0	0	0	0	0	0	0	0	0	0	0	0	0	0	0
ASV1733: p__Basidiomycota; c__Agaricomycetes; c__Agaricomycetes; c__Agaricomycetes; c__Agaricomycetes	0	0	0	0	0	0	0	0	0	0	0	0	0	0	0	0	0	0	0	0	0	0	0	0	0	0	0	0	0	0	0	0	0	0	0	0	0	0	0	0	0	0	0	0	0	0	0	0	0
ASV1734: k__Fungi;k__Fungi;k__Fungi;k__Fungi;k__Fungi	0	0	0	0	0	0	0	0	0	0	0	0	0	0	0	0	0	0	0	0	0	0	0	0	0	0	0	0	0	0	0	0	0	0	0	0	0	0	0	0	0	0	0	0	0	0	0	0	0
ASV1735: p__Basidiomycota; c__Agaricomycetes; o__Auriculariales; o__Auriculariales; o__Auriculariales	0	0	0	0	0	0	0	0	0	0	0	0	0	0	0	0	0	0	0	0	0	0	0	0	0	0	0	0	0	0	0	0	0	0	0	0	0	0	0	0	0	0	0	0	0	0	0	0	0
ASV1736: p__Mortierellomycota; c__Mortierellomycetes; o__Mortierellales; f__Mortierellaceae; g__Mortierella	0	0	0	0	0	0	0	0	0	0	0	0	0	0	0	0	0	0	0	0	0	0	0	0	0	0	0	0	0	0	0	0	0	0	0	0	0	0	0	0	0	0	0	0	0	0	0	0	0
ASV1737: p__Ascomycota; c__Sordariomycetes; o__Hypocreales; f__Clavicipitaceae; g__Metapochonia	0	0	0	0	0	0	0	0	0	0	0	0	0	0	0	0	0	0	0	0	0	0	0	0	0	0	0	0	0	0	0	0	0	0	0	0	0	0	0	0	0	0	0	0	0	0	0	0	0
ASV1738: p__Basidiomycota; c__GS27; c__GS27; c__GS27; c__GS27	0	0	0	0	0	0	0	0	0	0	0	0	0	0	0	0.0117293	0	0	0	0	0	0	0	0	0	0	0	0	0	0	0	0	0	0	0	0	0	0	0	0	0	0	0	0	0	0	0	0	0
ASV1739: k__Fungi;k__Fungi;k__Fungi;k__Fungi;k__Fungi	0	0	0	0	0	0	0	0	0	0	0	0	0	0	0	0	0	0	0	0	0	0	0	0	0	0	0	0	0	0	0	0	0	0	0	0	0	0	0	0	0	0	0	0	0	0	0	0	0
ASV173: p__Basidiomycota; c__Agaricomycetes; o__Boletales; f__Boletaceae; f__Boletaceae	0	0	0	0	0	0	0	0	0	0	0	0	0	0	0	0	0	0	0	0	0	0	0	0	0	0	0	0	0	0	0	0	0	0	0	0	0	0	0	1.71948	0	0	0	0	0	0	2.13043	0	0
ASV1740: k__Fungi;k__Fungi;k__Fungi;k__Fungi;k__Fungi	0	0	0	0	0	0	0	0	0	0	0	0	0	0	0	0	0	0	0	0	0	0	0	0	0	0	0	0	0	0	0	0	0	0	0	0	0	0	0	0	0	0	0	0	0	0	0	0	0
ASV1741: p__Calcarisporiellomycota; c__Calcarisporiellomycetes; o__Calcarisporiellales; f__Calcarisporiellaceae; g__Calcarisporiella	0	0	0	0	0	0	0	0	0	0	0	0	0	0	0	0	0	0	0	0	0	0	0	0	0	0	0	0	0	0	0	0	0	0	0	0	0	0	0	0	0	0	0	0	0	0	0	0	0
ASV1742: p__Basidiomycota; c__Agaricomycetes; o__Agaricales; f__Tricholomataceae; g__Tricholoma	0	0	0	0	0	0	0	0	0	0	0	0	0	0	0	0	0	0	0	0	0	0	0	0	0	0	0	0	0	0	0	0	0	0	0	0	0	0	0	0	0	0	0	0	0	0	0	0	0
ASV1743: p__Basidiomycota; c__Agaricomycetes; o__Agaricales; f__Inocybaceae; g__Inocybe	0	0	0	0	0	0	0	0	0	0	0	0	0	0	0	0	0	0	0	0	0	0	0	0	0	0	0	0	0	0	0	0	0	0	0	0	0	0	0	0	0	0	0	0	0	0	0	0	0
ASV1744: k__Fungi;k__Fungi;k__Fungi;k__Fungi;k__Fungi	0	0	0	0	0	0	0	0	0	0	0	0	0	0	0	0	0	0	0	0	0	0	0	0	0	0	0	0	0	0	0	0	0	0	0	0	0	0	0	0	0	0	0	0	0	0	0	0	0
ASV1745: p__Basidiomycota; c__Agaricomycetes; o__Hymenochaetales; f__Hymenochaetales_fam_Incertae_sedis; g__Peniophorella	0	0	0	0	0	0	0	0	0.0058924	0	0	0	0	0	0	0	0	0	0	0	0	0	0	0	0	0	0	0	0	0	0	0	0	0	0	0	0	0	0	0	0	0	0	0	0	0	0	0	0
ASV1746: p__Basidiomycota; c__Agaricomycetes; c__Agaricomycetes; c__Agaricomycetes; c__Agaricomycetes	0	0	0	0	0	0	0	0	0	0	0	0	0	0	0	0	0	0	0	0	0	0	0	0	0	0	0	0	0	0	0	0	0	0	0	0	0	0	0	0	0	0	0	0	0	0	0	0	0
ASV1747: p__Basidiomycota; c__Agaricomycetes; o__Agaricales; f__Strophariaceae; g__Galerina	0	0	0	0	0	0	0	0	0	0	0	0	0	0	0	0	0	0	0	0	0	0	0	0	0	0	0	0	0	0	0	0	0	0	0	0	0	0	0	0	0	0	0	0	0	0	0	0	0
ASV1748: p__Basidiomycota; c__Agaricomycetes; o__Polyporales; f__Fomitopsidaceae; g__Fibroporia	0	0	0	0	0	0	0	0	0	0	0	0	0	0	0	0	0	0	0	0.0258065	0	0	0	0	0	0	0	0	0	0	0	0	0	0	0	0	0	0	0	0	0	0	0	0	0	0	0	0	0
ASV1749: k__Fungi;k__Fungi;k__Fungi;k__Fungi;k__Fungi	0	0	0	0	0	0	0	0	0	0	0	0	0	0	0	0	0	0	0	0	0	0	0	0	0	0	0	0	0	0	0	0	0	0	0	0	0	0	0	0	0	0	0	0	0	0	0	0	0
ASV174: p__Basidiomycota; c__Agaricomycetes; o__Atheliales; f__Tylosporaceae; g__Tylospora	0	0	0	0	0	0	0	0	0	0	0	0	0	0	0	0	0	0	0	0	0	0	0	0	0	0	0	0	0	0	0	0	0	0	0	0	0	0	0	0	0	0	0	0	0	0	0	0	0
ASV1750: p__Basidiomycota; c__Microbotryomycetes; o__Sporidiobolales; f__Sporidiobolaceae; f__Sporidiobolaceae	0	0	0	0	0	0	0	0	0	0	0	0	0	0	0	0	0	0	0	0	0	0	0	0	0	0	0	0	0	0	0	0	0	0	0	0	0	0	0	0	0	0	0	0	0	0	0	0	0
ASV1751: p__Mucoromycota; c__Umbelopsidomycetes; o__Umbelopsidales; f__Umbelopsidaceae; f__Umbelopsidaceae	0	0	0	0	0	0	0	0	0	0	0	0	0	0	0	0	0	0	0	0	0	0.0250031	0	0	0	0	0	0	0	0	0	0	0	0	0	0	0	0	0	0	0	0	0	0	0	0	0	0	0
ASV1752: p__Ascomycota; p__Ascomycota; p__Ascomycota; p__Ascomycota; p__Ascomycota	0	0.0273598	0	0	0	0	0	0	0	0	0	0	0	0	0	0	0	0	0	0	0	0.0200025	0	0	0	0	0	0	0	0	0	0	0	0	0	0	0	0	0	0	0	0	0	0	0	0	0	0	0
ASV1753: p__Basidiomycota; c__Tremellomycetes; o__Tremellales; f__Cuniculitremaceae; g__Fellomyces	0	0	0	0	0	0	0	0	0	0	0	0	0.0240906	0	0	0	0	0	0	0	0	0.00500063	0	0	0	0	0	0	0	0	0	0	0	0	0	0	0	0	0	0	0	0	0	0	0	0	0	0	0
ASV1754: p__Basidiomycota; c__Agaricomycetes; o__Thelephorales; f__Thelephoraceae; f__Thelephoraceae	0	0	0	0	0	0	0	0	0	0	0	0	0	0	0	0	0	0	0	0	0	0	0	0	0	0	0	0	0	0	0	0	0	0	0	0	0	0	0	0	0	0	0	0	0	0	0	0	0
ASV1755: p__Mucoromycota; c__Endogonomycetes; o__Endogonales; f__Endogonaceae; g__Endogone	0	0	0	0	0	0	0	0	0	0	0	0	0	0	0	0	0	0	0	0	0	0	0	0	0	0	0	0	0	0	0	0	0	0	0	0	0	0	0	0	0	0	0	0	0	0	0	0	0
ASV1756: p__Ascomycota; c__Leotiomycetes; o__Helotiales; o__Helotiales; o__Helotiales	0	0	0	0	0	0	0	0	0	0	0	0	0	0	0	0	0	0	0	0	0	0	0	0	0	0	0	0	0	0	0	0	0	0	0	0.0166917	0	0	0	0	0	0	0	0	0	0	0	0	0
ASV1757: p__Basidiomycota; c__Agaricomycetes; o__Boletales; f__Boletaceae; g__Tylopilus	0	0	0	0	0	0	0	0	0	0	0	0	0	0	0	0	0	0	0	0	0	0	0	0	0	0	0	0	0	0	0	0	0	0	0	0.010015	0	0	0	0	0	0	0	0	0	0	0	0	0
ASV1758: p__Basidiomycota; c__Agaricomycetes; o__Trechisporales; f__Hydnodontaceae; g__Trechispora	0	0	0	0	0	0	0	0	0	0	0	0	0	0	0	0	0	0	0	0	0	0	0	0	0	0	0	0	0	0	0	0	0	0	0	0	0	0	0	0	0	0	0	0	0	0	0	0	0
ASV1759: p__Basidiomycota; c__Agaricomycetes; o__Agaricales; f__Hydnangiaceae; g__Laccaria	0	0	0	0	0	0	0	0	0	0	0	0	0	0	0	0	0	0	0	0	0	0	0	0	0	0	0	0	0	0	0	0	0	0	0	0	0	0	0	0	0	0	0	0	0	0	0	0	0
ASV175: p__Basidiomycota; c__Agaricomycetes; o__Atheliales; f__Pilodermataceae; g__Piloderma	0	0	0	0	0	0	0	0	0	0	0	0	0	0	0	0	0	0	0	0	0	0	0	0	0	0	0	0	0	0	0	0	0	1.1268	0	0	0	0	0	0	0	0	0	0	0	0	0	0	0
ASV1760: p__Ascomycota; c__Leotiomycetes; o__Helotiales; f__Myxotrichaceae; g__Oidiodendron	0	0	0	0	0	0	0	0	0	0	0	0	0	0	0	0	0	0	0	0	0	0	0	0	0	0	0	0	0	0	0	0	0	0	0	0	0	0	0	0	0	0.0274311	0	0	0	0	0	0	0
ASV1761: p__Basidiomycota; p__Basidiomycota; p__Basidiomycota; p__Basidiomycota; p__Basidiomycota	0	0	0	0	0	0	0	0	0	0	0	0	0	0	0	0	0	0	0	0	0	0	0	0	0	0	0	0	0	0	0	0	0	0	0	0	0	0	0	0	0	0	0	0	0	0	0	0	0.0146832
ASV1762: p__Ascomycota; c__Dothideomycetes; o__Pleosporales; o__Pleosporales; o__Pleosporales	0	0	0	0	0	0	0	0	0	0	0	0	0	0	0	0	0	0	0	0	0	0	0	0	0	0	0	0	0	0	0	0	0	0	0	0	0	0	0	0	0	0	0	0	0	0	0	0	0
ASV1763: p__Mucoromycota; c__Endogonomycetes; o__GS22; o__GS22; o__GS22	0	0	0	0	0	0	0	0	0	0	0	0	0	0	0	0	0	0	0	0	0	0	0	0	0	0	0	0	0	0	0	0	0	0	0	0	0	0	0	0	0	0	0	0	0	0	0	0	0
ASV1764: p__Basidiomycota; c__Agaricomycetes; o__Agaricales; f__Cortinariaceae; g__Cortinarius	0	0	0	0	0	0	0	0	0	0	0	0	0	0	0	0	0	0	0	0	0	0	0	0	0.0764292	0	0	0	0	0	0	0	0	0	0	0	0	0	0	0	0	0	0	0	0	0	0	0	0
ASV1765: p__Basidiomycota; c__Agaricomycetes; o__Trechisporales; f__Hydnodontaceae; g__Trechispora	0	0	0	0.0121477	0	0	0	0	0	0	0	0	0	0	0	0	0	0	0	0	0	0	0	0	0.0458575	0	0	0	0	0	0	0	0	0	0	0	0	0	0	0	0	0	0	0	0	0	0	0	0
ASV1766: p__Basidiomycota; c__Agaricomycetes; o__Agaricales; f__Clavariaceae; f__Clavariaceae	0	0	0	0	0	0	0	0	0	0	0	0	0	0	0	0	0	0	0	0	0	0	0	0	0	0	0	0	0	0	0	0	0	0	0	0	0	0	0	0	0	0	0	0	0	0	0	0	0
ASV1767: p__Ascomycota; c__Sordariomycetes; o__Xylariales; f__Xylariaceae; g__Nemania	0	0	0	0	0	0	0	0	0	0	0	0	0	0	0	0	0	0	0	0	0	0	0	0	0	0	0	0	0	0	0	0	0	0	0	0	0	0	0	0	0	0	0	0	0	0	0	0	0
ASV1768: p__Basidiomycota; c__Microbotryomycetes; o__Kriegeriales; f__Kriegeriaceae; g__Phenoliferia	0	0	0	0	0	0	0	0	0	0	0	0	0	0	0	0	0	0	0	0	0	0	0	0	0	0	0	0	0	0	0	0	0	0	0	0	0	0	0	0	0	0	0	0	0	0	0	0	0
ASV1769: p__Basidiomycota; p__Basidiomycota; p__Basidiomycota; p__Basidiomycota; p__Basidiomycota	0	0	0	0	0	0	0	0	0	0	0	0	0	0	0	0	0	0	0	0	0	0	0	0	0	0	0	0	0	0	0	0	0	0	0	0	0	0	0	0	0	0	0	0	0	0	0	0.0457206	0
ASV176: p__Basidiomycota; c__Agaricomycetes; o__Agaricales; f__Inocybaceae; g__Inocybe	0	0	0	0	0	0	0	0	0	0	0	0	0	0	0	0	0	0	0	0	0	0	0	0	0	0	0	0	0	0	0	0	0	0	0	0	0	0	0	0	0	0	0	0	0	0	0	0	0
ASV1770: p__Basidiomycota; c__Microbotryomycetes; o__Microbotryomycetes_ord_Incertae_sedis; f__Chrysozymaceae; g__Pseudohyphozyma	0	0	0	0	0	0	0	0	0	0	0	0	0	0	0	0	0	0	0	0	0	0	0	0.0484061	0	0	0	0	0	0	0	0	0	0	0	0	0	0	0	0	0	0	0	0	0	0	0	0	0
ASV1771: p__Mortierellomycota; c__Mortierellomycetes; o__Mortierellales; f__Mortierellaceae; g__Mortierella	0	0.109439	0	0	0	0	0	0	0	0	0	0	0	0	0	0	0	0	0	0	0	0	0	0	0	0	0	0	0	0	0	0	0	0	0	0	0	0	0	0	0	0	0	0	0	0	0	0	0.0073416
ASV1772: p__Basidiomycota; c__Agaricomycetes; o__Boletales; f__Boletaceae; g__Leccinum	0	0	0	0	0	0	0	0	0	0	0	0	0	0	0	0	0	0	0	0	0	0	0	0	0	0	0	0	0	0	0	0	0	0	0	0	0	0	0	0	0	0	0	0	0	0	0	0	0.036708
ASV1773: p__Basidiomycota; c__Agaricomycetes; o__Cantharellales; f__Botryobasidiaceae; g__Botryobasidium	0	0	0	0	0	0	0	0	0	0	0	0	0	0	0	0	0	0	0	0	0	0	0	0	0	0	0	0	0	0	0	0	0	0	0	0	0	0	0	0	0	0	0	0	0	0	0	0	0
ASV1774: p__Basidiomycota; c__Agaricomycetes; o__Trechisporales; f__Hydnodontaceae; g__Trechispora	0	0	0	0	0	0	0	0	0	0	0	0	0	0	0	0	0	0	0	0	0	0	0	0	0	0	0	0	0	0	0	0	0	0	0	0	0	0	0	0	0	0	0	0	0	0	0	0	0
ASV1775: p__Basidiomycota; c__Agaricomycetes; c__Agaricomycetes; c__Agaricomycetes; c__Agaricomycetes	0	0	0	0	0	0	0	0	0	0	0	0	0	0	0	0	0	0	0	0	0	0	0	0	0	0	0	0	0	0	0	0	0	0	0	0	0	0	0	0	0	0	0	0	0	0	0	0	0
ASV1776: p__Ascomycota; c__Leotiomycetes; o__Helotiales; o__Helotiales; o__Helotiales	0	0	0	0	0	0	0	0	0	0	0	0	0	0	0	0	0	0	0	0	0	0	0	0	0	0	0	0	0	0	0	0	0	0	0	0	0	0.0242014	0	0	0	0	0	0	0	0	0.00767033	0	0
ASV1777: p__Ascomycota; c__Leotiomycetes; o__Helotiales; f__Hyaloscyphaceae; g__Hyaloscypha	0	0	0	0	0	0	0	0	0	0	0	0	0	0	0	0	0	0	0	0	0	0	0	0	0	0	0	0	0	0	0	0	0	0	0	0	0	0	0	0	0	0	0	0	0	0	0	0	0
ASV1778: p__Ascomycota; c__Pezizomycetes; o__Pezizales; f__Pyronemataceae; f__Pyronemataceae	0	0	0	0	0	0	0	0	0	0	0	0	0	0	0	0	0	0	0	0	0	0	0	0	0	0	0	0	0	0	0	0	0	0	0	0	0	0	0	0	0	0	0	0	0	0	0	0	0
ASV1779: p__Ascomycota; c__Sordariomycetes; o__Sordariales; f__Lasiosphaeriaceae; g__Apodus	0	0	0	0	0	0	0	0	0	0	0	0	0	0	0	0	0	0	0	0	0	0	0	0	0	0	0	0	0	0	0	0	0	0	0	0	0	0	0	0	0	0	0	0	0	0	0	0	0
ASV177: p__Basidiomycota; c__Agaricomycetes; o__Agaricales; f__Cortinariaceae; g__Cortinarius	0	0	0	0	0	0	0	0	0	0	0	0	0	0	0	0	0	0	0	0	0	0	2.63785	0	0	0	0	0	0.430108	0	0	0	0	0	0	0	0	0	0	0	0	0.205733	0	0	0	0	0	0	0
ASV1780: p__Basidiomycota; c__Agaricomycetes; o__Agaricales; f__Cortinariaceae; g__Cortinarius	0	0	0	0	0	0	0	0	0	0	0	0	0	0	0	0	0	0	0	0	0	0	0	0	0	0	0	0	0	0	0	0	0	0	0	0	0	0	0	0	0.0285886	0	0	0	0	0	0	0	0
ASV1781: p__Ascomycota; p__Ascomycota; p__Ascomycota; p__Ascomycota; p__Ascomycota	0	0	0	0	0	0	0	0	0	0	0	0	0	0	0	0	0	0	0	0	0	0	0	0	0	0	0	0	0	0	0	0	0	0	0	0	0	0	0	0	0	0	0	0	0	0	0	0	0
ASV1782: p__Basidiomycota; c__Agaricomycetes; o__Tremellodendropsidales; o__Tremellodendropsidales; o__Tremellodendropsidales	0	0	0	0	0	0	0	0	0	0	0	0	0	0	0	0	0	0	0	0	0	0	0	0	0	0	0	0	0	0	0	0	0	0	0	0	0	0	0	0	0	0	0	0	0	0	0	0	0
ASV1783: k__Fungi;k__Fungi;k__Fungi;k__Fungi;k__Fungi	0	0	0	0	0	0	0	0	0	0	0	0	0	0	0	0	0	0	0	0	0	0	0	0	0	0	0	0	0	0	0	0	0	0	0	0	0	0	0	0	0	0	0	0	0	0	0	0	0
ASV1784: p__Ascomycota; c__Eurotiomycetes; o__Chaetothyriales; f__Herpotrichiellaceae; g__Cladophialophora	0	0	0	0	0	0	0	0	0	0	0	0	0	0	0	0	0	0	0	0	0	0	0	0	0	0	0	0	0	0	0	0	0	0	0	0	0	0	0	0	0	0	0	0.0177437	0	0	0	0	0
ASV1785: p__Ascomycota; c__Leotiomycetes; o__Helotiales; f__Helotiales_fam_Incertae_sedis; g__Vestigium	0	0	0	0	0	0	0	0	0	0	0	0	0	0	0	0	0	0	0	0	0	0	0	0	0	0	0	0	0	0	0	0	0	0	0	0	0	0	0	0	0	0	0	0	0	0	0	0	0
ASV178: p__Basidiomycota; c__Agaricomycetes; o__Thelephorales; f__Thelephoraceae; g__Thelephora	0	0	0	0	0	0	0	0	0	0	0	0	0	0	0	0	0	0	0	0	0	0	0	0	0	0	0	0	0	0	0	0	0	0	0	0	0	0	0	0	0	0	0	0	0	0	0	1.33961	0.27531
ASV179: p__Basidiomycota; c__Agaricomycetes; o__Agaricales; f__Cortinariaceae; g__Cortinarius	0	0	0	0	0	0	0	0	0	0	0	0	0	0	0	0	0	0	0	0	0	7.06838	0	0	0	0	0	0	0	0	0	0	0	0	0	0	0	0	0	0	0	0	0	0	0	0	0	0	0
ASV17: p__Basidiomycota; c__Agaricomycetes; o__Russulales; f__Russulaceae; g__Russula	0	60.342	0	0	0	0	0	0	0	0	0	0	0	0	0.00857682	0	0	0.0134021	0	0	0	0	0	0	85.853	0	0.0123006	0	0	0	0	0	0	0	0	0	0	0	0	0	0	0	0	0	0	0	0	0	0.143161
ASV180: p__Basidiomycota; c__Agaricomycetes; o__Atheliales; f__Pilodermataceae; g__Piloderma	0	0	0	0	0	0	0	0	0	0	0	0	0	0	0	0	0	0	0	0	0	0	0	0	0	0	0	0	0	0	0	0	0	0	0	0	0	0	0	0	0	0	0	0	0	0.0749014	0	0	0
ASV181: p__Basidiomycota; c__Agaricomycetes; o__Cantharellales; f__Clavulinaceae; f__Clavulinaceae	0	0	0	0	0	0	0	0	0	0	0	0	0	0	0.00857682	0	0	0	0	0.152258	0	0	0	0	0	0	0	0	0	0	0	0	0	0	0	0	0	0	0	0	0	0	0	0	0	0	0	0	0
ASV182: p__Basidiomycota; c__GS25; o__GS25; o__GS25; o__GS25	0	0	0	0	0	0	0	0	0	0	0	0	0	0	0	0	0	0	0	0	0	0	0	0	0	0	0	0	0	0	0	0	0	0	0	0	0	0	0	0	0	0	0	0	0	0.0110149	0	0.0274323	0
ASV183: p__Basidiomycota; c__GS25; o__GS25; o__GS25; o__GS25	0	0	0	0	0	0	0	0	0	0	0	0	0	0	0	0	0	0	0	0	0	0	0	0	0	0	0	0	0	0	0	0	0	0	0	0	0	0	0	0	0	0	0	0	0	0	0	0	0
ASV184: p__Basidiomycota; c__Agaricomycetes; o__Agaricales; f__Cortinariaceae; g__Cortinarius	0	0	0	0	0	0	0	0	0.0608882	0	0	0	0	0	0	0	0	0	0	0	0.135524	0	0	0	0	0	0	3.37565	0	0	0	0	0	0	0	0	0	0	0	0	0	0	0	0	0	0	0	0	0
ASV185: p__Ascomycota; c__Sordariomycetes; o__Hypocreales; f__Hypocreaceae; g__Trichoderma	0	0	0	0	0	0.0157264	0	0	0	0	0	0	0	0	0	0	0	0	0	0	0	0	0	0.152133	0	0.0710631	0	0.0172227	0	0	0	0	0.721069	0.0339397	0.11337	0.00333834	0	0	0	0	0	0	0.154711	0.0177437	0	0	0	0	0
ASV186: p__Basidiomycota; c__Agaricomycetes; o__Russulales; f__Russulaceae; g__Lactifluus	0	0	0	0	0	0	0	0	0	0	0	0	0	0	0	0.261954	0.103508	0	0	0	0	0	0	0	0	0	0.410021	0.747958	0	0	0	0	0	0	0	0	0	0.665537	0.152544	0	0	2.07105	0.561843	0.786046	0.152113	0	0	0	0
ASV187: p__Basidiomycota; c__Agaricomycetes; o__Atheliales; f__Tylosporaceae; g__Tylospora	0	0	0	0	0	0	0	0	0	0	0	0	0	0	0	0	0	0	0	0	0	0	0	0	0	0	0	0	0	0	0	0	0	0	0	0	0	0	0	0	0	0	0	0	0	0	0	0	0
ASV188: p__Basidiomycota; c__Agaricomycetes; o__Atheliales; f__Tylosporaceae; g__Amphinema	0	0	0	0	0	0	0	0	0	0	0	0	0	0	0	0	0	0	0	0	0	0	0	0	0	0	0	0	0	0	0	0	0	0	0	0	0	0	0	0	0	0	0	1.0522	0	0	0	0	0
ASV189: p__Basidiomycota; c__Agaricomycetes; o__Agaricales; f__Clavariaceae; g__Hodophilus	0	0	0	0	0	0	0	0	0	0	0	0	0	0	0	0	0	0	0	0	0	0	0	0	0	0	0	0	0	0	0	0	0	0	0	0.00333834	0	9.51113	0	0	0	0	0	0	0	0	0	0	0
ASV18: p__Ascomycota; c__Leotiomycetes; o__Helotiales; o__Helotiales; o__Helotiales	0	0	0	0	0	0	7.05613	0	0	0	0	0	0	0	0	0	0	0	0	0.245161	22.6016	0	0	0	0	0	0	0	0	0	0	0	0	0	0	0	0	0	0	0	0	0	0	0	0	0	0	0	0
ASV190: p__Basidiomycota; c__Agaricomycetes; o__Agaricales; f__Cortinariaceae; g__Cortinarius	0	0	0	0	0	0	0	0	0	0	0	0	0	0	0	0	0	0	0	0	0	0	0	0	0	0	0	0	0	0	0	0	0	0	0	0	0	0	0	0	0	0	0	0	0	0	0	0	0
ASV191: p__Basidiomycota; c__Agaricomycetes; o__Agaricales; f__Inocybaceae; g__Inocybe	0	0	0	0	0	0	0	0	0	0	0	0	0	0	0	0	0	0	0	0	0	0	0	0	0	0	0	0	0	0	0	0	0	0	0	0	0	0	0	0	0	0	0	0	0	0	0	0	0
ASV192: p__Mortierellomycota; c__Mortierellomycetes; o__Mortierellales; f__Mortierellaceae; g__Mortierella	0	0.123119	0	0	0.0521054	0.145469	0.0470085	0.0355836	0.0314262	0	0	0	0	0.196435	0.0428841	0	0	0.164176	0	0.523871	0.0546851	0.335042	0.0471887	0	0.0535005	0	0	0	0.0325081	0	0	0	0	0	0.0475424	0	0	0.0322685	0	0	0.0714715	0	0.0732839	0.0124206	0.0789448	0.174036	0.0594451	0	0
ASV193: p__Basidiomycota; c__Microbotryomycetes; o__Leucosporidiales; o__Leucosporidiales; o__Leucosporidiales	0.0226142	0.0820793	0.137094	0.127551	0.130263	0	0.0340406	0.223668	0	0	0.803419	0	0.264996	0.20371	0.131511	0.0781953	0.0172513	0.110568	0	0.353548	0.0499299	0	0	0.580873	0.328646	0	0	0.0295247	0	0	0.00874687	0	0.329757	0.305458	0.0365711	0	0	0.221846	0	0.20183	0	0	0	0.047908	0.00577645	0	0.11122	0	0
ASV194: p__Basidiomycota; c__Agaricomycetes; o__Agaricales; f__Hydnangiaceae; g__Laccaria	0	0	0	0	0	0	0	0	0	0	0	0	0	0	0	0	0	0	0	0	0	0	0	0	0	0	0	0	0	0	0	0	0	0	0	0	0	0	0	0	0	0	0	0	0	0	0	0	0
ASV195: p__Basidiomycota; c__Agaricomycetes; o__Agaricales; f__Cortinariaceae; g__Cortinarius	0	0	0	0	0	0	0	0	0	0	0	0	0	0	0	0	0	0	0	0	0	0	0	0	0	0	0	0	0	0	0	0	0	0	0	0	0	0	0	2.89376	0	0	0	0	0	0	0	0	0
ASV196: p__Basidiomycota; c__Agaricomycetes; o__Agaricales; f__Tricholomataceae; g__Tricholoma	0	0	0	0	0	0	0	0	0	0	0	0	0	0	0	8.91035	0	0	0	0	0	0	0	0	0	0	0	0	0	0	0	0	0	0	0	0	0	0	0	0	0	0	0	0	0	0	0	0	0
ASV197: p__Basidiomycota; c__Agaricomycetes; o__Russulales; f__Russulaceae; g__Russula	0	0	0	0	0	0	0	0	0	0	0	0	0	0	0	0	0	0	0	0	0	0	0	0	0	0	0	0	0	0	0	0	0	0	0	0	0	0	0	0	0	0	0	0	0	0	0	0	0
ASV198: p__Basidiomycota; c__Agaricomycetes; o__Cantharellales; f__Clavulinaceae; g__Clavulina	0	0	0	0	0	0	0	0	0	0	0	0	0	0	0	0	0	0	0	0	0	0	0	0	0	0	0	0	0	0	0	0	0	0	0	0	0	0	0	0	0	0	1.62853	0	0	0	0	0	0
ASV199: p__Basidiomycota; c__Agaricomycetes; o__Trechisporales; f__Hydnodontaceae; g__Trechispora	0	0	0	0	0	0	0	0	0	0	0	0	0	0	0	0	0	0	0	0	0	0	0	0.165964	0	0	0	0	0	0	0	0	0	0	0	0	0	0.0282349	0	0	0	0	0	0	0	0	0	0	0
ASV19: p__Basidiomycota; c__Agaricomycetes; o__Russulales; f__Russulaceae; g__Lactarius	0	0	0	0	0	0	0	0	0	0	0	0	0	0	0	0.00781953	0	23.0885	1.39805	0	0.0142657	0	0.299648	0.0276606	0	0	25.1671	0	0.165041	0	0	0	0	3.92343	0	0	0	0.00806712	0	0	0	0	0	1.16399	0	0	0	0	0
ASV1: p__Ascomycota; c__Sordariomycetes; o__Hypocreales; f__Ophiocordycipitaceae; g__Purpureocillium	0	0	0.0587544	0	0	0	60.5485	0.00762505	0	0	0.034188	0	0	0.0291015	0	0	0	0	0	0.00516129	0	0	29.4104	0	0.0382146	0	0	0	0	0	55.8604	0	0	0	0	0	0	0	0	0	0	0	0	0	0	0	0	0	0
ASV200: p__Basidiomycota; c__Agaricomycetes; o__Agaricales; f__Cortinariaceae; g__Cortinarius	0	0	0	0	0	0	0	0	0	0	0	0	0	0	0	0	0	0	0	0	0	0	0	0	0	0	0	0.639701	0	0	0.0874687	0	0	0	0	0	0	0	0	0	0	0	0	0	0	0	2.82268	0	0
ASV201: p__Basidiomycota; c__Agaricomycetes; o__Thelephorales; f__Thelephoraceae; g__Thelephora	0	0	0	0	0	0	0	0	0	0	0	0	0	0	0	0	0	0	0	0	0	0	0	0	0	0	0	0	0	0	0	0	0	0	0	0	0	0	0	0	0	0	0	0	0	0	0	0	0
ASV202: p__Basidiomycota; c__Agaricomycetes; o__Agaricomycetes_ord_Incertae_sedis; f__Agaricomycetes_fam_Incertae_sedis; g__Xenasmatella	0	0	0	0	0	0	0	0	0	0	0	0	0	0	0	0	0	0	0	0.190968	0	0	0	0	0	0	0	0	0	0	0	0	0	0	0	0	0.0298009	0	0	0	0	0	0	0	0	0	0	0	0
ASV203: p__Basidiomycota; c__Agaricomycetes; o__Agaricales; f__Cortinariaceae; g__Cortinarius	0	0	0	0	0	0	0	0	0	0	0	0	0	0	0	0	0	0	0	0	0	0	0	0	0	0	0	0	0	0	0	0	0	0	0	0	0	0	0	0	0	0	0	0	0	0	0	10.054	0
ASV204: p__Basidiomycota; c__Agaricomycetes; o__Atheliales; o__Atheliales; o__Atheliales	0	0	0	0	0	0	0	0	0	0	0	0	0	0	0	0	0	0	0	0	0	0	0	0	0	0	0	0	0	0	0	0	0	0	0	0	0	0	0	0	0	0	0	0	0	0	0	0	0
ASV205: p__Basidiomycota; c__Agaricomycetes; o__Agaricales; f__Amanitaceae; g__Amanita	0	0	0	0	0	0	0	0	0	0.0739536	0	0	0	0	0	0	0.299022	0	0	0	0	0	0	0	0	0	0	0	0.132533	0	0	0	0	0	0	0	0	0	0	0	0	0	0	0	0	0	0	0	0
ASV206: p__Basidiomycota; c__Agaricomycetes; o__Atheliales; f__Pilodermataceae; g__Piloderma	0	0	0	0	0	0	0	0	0	0	0	0	0	0	0	0	0	0	0	0	0	5.24066	0	0	0	0	0	0	0	0	0	0	0	0	0	0	0	0	0	0	0	0	0	0	0	0	0	0	0
ASV207: p__Basidiomycota; c__Agaricomycetes; o__Agaricales; f__Cortinariaceae; g__Cortinarius	0	0	0	0	0	0	0	0	0	0	0	0	0	0	0	0	0	0	0	0	0	0	0	0	0	0	0	0	0	0	0	0	0	0	0	0	0	0	0	0	0	0	0	0	0	0	1.99429	0	0
ASV208: p__Basidiomycota; c__Agaricomycetes; o__Agaricales; f__Cortinariaceae; g__Cortinarius	0	0	0	0	0	0	0	0	0	0	0	0	0	0	0	0	0	0	0	0	0	0	0	0	0	0	0	0	0	0	0	0	0	0	0	0	0	0	0	0	0	0	0	0	0	0	0	0	0
ASV209: p__Basidiomycota; c__Agaricomycetes; o__Agaricales; f__Inocybaceae; f__Inocybaceae	0	0	0	0	0	0	0	0	0	0	0	0	0	0	0	0	0	0	0	0	0	0	0	0	0	0	0	0	0	0	0	0	0	0	0	0	0	0	0	0	0	0	0	0	0	0	0	0	0
ASV20: p__Basidiomycota; c__Agaricomycetes; o__Agaricales; f__Cortinariaceae; g__Cortinarius	0.127205	0	0	0	0	0	0	0	0	0	0	0	0.115635	1.17861	0.0543199	0.109473	0	0	0	0	0	0	0	0	0	0	0	0	0	0	0	5.79308	0	0	0	0	0	0	0.0239285	0	0	0	0.211709	0	0	0	10.2054	0	0
ASV210: p__Basidiomycota; c__Agaricomycetes; o__Agaricales; f__Cortinariaceae; g__Cortinarius	0	0	0	0	0	0	0	0	0	0	0	0	0	0	0	0	0	0	0	0	0	0	0	0	0	0	0	0	0	0	0	0	0	0	0	0	0	0	0	0	0	0	0	0	0	0	0	0	0
ASV211: p__Basidiomycota; c__Agaricomycetes; o__Sebacinales; f__Sebacinaceae; g__Sebacina	0	0	0	0	0	0	0	0	0	0	0	0	0	0	0	0	0	0	0	0	0	0	0	0	0	0	0	0	0	0	0	0	0	0	0	0	0	0	0	0	0	0	0	0	0	0	0	0	0
ASV212: p__Basidiomycota; c__Agaricomycetes; o__Agaricales; f__Cortinariaceae; g__Cortinarius	0	0	0	0	0	0	0	0	0.0196413	0.221861	0	0	0	0	0	0	0	0.0167527	0	0.110968	0.0689508	0.0100013	0	0	0	0	0	0	0	0	0	0	0	0	0	0	1.58541	0.185544	0	0	0	0	0	0	0	0	0	0	0
ASV213: p__Ascomycota; c__Sordariomycetes; o__Sordariales; f__Lasiosphaeriaceae; g__Apodus	0	0	0	0	0	0	0	0	0	0	0	0	0	0	0	0	0	0	0	0	0	0	0	0.165964	0.0152858	0	0	0	0	0	0	0.00968742	0	0	0.0219427	0.0116842	0.119204	0	0.0119642	0	0.0142943	0	0	0	0	0	0.0441044	0	0
ASV214: p__Basidiomycota; c__Agaricomycetes; o__Sebacinales; f__Sebacinaceae; g__Sebacina	0	0	0	0	0	0	0	0	0	0	0	0	0	0	0	0	0	0	0	0	0	0	0	0	0	0	0	0	0	0	0	0	0	0	0	0	0	0	0	0	0	0	0	0	0	0	0	0	0
ASV215: p__Basidiomycota; c__Agaricomycetes; o__Russulales; f__Russulaceae; g__Lactifluus	0	0	0	0	0	0	0	0	0	0	0	0	0	0	0	0	0	0	0	0	0	0	0	0	0	0	0	0	0	0	0	0	0	0	0	0	0	0	0	0	0	0	0	0	0	0.0110149	0	0	0
ASV216: p__Basidiomycota; c__Agaricomycetes; o__Agaricales; f__Cortinariaceae; g__Cortinarius	0	0	0	0	0	0	0	0	0	0	0	0	0	0	0	0	0	0	0	0	0	0	0	0	0	0	0	0	0	0	0	0	0	0	0	0	0	0	0	0	0	0.0171444	0	0	0	0	0	0	0
ASV217: p__Ascomycota; c__Leotiomycetes; o__Helotiales; f__Hyaloscyphaceae; f__Hyaloscyphaceae	0	0	0	0	0	0	0	0	0	0	0	0	0	0	0	0	0	0	0	0	0	0	0.672439	0	0	0	0	0	0	0	0	0	0	0	0	0	0	6.49806	0	0	0	0	0	0	0	0	0	0	0
ASV218: p__Basidiomycota; c__Agaricomycetes; o__Boletales; f__Suillaceae; g__Suillus	0	0	0	0	0	0	0	0	0	0	0	0	0	0	0	0	0	0	0	0	0	0	0	0	0	0	0	0	0	0	0	0	0	0	0	0	0	0	0	0	0	0	0	0	0	0	0	0	0
ASV219: p__Basidiomycota; c__Agaricomycetes; o__Agaricales; f__Cortinariaceae; g__Cortinarius	0	0	0	0	0	0	0	0	0	0	0	0	0	0	0	0	0	0	0	0	0	4.75059	0	0	0	0	0	0	0	0	0	0	0	0	0	0	0	0	0	0	0	0	0	0	0	0	0	0	0
ASV21: p__Basidiomycota; c__Agaricomycetes; o__Agaricales; f__Cortinariaceae; g__Cortinarius	0	0	0	0	0	0	0	0	0	0	0.0512821	0	0	0	0	0	0	0	0	0	0	0	0	0	0	0	0	0	0	0	0	0	0	0	0	0	0	0	0.00897317	0	0	0	0	0.0177437	41.2188	0	0	0	0
ASV220: p__Basidiomycota; c__GS25; o__GS25; o__GS25; o__GS25	0	0	0	0	0	0	0	0	0	0	0	0	0	0	0	0	0	0	0	0	0	0	0	0	0	0	0	0	0	0	0	0	0	0	0	0	0	0	0	0	0	0	0	0	0	0	0	0	0
ASV221: p__Basidiomycota; c__Agaricomycetes; o__Agaricales; f__Inocybaceae; g__Inocybe	0	0	0	0	0	0	0	0	0	0	0	0	0	0	0	0	0	0	0	0	0	0	0	0	0	0	0	0	0	0	0	0	0	0	0	0	0	0	0	0	0	0	0	0	0	0	0	0	0
ASV222: p__Basidiomycota; c__Agaricomycetes; o__Agaricales; f__Cortinariaceae; g__Cortinarius	0	0	0	0	0	0	0	0	0	0	0	0	0	0	0	0	0	0	0	0	0	0	0	0	0	0	0	0	0	0	0	0	0	0	0	0	0	0	0	0	0	0	0	0	0	0	0	0	0
ASV223: p__Basidiomycota; c__Agaricomycetes; o__Thelephorales; f__Thelephoraceae; g__Tomentellopsis	0.0197874	0	0	0	0.00651317	0	0.00810491	0	0	0	0	0	0	0	0	0	0	0.0536085	0	0	0	0	0	0.0276606	0.573219	0.383741	0	0	0	0	0	0	0.0131903	0	0	0.00667668	0.0476815	0.0443692	0	0	0	0	0	0	0	0	0.0517747	0	0
ASV224: p__Basidiomycota; c__Agaricomycetes; o__Agaricales; f__Cortinariaceae; g__Cortinarius	0	0	0	0	0	0	0.0534924	0	0	0	0	0	0	0	0	0	0	0	0	0	0	0	0	0	0	0	0	0	0	0	0	0	0	0	0	0	0	0	5.36895	0	0	0	0	0	0	0	0	0	0
ASV225: p__Basidiomycota; c__Agaricomycetes; o__Cantharellales; f__Hydnaceae; f__Hydnaceae	0	0	0	0	0	0	0	0	0	0	0	0	0	0	0	0	0	0	0	0	0	0	0	0	0	0	0	0	0	0	0	0	0	0	0	0	0	0	0	0	0	0	0	0	0	0	0	0	0
ASV226: p__Basidiomycota; c__Agaricomycetes; o__Cantharellales; f__Cantharellales_fam_Incertae_sedis; g__Sistotrema	0	0	0	0	0	2.04836	0	0	0	0	0	0	0	0	0	0	0	0	0	0	0	1.40768	0	0	0	0	0	0	0	0	0	0	0	0	0	0	0	0	0	0	0	0	0	0	0	0	0	0	0
ASV227: p__Basidiomycota; c__Tremellomycetes; o__Trichosporonales; f__Trichosporonaceae; g__Apiotrichum	0	0	0	0	0	0	0	0	0	0	0	0	0	0	0	0	0	0	0	0	0	0.00750094	0	0.0345758	0	0	0	0.0123019	0	0	0	0	0.0571579	0	0.109713	0	0	0	0	0	0	0	0	0.00354874	0	0	0.0977967	0	0
ASV228: p__Basidiomycota; c__Agaricomycetes; o__Agaricales; f__Cortinariaceae; g__Cortinarius	0	0	0	0	0	0	0	0	0	0	0	0	0	0	0	0	0	0	0	0	0	0	0	0	0	0.724844	0	0	0	0	0	0	0	0.0203638	0	0	0	0	0	0	0	0	0	0	0	0	0	0	0
ASV229: p__Basidiomycota; c__Agaricomycetes; o__Cantharellales; f__Clavulinaceae; f__Clavulinaceae	0	0	0	0	0	0	0	0	0	0	0	0	0	0	0	0	0	0	0	0	0	0	0	0	0	0	0	0	0	0	0	0	0	0	0	0	0	0	0	0	0	0	0	0	0	0.0418567	0	0	0
ASV22: p__Basidiomycota; c__Agaricomycetes; o__Sebacinales; f__Sebacinaceae; g__Sebacina	0	3.95349	0	0	0	0	0	0	0	57.4915	0	0	0	0	0	0	0	0	0	0	0	0	0	0	0	0	0	0	0	0	0	0	0	0	0	0	0	0	0	0	0	0	0	0	0	0	0	3.78566	0.234931
ASV230: p__Basidiomycota; c__Agaricomycetes; o__Agaricales; o__Agaricales; o__Agaricales	0	0	0	0	0	0	0	0	0	0	0	0	0	0	0	0	0	0	0	0	0	0	0	0	0	0	0	0	0	0	0	0	0	0	0	0	0	0	0	0	0	0	0	0	0	0	0	0	0
ASV231: p__Basidiomycota; c__Agaricomycetes; o__Agaricales; f__Cortinariaceae; g__Cortinarius	0	0	0	0	0	2.38648	0	0	0	0	0	0	0	0	0	0	0	0	0	1.14581	0	0	0	0	0	0	0	0	0	0	0	0	0	0	0	0	0	0.649403	0	0	0	0	0	0	0	0	0	0	0
ASV232: p__Basidiomycota; c__Agaricomycetes; o__Agaricales; f__Strophariaceae; g__Galerina	0	0	0	0	0	0	0	0	0.0628523	0	0	0	0	0	0	0	0	0	0	0	0	0	0	0	0	0	0	0	0	0	0	0	0	0	0	0	0	0	0	0	0	0	0	0	0	0	0	0	0
ASV233: p__Basidiomycota; c__Agaricomycetes; o__Trechisporales; f__Hydnodontaceae; g__Trechispora	0	0	0	0	0	0	0	0	0	0	0	0	0	0	0	0	0	0	0	0	0	0	0	0	0	0	0	0	0	0	0	0	0	0	0	0	0	0	0	0	0	0	0	0	0	0	0	0	0
ASV234: p__Basidiomycota; c__Agaricomycetes; o__Atheliales; f__Pilodermataceae; g__Piloderma	0	0	0	0	0	0	0	0	0	14.0216	0	0	0	0	0	0	0	0	0	0	0	0	0	0	0	0	0	0	0	0	0	0	0	0	0	0	0	0	0	0	0	0	0	0	0	0	0	0	0
ASV235: p__Basidiomycota; c__Agaricomycetes; o__Atheliales; f__Pilodermataceae; g__Piloderma	0	0	0	0	0	0	0	0	0	0	0	0	0	0	0	0	0	0	0	0	0	0	0	0	0	0	0	0	0	0	0	0	0	0	0	0	0	0	0	0	0	0	0	0	0	0	0	0	0
ASV236: p__Basidiomycota; c__Agaricomycetes; o__Agaricales; o__Agaricales; o__Agaricales	0	0	0	0	0	0	0	0	0	0	0	0	0	0	0	0	0	0	0	0	0	0	0	0	0	0	0	0	0	0	0	0	0	0	0	0	0	0	0	0	0	0	0	0	0	0	0	0	0
ASV237: p__Basidiomycota; c__Agaricomycetes; o__Cantharellales; f__Cantharellales_fam_Incertae_sedis; g__Sistotrema	0	0	0	0	0	0	0	0	0	0	0	0	0	0	0	0	0	0	0	0	0	0	0	0	0	0	0	0.880819	0	0	0	0	0	0	0	0.667668	0	0	0	0	0	0	0	0	0	0	0	0	0
ASV238: p__Basidiomycota; c__Agaricomycetes; o__Agaricales; f__Inocybaceae; g__Inocybe	0	0	0	0	0	0	0	0	0	0	0	0	0	0	0	0	0	0	0	0	0	0	0	0	0	0	0	0	0	0	0	0	0	0	0	0	0	0	0	0	0	0	0	0	0	0	0	0	0
ASV239: p__Basidiomycota; p__Basidiomycota; p__Basidiomycota; p__Basidiomycota; p__Basidiomycota	0	0	0	0	0	0	0	0	0	0	0	0	0	0	0	0	0	0	0	0	4.08949	0	0	0	0	0	0	0	0	0	0	0	0	0	0	0	0	0	0	0	0	0	0	0	0	0	0	0	0
ASV23: p__Basidiomycota; c__Agaricomycetes; o__Cantharellales; f__Cantharellales_fam_Incertae_sedis; g__Sistotrema	0	0	0	0.00911079	0	0	0	0	0	0	0	0	0	0	0	0	0	0	0	0	0	0	0	0	0	0	0	0	0	0	0.180769	0	0	0	0	0.00834585	0	0	0	0	0	0	0	0	0	0	0	0	0
ASV240: p__Basidiomycota; c__Agaricomycetes; o__Cantharellales; f__Clavulinaceae; g__Clavulina	0	0	0	0	0	0	0	0	0	0	0	0	0	0	0	0	0	0	0	0	0	0	0	0	0	0	0	2.5096	0	0	0	0	0	0	0	0	0	0	0	0	0	0	0	0	0	0	0	0	0
ASV241: p__Ascomycota; c__Orbiliomycetes; o__Orbiliales; f__Orbiliaceae; f__Orbiliaceae	0	0	0	0	0	0	0	0	0	0	0	0	0	0	0	0	0	0	0	0	0	0	0	0	0	0	0	0	0	0	0	0	0	0	0	0.0133534	0	0	0	0	0	0	0	0	0	0	0	0	0
ASV242: p__Basidiomycota; c__Agaricomycetes; o__Agaricales; f__Cortinariaceae; g__Cortinarius	0	0	0	0	0	0	0	0	0	0	0	0	0	0	0	0	0	0	0	0	0	0	0	0	0	0	0	0	0	0	0	0	0	0	0	0	0	0	0	0	0	0	0	0	0	0	0	0	0
ASV243: p__Basidiomycota; c__Agaricomycetes; o__Agaricales; f__Tricholomataceae; g__Tricholoma	0	0.232558	0	0	0	0	0	0	0	0	0	0	0	0	0	0	0	0	0	0	0	0	0	0	0	0	0	0	0	0	0	0	0	0	0	0	0	0	0	0	0	0	0	0	0	0	0	0	0
ASV244: p__Basidiomycota; c__Agaricomycetes; o__Cantharellales; f__Clavulinaceae; g__Clavulina	0	0	0	0	0	0	0	0	0	0	0	0	0	0	0	0	0	0	0	0	0	0	0	0	0	0	0	0	0	0	0	0	0	0	0	0	0	0	0	0	0	0	1.08297	0	0	0	0	0	0
ASV245: p__Basidiomycota; c__Agaricomycetes; o__Agaricales; f__Cortinariaceae; g__Cortinarius	0	0	0	0	0	0	0	0	0	0	0	0	0	0	0	0	0	0	0	0	0	0	0	0	0	0	0	0	0	0	0	0	0	0	0	0	0	0	0	0	0	0	0	0	0	0	0	0	0
ASV246: p__Basidiomycota; c__Agaricomycetes; o__Agaricales; f__Amanitaceae; g__Amanita	0.209181	0	0	0	0	0	0	0	0	0	0	0	0	0	0	0	0	0	0	0.926452	0	0	0	0	0	0	0	0	1.87297	0	0	0.0322914	0	0	0	0	0	0	0	0	0	0	0	0	0	0	0	0.100585	0
ASV247: p__Basidiomycota; c__Agaricomycetes; o__Agaricales; f__Cortinariaceae; g__Cortinarius	0	0	0	0	0	0	0	0	0	0	0	0	0	0	0	0	0	0.19098	0	0	0	0	0	0	0	0	0	0	0	0	0	0	0	0	0	0	0	0	0	0	0	0	0	0	0	0	0	0	0
ASV248: p__Basidiomycota; c__Agaricomycetes; o__Russulales; f__Russulaceae; g__Russula	0	0	0	0	0	0	0	0	0	0	0	0	0	0	0	0	0	0	0	0	0	0	0	0	0	0	0	0	0	0	0	0	0	0	0	0	0	0	0	0	0	0	0	0	0	0	0	0	0
ASV249: p__Basidiomycota; c__Agaricomycetes; o__Agaricales; f__Strophariaceae; g__Galerina	0	0	0	0	0	0	0	0	0	0	0	0	0	0	0	0	0	0.147423	0	0	0.0546851	0	0	0	0	0	0	0	0	0	0	0	0	0	0	0	0	0	0	0	0	0	0	0	0	0	0	0	0
ASV24: p__Basidiomycota; c__Agaricomycetes; o__Russulales; f__Russulaceae; g__Russula	0	0	0	0	0.0879278	0	0	0.0864172	1.08617	0	0	0	0.0915442	0	0	0.0156391	0	0	0.0262682	0	0	0	0	0	0	0	0	0	0	0	0	0	0	0	0	0	0	0	0.0149553	0	0	0.0754355	0	0	0	0.0176239	0.0287637	0	0
ASV250: p__Basidiomycota; c__Agaricomycetes; o__Cantharellales; f__Clavulinaceae; g__Clavulina	0	0	0	0	0	0	0	0	0	0	0	0	0	0	0	0	0	0	0	0	0	0	0	0	0	0	0	0	0	0	0	0	0	0	0	0	0	0	0	0	0	0	0	0	0	0	0	0	0
ASV251: p__Basidiomycota; c__Agaricomycetes; o__Agaricales; f__Inocybaceae; g__Inocybe	0	0	0	0	0	0	0	0	0	0	0	0	0	0	0	0	0	0	0	0	0	0	0	0	0	0	0	0	0	0	0	0	0	0	0	0	0	0	0	0	0	0	0	0	0	0	0	0	0
ASV252: p__Ascomycota; c__Sordariomycetes; o__Hypocreales; o__Hypocreales; o__Hypocreales	0	0.0547196	0	0	0	0	0	0	0	0	0	0	0	0	0	0	0	0	0	0	0	0.0125016	0	0.311182	0	0	0	0	0	0	0	0	0.0175871	0	0	0	0	0	0	0	0	0	0	0	0	0	0	0.082297	0.161515
ASV253: p__Basidiomycota; c__Agaricomycetes; o__Atheliales; f__Pilodermataceae; g__Piloderma	0	0	0	0	0	0	0	0	0	0	0	0	0	0	0.00857682	0	0	0	0	0	0	0	0	0	0	0	0	0	0	0	0	0	0	0	0	0	0	0	0	0	0	0	0	0	0	0	0	0	0
ASV254: p__Basidiomycota; c__Agaricomycetes; o__Agaricales; f__Clavariaceae; g__Clavaria	0	0	0	0	0	0	0	0	0	0	0	0	0	0	0	0	0	0	0	0	0	0	0	0	0	0	0	0	0	0	0	0	0	0	0	0	0	0	0	0	0	0	0	0	0	0	0	0	0
ASV255: p__Basidiomycota; c__Agaricomycetes; o__Agaricales; f__Cortinariaceae; g__Cortinarius	0	0	0	0	0	0	0	0	0	0	0	0	0.216815	0	0	0.0625562	0	0	0	0	0	0	0	0	0	0	0	0	0	0	0	0	0	0	0	0	0	0	1.51647	0	0	0	0	0	0	0	0	0	0
ASV256: p__Basidiomycota; c__Agaricomycetes; o__Russulales; f__Russulaceae; g__Russula	0	0	0	0.154883	0.25727	0	0	0	0	0	0	0	0	0	0	0	0	0.44227	0	0	0	0.285036	0.172239	0	0	0	0	0	0	0	0	0	0	0	0.197484	0	0	0.29445	0	0	0	0	0	0	0	0	0.149571	0	0
ASV257: p__Basidiomycota; c__Agaricomycetes; o__Atheliales; f__Tylosporaceae; g__Amphinema	0	0	0	0	0	0	0	0	0	0	0	0	0	0	0	0	0	0	0	0	0	0	0	0	0	0	0	0	0	0	0	0	0	0	0	0	0	0	0	0	0	0	0	0	0	0	0	0	0
ASV258: p__Basidiomycota; c__Agaricomycetes; c__Agaricomycetes; c__Agaricomycetes; c__Agaricomycetes	0	0	0	0	0	0	0	0	0	0	0	0	0	0	0	0	0	0	0	0	0	0	0	0	0	0	0	0	0	0	0	0	0	0	0	0	0	0	0	0	0	0	0	0	0	0	0	3.85881	0
ASV259: p__Ascomycota; c__Sordariomycetes; o__Hypocreales; f__Clavicipitaceae; g__Metapochonia	0	0	0.097924	0.0546647	0.0260527	0.0393159	0.0259357	0.0101667	0	0	0	0	0.0481812	0.210986	0	0.0117293	0	0.180929	0.0291869	0	0.0641955	0.0700088	0.0235944	0.124473	0.0535005	0	0.0287015	0	0	0	0	0.0322914	0.0175871	0.0950312	0.065828	0	0.113244	0.173443	0	0.0131058	0.0171531	0	0	0	0.0115529	0	0.0134231	0	0
ASV25: p__Ascomycota; c__Dothideomycetes; o__Mytilinidales; f__Gloniaceae; g__Cenococcum	0	0	25.7605	22.124	2.90813	0	0	0	0	0	4.39316	2.51532	8.56661	1.66606	0	2.18947	0	0	1.27547	0	0.161678	0	0	0	0	0	0	0	2.48062	0	0	0.255102	0.131903	9.42846	0	1.44717	0.917869	0	0	0	0	0	0	0.262607	0	0	2.18221	0	0
ASV260: p__Basidiomycota; c__Agaricomycetes; o__Atheliales; f__Pilodermataceae; g__Piloderma	0	0	0	0	0	0	0	0	0	0	0	0	0	0	0	0	0	0	0	0	0	0	0	0	0	0	0	0	0.185046	0.300481	0.0291562	0	0	0	0	1.87949	0	0	0	0	0	0	0	0	0	0	0	0	0
ASV261: p__Basidiomycota; c__Agaricomycetes; o__Boletales; f__Suillaceae; g__Suillus	0	0	0	0	0	0	0	0	0	0	0	0	0	0	0.122934	0	0	0	0	0	0	0	0	0	0	0	0	0	0	0	0	0	0	0	0	0	0	0	0	0	0	0	0	0	0	0	0	0	0
ASV262: p__Basidiomycota; c__Agaricomycetes; o__Russulales; f__Russulaceae; g__Russula	0	0	0	0	0	0	0	0	0	0	0	0	0	0	0	0	0	0	0	0	0	0	0	0	0	0	0	0	0	0	0	0	0	0	0	0	0	0	0	0	0	0	0	0	0	0	0	0	0
ASV263: p__Basidiomycota; c__Agaricomycetes; o__Agaricales; f__Cortinariaceae; g__Cortinarius	0	0	0	0	0	0	0	0	0	0	0	0	0	0	0	0	0	0	0	0	0	0	0	0	0	0	0	0	0.530133	0	0.860108	0	0	0	0.636337	0	0	0	0	0	0	0	0	0	0	0	0	0	0
ASV264: p__Basidiomycota; c__Agaricomycetes; o__Agaricales; f__Cortinariaceae; g__Cortinarius	0	0	0	0	0	0	0	0	0	0	0	0	0	0	0	0	0	0	0	0	0	0	3.25602	0	0	0	0	0	0	0	0	0	0	0	0	0	0	0	0	0	0	0	0	0	0	0	0	0	0
ASV265: p__Ascomycota; c__Dothideomycetes; o__Mytilinidales; f__Gloniaceae; g__Cenococcum	0	0	0	0	0	0	0.0162098	0	0	0	0	0	0	0	0.048602	0	0	0	0	0.183226	0.0213985	0.0275034	0	0.145218	0	0	0	0.0565889	0.0325081	0	0	0	0	0	0	0	0	0	0	0.0288328	0	0	0	0.0266156	0	0	0	0	0
ASV266: p__Basidiomycota; c__Agaricomycetes; o__Agaricales; f__Cortinariaceae; g__Cortinarius	0	0	0	0	0	0	0	0	0	0	0	0	0	1.76792	0	0	0	0	0	0	0	0	0	0	0	0	0	0	0	0	0	0	0	0	0	0	0	0	0	0	0	0	0	0	0	0	0	0	0
ASV267: p__Mortierellomycota; c__Mortierellomycetes; o__Mortierellales; f__Mortierellaceae; g__Mortierella	0	0	0.261131	0.15792	0	0	0.0307987	0.0330419	0.0628523	0.0443721	0.239316	0	0	0	0	0.0390976	0.0474411	0	0.0321055	0.0593548	0	0.367546	0	0	0	0	0	0.0147623	0	0.220353	0.0174937	0.30031	0.0615547	0.0339397	0.182855	0.00834585	0.0536417	0	0.0807585	0.0235905	0	0.0925799	0	0	0.27727	0.0550746	0.046022	0	0
ASV268: p__Basidiomycota; c__Agaricomycetes; o__Cantharellales; f__Clavulinaceae; f__Clavulinaceae	0	0	0	0	0	0	0	0	0	0	0	0	0	0	0	0	0	0	0	0	0	0	0	0	0	0	0	3.29446	0	0	0	0	0	0	0	0	0	0	0	0	0	0	0	0	0	0	0	0	0
ASV269: p__Basidiomycota; c__Agaricomycetes; o__Russulales; f__Russulaceae; g__Russula	0	1.69631	0	0	0	0	0	0	0	0	0	0	0	0	0	0	0	0	0	0	0	0	0	0	2.65974	0	0	0	0	0	0	0	0	0	0	0	0	0	0	0	0	0	0	0	0	0	0	0	0
ASV26: p__Basidiomycota; c__Agaricomycetes; o__Agaricales; f__Cortinariaceae; g__Cortinarius	0	0	0	0	4.83603	0	0.604626	0	1.79129	0	0	2.7733	0	3.4267	2.1099	0	0.0934445	0	0	0	1.12937	12.4616	0	0	0	0	0	0	0	0	0	0	0	0	0	0	0	0	0.0119642	0	0.134366	8.8671	0	0	0	0	0	0	0
ASV270: p__Basidiomycota; c__Agaricomycetes; o__Cantharellales; f__Clavulinaceae; f__Clavulinaceae	0	0	0	0	0	0	0	0	0	0	0	0	0	0	0	0	0	0	0	0	0	0	0	0	0	0	0	3.10501	0	0	0	0	0	0	0	0.0500751	0	0	0	0	0	0	0	0	0	0	0	0	0
ASV271: p__Basidiomycota; c__Agaricomycetes; o__Agaricales; f__Tricholomataceae; g__Tricholoma	0	0	0	0	0	0	0	0	0	0	0	0	0	0	0	0	0	0	0	0	0.00475522	0	0	0	0	0	0	0	0	0	0	0	0	0	0	0	0	0	0	0	0	0	0	0	0	0	0	0	0
ASV272: p__Basidiomycota; c__Agaricomycetes; o__Sebacinales; f__Sebacinaceae; g__Sebacina	0	0	0	0	0	0	0	0	0	0	0	0	0	0	0	0	0	0	0	0	0	0	0	0	0	0	0	0	0	0	0	0	0	0	0	0	0	0	0	0	0	0	0	0	0	0	0	0	0
ASV273: p__Basidiomycota; c__Agaricomycetes; o__Agaricales; f__Cortinariaceae; g__Cortinarius	0	0	0	0	0	0	0	0	0	0	0	0	0	0	0	0	0	0	0	0	0	0	0	0	0	0	0	0	0	0	0	0	0	0	0	0	0	0	0	0	0	0	0	0	0	0	0	0	0
ASV274: p__Basidiomycota; c__Agaricomycetes; o__Agaricales; f__Cortinariaceae; g__Cortinarius	0	0	0	0	0	0	0	0	0	0	0	0	0	0	0	0	0	0	0	0	0	0	0	0	0	0	0	0	0	0	0	0	0	0	0	0	0	0	0.182454	0	0	0	0	0	0	0	0	0	0
ASV275: p__Basidiomycota; c__Agaricomycetes; o__Agaricales; f__Cortinariaceae; g__Cortinarius	0	0	1.83444	0.279397	0	0	0.00486295	0	0	0	0	0	0.105999	0	0	0	0	0.120619	0	0	0	0	0	0.0622364	0	0	0	0	0	0	0	0	0	0	0	0	0	0	0	0	0	0	0	0	0	0	0	0	0
ASV276: p__Basidiomycota; c__Agaricomycetes; o__Agaricales; f__Tricholomataceae; f__Tricholomataceae	0	0	0	0	0	0	0	0	0	0	0	0	0	0	0	0	0	0	0	0	0	0	0	0	0	0	0	3.06318	0	0	0	0	0	0	0	0	0	0	0	0	0	0	0	0	0	0	0	0	0
ASV277: p__Basidiomycota; c__Agaricomycetes; o__Atheliales; f__Tylosporaceae; g__Tylospora	0	0	0	0	0	0	0	0	0	0	0	0	0	0	0	0	0	0	0	0	0	0	0	0	0	0	0	0	0	0	0	0	3.59216	0	0	0	0	0	0	0	0	0	0	0	0	0	0	0	0
ASV278: p__Basidiomycota; p__Basidiomycota; p__Basidiomycota; p__Basidiomycota; p__Basidiomycota	0	0	0	0	0	0	0	0	0.0176772	0	0	0	0	0	0	0	0	0	0	0.0180645	0	0	0	0	0	0	0	0	0	0	0	0	0	0	0	0	0	0	0	0	0	0	0	0	0	0	0	0	0
ASV279: p__Basidiomycota; c__Agaricomycetes; o__Sebacinales; f__Sebacinaceae; g__Sebacina	0	0	0	0	0	0	0	0	0	0	0	0	0	0	0	0.586464	0	0	0	0	0.173566	0	0	0	0	0	0	0	0	0	0	0	0	0	0	0	0	0	0	0	0.257297	0	0	0	0	0	0	0	0
ASV27: p__Basidiomycota; c__Agaricomycetes; o__Russulales; f__Russulaceae; g__Lactarius	0	0	0	0	0	0	0	0	0	0	0	0	0	0	0	0	0	0	0	13.4529	0	0	0	0	0	0	40.0959	0	0.212553	0	0	0	0	3.87592	0	0	0	0	0	0	0	0	0	0	0	0	0	0	0
ASV280: p__Basidiomycota; c__Agaricomycetes; o__Sebacinales; f__Sebacinaceae; g__Sebacina	0	0	0	0	0	0	0	0	0	0	0	0	0	0	0	0	0	0	0	0	0	0	0	0	0	0	0	0	0	0	0	0	0	0	0	0	0	0	0	0	0	0	0	0	0	0	0	1.33047	0
ASV281: p__Basidiomycota; c__Agaricomycetes; o__Agaricales; f__Inocybaceae; g__Inocybe	0	0	0	0	0	0	0	0	0	0	0	0	0	0	0	0	0	0	0	0	0	0	0	0	0	0	0	0	0	0	0	0	0	0	0	0	0	0	0	0	0	0	0	0	0	0	0	0	0
ASV282: p__Basidiomycota; c__Agaricomycetes; o__Agaricales; f__Cortinariaceae; g__Cortinarius	0	0	0	0	0	0	0	0	0	0	0	0	0	0	0	0	0	0	0	0	0	0	0	0	0	0	0	0	0	0	0	0	0	0	0	0	0	0	0	0	0	0	0	0	0	0	0	0	0
ASV283: p__Chytridiomycota; p__Chytridiomycota; p__Chytridiomycota; p__Chytridiomycota; p__Chytridiomycota	0.00848033	0	0.0326413	0	0	0.0511107	0.0129679	0	0.00392827	0	0	0	0.0289087	0.0218261	0.0228715	0.0195488	0.0143761	0.0301548	0	0.08	0	0.0725091	0.0283132	0.0138303	0	0	0.0697036	0	0.0450113	0	0	0	0.197854	0.0475156	0.0109713	0.00333834	0.0178806	0.0161342	0.00598211	0.0340751	0	0	0	0	0.0192548	0.0110149	0.0402692	0	0
ASV284: p__Basidiomycota; c__Agaricomycetes; o__Agaricales; f__Amanitaceae; g__Amanita	0	0	0	0	0	0	0	0	0	0	0	0	0	0	0	0	0	0	0	0	0	0	0	0	0	0	0	0	0	0	0	0	0	0	0	0	0	0	0	0	0	0	0	0	0	0	0	0	0
ASV285: p__Basidiomycota; c__Agaricomycetes; o__Agaricales; o__Agaricales; o__Agaricales	0	0	0	0	0	0	0	0	0	0	0	0	0	0	0	0	0	0	0	0	0	0	0	0	0	0	4.37492	0	0	0	0	0	0	0	0	0	0	0.00806712	0	0	0.00857657	0	0	0	0	0	0.0441044	0	0
ASV286: p__Basidiomycota; c__Agaricomycetes; o__Boletales; f__Suillaceae; g__Suillus	0	0	0	0	0	0	0	0	0	0	0	0	0	0	0	3.21382	0	0.0100516	0	0	0	0	0	0	0	0	0	0	0	0	0	0	0	0	0	0	0	0	0	0	0	0	0	0	0	0	0	0	0
ASV287: p__Basidiomycota; c__Agaricomycetes; o__Agaricales; f__Inocybaceae; g__Inocybe	0	0	0	0	0	0	0	0	0	0	0	0	0	0	0	0	0	0	0	0	0	0	0	0	0	0	0	0	0	0	0	0	0	0	0	0	0	0	0	0	0	0	0	0	0	0	0	0	0
ASV288: p__Basidiomycota; c__Agaricomycetes; o__Russulales; f__Russulaceae; g__Lactarius	0	0	0	0	0	0	0	0	0	0	0	0	0	0	0	0	0	0	0	0	0	0	0	0	0	0	0	0	0	0	0	0	0	0	0	0	0	0	0	0	0	0	0	0	0	0	0	0	0
ASV289: p__Basidiomycota; c__Agaricomycetes; o__Agaricales; f__Amanitaceae; g__Amanita	0	0	0	0	0	0	0	0	0	0	0	0	0	0	0	0	0	0	0	0	0	0	0	0	0	0	0	0	0	0	0	0	0	0	0	0	0	0	0	0	0	0	0	0	0	0	0	0	0
ASV28: p__Basidiomycota; c__Agaricomycetes; o__Agaricales; f__Cortinariaceae; g__Cortinarius	0	0	0	0	0	0	0	0	0	0	0	0	0	0	0	0	0	0	0	0	0	0	0	0	0	0	0	0	0	0	0	0	0	0	0	0	0	0	0	0	0	0	0	0	0	0	0	0	0
ASV290: p__Basidiomycota; c__Agaricomycetes; o__Thelephorales; f__Thelephoraceae; g__Pseudotomentella	0	0	0	0	0	0	0.0145888	0	0	0	0	0	0	0	0	0	0	0	0	0	0	0	0	0	0	0	0	0	0	0	0	0	0	0	0	0	0	0	0	0	0	0	0	0	0	0	0	0	0
ASV291: p__Ascomycota; c__Eurotiomycetes; o__Eurotiales; f__Aspergillaceae; g__Penicillium	0	0	0	0.00911079	0.0162829	0.066837	0	0	0.0235696	0	0	0	0.0385449	0	0.045743	0.00781953	0.0129385	0.0301548	0.00583737	0.116129	0	0.140018	0	0.0345758	0.0917151	0	0	0	0.0325081	0	0.0145781	0.0129166	0.0263806	0.0475156	0	0.00500751	0.0238407	0.0443692	0.00897317	0.0262116	0	0.0102867	0	0	0	0	0.0268462	0	0
ASV292: p__Basidiomycota; c__Agaricomycetes; o__Russulales; f__Russulaceae; g__Lactarius	0	0	0	0	0	0	0	0	0	0	0	0	0	0	0	0	0	0.650003	0	0	0	0	0	0	0	0	0.746238	0	0	0	0	0	0	0	0	0	0	0	0	0	0	0	0	0	0	0	0	0	0
ASV293: p__Basidiomycota; c__Agaricomycetes; o__Atheliales; f__Pilodermataceae; g__Piloderma	0	0	0	0	0	0	0	0	0	0	0	0	0	0	0	0	0	0	0	0	0	0	0	0	0	0	0	0	0.110028	0	0	0	0	0	0	0	0.0238407	0	0	0	0	0	0	0	0	0.0242328	0	0	0
ASV294: p__Basidiomycota; c__Agaricomycetes; o__Agaricales; f__Cortinariaceae; g__Cortinarius	0	0	0	0	0	0	0	0	0	0	0	0	0	0	0	0	0	0	0	0	0	0	0	0	0	0	0	0	0	8.41346	0	0	0	0	0	0	0	0	0	0	0	0	0	0	0	0	0	0	0
ASV295: p__Ascomycota; c__Leotiomycetes; o__Helotiales; f__Hyaloscyphaceae; f__Hyaloscyphaceae	0	0	0	0	0	0	0	0	0	0	0	0	0	0	0	0	0	0	0	0	0	0	0	0	0	0	0	0	0	0	0	0	0	0	0	0	0	4.40061	0	0	0	0	0	0	0	0	0	0	0
ASV296: p__Ascomycota; c__Sordariomycetes; o__Hypocreales; f__Hypocreaceae; g__Trichoderma	0	0	0	0	0	0	0	0	0	0	0	0	0	0.0509276	0	0	0	0	0	0	0	0	0	0.0484061	0	0	0	0	0	0	0	0	0.189061	0	0	0	0	0	0.0149553	0.00786349	0	0	0	0	0	0	0.0153407	0	0
ASV297: p__Basidiomycota; c__Agaricomycetes; o__Thelephorales; f__Thelephoraceae; g__Thelephora	0	0	0	0	0	0	0	0	0	0	0	0	0	0	0	0	0	0	0	0	0	0	0	0	0	0	0	0	0	0	0	0	0	0	0	0	0	0	0	0	0	0	0	0	0	0	0	0	0.102782
ASV298: p__Basidiomycota; c__Agaricomycetes; o__Agaricales; f__Cortinariaceae; g__Cortinarius	0	0	0	0	0	0	0	0	0	0	0	0	0	0	0	0.0234586	0	0	0	0	0	0	0	0	0	0	0	0	0	0	0.113709	0	0	0	0	0	0	0	0	0	0	0	0	0	0	0	0	0	0
ASV299: p__Ascomycota; c__Pezizomycetes; o__Pezizales; f__Discinaceae; g__Hydnotrya	0	0	0	0	0	0	0	0.00508337	0	0	0	0	0	0	0	0	0	0	0	0	0	0	0	0	0	0	0	0	0	0	0	0	0	0	0	0	0	0	0	0	0	0	0	0	0	0	0	0.320044	0
ASV29: p__Basidiomycota; c__Agaricomycetes; o__Agaricales; f__Tricholomataceae; g__Tricholoma	0	0	1.65818	0.813897	0	9.43582	0	0	11.6611	0	1.26496	0	0	0	0	0	0	0	0	0.193548	0	0	0	0	0	31.2393	0	0	0	0	0	0	0	0	0.135313	5.1811	0.154965	0	0.053839	16.225	3.37345	0	0	0	0	0	2.80159	0.0320044	0
ASV2: p__Basidiomycota; c__Agaricomycetes; o__Atheliales; f__Pilodermataceae; g__Piloderma	1.90242	0	1.80833	2.49028	1.63155	4.16749	1.88682	0.0152501	1.0842	0.147907	1.19658	4.28894	13.0378	7.96653	3.54794	3.34285	0.0963197	3.13945	0.183877	55.0606	0.718039	14.0168	0	34.7002	0	0	0	0	0	0	0	1.66947	10.5918	11.6413	0	6.27274	0.184766	0.036302	0	0	0	0	0	0	0	0.0638865	0.0517747	0.0365764	0
ASV300: p__Basidiomycota; c__Agaricomycetes; o__Agaricales; f__Cortinariaceae; g__Cortinarius	0	0	0	0	0	0	0	0	0	0	0	0	0	0	0	0	0	0	0	0	0	0	0	0	0	0	0	0	0	0	0	0	0	0	0	0	0	0	0	0	0	0	0	0	1.20728	0	0	0	0
ASV301: p__Basidiomycota; c__Agaricomycetes; o__Agaricales; f__Inocybaceae; g__Inocybe	0	0	0	0	0	0	0	0	0	0	0	0	0	0	0	0	0	0	0	0	0	0	0	0	0	0	0	0	0	0	0	0	0	0	0	0	0	0	0	0	0	0	0	0	0	0	0	0	0
ASV302: p__Mortierellomycota; c__Mortierellomycetes; o__Mortierellales; f__Mortierellaceae; g__Mortierella	0.0310945	0	0.470035	0.130588	0	0	0	0.0254168	0	0	0	0	0	0	0	0.0703757	0	0.140722	0	0.0180645	0.0665731	1.14014	0	0	0.0152858	0	0	0	0	0	0	0.022604	0	0.0271518	0.153599	0	0	0.0403356	0.0239285	0.0366963	0.0343063	0	0	0	0	0	0.0767033	0	0
ASV303: p__Ascomycota; c__Leotiomycetes; o__Helotiales; o__Helotiales; o__Helotiales	0	0	0	0	0	0	0.210728	0	0	0	0	0	0	0	0	0	0	0	0	0	0.608669	0	0	0	0	0	0	0	0	0	0	0	0	0	0	0	0	0	0	0	0	0	0	0	0	0	0	0	0
ASV304: p__Basidiomycota; c__Agaricomycetes; o__Agaricales; f__Tricholomataceae; g__Tricholoma	0	0	0	0	0	0	0	0	0	0	0	0	0	0	0	0	0	0	0	0	0	0	0	0	0	0	0	0	0	0	0	0	0	0	0	0	0	0	0	0	0	0	0	0	0	0	0	0	0
ASV305: p__Ascomycota; c__Leotiomycetes; o__Helotiales; f__Leotiaceae; g__Leotia	0	0	0	0	0	0	0	0	0	0	0	0	0	0	0	0	0	0	0	0	0	0	0	0	0	0	0	0	0	0	0	0	0	0	0	0	0	0	0	0	0	0	0	0	0	0	0	0	0
ASV306: p__Basidiomycota; c__Agaricomycetes; o__Agaricales; f__Cortinariaceae; g__Cortinarius	0	0	0	0	0	0	0	0	0	0	0	0	0	0	0	0	0	0	0	0	0	0	0	0	0	0	0	0	0	0	0	0	0	0	0	0	0	0	0	0	0	0	0	0	0	0	0	0	0
ASV307: p__Basidiomycota; c__Agaricomycetes; o__Boletales; f__Boletaceae; g__Tylopilus	0	0	0	0	0	0	0	0	0	0	0	0	0	0	0	0.132932	0	0	0	0	0	0	0.0235944	0	0	0	0	0	0	0	0	0	0	0	0	0	0	0	2.81758	0	0	0	0	0	0	0	0	0	0
ASV308: p__Basidiomycota; c__Agaricomycetes; o__Sebacinales; f__Sebacinaceae; g__Sebacina	0	0	0	0	0	0	0	0	0	0	0	0	0	0	0	0	0	0	0	0	0	0	0	0	0	0	0	0	0	0	0	0	0	0	0	0	0	0	0	0	0	0	0	0	0	0	0	0	0
ASV309: p__Basidiomycota; c__Agaricomycetes; o__Agaricales; f__Cortinariaceae; g__Cortinarius	0	0	0	0	0	0	0	0	0	0	0	0	0	0	0	0	0	0	0	0	0	0	0	0	0	0	0	0	0	0	0	0	0	0	0	0	0	0	0	0	0	0	0	0	0	0	0	0	0
ASV30: p__Basidiomycota; c__Agaricomycetes; o__Agaricales; f__Cortinariaceae; g__Cortinarius	0	0	0	0	0	0	0	0	15.4715	0	0	0	0	0	2.98473	3.07698	0	0	0	0	0	0	14.5624	0	0	0.0426379	0	0.0172227	0.165041	60.016	0.839699	0	0	0	0	0	0	0	0	0	0	0	0	0	0	0	0.640472	0	0
ASV310: p__Ascomycota; c__Leotiomycetes; o__Helotiales; f__Hyaloscyphaceae; f__Hyaloscyphaceae	0	0	0	0	0	0	0	0.244002	0	0.221861	0.752137	0	0	0.0291015	0	0.0390976	0	0	0.0350242	0	0	0	0	0	0.0382146	0	0	0	0	0	0	0	0	0.767038	0	0	0	0.322685	0	0	0	0	0.830551	0	0	0.268764	0.212852	0.00914411	0
ASV311: p__Basidiomycota; c__Agaricomycetes; o__Agaricales; f__Cortinariaceae; g__Cortinarius	0	0	0	0	0	0	0	0	0	0	0	0	0	1.4769	0	0	0	0	0	0	0	0	0	0	0	0	0	0	0	0	0	0	0	0	0	0	0	0	0	0	0	0	0	0	0	0	0	0	0
ASV312: p__Basidiomycota; c__Agaricomycetes; o__Russulales; f__Albatrellaceae; f__Albatrellaceae	0	0	0	0	0.0358225	0	0	0	0	0	0	0	0	0	0	0	0	0	0	0	0	0	0	0	0	0	0	0	0	0	0	0	0	0	0	0	0	0	0	0	0	0	0	0	0	0	0	0	0
ASV313: p__Basidiomycota; c__Agaricomycetes; o__Agaricales; f__Clavariaceae; f__Clavariaceae	0	0	0	0	0	0	0	0	0	0	0	0	0	0	0	0	0	0	0	0	0	0	0	0	0	0	0	0	0	0	0	0	0	0.448004	0	0	0	0	0	0	0	0	0	0	0	0	0	0	0
ASV314: p__Basidiomycota; c__Agaricomycetes; o__Boletales; f__Boletaceae; g__Boletus	0	0	0	0	0	0	0	0	0	0	0	0	0	0	0	0	0	0	0	0	0	0	0	0	0	0	0	0	0	0	0	0	0	0	0	0	0	0	0	0	0	0	0	0	0	0	0	0	0
ASV315: p__Ascomycota; c__Eurotiomycetes; o__Eurotiales; f__Elaphomycetaceae; g__Elaphomyces	0.127205	0.588235	0	0	0	0	0	0	0.00785654	0	0	0	0	0	0	0	0	0	0	0	0	0	0	0	0	0	0	0	0	5.36859	0	0	0	0	0.0146284	0	1.29336	0	0	0.390553	0	0	0	0	0	0	0	0	0
ASV316: p__Basidiomycota; c__Agaricomycetes; o__Agaricales; f__Cortinariaceae; g__Cortinarius	0	0	0	0	0	0	0	0	0	0	0	0	0	0	0	0	0	0	0	0	0	0	0	0	0	0	0	0	0	0	0	0	0	0	0	0	0	0	0	0	0	0	0	0	0	0	0	0	0
ASV317: p__Basidiomycota; c__Agaricomycetes; o__Agaricales; f__Cortinariaceae; g__Cortinarius	0	0	0	0	0	0	0	0	0	0	0	0	0	0	0	0	0	0	0	0	0	0	0	0	0	0	0	0	0	0	0	0	0	0	0.0219427	0	0	0	0	0	0	0	0	0	0	0	0.00767033	0	0
ASV318: p__Ascomycota; c__Sordariomycetes; o__Hypocreales; f__Cordycipitaceae; g__Leptobacillium	0	0	0	0.0121477	0	0.0550423	0	0	0	0	0	0	0	0	0.0514609	0	0	0	0	0.0103226	0	0.0425053	0.00707831	0	0	0	0	0	0.0125031	0	0.113709	0.00645828	0	0	0.00731422	0	0.0774824	0.036302	0	0	0.0114354	0	0	0	0.00385097	0.0198268	0.0172582	0	0
ASV319: p__Basidiomycota; c__Agaricomycetes; o__Agaricales; f__Hygrophoraceae; g__Hygrophorus	0	0	0	0	0	0	0	0	0	0	0	0	0	0	0	0.0156391	0	0.0703612	0	0	0	0	0	0.0691515	0	0	0	0	0	0	0	0	0.140696	0	0.0109713	0	0	0.0161342	0	0	0	0	0	0	0	0	0	0	0
ASV31: p__Basidiomycota; c__Agaricomycetes; o__Russulales; f__Russulaceae; g__Russula	0	0	0	0	0	0	0	0	0	0	0	0	0	0	0	0	0	0	0	0	0	0	0	0	0	0	0	0	0	0	0	0	0	0	0	0	68.8103	0	0	0	6.18371	0	0	0	0	0	0	0	0
ASV320: p__Basidiomycota; c__Agaricomycetes; o__Agaricales; f__Cortinariaceae; g__Cortinarius	0	0	0	0	1.49477	0	0	0	0	0	0	0	0	0	0	0	0	0	0	0	0	0	0	0	0	0	0	0	0	0	0	0	0	0	0	0	0	0	0	0	0	0	0	0	0	0	0	0	0
ASV321: p__Basidiomycota; c__Agaricomycetes; o__Sebacinales; f__Sebacinaceae; g__Sebacina	0	0	0	0	0	0	0	0	0	1.61219	0	0	0	0	0	0	0	0	0	0	0	0	0	0	0	0	0	0	0	0	0	0	0	0	0	0	0	0	0	0	0	0	0	0	0	0	0	0	0
ASV322: p__Ascomycota; c__Leotiomycetes; o__Helotiales; f__Hyaloscyphaceae; f__Hyaloscyphaceae	0.161126	0	0.796449	0.537536	0.403817	0.184785	0	0	0	0	0	0	0.823898	0	0	0.250225	0	0	0	0	0.142657	0	0	0	0	0	0	0	0	0	0	0	0	0	0	0	0.488735	0	0	0	0	0.192018	0	0	0	0	0	0	0
ASV323: p__Basidiomycota; c__Agaricomycetes; o__Agaricales; f__Cortinariaceae; g__Cortinarius	0	0	0	0	0	0	0	0	0	0	0	0	0	0	0	0	0	0	0	0	0	0	0	0	0	0	0	0	0	0	0	0	0	0	0	0	0	0	0	0	0	0	0	0	0	0	0	0	0
ASV324: p__Basidiomycota; c__Agaricomycetes; o__Agaricales; f__Inocybaceae; g__Inocybe	0	0	0	0	0	0	0	0	0	0	0	0	0	0	0	0	0	0	0	0	0	0	0	0	0	0	0	0	0	0	0	0	0	0	0	0	0	0	0	0	0	0	0	0	0	0	0	0	0
ASV325: p__Basidiomycota; c__Agaricomycetes; o__Agaricales; f__Tricholomataceae; g__Mycena	0	0	0	0	0	0	0	0	0	0	0	0	0	0	0	0	0	0	0	0	0	0	0.037751	0	0	0	0	0	0	0	0	0.0258331	0	0	0	0	0	0	0	0	0	0	0	0	0	0	0	0	0
ASV326: p__Mucoromycota; c__Umbelopsidomycetes; o__Umbelopsidales; f__Umbelopsidaceae; g__Umbelopsis	0	0.383037	0	0	0	0	0.00324196	0.124542	0.0608882	0	0.102564	0	0.226451	0	0.0228715	0.0860148	0.0186889	0	0	0	0.0118881	0.0275034	0	1.08568	0	0	0	0	0	0	0	0	0	0.441216	0	0	0	0	0	0	0	0	0	0	0.0346587	0	0.139984	0	0.0073416
ASV327: p__Basidiomycota; c__Agaricomycetes; o__Agaricales; f__Cortinariaceae; g__Cortinarius	0	0	0	0	0	0	0	0	0	0	0	0	0	0	0	0	0	0	0	0	0	0	0	0	0	0	0	0	0	0	0	0	0	0	0	0	0	0	0	0	0	0	0	0	0	0	0	0	0
ASV328: p__Basidiomycota; c__Agaricomycetes; o__Cantharellales; f__Cantharellales_fam_Incertae_sedis; g__Sistotrema	0	0	0	0	0	0	0	0	0	0	0	0	0	0	0	0	0	0	0	0	0	0	0	0	0	0	0	0	0	0	0	0	0	0	0	0	0	0	0	0	0	0	0	0	0	0	0	0	0
ASV329: p__Basidiomycota; p__Basidiomycota; p__Basidiomycota; p__Basidiomycota; p__Basidiomycota	0	0	0	0	0	0	0	0	0	0	0	0	0	0	0	0	0	1.70542	0	0	0	0	0	0	0	0	0	0	0	0	0	0	0	0	0	0	0	0	0	0	0	0	0	0	0	0	0	0	0
ASV32: p__Basidiomycota; c__Agaricomycetes; o__Cantharellales; f__Cantharellales_fam_Incertae_sedis; g__Sistotrema	3.74265	0	0	0	0	0.0786318	0	0	0	0	0	0	0	0	0	0	0	0	0	0	0	0	0	0	0	0	0	0	0	0	0	0	0	0	0	0	0	0	0	0	0	0.0137155	0	0	0	0	0	0	0
ASV330: p__Basidiomycota; c__Agaricomycetes; o__Cantharellales; f__Cantharellales_fam_Incertae_sedis; g__Sistotrema	0	0	0	0	0	3.6092	0	0	0	0	0	0	0	0	0	0	0	0	0	0	0	0	0	0	0	0	0	0	0	0	0	0	0	0	0	0	0	0	0	0	0	0	0	0	0	0	0	0	0
ASV331: p__Basidiomycota; c__Agaricomycetes; o__Cantharellales; f__Cantharellales_fam_Incertae_sedis; g__Sistotrema	0	0	0	0	0	0	0	0	0	0	0	0	0	0	0	0	0	0	0	0	0	0	0	0	0	0	0	0	0	0	0	0	0	0	0	0	0	0	0	0	0	0	0	0	0	0	0	0	0
ASV332: p__Basidiomycota; c__Agaricomycetes; o__Boletales; f__Boletaceae; g__Suillellus	0	0	0	0	0	0	0	0	0	0	0	0	0.0385449	0	0	0	0	0	0	0	0	0	0	0	0	0	0	0	0	0	0	0	0	0	0	0	0	0	0	0	0	0	0	0.0212925	0	0	0	0	0
ASV333: p__Basidiomycota; c__Agaricomycetes; o__Agaricales; f__Cortinariaceae; g__Cortinarius	0	0	0	0	0	0	0	0	0	0	0	0	0	1.54965	0	0	0	0	0	0	0	0	0	0	0	0	0	0	0	0	0	0	0	0	0	0	0	0	0	0	0	0	0	0	0	0	0	0	0
ASV334: p__Ascomycota; c__Leotiomycetes; o__Helotiales; o__Helotiales; o__Helotiales	0.0282678	0	0	0	0.0325659	0	0	0	0	0	0	0	0	0.0727537	0.0171536	0	0	0	0	0	0	0	0	0	0	0	0	0	0	0	0	0	0	0	0	0	0	0	0	0	0	0	0	0	0	0	0.124643	0	0
ASV335: p__Basidiomycota; c__Agaricomycetes; o__Cantharellales; f__Cantharellales_fam_Incertae_sedis; g__Sistotrema	0	0	0	0	0	0	0	0	0	0	0	0	0	0	0	0	0	0	0	0	0	0	0	0	0	0	0	0	0	0	0	0	0	0	0	0	0	0	0	0	0	0	0	0	0	0	0	0	0
ASV336: p__Basidiomycota; c__Agaricomycetes; o__Thelephorales; f__Thelephoraceae; g__Tomentella	0	0	0	0	0	0	0.0713232	0	0.0176772	0	0	0	0	0	0.0142947	0	0.00575043	0	0	0	0	0	0	0	0	0	0	0	0	0	0	0	0	0	0	0	0	0	0	0	0	0	0.0814266	0	0	0	0	0	0
ASV337: p__Basidiomycota; p__Basidiomycota; p__Basidiomycota; p__Basidiomycota; p__Basidiomycota	0	0	0.0391696	0.0121477	0.120494	0	0.0453875	0	0	0	0	0	0.144543	0.0727537	0	0.0195488	0	0.0703612	0	0	0.126013	0.00750094	0	0	0	0	0	0	0	0	0	0	0	0	0	0	0	0	0	0	0	0	0	0	0	0	0	0	0
ASV338: p__Basidiomycota; c__Agaricomycetes; o__Sebacinales; o__Sebacinales; o__Sebacinales	0	0	0	0	0	0	0	0	0	0	0	0	0	0	0	0	0	0	0	0	0	0	0	0	0	0	0	0	0	0	0	0	0	0	0	0	0.202646	0	0.0358927	0	0.00857657	0	0	0	0	0	0	0	0
ASV339: p__Basidiomycota; c__Agaricomycetes; o__Agaricales; f__Inocybaceae; g__Inocybe	0	0	0	0	0	0	0	0	0	0	0	0	0	0	0	0	0	0	0	0	0	0	0	0	0	0	0	0	0	0	0	0	0	0	0	0	0	0	0	0	0	0	0	0	0	0	0	0	0.143161
ASV33: p__Basidiomycota; c__Agaricomycetes; o__Agaricales; f__Inocybaceae; g__Inocybe	0	0	0	0	0	0	0	0	0	0	0	0	0	0	0.00571788	0	0	0	0	0	0	0	0	0	0	0	0	0	0	0	0	0	0	0	0	0	0	0	0	0	0	0	0	0	0	0	0	0	0
ASV340: p__Ascomycota; c__Pezizomycetes; o__Pezizales; f__Discinaceae; g__Hydnotrya	0.00565355	0	0	0	0	0.1494	0	0.0127084	0	0	0	0	0	0	0.00857682	0	0.00718804	0	0	0	0	0	0	0	0	0	0	0	0	0	0	0	0	0	0	0	0	0	0	0	0	0	0	0	0	0.0132179	0.00383516	0.0594367	0
ASV341: p__Basidiomycota; c__Agaricomycetes; o__Agaricales; f__Clavariaceae; f__Clavariaceae	0	0	0	0	0	0	0	0	0	0	0	0	0	0	0	0	0	0	0	0	0	0	0	0	0	0	0	0	0	0	0	0	0	0.699158	0	0	0	0	0	0	0	0	0	0	0	0	0	0	0
ASV342: p__Basidiomycota; c__Agaricomycetes; o__Agaricales; f__Hymenogastraceae; g__Hebeloma	0	0.355677	0	0	0	0	0	0	0	0	0	0	0	0	0	0	0	0	0.00583737	0	0	0	0	0	0	0	0	0	0	0	0	0	0	0.0135759	0	0	0	0	0.269195	0	0	0	0	0.00887185	0.121305	0	0	0	0
ASV343: p__Basidiomycota; c__Agaricomycetes; o__Agaricales; f__Cortinariaceae; g__Cortinarius	0	0	0	0	0.514541	0	0	0	0	0	0	0	0	0	0	0	0	0	0	0	0	0	0	0	0	0	0	0	0	0	0	0	0	0	0	0	0	0	0	0	0	0	0	0	0	0	1.27136	0	0
ASV344: p__Basidiomycota; c__Agaricomycetes; o__Agaricales; f__Cortinariaceae; g__Cortinarius	0	0	0	0	0	0	0	0	0	0	0	0	0	0	0	0	0	0	0	0	0.0356642	0	0	0	0	0	0	0	0	0	0	0	0	0	0.223084	0	0	0	0	0	0	0	0	0	0	0	0	0	0
ASV345: p__Ascomycota; c__Dothideomycetes; o__Mytilinidales; f__Gloniaceae; g__Cenococcum	0	0	0	0	0	0	0	0	0	0	0	0	0	0	0	0	0	0	0	0	0	0	0	0	0	0	0	0	0	0	0	0	0	0	0	0	0	0	0	0	0	0	0	0	0	0	0	0	0
ASV346: p__Basidiomycota; c__Agaricomycetes; o__Agaricales; f__Cortinariaceae; g__Cortinarius	0	0	0	0	0	0	0	0	0	0	0	0	0	0	0	0	0	0	0	0	0	0	0	0	0	0	0	0	0	0	0	0	0	0	0	0	0	0	0	0	0	0	0	0	0	0	0	0	0
ASV347: p__Basidiomycota; c__Agaricomycetes; o__Cantharellales; f__Clavulinaceae; g__Membranomyces	0	0	0	0	0	0	0	0	0	0	0	0	0	0	0	0	0	0	0	0	0	0	0	0	0	0	0	0	0	0	0	0	0	0	0	0	0	0	0	0	0	0	0	0	0	0	0	0	0
ASV348: p__Basidiomycota; c__Agaricomycetes; o__Russulales; f__Russulaceae; g__Lactarius	0	0	0	0	0	0	0	0	0	0	0	0	0	0	0	0	0	0	0	0.43871	0	0	0	0	0	0	1.10706	0	0	0	0	0	0	0	0	0	0	0	0	0	0	0	0	0	0	0	0	0	0
ASV349: p__Basidiomycota; c__Agaricomycetes; o__Agaricales; f__Amanitaceae; g__Amanita	0	0	0	0	0	0	0	0	0	0	0	0	0	0	0	0	0	0	0	0	0	0	0	0	0	0	0	0	0	0	0	0	0	0	0	0	0	0	0	0	0	0	0	0	0	0	0	0	0
ASV34: p__Basidiomycota; c__Agaricomycetes; o__Cantharellales; f__Clavulinaceae; g__Clavulina	0	0	0	0	0	0	0	0	0	0	0	0	0	0	0	0	0	0	0	0	0	0	0	0	0	0	0	0	0	0	0	0	0	0	0	0	0	0	0	0	0	0	0	0	0	0	0	0	73.93
ASV350: p__Basidiomycota; c__Agaricomycetes; o__Agaricales; f__Cortinariaceae; g__Cortinarius	0	0	0	0	0	0	0	0	0	0	0	0	0	0	0	0	0	0	0	0	0	0	0	0	0	0	0	0	0	0	0	0	0	0	0	0	0	0	0	0	0	0	0.0651413	0	0	0	0	0	0
ASV351: p__Basidiomycota; c__Agaricomycetes; o__Atheliales; o__Atheliales; o__Atheliales	0	0	0	0	0	0	0	0	0	0	0	0	0	0	0	0	0	0	0	0	0	0	0	0	0	0	0	0	0	0	0	0	0	0	0	0	0	0	0	0	0	0	0	0	0	0	0	0	0
ASV352: p__Basidiomycota; p__Basidiomycota; p__Basidiomycota; p__Basidiomycota; p__Basidiomycota	0.0197874	0	0	0	0	0	0	0	0	0	0	0	0	0	0	0	0	0	0	0	0	0	0	0	0	0	0	0	0	0	0	0	0	0	0	0	0	0	0	0	0	0	0	0	0	0	0	0	0
ASV353: p__Ascomycota; c__Saccharomycetes; o__Saccharomycetales; f__Trichomonascaceae; g__Spencermartinsiella	0	0	0	0	0	0	0	0	0	0	0	0	0	0	0	0	0	0	0	0	0	0	0	0	0	0	0	0	0	0	0	0	0	0	0	0	0	0	0	0	0	0	0	0	0	0	0.00958791	0	0
ASV354: p__Ascomycota; c__Geoglossomycetes; o__Geoglossales; f__Geoglossaceae; g__Geoglossum	0	0	0	0	0	0	0	0	0	0	0	0	0	0	0	0	0	0	0	0	0	0	0	0	0	0	0	0	0	0	0	0	0	0	0	0	0	0	0	0	0	0	0	0	0	0	0	0	0
ASV355: p__Basidiomycota; c__Agaricomycetes; o__Cantharellales; f__Clavulinaceae; g__Clavulina	0	0	0	0	0	0	0	0	0	0	0	0	0	0	0	0	0	0	0	0	0	0	0	0	0	0	0	0	0	0	0	0	0	0	0	0	0	0	0	0	0	0	0	0	0	0	0	0	0
ASV356: p__Ascomycota; c__Pezizomycetes; o__Pezizales; f__Pyronemataceae; g__Wilcoxina	0	0	0	0	0	0	0	0	0	0	0	0	0	0	0	0	0	0	0	0	0	0	0	0	0	0	0	0	0	0	0	0	0	0	0	0	0	0	0	0	0	0	0	0	0	0	0	0.502926	2.62095
ASV357: p__Basidiomycota; c__Agaricomycetes; o__Agaricales; f__Inocybaceae; f__Inocybaceae	0	0	0	0	0	0	0	0	0	0	0	0	0	0	0	0	0	0	0	0	0	0	0	0	0	0	0	0	0	0	0	0	0	0	0	0	0	0	0	0	0	0	0	0	0	0	0	0	0
ASV358: p__Ascomycota; p__Ascomycota; p__Ascomycota; p__Ascomycota; p__Ascomycota	0	0	0	0	0	0	0	0	0	0	0	0	0	0	0	0	0	0	0	0	0	0.0700088	0	0	0	0	0	0.0123019	0	0	0	0	0	0	0	0.00667668	0	0	0	0	0	0	0.048856	0.0461336	0	0	0	0	0
ASV359: p__Basidiomycota; c__Agaricomycetes; o__Thelephorales; f__Thelephoraceae; g__Thelephora	0	0	0	0	0	0	0	0	0	0	0	0	0	0	0	0	0	0	0	0	0	0	0	1.80485	0	0	0	0	0	0	0	0	0	0	0	0	0	0	0	0	0	0	0	0	0	0	0	0	0
ASV35: p__Basidiomycota; c__Agaricomycetes; o__Cantharellales; f__Cantharellales_fam_Incertae_sedis; g__Sistotrema	0	0	0	0	0	0	0.00324196	0	0	0	0	0	0	0	0	0	0	4.15801	60.5802	0	0	0	0	0	0	0	0	0	0	0	0	0	0	0	0	0	0	0	0	0	0	0	0	0	0	0	0	0	0
ASV360: p__Ascomycota; c__Eurotiomycetes; o__Chaetothyriales; f__Herpotrichiellaceae; g__Cladophialophora	0	0	0	0	0.0260527	0.216237	0.00810491	0.0228752	0	0	0	0	0	0.0945798	0.045743	0.0273683	0.080506	0	0.0729671	0.0541935	0	0.0225028	0	0	0	0	0.00820042	0.076272	0.00500125	0	0.0145781	0.0322914	0	0	0	0	0	0	0.0239285	0.031454	0	0	0.195424	0.0266156	0.0115529	0	0.0249286	0	0
ASV361: p__Basidiomycota; c__Agaricomycetes; o__Cantharellales; f__Clavulinaceae; f__Clavulinaceae	0	0	0	0	0	0	0	0	0	0	0	0	0	0	0	0	0	0	0	0	0	0	0	0	0	0	0	0	0	0	0	0	0	0	0	0	0	0	0	0	0	0	0	0	0	0	0	0	0
ASV362: p__Ascomycota; p__Ascomycota; p__Ascomycota; p__Ascomycota; p__Ascomycota	0	0	0	0	0	0	0	0	0	0	0	0	0	0	0	0	0	0	0	0	0	0	1.89699	0	0	0	0	0	0	0	0	0	0	0.0407277	0	0	0	0	0	0	0	0	0	0	0	0	0	0	0
ASV363: p__Basidiomycota; c__Agaricomycetes; o__Agaricales; f__Cortinariaceae; g__Cortinarius	0	0	0	0	0	0	0	0	0	0	0	0	0	0	0	0	0	0.0134021	0	0	0	0	0	0	0	0	0	0	0	0	0	0	0	0	0	0	0	0	0	0	0	0	0	0	0	0	0	0	0
ASV364: p__Ascomycota; p__Ascomycota; p__Ascomycota; p__Ascomycota; p__Ascomycota	0	0	0	0	0.0227961	0.0117948	0.0113469	0.00762505	0	0	0	0	0	0	0	0	0	0.110568	0.0175121	0.647742	0	0.0225028	0.00943775	0	0	0	0	0.00984155	0	0	0	0	0	0	0.0438853	0	0	0	0	0	0	0	0	0.0124206	0.0250313	0	0.0767033	0	0
ASV365: p__Mortierellomycota; c__Mortierellomycetes; o__Mortierellales; f__Mortierellaceae; g__Mortierella	0	0	0	0	0	0	0	0	0.0274979	0.162698	0	0	0	0	0	0.0234586	0	0.0201032	0	0	0	0.442555	0	0.159048	0.0611434	0	0	0	0	0	0.0174937	0	1.3586	0	0	0	0	0	0.0568301	0	0	0	0.0814266	0	0	0	0	0	0
ASV366: p__Basidiomycota; c__Agaricomycetes; o__Agaricales; f__Tricholomataceae; g__Mycena	0	0	0	0	0	0	0.0324196	0	0	0	0	0	0	0	0	0	0	0	0	0	0	0	0	0	0	0	0	0	0	0	0	0	0	0	0	0	0	0	0	0	0	0	0	0	0	0.0418567	0.151489	0	0
ASV367: p__Basidiomycota; c__Agaricomycetes; o__Russulales; f__Russulaceae; g__Lactarius	0	0	0	0	0	1.01435	0	0	0	0	0	0	0	0	0	0	0	1.68867	0	0	0	0	0	0	0	0	0	0	0	0	0	0	0	0	0	0	0	0	0.00598211	0	0	0	0	0	0	0	0	0	0
ASV368: p__Basidiomycota; c__Agaricomycetes; o__Agaricales; f__Cortinariaceae; g__Cortinarius	0	0	0	0	0	0	0	0	0	0	0	0	0	0	0	0	0	0	0	0	0	0	0	0	0	0	0	0	0	0	0	0	0	0	0	0	0	0	0	0	0	0	0	0	0	0	0	0	0
ASV369: p__Basidiomycota; c__Agaricomycetes; o__Atheliales; f__Pilodermataceae; g__Piloderma	0	0	0	0	0	0	0	0	0	0	0	0	0	0	0	0	0	0	0	0	0	0	0.320883	0	0	0	0	0	0	0	0	0	0	0	0	0	0	0	0	0	0	0	0	0	0	0	0	0	0
ASV36: p__Ascomycota; c__Leotiomycetes; o__Helotiales; o__Helotiales; o__Helotiales	0	0	0	0	0	0	0	0	0	0	0	0	0	0	0	0	2.59776	0	0	0	0	0	0	0	0	0	0	0.00738116	0	0	0	0	0	0	0	0	0	0	0	0	0	0	0	0	0	0	0	0	0
ASV370: p__Basidiomycota; c__Agaricomycetes; o__Agaricales; f__Tricholomataceae; g__Mycena	0	0	0	0	0	0	0.105364	0	0	0	0	0	0	0	0	0	0	0	0	0	0	0	0	0	0	0	0	0	0	0	0	0	0	0	0.0511995	0	0	0	0.0119642	0	0	0	0	0.00709748	0	0	0	0	0
ASV371: p__Basidiomycota; c__Agaricomycetes; o__Agaricales; f__Inocybaceae; g__Inocybe	0	0	0	0	0	0	0	0	0	0	0	0	0	0	0	0	0	0	0	0	0	0	0	0	0	0	0	0	0	0	0	0	0	0	0	0	0	0	0	0	0	0	0	0	0	0	0	0	0
ASV372: p__Basidiomycota; c__Agaricomycetes; o__Agaricales; o__Agaricales; o__Agaricales	0	0	0	0	0	0	0	0	0	0	0	0	0	0	0	0	0	0	0	0	0	0	0	4.10068	0	0	0	0	0	0	0	0	0	0	0	0	0	0	0	0	0	0	0	0	0	0	0	0	0
ASV373: p__Basidiomycota; c__Agaricomycetes; o__Cantharellales; f__Cantharellales_fam_Incertae_sedis; g__Sistotrema	0	0	0	0	0	0	0	0	0	0	0	0	0	0	0	0	0	0	0	0	0	0	0	0	0	0	0	0	0	0	0	0	0	0	0	0	0	0	0	0	0	0	0	0	0	0	0	0	0
ASV374: p__Basidiomycota; c__Agaricomycetes; o__Russulales; f__Russulaceae; g__Russula	0	0	0	0	0	0	0	0	0	0	0	0	0	0	0	0	0	0	0	0	0	0	0	0	0	0	0	0	0	0	0	0	0	0	0	0	0	0	0	0	0	0	0	0	0	0	0	0	0
ASV375: p__Basidiomycota; c__Agaricomycetes; o__Agaricales; f__Cortinariaceae; g__Cortinarius	0	0	0	0	0	0	0	0	0	0	0	0	0	0	0	0	0	0	0	0	0	0.407551	0.0731425	0	0	0	0	0	0	0	0	0	0	0	0	0	0	0	0	0	0	0	0	0	0	0	0	0	0
ASV376: p__Basidiomycota; c__Agaricomycetes; c__Agaricomycetes; c__Agaricomycetes; c__Agaricomycetes	0	0.0273598	0	0	0	0	0.0291777	0.0127084	0	0	0	0	0	0	0	0	0	0	0	0	0	0	0	0	0	0	0	0	0	0	0	0	0	0	0	0	0	0	0	0	0	0	0	0	0	0	0	0	0
ASV377: p__Basidiomycota; c__Agaricomycetes; o__Cantharellales; f__Cantharellales_fam_Incertae_sedis; g__Sistotrema	0	0	0	0	0	0	0	0	0	0	0	0	0	0	0	0	0.00575043	0.0301548	0	0	0	0	0	0	0	0	0	0	0	0	0	0	0	0	0	0	0	0	0	1.73521	0	0	0	0	0	0	0	0	0
ASV378: p__Basidiomycota; c__Agaricomycetes; o__Agaricales; f__Cortinariaceae; g__Cortinarius	0	0	0	0	0	0	0	0	0	0	0	0	0	0	0	0	0	0	0	0	0	0	0	0	0	0	0	0	0	0	0	0	0	2.90524	0	0	0	0	0	0	0	0	0	0	0	0	0	0	0
ASV379: p__Basidiomycota; c__Microbotryomycetes; o__Leucosporidiales; o__Leucosporidiales; o__Leucosporidiales	0	0	0.0326413	0	0	0	0	0	0	0	0	0	0	0	0	0.0117293	0	0.0402064	0	0	0	0.0600075	0	0.0207455	0.12993	0	0	0	0	0	0	0	0.0351741	0	0.032914	0	0	0.0161342	0.0149553	0	0	0	0	0	0	0	0	0	0
ASV37: p__Basidiomycota; c__Agaricomycetes; o__Atheliales; f__Tylosporaceae; g__Tylospora	0	0	0	0	0	0	0	0	0	0.0295814	0	0	0	0	0	0	0	0	0	0	0	0	0	0	0	0	0	0	0	0	0	0	0	0	0	0	0	0	0	0	0	0	0	0	0	0	0	8.7372	1.69591
ASV380: p__Basidiomycota; c__Agaricomycetes; o__Agaricales; f__Cortinariaceae; g__Cortinarius	0	0	0	0	0	0	0	0	0	0	0	0	0	0	0	1.91187	0	0	0	0	0	0	0	0	0	0	0	0	0	0	0	0	0	0	0	0	0	0	0	0	0	0	0	0	0	0	0	0	0
ASV381: p__Basidiomycota; c__Agaricomycetes; o__Thelephorales; f__Thelephoraceae; g__Thelephora	0	0	0	0	0	0	0	0	0	0	0	0	0	0	0	0	0	0	0	0	0	0	0	0	0	0	0	0	0	0	0	0	0	0	0	0	0	0	0	0	0	0	0	0	0	0	0	0	0
ASV382: p__Mortierellomycota; c__Mortierellomycetes; o__Mortierellales; f__Mortierellaceae; g__Mortierella	0	0	0	0	0	0	0	0	0.00392827	0	0	0	0	0	0.185831	0	0	0	0	0.0335484	0	0.0500063	0	0	0	0	0	0	0	0	0	0	0.0703482	0	0	0	0	0	0	0	0	0	0	0	0	0	0	0	0
ASV383: p__Basidiomycota; c__Agaricomycetes; o__Boletales; f__Boletaceae; g__Tylopilus	0	0	0	0	0	0	0	0	0	0	0	0	0	0	0	0	0	0	0	0	0	0	0	0	0	0	0	0	0	0	0	0	0	0	0	0	0	0	0	0	0	0	0	0	0	0	0	0.137162	0
ASV384: p__Basidiomycota; c__Agaricomycetes; o__Sebacinales; o__Sebacinales; o__Sebacinales	0	0	0	0	0	0	0	0	0	0	0	0	0	0	0	0	0	0	0	0	0	0	0	0	0	0	0	0	0	0	0	0	0	0	0	0	0.101323	0	0	0	0	0	0	0	0	0	0	0	0
ASV385: p__Basidiomycota; c__Agaricomycetes; o__Thelephorales; f__Thelephoraceae; g__Thelephora	0	0	0	0	0	0	0	0	0	0	0	0	0	0	0	0	0	0	0	0	0	0	0	0	0	0	0	0	0	0	0	0	0	0	0	0	0	0	0	0	0	0	0	0	0	0	0	0	0
ASV386: p__Basidiomycota; c__Agaricomycetes; o__Cantharellales; f__Clavulinaceae; g__Clavulina	0	0	0	0	0	0	0	0	0	0	0	0	0	0	0	0	0	0	0	0	1.63104	0	0	0	0	0	0	0	0	0	0	0	0	0	0	0	0	0	0	0	0	0	0	0	0	0	0	0	0
ASV387: p__Basidiomycota; c__Agaricomycetes; o__Agaricales; f__Cortinariaceae; g__Cortinarius	0	0	0	0	0	0	0	0	0	0	0	0	0	0	0	0	0.518976	0	0	0	0	0.360045	0	0	0	0	0	0	0	0	0	0	0	0	0	0	0	0	0	0	0	0	0	0	0	0	0	0	0
ASV388: p__Basidiomycota; c__Agaricomycetes; o__Agaricales; f__Tricholomataceae; g__Tricholoma	0	0	0	0	0	0.267348	0	0	0.300513	0	0	0	0	0	0	0	0	0	0	0	0	0	0	0	0	3.55316	0	0	0	0	0	0	0	0	0	0	0	0	0	0.526854	0	0	0	0	0	0	0	0	0
ASV389: p__Basidiomycota; c__Agaricomycetes; o__Russulales; f__Russulaceae; g__Russula	0	0	0	0	0	0	0	0	0	0	0	0	0	0	0	0	0	0	0	0	0	0	0	0	0	0	0	0	0	0	0	0	0	0	0	0	1.79998	0	0	0	0.202979	0	0	0	0	0	0	0	0
ASV38: p__Basidiomycota; c__Agaricomycetes; o__Agaricales; f__Cortinariaceae; g__Cortinarius	0	0	0	0	0	0	0	0	0	0	0	0	0	0	0	0	0	0	0	0	0	0	0	0	0	0	0	0	0	5.38862	0	0	0	0	0	0	0	0	0	0	0	0	0	0	32.3732	0	0	0	0
ASV390: p__Ascomycota; c__Leotiomycetes; o__Helotiales; o__Helotiales; o__Helotiales	0	0	0	0	0	0	0	0	0	0	0	0	0	0	0	0	0	0	0	0	0	0	0	0	0	0	0.0451023	0	0	0	0	0	0	0	0	0	0	0	1.92923	0	0	0	0	0.00709748	0	0	0	0	0
ASV391: p__Ascomycota; p__Ascomycota; p__Ascomycota; p__Ascomycota; p__Ascomycota	0	0	0	0	0	0	0	0	0	0	0	0	0	0	0	0	0	0	0	0	0	0	0	0	0	0	0	0	0	0	0	0	0	0	0	0	0	0	0	0	0	0	0	0	0	0	0	0	0
ASV392: p__Basidiomycota; c__Agaricomycetes; o__Agaricales; f__Cortinariaceae; g__Cortinarius	0	0	0	0	0	0	0	0	0	0	0	0	0	0	0	0	0	0	0	0	0	0	0	0	0	0	0	0	0	0	0	0	0	0	0	0	0	0	1.97111	0	0	0	0	0	0	0	0	0	0
ASV393: p__Basidiomycota; c__Tremellomycetes; o__Tremellales; o__Tremellales; o__Tremellales	0	0	0	0	0	0	0	0	0	0	0	0	0.0337268	0.0436522	0	0	0	0.0134021	0	0	0	0	0	0	0	0	0	0	0	0	0	0	0.0791418	0	0	0.00333834	0.0476815	0	0	0	0	0.00685777	0	0	0	0.0132179	0.0364341	0	0
ASV394: p__Basidiomycota; c__Agaricomycetes; o__Boletales; f__Boletaceae; g__Tylopilus	0	0	0	0	0	0	0	0	0	0	0	0	0	0	0	0	0	0	0	0	0	0	0	0	0	0	0	0	0	0	0	0	0	0	0	0	0	0	0	0	0	0	0	0	0	0	0	0.329188	0
ASV395: p__Basidiomycota; c__Agaricomycetes; o__Cantharellales; f__Clavulinaceae; g__Clavulina	0	0	0	0	0	0	0	0	0	0	0	0	0	0	0	0	0	0	0	0	0	0	0	0	0	0	0	0	0	0	0	0	0	0	0	0	0	0	0	0	0	0	0	0	0	0	0	0	1.93084
ASV396: p__Basidiomycota; c__Agaricomycetes; o__Agaricales; f__Entolomataceae; g__Entoloma	0	0	0	0	0	0	0.0421455	0	0.0314262	0	0	0	0	0	0.0228715	0.0117293	0	0	0.0291869	0	0.0237761	0.170021	0.0141566	0	0	0.0852757	0	0	0	0	0	0	0.00879353	0	0.511995	0	0	0	0	0	0	0	0	0	0	0	0.0345165	0	0
ASV397: p__Basidiomycota; c__Agaricomycetes; o__Agaricales; f__Cortinariaceae; g__Cortinarius	0	0	0	0	0	0	0	0	0	0	0	0	0	0	0	0	0	0	0	0	0	0	0	0	0	0	0	0	0	0	0	0	0	0	0	0	0	0	0	0	0	0	0	0	1.23809	0	0	0	0
ASV398: p__Basidiomycota; c__Agaricomycetes; o__Cantharellales; f__Clavulinaceae; g__Clavulina	0	0	0	0	0	0	0	0	0	0	0	0	0	0	0	0	0	0	0	0	0	0	0	0	0	0	0	0	0	0	0	0	0	0	0	0	0	0	0	0	0	0	0	0	0	0	0	0	0
ASV399: p__Ascomycota; c__Pezizomycetes; o__Pezizales; f__Pyronemataceae; g__Wilcoxina	0	0	0	0	0	0	0	0	0	0	0	0	0	0	0	0	0	0	0	0	0	0	0	0	0	0	0	0	0	0	0	0	0	0	0	0	0	0	0	0	0	0	0	0	0	0	0	0	0
ASV39: p__Basidiomycota; c__Agaricomycetes; o__Agaricales; f__Cortinariaceae; g__Cortinarius	0	0	0	0	0	0	0	0	0	0	0	0	0.120453	10.331	0	0.0508269	0	0	0	0.0103226	0	0	0	0	0	0	0	0	0	0	0	1.68238	0	0	0	0	0	0	0	0	0	0	0	0	0	0	0	0	0
ASV3: p__Basidiomycota; c__Agaricomycetes; o__Agaricales; f__Amanitaceae; g__Amanita	1.09679	0	13.6832	17.7144	39.0725	40.7273	14.3976	0.00762505	35.3937	0	0.495726	47.6943	21.431	42.0662	64.9751	3.90585	0.139448	17.282	0.125503	4.85161	44.1285	0.122515	2.88087	0	0	0.0994883	0	0.0246039	0.0725181	0.0400641	1.4928	0	0	0	0.365711	0	0.0715222	0	21.9424	1.25554	3.22193	0.130298	7.47496	0	0.0365842	0	1.02591	0.173738	0
ASV400: p__Basidiomycota; c__Agaricomycetes; o__Cantharellales; f__Cantharellales_fam_Incertae_sedis; g__Sistotrema	0	0	0	0	0	0	0	0	0	0	0	0	0	0	0	0	0	0	0	0	0	0	0	0	0	0	0	0	0	0	0	0	0	0	0	0	0	0	0	0	0	0	0	0	0	0	0	0	0
ASV401: p__Basidiomycota; c__Agaricomycetes; o__Boletales; f__Boletaceae; g__Butyriboletus	0	0	0	0	0	0	0	0	0	0	0	0	0	0	0	0	0	0	0	0	0	1.07013	0	0	0	0	0	0	0	0	0	0	0	0	0	0	0	0	0	0	0	0	0	0	0	0	0	0	0
ASV402: p__Basidiomycota; c__Agaricomycetes; o__Russulales; f__Russulaceae; g__Russula	0	0	0	0	0	0	0	0	0	0	0	0	0	0	0	0	0	0	0	0	0	0	0	0	0	0	0	0	0	0	0	0	0	0	0	0	0	0	0	0	0	0	0	0	0	0	0	0	0
ASV403: p__Basidiomycota; c__Agaricomycetes; o__Atheliales; f__Pilodermataceae; g__Piloderma	0	0	0	0	0	0	0	0	0	0	0	0	0	0	0	0	0	0	0	0	0	0	0	0	0	0	0	0	0	0	0	0	0	0	0	0	0	0	0	0	0	0	0	0	0	0	0.16683	0	0
ASV404: p__Basidiomycota; c__Agaricomycetes; o__Cantharellales; f__Clavulinaceae; f__Clavulinaceae	0	0	0	0	0	0	0	0	0	0	0	0	0	0	0	0	0	0	0	0	0	0	0	0	0	0	0	0	0	0	0	0	0	0	0	0	0	0	0	0	0	0	0	0	0	0	0	0	0
ASV405: p__Basidiomycota; c__Agaricomycetes; o__Boletales; f__Boletaceae; g__Suillellus	0	0	0	0	0	0	0	0	0	0	0	0	0	0	0	0	0	0	0	0	0	0	0	0	0	0	0	0	0	0	0	0	0	0	0	0	0	0	0	0	0	0	0	0	0	0	0	0	0
ASV406: p__Basidiomycota; c__Agaricomycetes; o__Sebacinales; f__Sebacinaceae; g__Sebacina	0	0	0	0	0	0	0	0	0	0	0	0	0	0	0	0	0	0	0	0	0	0	0	0	0	0	0	0	0	0	0	0	0	0	0	0	0	0	0	0	0	0	0	0	0	0	0	0	0
ASV407: p__Basidiomycota; c__Agaricomycetes; o__Boletales; f__Boletaceae; g__Xanthoconium	0	0	0	0	0	0	0	0	0	0	0	0	0	0	0	0	0	0	0	0	0	0	0	0	0	0	0	0	0	0	0	0	0	0	0	0	0	0	0	0	0	0	0.138425	0	0	0	0	0	0
ASV408: p__Basidiomycota; c__Agaricomycetes; o__Agaricales; f__Cortinariaceae; g__Cortinarius	0	0	0.0261131	0	0	0	0	0	0.0805295	0.266233	0	0	0.0385449	0	0	0	0	0	0	0.00774194	0.0142657	0	0	0	0	0	0	0	0	0	0	0	0	0	0.0438853	0	0	0	0	0	0	0	0	0	0	0	0	0	0
ASV409: p__Ascomycota; c__Eurotiomycetes; o__Eurotiales; f__Elaphomycetaceae; g__Elaphomyces	0	0	0	0	0	0	0	0	0	0	0	0	0	0	0	0	0	0	0	0	0	0	0	0	0	0	0	0	0	0	0	0	0	0	0	0.994826	0	0	0	0	0	0	0	0	0	0	0	0	0
ASV40: p__Basidiomycota; c__Agaricomycetes; o__Agaricales; f__Amanitaceae; g__Amanita	0	0	0	0	0	0	0	0	0	0	0	0.354724	0	0	0	0	0	0	0	0	0	0	0	0	0	0	0	0	0	0	0	0	2.18079	26.3983	0	0	0.0119204	0.0121007	0	0	0	0	0	0	0	0	0	0	0
ASV410: p__Mortierellomycota; c__Mortierellomycetes; o__Mortierellales; f__Mortierellaceae; g__Mortierella	0	0.0410397	0	0	0	0	0	0	0	0	0	0	0	0	0	0	0	0	0	0	0.0332866	0.117515	0.0778614	0	0	0	0	0	0	0	0	0	0	0	0.0694851	0	0	0	0	0	0	0	0	0.00887185	0	0.0440597	0	0	0
ASV411: p__Basidiomycota; c__Agaricomycetes; o__Cantharellales; f__Cantharellales_fam_Incertae_sedis; g__Sistotrema	0	0	0	0	0	0	0	0	0	0	0	0	0	0	0	0	0	0	1.7337	0	0	0	0	0	0	0	0	0	0	0	0	0	0	0	0	0	0	0	0	0	0	0	0	0	0	0	0	0	0
ASV412: p__Basidiomycota; c__Agaricomycetes; o__Hymenochaetales; f__Hymenochaetales_fam_Incertae_sedis; g__Peniophorella	0	0	0	0	0	0	0.00486295	0	0.00392827	0	0	0	0	0	0	0	0	0	0	0	0	0.00750094	0	0	0.703149	0	0	0.0418266	0	0	0	0	0.0307773	0	0	0	0	0	0	0	0	0.0171444	0	0	0	0.00881193	0.0613626	0	0
ASV413: p__Mortierellomycota; c__Mortierellomycetes; o__Mortierellales; f__Mortierellaceae; g__Mortierella	0	0	0	0	0	0	0	0	0	0	0	0	0	0	0.00571788	0	0	0	0	0.0670968	0	0	0	0	0	0	0	0	0	0	0	0	0	0	0	0	0	0	0	0	0	0	0	0	0	0	0	0	0
ASV414: p__Basidiomycota; c__Agaricomycetes; o__Agaricales; f__Cortinariaceae; g__Cortinarius	0	0	0	0	0	0	0	0	0	0	0	0	0	0	0	0	0	0	0	0	0	0	0	0	0	0	0	0	0	0	0	0	0	0	0	0	0	0	0	0	0	0	0	0	0	0	0	0	0
ASV415: p__Basidiomycota; c__Agaricomycetes; o__Agaricales; f__Cortinariaceae; g__Cortinarius	0	0	0	0	0	0	0	0	0	0	0	0	0	0	0	0	0	0	0	0	0	0	0	0	0	0	0	0	0	0	0	0	0	0	0	0	0	0	0	0	0	0	0	0	0	0	0	0	0
ASV416: p__Basidiomycota; c__Agaricomycetes; o__Sebacinales; f__Sebacinaceae; g__Sebacina	0	0	0	0	0	0	0	0	0	0	0	0	0	0	0	0	0	0	0	0	0	0	0	0	0	0	0	0	0	0	0	0	0	0	0	0	0	0	0	0	0	0	0	0	0	0	0	0	0
ASV417: p__Basidiomycota; c__Agaricomycetes; o__Sebacinales; f__Sebacinaceae; g__Sebacina	0	0	0	0	0	0	0	0	0	0	0	0	0	0	0	0	0	0	0	0	0	0	0	0	0	0	0	0	0	0	0	0	0	0	0	0	0	0	0	0	0	0	0	0	0	0	0	2.51463	0
ASV418: p__Basidiomycota; c__Agaricomycetes; o__Agaricales; f__Cortinariaceae; g__Cortinarius	0	0	0	0	0	0	0	0	0	0	0	0	0	0	0	0	0	0	0	0	0	0	0	0	0	0	0	0	0	0	0	0	0	0	0	0	0	0	0	0	0	0	0	0	0	0	0	0	0
ASV419: p__Basidiomycota; c__Agaricomycetes; o__Atheliales; f__Pilodermataceae; g__Piloderma	0	0	0	0	0	0	0	0	0	0	0	0	0	0	0	0	0	0	0	0	0	0	0	0	0	0	0	0	0	0	0	0	0	0	0	0	0	0	0	0	0	0	0	0	0	0	0.124643	0	0
ASV41: p__Basidiomycota; c__Agaricomycetes; o__Cantharellales; f__Clavulinaceae; f__Clavulinaceae	0.426843	0	0	0	0	0	0	0	0	0	0.034188	0.161238	0	0	2.3672	0.0117293	0	0	0	0	0	0	0	0	0	0	0	0	0	0	0	0	0	0	0	0	0	0	0	0	0	0	0	0	0	0	0	0.0137162	0
ASV420: p__Basidiomycota; c__Agaricomycetes; c__Agaricomycetes; c__Agaricomycetes; c__Agaricomycetes	0	0	0	0	0	0	0	0	0	0	0	0	0	0	0	0	0	0	0	0	0	0	0	0	0	0	0	0	0	0	0	0	0	0	0	0	0	0	0	0	0	0	0	0	0	0	0	0	0
ASV421: p__Mucoromycota; c__Umbelopsidomycetes; o__Umbelopsidales; f__Umbelopsidaceae; g__Umbelopsis	0	0	0	0	0	0	0	0	0	0	0	0	0	0	0	0	0	0	0	0	0	0	0	0	0	0	0	0	0	0	0	0	0	0	0	0	0	0	0	0	0	0	0	0	0	0	0	0	0
ASV422: p__Basidiomycota; c__Agaricomycetes; o__Agaricales; f__Cortinariaceae; g__Cortinarius	0	0	0	0	1.86602	0	0	0	0	0	0	0	0	0	0	0	0	0	0	0	0	0	0	0	0	0	0	0	0	0	0	0	0	0	0	0	0	0	0	0	0	0	0	0	0	0	0	0	0
ASV423: p__Basidiomycota; c__Agaricomycetes; o__Boletales; f__Boletaceae; g__Xerocomus	0	0	0	0	0	0	0	0	0	0	0	0	0	0	0	0	0	0	0	0	0	0	0	0	0	0	0	0	0.0300075	0	0	0	0	0	0	0	0	0	0	0	0	0	0	0	0	0	0	0	0
ASV424: p__Ascomycota; c__Eurotiomycetes; o__Chaetothyriales; f__Herpotrichiellaceae; f__Herpotrichiellaceae	0	0	0	0	0	0	0	0	0	0	0	0	0	0	0	0	0	0	0	0	0	0	0	0	0	0	0	0	0	0	0	0	0	0	0	0	0	1.05276	0	0	0	0	0	0	0	0	0	0	0
ASV425: p__Basidiomycota; c__Agaricomycetes; o__Agaricales; f__Tricholomataceae; g__Tricholoma	0	0	0.0652827	0.0911079	0	0	0	0	0	0	0	0	0	0	0	0	0	0	0	0	0	0	0	0	0	0	0	0	0	0	0	0	0	0	0	0	0	0	0	0	0	0	0	0	0	0	0	0	0
ASV426: p__Ascomycota; p__Ascomycota; p__Ascomycota; p__Ascomycota; p__Ascomycota	0	0	0	0	0	0	0	0	0	0	0	0	0	0	0	0	0	0	0	0	0	0	0.0943775	0	0	0	0	0	0	0	0	0	0	0.0271518	0	0	0	0	0	0	0	0	0	0	0	0	0	0	0
ASV427: p__Ascomycota; c__Dothideomycetes; o__Mytilinidales; f__Gloniaceae; g__Cenococcum	0	0	0.581016	0.610423	0	0	0	0	0	0	0	0	0	0	0	0	0	0	0	0	0	0	0	0	0	0	0	0	0	0	0	0	0	0.373337	0	0	0	0	0	0	0	0	0	0	0	0	0	0	0
ASV428: p__Ascomycota; c__Leotiomycetes; o__Helotiales; f__Hyaloscyphaceae; f__Hyaloscyphaceae	0	0	0	0	0	0	0	0	0	0	0	0	0	0	0	0	0	0	0	0.0258065	0	0	0	0	0	0	0	0	0.0550138	0	0	0.022604	0	0	0	0	0.0834426	0	0	0	0	1.39899	0	0.0106462	0	0.0132179	0	0	0
ASV429: p__Basidiomycota; c__Agaricomycetes; o__Agaricales; f__Cortinariaceae; g__Cortinarius	0	0	0	0	0	0	0	0	0.426217	0	0	0	0	0	0	0	0	0	0	0	0	0	0.363353	0	0	0	0	0	0	1.98317	0	0	0	0	0	0	0	0	0	0	0	0	0	0	0	0	0	0	0
ASV42: p__Basidiomycota; c__Agaricomycetes; o__Agaricales; f__Cortinariaceae; g__Cortinarius	0	0	0	0	0	0	0	0	0	0	0	0	0	0	0	0	24.4321	0.0268043	0	0	0	0	0.212349	0.0138303	0	0	0	0	0	0	0	0	0	0	0	0	0	0	0	0	0	0	0	0	0	0	0	0	0
ASV430: p__Basidiomycota; c__Agaricomycetes; o__Atheliales; f__Tylosporaceae; g__Tylospora	0	0	0	0	0	0	0	0	0	0	0	0	0	0	0	0	0	0	0	0	0	0	0	0	0	0	0	0	0	0	0	0	0	0	0	0	0	0	0	0	0	0	0	0	0	0	0	0	0
ASV431: p__Basidiomycota; c__Agaricomycetes; o__Agaricales; f__Cortinariaceae; g__Cortinarius	0	0	0	0	0	0	0	0	0	0	0	0	0	0	0	0	0	0	0	0	0.51832	0	0	0	0	0	0	0	0	0	0	0	0	0	0	0	0	0	0	0	0	0	0	0	0	0	0	0	0
ASV432: p__Ascomycota; p__Ascomycota; p__Ascomycota; p__Ascomycota; p__Ascomycota	0	0	0	0	0	0	0	0	0	0	0	0	0	0	0	0	0	0	0	0	0	0	0	0	0	0	0	0	0	0	0	0	0	0	0	0	0	0	0	0	0	0	0	0	0	0	0	0	0
ASV433: p__Basidiomycota; c__Agaricomycetes; o__Cantharellales; f__Cantharellales_fam_Incertae_sedis; g__Sistotrema	0	0	0	0	0	0	0	0.0101667	0	0	0	0	0	0	0	0	0	0.271393	0.143016	0	0	0	0	0	0	0	0	0	0	0	0	0	0	0	0	0	0	0	0	0	0	0	0	0	0	0	0	0	0
ASV434: p__Basidiomycota; c__Agaricomycetes; o__Agaricales; f__Hygrophoraceae; g__Hygrocybe	0	0	0	0	0	0	0	0	0	0	0	0	0	0	0	0	0	0	0	0	0	0	0	0	0	0	0	0	0	0	0	0	0	0	0	0	0	0	0	0	0	0	0	0	0	0	0	0	0
ASV435: p__Basidiomycota; c__Agaricomycetes; o__Agaricales; f__Cortinariaceae; g__Cortinarius	0	0	0	0	0	0	0	0	0	0	0	0	0	0	0	0	0	0	0	0	0	0	0	0	0	0	0	0.142702	0	0	0	0	0	3.17676	0	0	0	0	0	0	0	0	0	0	0	0	0	0	0
ASV436: p__Basidiomycota; c__Agaricomycetes; o__Agaricales; f__Cortinariaceae; g__Cortinarius	0	0	0	0	0	0	0	0	0	0	0	0	0	0	0	0	0	0	0	0	0	0.340043	0	0	0	0	0	0	0	0	0	0	0	0	0	0	0	0	0	0	0	0.243451	0	0	0	0	0	0	0
ASV437: p__Ascomycota; c__Sordariomycetes; o__Hypocreales; o__Hypocreales; o__Hypocreales	0	0	0	0	0	0	0	0	0	0	0	0	0.183088	0	0	1.93924	0	0	0	0	0	0	0	0	0	0	0	0	0	0	0	0	0	0	0	0	0	0	0	0	0	0	0	0	0	0	0	0	0
ASV438: p__Basidiomycota; c__Agaricomycetes; c__Agaricomycetes; c__Agaricomycetes; c__Agaricomycetes	0	0	0	0	0	0	0	0	0.0412468	0	0	0	0	0	0	0	0	0	0	0	0	0	0	0	0	0	0	0	0	0	0	0	0.0527612	0	0	0	0	0	0	0	0	0	0	0.00709748	0	0	0	0	0
ASV439: p__Basidiomycota; c__Agaricomycetes; o__Sebacinales; o__Sebacinales; o__Sebacinales	0	0	0	0	0	0	0	0	0	0	0	0	0	0	0	0	0	0	0	0	0	0	0	0	0	0	0	0	0	0	0	0	0	0	0	0.12018	0	0	0	0	0	0	0	0	0	0	0	0	0
ASV43: p__Basidiomycota; c__Agaricomycetes; o__Agaricales; f__Inocybaceae; g__Inocybe	0	0	0	0	0	0	0	0	0	0	0	0	0	0	0	0.00781953	0	0	0	0	0	0	0	0	0	0	0	0	0	0	0	0	0	0	0	0	0	0	0	0	0	0	0	0	0	0	0	0	0
ASV440: p__Basidiomycota; c__Agaricomycetes; o__Russulales; f__Russulaceae; g__Lactarius	0	0	0	0	0	0	0	0	0.0353544	0	0	0	0	0	0	0.00781953	0	0	0	0	0	0	0	0	0	0	0	0	0	0	0	0	0	0	0	0	0	0	0	0	0	0	0	0	0	0	0	0	0
ASV441: p__Basidiomycota; c__Agaricomycetes; o__Atheliales; f__Pilodermataceae; g__Piloderma	0	0	0	0	0	0	0	0	0	0	0	0	0	0	0	0	0	0	0	0	0	0	0	0	0	0	0	0	0	0	0	0	0	0	0	0	0	0	0.969102	0	0	0	0	0.117108	0	0	0	0	0
ASV442: p__Ascomycota; c__Eurotiomycetes; o__Chaetothyriales; f__Herpotrichiellaceae; f__Herpotrichiellaceae	0	0	0	0	0	0	0	0	0	0	0	0	0	0	0	0	0	0	0	0	0	0	0	0	0	0	0.0287015	0	0	0	0	0	0	0	0	0	0	0	0	0	0	0	0	0	0	0	0.0172582	0	0
ASV443: p__Basidiomycota; c__Agaricomycetes; o__Agaricales; f__Cortinariaceae; g__Cortinarius	0	0	0	0	0	0	0	0	0	0	0	0	0	0	0	0	0	0	0	0	0	0	0	0	0	0	0	0	0	0	0	0	0	0	0	0	0	0	0	0	0	0	0	0	0	0	0	0	0
ASV444: p__Basidiomycota; c__Tremellomycetes; o__Filobasidiales; f__Piskurozymaceae; g__Solicoccozyma	0	0	0	0	0	0	0	0.0279585	0	0.0739536	0	0	0	0	0	0.0117293	0	0	0	0.0103226	0.00475522	0.0725091	0	0.345758	0.0611434	0	0	0.00492078	0	0	0	0	0.510025	0	0	0	0.0178806	0.0121007	0	0	0.020012	0	0.170996	0.00709748	0.00385097	0	0.0249286	0	0.0477204
ASV445: p__Basidiomycota; c__Agaricomycetes; o__Cantharellales; f__Cantharellales_fam_Incertae_sedis; g__Sistotrema	0	0	0	0	0	0	0	0	0	0	0	0	0	0	0	0	0	0	0.157609	0	0	0	0	0	0	0	0	0	0	0	0	0	0	0	0	0	0	0	0	0	0	0	0	0	0	0	0	0	0
ASV446: p__Basidiomycota; c__Agaricomycetes; c__Agaricomycetes; c__Agaricomycetes; c__Agaricomycetes	0	0	0	0	0	0	0	0	0	0	0	0	0	0	0	0	0	0	0	0	0	0.0375047	0	0	0	0	0	0	0	0	0	0	0	0	0	0	0	0	0	0	0	0	0	0	0	0	0	0	0
ASV447: p__Basidiomycota; c__Agaricomycetes; o__Agaricales; f__Amanitaceae; g__Amanita	0	0	0	0	0	0	0	0	0	0	0	0	0	0	0	0	0	0	0	0.642581	0	0	0	0	0	0	0	0	0	0	0	0	0	0	0	0	0	0	0	0	0	0	0	0	0	0	0	0	0
ASV448: p__Mortierellomycota; c__Mortierellomycetes; o__Mortierellales; f__Mortierellaceae; g__Mortierella	0	0	0	0	0	0.0471791	0	0	0	0	0	0	0	0	0	0	0	0	0	0.260645	0	0.0850106	0	0	0.107001	0	0	0	0	0	0.023325	0	0	0	0	0	0	0.0242014	0	0	0	0	0	0	0	0	0	0	0
ASV449: p__Mucoromycota; p__Mucoromycota; p__Mucoromycota; p__Mucoromycota; p__Mucoromycota	0	0	0	0	0	0	0	0	0	0	0	0	0	0	0	0	0	0	0	0	0	0	0	0.0138303	0	0	0	0	0	0	0	0	0.364931	0	0	0	0	0.0282349	0	0	0	0	0	0	0	0	0	0	0
ASV44: p__Basidiomycota; c__Agaricomycetes; o__Agaricales; f__Clavariaceae; g__Clavaria	0	0	0	0	0	0	0	0	0	0	0	0	0	0	0	0	0	0	0	0	0	0	0	0	0	0	0	0	0	0	0	0	0	0	0	0	0	0	0	0	0	0	0	0	0	0	0	0	0
ASV450: p__Basidiomycota; c__Agaricomycetes; o__Agaricales; f__Amanitaceae; g__Amanita	0	0	0	0	0	0	0	0	0	0	0	0	0	0	0	0	0	0	0	0	0	0	0	0	0	0	0	0	0	0	0	0	0	0	0	0	0	0	0	0	0	0	0	0	0	0	0	0	0
ASV451: p__Basidiomycota; c__Agaricomycetes; o__Russulales; f__Russulaceae; g__Lactarius	0	0	0	0	0	0	0	0	0	0	0	0	0	0	0	0	0	0	0	0	0	0	0	1.89475	0	0	0	0	0	0	0	0	0	0	0	0	0	0	0	0	0	0	0	0	0	0	0	0	0
ASV452: p__Basidiomycota; c__Tremellomycetes; o__Tremellales; o__Tremellales; o__Tremellales	0	0	0	0	0	0	0	0	0.0137489	0	0	0	0	0	0	0	0	0	0	0.0103226	0	0.0925116	0	0	0.0611434	0	0	0	0	0	0.00874687	0.0129166	0	0.0203638	0	0	0	0.036302	0	0.0235905	0	0	0	0	0	0	0	0	0
ASV453: p__Basidiomycota; c__Agaricomycetes; o__Agaricales; f__Tricholomataceae; g__Tricholoma	0	0	0	0	0	0	0	0	0	0	0	0	0	0	0	0	0	0	0	0	0.0974821	0.0200025	0	0	0	0	0	0	0	0	0	0	0	0	0	0	0	0	0	0	0	0	0.464132	0	0	0	0	0	0
ASV454: p__Basidiomycota; c__Agaricomycetes; o__Auriculariales; o__Auriculariales; o__Auriculariales	0	0	0	0	0	0	0	0	0	0	0	0	0	0	0	0	0	0	0	0	0	0	0	0	0	0	0	0	0	0	0	0	0	0	0	0	0	0	0	0	0	0	0	0	0	0	0	0	0
ASV455: p__Basidiomycota; c__Agaricomycetes; o__Agaricales; f__Cortinariaceae; g__Cortinarius	0	0	0	0	0	0	0	0	0	0	0	0	0	0	0	0	0	0	0	0	0	0	0	0	0	7.02103	0	0	0	0	0	0	0	0	0	0	0	0	0	0	0	0	0	0	0	0	0	0	0
ASV456: p__Basidiomycota; c__Agaricomycetes; o__Agaricales; f__Entolomataceae; g__Entoloma	0	0	0	0	0	0	0	0	0	0	0	0	0	0	0	0	0	0	0.00583737	0.0129032	0	0.0350044	0	0	0	0	0	0	0	0	0	0	0	0	0	0	0	0	0	0	0	0	0	0	0	0	0	0	0
ASV457: p__Basidiomycota; c__Agaricomycetes; o__Agaricales; f__Tricholomataceae; g__Tricholoma	0	0	0	0.0668124	0	0	0	0	0	0	0	0	0	0	0	0	0	0	0	0	0	0	0	0	0	0	0	0	0	0	0	0	0	0	0	0	0	0	0	0	0	0	0	0	0	0	0	0	0
ASV458: p__Ascomycota; c__Leotiomycetes; o__Helotiales; f__Hyaloscyphaceae; f__Hyaloscyphaceae	0	0	0	0	0	0	0	0	0.0667806	0	0	0	0	0	0	0	0	0.144073	0	0	0	0	0	0	0	0	0	0	0	0	0	0	0	0	0	0	0	0	0	0	0	0	0	0	0	0	0	0	0
ASV459: p__Basidiomycota; c__Agaricomycetes; o__Agaricales; f__Cortinariaceae; g__Cortinarius	0	0	0	0	0	0	0	0	0	0	0	0	0	0	0	0	0	0	0	0	0	0	0	0	0	0	0	0	0	0	0	0	0	0	0	0	0	0	0	0	0	0	0	0	0	0	0	0	0
ASV45: p__Basidiomycota; c__Agaricomycetes; o__Russulales; f__Russulaceae; g__Lactifluus	0	0	0	0	0	0	0	0	0	0	0	0	0	0	0	0	0	0	0	0	0	0	0	0	0	0	0	0	0.0250063	0	0	0	0	0	0	0	0	0	0	0	0	0	0	0	0	0	0	0	0
ASV460: p__Basidiomycota; c__Tremellomycetes; o__Tremellales; f__Trimorphomycetaceae; g__Saitozyma	0	0	0	0.0182216	0	0	0	0	0.0176772	0	0	0	0.0337268	0	0.0343073	0.0156391	0.00575043	0.0268043	0	0.0103226	0.0142657	0	0.0212349	0.262776	0.0382146	0	0	0.0196831	0	0	0	0	0.105522	0	0	0.00333834	0.0417213	0.270248	0	0.0183481	0.00571772	0	0.227994	0.00354874	0.00385097	0.0396537	0.0210934	0	0
ASV461: p__Ascomycota; c__Leotiomycetes; o__Helotiales; f__Helotiaceae; g__Meliniomyces	0	0	0	0	0	0	0	0	0	0	0	0	0	0	0	0	0	0	0	0	0	0	0	0	0	0	0	0	0	0	0	0	0	0	0	0	0	0	0	0	0	0	0	0	0	0	0	0	0
ASV462: p__Basidiomycota; c__Agaricomycetes; o__Agaricales; f__Cortinariaceae; g__Cortinarius	0	0	0	0	0	0	0	0	0	0	0	0	0	0	0	0	0.69724	0	0	0	0	0	0	0	0	0	0	0	0	0	0	0	0	0	0	0	0	0	0	0	0	0	0	0	0	0	0	0	0
ASV463: p__Basidiomycota; c__Agaricomycetes; o__Agaricales; f__Inocybaceae; g__Inocybe	0	0	0	0	0	0	0	0	0	0	0	0	0	0	0	0	0	0	0	0	0	0	0	0	0	0	0	0	0	0	0	0	0	0	0	0	0	0	0	0	0	0	0	0	0	0	0	0	0
ASV464: p__Ascomycota; c__Pezizomycetes; o__Pezizales; f__Pyronemataceae; g__Wilcoxina	0	0	0	0	0	0	0	0	0	0.502884	0	0	0	0	0	0	0	0	0	0	0	0	0	0	0	0	0	0	0	0	0	0	0	0	0	0	0	0	0	0	0	0	0	0	0	0	0	0	0
ASV465: p__Mortierellomycota; c__Mortierellomycetes; o__Mortierellales; f__Mortierellaceae; g__Mortierella	0	0	0	0	0	0	0	0	0	0	0	0	0	0	0	0	0	0	0	0	0	0	0	0	0	0	0	0	0	0	0	0	0	0	0	0	0	0	0	0	0	0	0	0	0	0	0	0	0
ASV466: p__Mortierellomycota; c__Mortierellomycetes; o__Mortierellales; f__Mortierellaceae; g__Mortierella	0	0	0	0	0	0	0	0	0	0	0	0	0	0	0	0	0	0	0	0	0	0	0	0	0	0	0	0	0	0	0	0	0	0	0	0	0	0	0	0	0	0	0	0	0	0	0	0.114301	0.0587328
ASV467: p__Basidiomycota; c__Agaricomycetes; o__Agaricales; f__Cortinariaceae; g__Cortinarius	0	0	0	0	0	0	0	0	0	0	0	0	0	0	0.0228715	0	0	0	0	0	0.130769	0	0	0	0	0	0	0	0	0	0	0	0	0	0	0	0	0	0	0	0	0	0	0	0	0	0	0	0
ASV468: p__Basidiomycota; c__Agaricomycetes; o__Russulales; f__Russulaceae; g__Russula	0	0	0	0	0	0	0	0	0	0	0	0	0	0	0	0	0	0	0	0	0	0	0	0	0	0	0	0	0	0.520833	0	0	1.61361	0	0	0	0	0	0	0	0	0	0	0	0	0	0	0	0
ASV469: p__Mucoromycota; c__Endogonomycetes; o__GS20; o__GS20; o__GS20	0	0	0.0326413	0.0273324	0	0	0	0	0	0	0	0	0	0	0	0	0	0	0	0	0	0.0225028	0	0	0	0	0	0	0	0	0	0	0.0131903	0	0	0	0	0	0	0	0	0	0	0	0	0.00440597	0	0	0
ASV46: p__Basidiomycota; c__Agaricomycetes; o__Cantharellales; f__Cantharellales_fam_Incertae_sedis; g__Sistotrema	0	0	0	0	0	0	0	0	0	0	0	0	0	0	0	0	0.00287522	0	0	0	0	0	0	0	0	0	0	0	0	0	0	0	0	0	0	0	0	0	0	0	0	0	0	0	0	0	0	0	0
ASV470: p__Ascomycota; c__Eurotiomycetes; o__Chaetothyriales; f__Herpotrichiellaceae; g__Cladophialophora	0	0	0	0	0	0	0	0	0.0117848	0	0	0	0	0	0.00571788	0	0	0	0	0	0	0	0	0	0	0	0	0	0	0	0	0	0	0	0	0	0	0	0	0	0	0	0	0	0	0	0	0	0
ASV471: p__Ascomycota; c__Dothideomycetes; o__Mytilinidales; f__Gloniaceae; g__Cenococcum	0	0	0	0	0	0.0471791	0	0	0	0	0	0	0	0	0	0	0	0	0	0	0	0	0	0	0	0	0	0	0	0	0	0	0	0.0814553	0	0	0	0	0	0	0	0	0	0	0	0	0.0651978	0	0
ASV472: p__Basidiomycota; c__Agaricomycetes; o__Agaricales; f__Cortinariaceae; g__Cortinarius	0	0	0	0	0	0	0	0	0	0	0	0	0	0	0	0	0	0	0	0	0	0	0	0	0	6.48096	0	0	0	0	0	0	0	0	0	0	0	0	0	0	0	0	0	0	0	0	0	0	0
ASV473: p__Basidiomycota; c__Agaricomycetes; o__Cantharellales; f__Cantharellales_fam_Incertae_sedis; g__Sistotrema	0	0	0	0	0	0	0	0	0	0	0	0	0	0	0	0	0	0	0	0	0	0	0	0	0	0	0	0	0	0	0	0	0	0	0	0	0	0	0	0	0	0	0	0	0	0	0	0	0
[truncated: 585 more rows]
[truncated: 90 more columns]
