# Supplementary material for: Lime amendment to chronically acidified forest soils results in shifts in prokaryotic communities
Source: Appl Environ Microbiol. 2025 Dec 29;92(1):e02171-24. doi: 10.1128/aem.02171-24 (PMC12838336; doi:10.1128/aem.02171-24)
Supplement: Table S7 — Differential abundance test for control vs. treatment within the upper B horizon for the ITS2 data. [file aem.02171-24-s0006.xlsx]

## Sheet: 16S overall
Supplementary Table 7: Differential abundance test results for treatment.
Supplementary Table 7A: The results from the all the differential abundance tests for control vs treatment within the each of the horizons for the 16S data are presented. Values in cells show the number of tests that find a taxon differentially abundant.
	Upper Forest Floor	Lower Forest Floor	Upper B Horizon
c__Acidimicrobiia	3	0	0
c__Acidobacteriae	0	0	0
c__Actinobacteria	0	0	0
c__Alphaproteobacteria	2	0	0
c__Anaerolineae	0	0	0
c__Bacteroidia	2	3	0
c__Dehalococcoidia	0	0	0
c__Gammaproteobacteria	2	0	0
c__Planctomycetes	0	0	0
c__Sumerlaeia	0	0	0
c__Thermodesulfovibrionia	0	0	0
c__Thermoplasmata	0	0	0
d__Archaea	0	0	0
d__Bacteria	3	0	0
d__Eukaryota	0	0	0
f__Acetobacteraceae	3	0	0
f__Acidobacteriaceae_(Subgroup_1)	3	0	0
f__Anaerolineaceae	2	0	0
f__Azospirillaceae	2	0	0
f__Beijerinckiaceae	2	0	1
f__Blastocatellaceae	2	0	0
f__Burkholderiaceae	0	0	0
f__Caldilineaceae	0	0	0
f__Caulobacteraceae	1	0	0
f__Chitinophagaceae	1	0	0
f__Chthoniobacteraceae	3	1	0
f__Comamonadaceae	3	1	0
f__Cyanobiaceae	0	0	0
f__Cyclobacteriaceae	0	0	0
f__Devosiaceae	3	0	0
f__Diplorickettsiaceae	2	2	0
f__Elsteraceae	0	0	0
f__Ferrovibrionales	0	0	0
f__Fibrobacteraceae	3	0	0
f__Fimbriimonadaceae	0	0	0
f__Fodinicurvataceae	0	0	0
f__Gallionellaceae	0	0	0
f__Gemmataceae	2	1	0
f__Gemmatimonadaceae	0	0	0
f__Geobacteraceae	0	0	0
f__Gimesiaceae	3	0	0
f__Holosporaceae	3	0	0
f__Hydrogenophilaceae	0	0	0
f__Hyphomicrobiaceae	1	0	0
f__Hyphomonadaceae	0	0	0
f__Ilumatobacteraceae	1	0	0
f__Isosphaeraceae	3	0	0
f__Ktedonobacteraceae	0	0	0
f__Magnetospiraceae	1	0	0
f__Magnetospirillaceae	3	0	0
f__Methylacidiphilaceae	3	1	0
f__Methyloligellaceae	0	0	0
f__Methylophilaceae	0	0	0
f__Micavibrionaceae	0	0	0
f__Microbacteriaceae	3	0	0
f__Micromonosporaceae	0	0	0
f__Micropepsaceae	2	1	0
f__Microscillaceae	3	3	0
f__Microtrichaceae	0	0	0
f__Myxococcaceae	2	0	0
f__Neisseriaceae	3	0	0
f__Nitrosomonadaceae	3	0	0
f__Opitutaceae	3	0	0
f__Oxalobacteraceae	3	0	0
f__Paracaedibacteraceae	0	0	0
f__Pedosphaeraceae	2	1	0
f__Phycisphaeraceae	1	0	0
f__Pirellulaceae	2	0	0
f__Planococcaceae	0	0	0
f__Polyangiaceae	0	0	0
f__Pseudonocardiaceae	0	0	0
f__Puniceicoccaceae	0	0	0
f__Reyranellaceae	3	0	0
f__Rhizobiaceae	3	0	0
f__Rhizobiales_Incertae_Sedis	3	1	0
f__Rhodanobacteraceae	1	0	0
f__Rhodobacteraceae	1	0	0
f__Rhodocyclaceae	0	0	0
f__Rhodospirillaceae	1	1	0
f__Rickettsiaceae	0	0	0
f__Roseiflexaceae	2	0	0
f__Sandaracinaceae	3	1	0
f__Saprospiraceae	3	0	0
f__Solimonadaceae	1	0	0
f__Solirubrobacteraceae	3	0	0
f__Sphingobacteriaceae	1	0	0
f__Sphingomonadaceae	3	0	0
f__Spirosomaceae	1	0	0
f__Sporichthyaceae	0	0	0
f__Steroidobacteraceae	1	0	2
f__Sutterellaceae	0	0	0
f__Syntrophobacteraceae	0	0	0
f__Thermomonosporaceae	0	0	0
f__Thioalkalispiraceae	0	0	0
f__Verrucomicrobiaceae	0	0	0
f__Vicinamibacteraceae	0	0	0
f__Xanthobacteraceae	2	2	0
f__Xanthomonadaceae	3	0	0
f__Yersiniaceae	0	0	0
g__0319-6G20	3	0	0
g__0319-7L14	0	0	1
g__11-24	0	0	0
g__1174-901-12	0	0	0
g__1921-2	0	0	0
g__1921-3	0	0	1
g__1959-1	0	0	0
g__211ds20	0	0	0
g__27F-1492R	1	0	0
g__37-13	2	0	0
g__4-29-1	0	0	0
g__67-14	1	0	0
g__A0839	3	0	0
g__A21b	0	0	0
g__A4b	3	0	0
g__AAP99	3	0	0
g__AD3	0	0	0
g__ADurb.Bin063-1	0	0	0
g__AKIW781	0	0	0
g__AKYH767	3	3	0
g__AT-s3-44	0	0	3
g__Abditibacterium	1	0	0
g__Absconditabacteriales_(SR1)	0	0	0
g__Acetobacteraceae	1	0	0
g__Acidibacillus	0	0	0
g__Acidibacter	1	0	0
g__Acidicaldus	0	0	0
g__Acidicapsa	3	0	0
g__Acidiphilium	3	0	0
g__Acidipila	2	0	2
g__Acidisoma	3	0	0
g__Acidisphaera	0	0	0
g__Acidocella	2	0	0
g__Acidothermus	3	0	0
g__Actinomadura	0	0	0
g__Actinospica	3	0	0
g__Afipia	3	0	0
g__Aliidongia	0	0	0
g__Alkanibacter	2	0	0
g__Allorhizobium-Neorhizobium-Pararhizobium-Rhizobium	0	0	0
g__Altererythrobacter	0	0	0
g__Amb-16S-1323	0	0	0
g__Anaerolineae	0	0	0
g__Anaeromyxobacter	3	0	0
g__Aquicella	3	0	0
g__Aquisphaera	3	0	0
g__Arenimonas	2	0	0
g__Armatimonadales	3	0	0
g__Armatimonas	0	0	0
g__Asticcacaulis	3	0	0
g__Aurantisolimonas	0	0	0
g__B1-7BS	0	0	0
g__B12-WMSP1	0	0	0
g__BD7-11	0	0	0
g__BIrii41	3	2	0
g__BIyi10	1	0	0
g__Babeliales	0	0	1
g__BacC-u-018	0	0	0
g__Bacteriovorax	0	0	0
g__Bacteroidetes_VC2.1_Bac22	0	0	0
g__Bathyarchaeia	0	0	0
g__Bauldia	3	0	0
g__Bdellovibrio	2	0	0
g__Berkelbacteria	1	0	0
g__Blastocatella	0	0	0
g__Blastocatellaceae	0	0	0
g__Blastopirellula	0	0	0
g__Blattabacteriaceae	0	0	0
g__Blfdi19	0	0	0
g__Bosea	0	0	0
g__Bradyrhizobium	2	0	0
g__Brevinema	0	0	0
g__Brevundimonas	0	0	0
g__Bryobacter	3	1	0
g__Burkholderia-Caballeronia-Paraburkholderia	3	0	0
g__C0119	2	0	0
g__CCD24	3	0	0
g__CL500-29_marine_group	3	0	0
g__CPla-3_termite_group	3	1	0
g__CWT_CU03-E12	2	0	0
g__Caedibacter	0	0	0
g__Candidatus_Amoebophilus	0	0	0
g__Candidatus_Berkiella	2	0	0
g__Candidatus_Captivus	0	0	0
g__Candidatus_Endoecteinascidia	0	0	0
g__Candidatus_Endonucleariobacter	3	1	0
g__Candidatus_Finniella	1	0	0
g__Candidatus_Hepatoplasma	0	0	0
g__Candidatus_Jidaibacter	0	0	0
g__Candidatus_Jorgensenbacteria	0	0	0
g__Candidatus_Koribacter	1	0	0
g__Candidatus_Megaira	0	0	0
g__Candidatus_Nitrosotalea	0	0	0
g__Candidatus_Obscuribacter	3	0	0
g__Candidatus_Omnitrophus	0	0	0
g__Candidatus_Ovatusbacter	0	0	0
g__Candidatus_Paracaedibacter	2	0	0
g__Candidatus_Solibacter	3	2	0
g__Candidatus_Udaeobacter	0	0	0
g__Candidatus_Xiphinematobacter	3	2	1
g__Catenulispora	0	0	0
g__Caulobacter	3	0	0
g__Cellvibrio	0	0	0
g__Cerasicoccus	0	0	0
g__Chitinimonas	0	0	0
g__Chryseobacterium	0	0	0
g__Chryseolinea	3	0	0
g__Chthoniobacter	1	0	0
g__Chthonomonadales	1	0	0
g__Chthonomonas	3	2	0
g__Citrifermentans	0	0	0
g__Clostridium_sensu_stricto_13	0	0	0
g__Clostridium_sensu_stricto_9	0	0	0
g__Cohnella	0	0	0
g__Collimonas	0	0	0
g__Conexibacter	2	0	0
g__Coxiella	1	0	0
g__Crocinitomix	0	0	0
g__Cryobacterium	0	0	0
g__Cytophaga	2	0	0
g__DEV008	2	0	0
g__DEV114	0	0	0
g__Dactylosporangium	3	0	0
g__Dadabacteriales	0	0	0
g__Desulfosporosinus	0	0	0
g__Devosia	3	1	0
g__Dinghuibacter	3	0	0
g__Diplorickettsia	0	0	0
g__Dokdonella	1	0	0
g__Dongia	3	0	0
g__Duganella	0	0	0
g__Dyadobacter	1	0	0
g__Dyella	2	0	0
g__EV818SWSAP88	0	0	0
g__Edaphobacter	3	0	0
g__Edaphobaculum	1	0	0
g__Elev-1554	0	0	0
g__Elev-16S-1166	0	0	0
g__Ellin516	0	0	0
g__Ellin517	3	0	0
g__Ellin6055	0	0	0
g__Ellin6067	3	1	0
g__Elusimicrobiota	0	0	0
g__Emticicia	1	0	0
g__Entotheonellaceae	0	0	0
g__Escherichia-Shigella	3	0	0
g__FCPS473	0	0	0
g__FCPU426	3	0	0
g__FCPU453	3	0	0
g__FFCH5858	0	0	0
g__FFCH9454	0	0	0
g__Ferruginibacter	1	2	0
g__Filimonas	0	0	0
g__Fimbriiglobus	1	0	0
g__Fimbriimonadaceae	1	0	0
g__Fimbriimonas	0	0	0
g__Flavitalea	1	0	0
g__Flavobacterium	3	0	0
g__Fluviicola	0	0	0
g__G12-WMSP1	0	0	0
g__GAL15	1	0	0
g__GOUTA6	3	0	0
g__Ga0077536	0	0	0
g__Gaiella	0	0	0
g__Gemmata	2	0	0
g__Gemmatimonas	3	0	0
g__Geobacter	0	0	0
g__Gluconacetobacter	0	0	0
g__Granulicella	3	1	0
g__Group_1.1c	2	0	0
g__HSB_OF53-F07	0	0	0
g__Haliangium	3	0	0
g__Heliimonas	1	0	0
g__Herminiimonas	0	0	0
g__Hirschia	3	1	0
g__Holophagaceae	0	0	0
g__Hydrocarboniphaga	0	0	0
g__Hydrogenedensaceae	2	0	0
g__Hydrogenophaga	0	0	0
g__Hyphomicrobium	3	0	0
g__IMCC26256	1	0	0
g__IS-44	3	0	3
g__Iamia	3	0	0
g__Ilumatobacter	1	0	0
g__Inquilinus	2	0	0
g__JG30-KF-AS9	0	0	0
g__JG30-KF-CM45	0	0	0
g__JG30-KF-CM66	0	0	0
g__JG30a-KF-32	0	0	0
g__JG36-TzT-191	3	2	0
g__JGI_0001001-H03	2	0	0
g__Janthinobacterium	0	0	0
g__Jatrophihabitans	0	0	0
g__KD3-10	3	0	0
g__KD3-93	3	0	0
g__KD4-96	0	0	0
g__KF-JG30-B3	3	0	1
g__KF-JG30-C25	0	0	2
g__Kaistia	0	0	0
g__Kapabacteriales	3	0	0
g__Ktedonobacter	0	0	0
g__Kutzneria	0	0	0
g__Labrys	0	0	0
g__Lacunisphaera	3	2	0
g__Larkinella	0	0	0
g__Legionella	2	0	0
g__LiUU-11-161	0	0	0
g__Lineage_IIa	0	0	0
g__Lineage_IIb	0	0	0
g__Lineage_IIc	0	0	0
g__Lineage_IV	2	0	0
g__Luedemannella	0	0	0
g__Luteibacter	0	0	0
g__Luteolibacter	0	0	0
g__Lysobacter	0	0	0
g__MBNT15	0	0	0
g__MND1	3	0	3
g__Marine_Group_II	0	0	0
g__Massilia	2	0	0
g__Mesorhizobium	0	0	0
g__Methylobacillus	0	0	0
g__Methylotenera	0	0	0
g__Methylovirgula	1	0	0
g__Micropepsaceae	0	0	2
g__Micropepsis	0	0	0
g__Minicystis	0	0	0
g__Mucilaginibacter	1	0	0
g__Mycobacterium	1	0	0
g__NB1-j	0	0	0
g__NS11-12_marine_group	3	0	0
g__NS9_marine_group	0	0	0
g__Nannocystis	2	0	0
g__Nevskia	2	0	3
g__Nitrososphaeraceae	0	0	0
g__Nitrosotaleaceae	2	0	0
g__Nitrospira	0	0	0
g__Nocardia	0	0	0
g__Nocardioides	1	0	0
g__Nordella	0	0	0
g__Novosphingobium	2	0	0
g__OLB12	3	1	0
g__OLB13	0	0	0
g__OLB14	0	0	0
g__OLB8	0	0	0
g__OM190	2	0	0
g__OM27_clade	1	0	0
g__Obscuribacteraceae	3	0	0
g__Occallatibacter	3	0	0
g__Ohtaekwangia	1	0	0
g__Oligoflexus	0	0	0
g__Omnitrophales	3	0	2
g__Opitutus	2	0	0
g__P2-11E	0	0	0
g__P3OB-42	0	0	0
g__P3OB-51	0	0	0
g__PB19	1	0	0
g__PLTA13	1	0	0
g__Paenibacillus	1	0	0
g__Pajaroellobacter	3	1	2
g__Paludibacterium	0	0	0
g__Paludibaculum	3	0	0
g__Panacagrimonas	0	0	0
g__Pandoraea	2	0	0
g__Parasediminibacterium	0	0	0
g__Parcubacteria	0	0	0
g__PeM15	0	0	0
g__Pedobacter	0	0	0
g__Pedomicrobium	2	0	0
g__Pedosphaera	1	0	0
g__Pedosphaeraceae	1	0	0
g__Phaeodactylibacter	0	0	0
g__Phaselicystis	2	0	0
g__Phenylobacterium	2	0	0
g__Phreatobacter	1	0	0
g__Phycisphaera	0	0	0
g__Pir4_lineage	2	0	0
g__Pirellula	3	0	0
g__Pla4_lineage	1	0	0
g__Planctopirus	0	0	0
g__Planktomarina	0	0	0
g__Plot4-2H12	1	0	0
g__Polaromonas	1	0	0
g__Polycyclovorans	0	0	0
g__Prosthecobacter	0	0	0
g__Pseudoflavitalea	1	0	0
g__Pseudolabrys	3	0	0
g__Pseudomonas	0	0	0
g__Pseudorhodobacter	3	0	0
g__Pseudorhodoplanes	0	0	0
g__Pseudoxanthomonas	1	0	0
g__Puia	3	0	0
g__Puniceispirillales	0	0	0
g__R7C24	3	0	0
g__RB41	1	0	0
g__RBG-13-54-9	0	0	0
g__RCP2-54	3	2	0
g__RS25G	0	0	0
g__Reyranella	1	0	0
g__Rhizobacter	0	0	0
g__Rhodanobacter	2	1	0
g__Rhodoferax	3	0	0
g__Rhodomicrobium	0	0	0
g__Rhodopila	0	0	0
g__Rhodoplanes	3	0	0
g__Rhodovastum	2	0	0
g__Rickettsia	0	0	0
g__Rickettsiella	0	0	0
g__Rokubacteriales	0	0	0
g__Roseiarcus	3	2	0
g__Roseimicrobium	0	0	0
g__Roseisolibacter	0	0	0
g__Roseococcus	1	0	0
g__Roseomonas	0	0	0
g__Rudaea	0	0	0
g__S-BQ2-57_soil_group	2	0	0
g__S085	1	0	0
g__S15-21	0	0	0
g__SAR202_clade	0	0	0
g__SAR324_clade(Marine_group_B)	0	0	0
g__SBR1031	0	0	0
g__SC-I-84	3	0	0
g__SCGC_AAA011-D5	0	0	0
g__SH-PL14	1	0	0
g__SH3-11	0	0	0
g__SHA-26	0	0	0
g__SJA-28	1	0	0
g__SM1A02	3	0	0
g__SM1B06	0	0	0
g__SM2D12	1	1	0
g__SWB02	2	0	0
g__Saccharimonadales	0	0	0
g__Sandaracinus	0	0	0
g__Schlesneria	2	0	0
g__Sediminibacterium	1	0	0
g__Segetibacter	0	0	0
g__Sericytochromatia	1	0	0
g__Sideroxydans	0	0	0
g__Silvanigrella	3	0	0
g__Singulisphaera	1	0	0
g__Solirubrobacter	0	0	0
g__Solirubrobacteraceae	0	0	0
g__Sorangium	0	0	0
g__Sphingobium	1	0	0
g__Sphingomonas	3	0	0
g__Sphingopyxis	1	0	0
g__Spirochaeta	0	0	0
g__Spirochaeta_2	0	0	0
g__Spiroplasma	0	0	0
g__Sporichthya	0	0	0
g__Sporocytophaga	2	0	0
g__Steroidobacter	2	0	0
g__Streptacidiphilus	0	0	0
g__Streptomyces	0	0	0
g__Subgroup_10	3	0	0
g__Subgroup_12	1	0	0
g__Subgroup_13	2	0	0
g__Subgroup_15	0	0	0
g__Subgroup_17	3	0	0
g__Subgroup_2	2	2	0
g__Subgroup_5	2	0	1
g__Subgroup_7	2	0	0
g__Sulfurifustis	0	0	0
g__Sumerlaea	3	0	0
g__TK10	0	0	0
g__TRA3-20	2	0	0
g__Tahibacter	1	0	0
g__Taibaiella	0	0	0
g__Taonella	0	0	0
g__Telmatocola	0	0	0
g__Telmatospirillum	1	0	0
g__Tepidisphaeraceae	0	0	0
g__Terracidiphilus	1	0	0
g__Terriglobus	0	0	0
g__Terrimicrobium	0	0	0
g__Terrimonas	3	0	0
g__Thermomonas	0	0	0
g__Tundrisphaera	3	0	0
g__Turneriella	1	0	0
g__Tuwongella	0	0	0
g__UA11	0	0	0
g__UBA12409	0	0	0
g__URHD0088	0	0	0
g__Uliginosibacterium	0	0	0
g__Undibacterium	3	0	0
g__Unknown_Family	2	1	0
g__Vampirovibrio	0	0	0
g__Vampirovibrionales	2	0	0
g__Variovorax	3	0	0
g__Vermiphilaceae	3	0	0
g__Vicinamibacter	0	0	0
g__Vicinamibacteraceae	3	0	0
g__WC3-116	0	0	0
g__WD2101_soil_group	3	1	0
g__WD260	3	1	0
g__WPS-2	3	1	0
g__WS2	0	0	0
g__Xanthobacteraceae	0	0	0
g__YC-ZSS-LKJ147	0	0	0
g__Zavarzinella	1	0	0
g__bac2nit3	0	0	0
g__bacteriap25	0	0	0
g__env.OPS_17	3	1	0
g__hgcI_clade	0	0	0
g__mle1-27	0	0	1
g__mle1-7	0	0	2
g__possible_genus_04	3	0	0
g__vadinHA49	1	0	0
o__Acidobacteriales	3	2	0
o__Armatimonadales	0	0	0
o__Babeliales	0	0	2
o__Burkholderiales	0	0	0
o__Chitinophagales	1	1	0
o__Chthoniobacterales	3	0	0
o__Cytophagales	0	0	0
o__Defluviicoccales	0	0	0
o__Elsterales	2	1	0
o__Enterobacterales	0	0	0
o__Frankiales	0	0	0
o__Gaiellales	1	0	0
o__Micavibrionales	2	0	0
o__Microtrichales	0	0	0
o__Myxococcales	0	0	0
o__Oligoflexales	0	0	0
o__Omnitrophales	1	0	0
o__Planctomycetales	1	0	0
o__Polyangiales	1	0	0
o__Puniceispirillales	0	0	0
o__Rhizobiales	3	0	0
o__Rhodospirillales	1	0	0
o__Rickettsiales	0	0	0
o__SBR1031	0	0	0
o__Solirubrobacterales	3	0	0
o__Sphingobacteriales	0	0	0
o__Thalassobaculales	0	0	0
o__Vicinamibacterales	2	0	0
o__Zavarziniales	0	0	0
p__Acidobacteriota	0	0	0
p__Armatimonadota	3	0	0
p__Chloroflexi	0	0	0
p__Desulfobacterota	1	0	0
p__Firmicutes	0	0	0
p__Myxococcota	0	0	0
p__Patescibacteria	0	0	0

## Sheet: ITS overall
Supplementary Table 7: Differential abundance test results for treatment.
Supplementary Table 7B: The results from the all the differential abundance tests for control vs treatment within the each of the horizons for the ITS2 data are presented. Values in cells show the number of tests that find a taxon differentially abundant.
	Upper Forest Floor	Lower Forest Floor	Upper B Horizon
c__Agaricomycetes	0	0	0
c__Cystobasidiomycetes	0	0	0
c__Endogonomycetes	0	0	0
c__GS26	0	0	0
c__GS27	0	0	0
c__Leotiomycetes	0	0	0
c__Microbotryomycetes	0	0	0
c__Sordariomycetes	0	0	0
c__Tremellomycetes	0	0	0
f__Albatrellaceae	0	0	0
f__Boletaceae	0	0	0
f__Cephalothecaceae	0	0	0
f__Ceratobasidiaceae	0	0	0
f__Chaetosphaeriaceae	0	0	0
f__Clavariaceae	0	0	0
f__Clavicipitaceae	1	0	0
f__Clavulinaceae	0	0	0
f__Cordycipitaceae	0	0	0
f__Cortinariaceae	0	0	0
f__Dothioraceae	0	0	0
f__Entolomataceae	0	0	0
f__Glomeraceae	0	0	0
f__Helicobasidiaceae	0	0	0
f__Helotiales_fam_Incertae_sedis	0	0	0
f__Herpotrichiellaceae	0	1	0
f__Hyaloscyphaceae	0	0	0
f__Hydnaceae	0	0	0
f__Hyponectriaceae	0	0	0
f__Inocybaceae	0	0	0
f__Lyophyllaceae	0	0	0
f__Mortierellaceae	0	0	0
f__Mycenaceae	0	0	0
f__Nectriaceae	0	0	0
f__Ophiocordycipitaceae	0	0	0
f__Orbiliaceae	0	0	0
f__Pezizaceae	0	0	0
f__Pleurotaceae	0	0	0
f__Pseudeurotiaceae	0	0	0
f__Pyronemataceae	0	0	0
f__Rhytismataceae	0	0	0
f__Sporidiobolaceae	0	0	0
f__Strophariaceae	0	0	0
f__Thelephoraceae	0	0	0
f__Tricholomataceae	0	0	0
f__Umbelopsidaceae	0	0	0
f__Valsaceae	0	0	0
f__Venturiaceae	0	0	0
g__Aleurodiscus	0	0	0
g__Amanita	0	0	0
g__Amphinema	0	0	0
g__Apiotrichum	2	0	0
g__Apodus	3	1	1
g__Ascocorticium	0	0	0
g__Aspicilia	1	0	0
g__Athelia	0	0	0
g__Auricularia	0	0	0
g__Bankera	0	0	0
g__Basidiobolus	0	0	0
g__Basidiodendron	0	0	0
g__Boletus	0	0	0
g__Botryobasidium	1	0	0
g__Brachysporium	0	0	0
g__Butyriboletus	0	0	0
g__Byssocorticium	0	0	0
g__Calcarisporiella	0	0	0
g__Candida	0	0	0
g__Cenococcum	0	0	0
g__Ceraceomyces	0	0	0
g__Chaetospermum	0	0	0
g__Chalara	0	0	0
g__Chamonixia	0	0	0
g__Chrysomyxa	0	0	0
g__Cladophialophora	0	0	0
g__Cladosporium	0	0	0
g__Clavaria	0	0	0
g__Clavulina	0	0	0
g__Clavulinopsis	0	0	0
g__Clitocybe	0	0	0
g__Coltricia	0	0	0
g__Coniophora	0	0	0
g__Connopus	0	0	0
g__Coprinellus	0	0	0
g__Cortinarius	0	0	0
g__Coryne	0	0	0
g__Craterellus	0	0	0
g__Crepidotus	0	0	0
g__Dictyolus	0	0	0
g__Elaphomyces	0	0	1
g__Endogone	0	0	0
g__Entocybe	0	0	0
g__Entoloma	0	0	1
g__Fellomyces	0	0	0
g__Fellozyma	0	0	0
g__Fibroporia	0	0	0
g__Fimetariella	0	0	0
g__Galerina	2	0	0
g__Ganoderma	0	0	0
g__Geoglossum	0	0	0
g__Glaciozyma	0	0	0
g__Gliophorus	0	0	0
g__Glutinoglossum	0	0	0
g__Glutinomyces	0	0	0
g__Gomphidius	0	0	0
g__Gorgomyces	0	0	0
g__Gymnopilus	0	0	0
g__Gymnopus	0	0	0
g__Gyoerffyella	0	0	0
g__Haptocillium	0	0	0
g__Harrya	0	0	0
g__Hebeloma	3	2	1
g__Hemimycena	0	0	0
g__Hirsutella	0	0	0
g__Hodophilus	0	0	0
g__Humicolopsis	0	0	1
g__Hyaloscypha	0	0	0
g__Hydnellum	0	0	0
g__Hydnotrya	0	0	0
g__Hydnum	0	0	0
g__Hygrocybe	0	0	1
g__Hygrophoropsis	0	0	0
g__Hygrophorus	0	0	0
g__Hyphodiscus	0	0	0
g__Hypochnicium	0	0	0
g__Hypomyces	0	0	0
g__Imleria	0	0	0
g__Inocybe	0	0	0
g__Krasilnikovozyma	0	0	0
g__Laccaria	0	0	0
g__Lachnellula	0	0	0
g__Lactarius	0	0	0
g__Lactifluus	0	0	0
g__Lecanicillium	0	0	0
g__Lecanora	0	0	0
g__Leccinum	0	0	0
g__Leohumicola	0	0	0
g__Leotia	0	0	0
g__Leptobacillium	0	0	0
g__Leptodontidium	0	0	0
g__Leucosporidium	0	0	0
g__Lophium	0	0	0
g__Malassezia	0	0	0
g__Meliniomyces	0	0	0
g__Membranomyces	0	0	0
g__Metacordyceps	0	0	0
g__Metapochonia	0	0	0
g__Metarhizium	0	0	0
g__Microglossum	0	0	1
g__Mniaecia	0	0	0
g__Mortierella	2	0	0
g__Mucor	0	0	0
g__Mucronella	0	0	0
g__Mycena	0	0	0
g__Mycosymbioces	0	0	0
g__Mytilinidion	0	0	0
g__Nectriopsis	0	0	0
g__Nemania	0	0	0
g__Neofusicoccum	0	0	0
g__Oidiodendron	0	0	0
g__Oliveonia	0	0	0
g__Paratritirachium	0	0	0
g__Paxillus	0	0	0
g__Penicillium	0	0	0
g__Peniophorella	0	0	0
g__Perenniporia	0	0	0
g__Perusta	0	0	0
g__Phaeomoniella	0	0	0
g__Phaeotremella	0	0	0
g__Phenoliferia	0	0	0
g__Phialea	0	0	0
g__Pholiota	0	0	0
g__Piloderma	0	0	0
g__Piskurozyma	0	0	0
g__Pluteus	0	0	0
g__Polycephalomyces	0	0	0
g__Porosphaerella	0	0	0
g__Preussia	0	0	0
g__Psathyrella	0	0	0
g__Pseudeurotium	0	0	0
g__Pseudocamaropycnis	0	0	0
g__Pseudohyphozyma	0	0	0
g__Pseudoplectania	0	0	0
g__Pseudotomentella	0	0	0
g__Purpureocillium	0	0	0
g__Ramicandelaber	1	0	0
g__Rhizopogon	0	0	0
g__Rhizosphaera	0	0	0
g__Ropalospora	0	0	0
g__Russula	0	0	0
g__Sagenomella	0	0	0
g__Saitozyma	0	0	0
g__Scytalidium	0	0	0
g__Sebacina	0	0	0
g__Sepedonium	0	0	0
g__Serendipita	0	0	0
g__Serpula	0	0	0
g__Simplicillium	0	0	0
g__Sistotrema	0	0	0
g__Sistotremastrum	0	0	0
g__Solicoccozyma	0	0	1
g__Spencermartinsiella	0	0	0
g__Stachybotrys	0	0	0
g__Stypella	0	0	0
g__Sugiyamaella	0	0	0
g__Suillellus	0	0	0
g__Suillus	0	0	0
g__Syzygospora	0	0	0
g__Taeniospora	0	0	0
g__Talaromyces	1	0	0
g__Thelephora	0	0	0
g__Tolypocladium	0	0	0
g__Tomentella	0	0	0
g__Tomentellopsis	0	0	1
g__Trechispora	0	0	0
g__Trichoderma	0	0	0
g__Tricholoma	0	0	0
g__Tricholomopsis	0	0	0
g__Tuber	0	0	0
g__Tylopilus	0	0	0
g__Tylospora	0	0	2
g__Umbelopsis	0	0	0
g__Venturia	0	0	0
g__Vestigium	0	0	0
g__Volutella	0	0	0
g__Wilcoxina	0	0	1
g__Xanthoconium	0	0	0
g__Xenasmatella	0	0	0
g__Xerocomus	0	0	0
g__Xeromphalina	0	0	0
g__Xylodon	0	0	0
k__Fungi	0	0	0
o__Agaricales	0	0	0
o__Annulatascales	0	0	0
o__Atheliales	0	0	0
o__Auriculariales	0	0	0
o__Cantharellales	0	0	0
o__Capnodiales	0	0	0
o__Chaetothyriales	0	0	0
o__Endogonales	0	0	0
o__Entorrhizales	0	0	0
o__Eurotiales	0	0	0
o__GS20	0	0	0
o__GS21	2	0	0
o__GS22	1	0	0
o__GS23	0	0	0
o__GS25	0	0	0
o__GS27	0	0	0
o__GS34	0	0	0
o__Geminibasidiales	0	0	0
o__Helotiales	0	0	0
o__Hymenochaetales	0	0	0
o__Hypocreales	0	0	0
o__Leucosporidiales	0	0	0
o__Orbiliales	0	0	0
o__Pleosporales	0	0	0
o__Rhytismatales	0	0	0
o__Saccharomycetales	0	0	0
o__Sebacinales	3	0	0
o__Sordariales	0	0	0
o__Spizellomycetales	0	0	0
o__Sporidiobolales	0	0	0
o__Trechisporales	0	0	0
o__Tremellales	0	0	0
o__Tremellodendropsidales	2	0	0
p__Ascomycota	0	0	0
p__Basidiomycota	0	0	0
p__Chytridiomycota	0	0	0
p__Mucoromycota	0	0	0
p__Rozellomycota	0	0	0
g__Elusimicrobiota	0	0	0
g__Emticicia	0	0	0
g__Endogone	0	0	0
g__Entocybe	0	0	0
g__Entoloma	0	0	0
g__Entotheonellaceae	0	0	0
g__Escherichia-Shigella	1	1	0
g__FCPS473	0	0	0
g__FCPU426	1	0	0
g__FCPU453	1	0	0
g__FFCH9454	0	0	0
g__Fellomyces	0	0	0
g__Fellozyma	0	0	0
g__Ferruginibacter	0	1	0
g__Fibroporia	0	0	0
g__Fimbriiglobus	0	0	0
g__Fimbriimonadaceae	0	0	0
g__Fimbriimonas	0	0	0
g__Fimetariella	0	0	0
g__Flavitalea	0	0	0
g__Flavobacterium	1	0	0
g__G12-WMSP1	0	0	0
g__GAL15	1	1	0
g__GOUTA6	1	0	0
g__Ga0077536	0	0	0
g__Gaiella	0	0	0
g__Galerina	1	0	0
g__Ganoderma	0	0	0
g__Gemmata	1	0	0
g__Gemmatimonas	1	0	0
g__Geoglossum	0	0	0
g__Glaciozyma	0	0	0
g__Gliophorus	0	0	0
g__Glutinoglossum	0	0	0
g__Glutinomyces	0	0	0
g__Gomphidius	0	0	0
g__Gorgomyces	0	0	0
g__Granulicella	1	0	0
g__Group_1.1c	1	0	0
g__Gymnopilus	0	0	0
g__Gymnopus	0	0	0
g__Gyoerffyella	0	0	0
g__HSB_OF53-F07	0	0	0
g__Haliangium	1	0	0
g__Haptocillium	0	0	0
g__Harrya	0	0	0
g__Hebeloma	2	1	0
g__Heliimonas	0	0	0
g__Hemimycena	0	0	0
g__Hirschia	1	0	0
g__Hirsutella	0	0	0
g__Hodophilus	0	0	0
g__Humicolopsis	0	0	1
g__Hyaloscypha	0	0	0
g__Hydnellum	0	0	0
g__Hydnotrya	0	0	0
g__Hydnum	0	0	0
g__Hydrogenedensaceae	0	0	0
g__Hygrocybe	0	0	0
g__Hygrophoropsis	0	0	0
g__Hygrophorus	0	0	0
g__Hyphodiscus	0	0	0
g__Hyphomicrobium	1	0	0
g__Hypochnicium	0	0	0
g__Hypomyces	0	0	0
g__IMCC26256	1	0	0
g__IS-44	1	0	1
g__Iamia	1	0	0
g__Ilumatobacter	0	0	0
g__Imleria	0	0	0
g__Inocybe	0	0	0
g__Inquilinus	1	0	0
g__JG30-KF-AS9	0	0	0
g__JG30-KF-CM66	0	0	0
g__JG30a-KF-32	0	0	0
g__JG36-TzT-191	1	1	0
g__JGI_0001001-H03	0	0	0
g__Jatrophihabitans	0	0	0
g__KD3-10	1	0	0
g__KD3-93	1	0	0
g__KD4-96	0	0	0
g__KF-JG30-B3	1	0	0
g__KF-JG30-C25	0	0	1
g__Kapabacteriales	1	0	0
g__Krasilnikovozyma	0	0	0
g__Ktedonobacter	0	0	0
g__Labrys	0	0	0
g__Laccaria	0	0	0
g__Lachnellula	0	0	0
g__Lactarius	0	0	0
g__Lactifluus	0	0	0
g__Lacunisphaera	1	1	0
g__Lecanicillium	0	0	0
g__Lecanora	0	0	0
g__Leccinum	0	0	0
g__Legionella	1	0	0
g__Leohumicola	0	0	0
g__Leotia	0	0	0
g__Leptobacillium	0	0	0
g__Leptodontidium	0	0	0
g__Leucosporidium	0	0	0
g__LiUU-11-161	0	0	0
g__Lineage_IIa	0	0	0
g__Lineage_IIb	0	0	0
g__Lineage_IV	1	0	0
g__Lophium	0	0	0
g__Lysobacter	0	0	0
g__MBNT15	0	0	0
g__MND1	1	0	1
g__Malassezia	0	0	0
g__Massilia	1	0	0
g__Meliniomyces	0	0	0
g__Membranomyces	0	0	0
g__Mesorhizobium	0	0	0
g__Metacordyceps	0	0	0
g__Metapochonia	0	0	0
g__Metarhizium	0	0	0
g__Methylovirgula	0	0	0
g__Microglossum	0	0	0
g__Micropepsaceae	0	0	1
g__Mniaecia	0	0	0
g__Mortierella	1	0	0
g__Mucilaginibacter	0	0	0
g__Mucor	0	0	0
g__Mucronella	0	0	0
g__Mycena	0	0	0
g__Mycobacterium	1	0	0
g__Mycosymbioces	0	0	0
g__Mytilinidion	0	0	0
g__NB1-j	0	0	0
g__NS11-12_marine_group	1	0	0
g__NS9_marine_group	0	0	0
g__Nannocystis	0	0	0
g__Nectriopsis	0	0	0
g__Nemania	0	0	0
g__Neofusicoccum	0	0	0
g__Nevskia	1	0	1
g__Nitrosotaleaceae	1	0	0
g__Nitrospira	0	0	0
g__Nocardioides	0	0	0
g__Novosphingobium	1	0	0
g__OLB12	1	0	0
g__OLB14	0	0	0
g__OM190	0	0	0
g__OM27_clade	0	0	0
g__Obscuribacteraceae	1	1	0
g__Occallatibacter	1	0	0
g__Ohtaekwangia	0	0	0
g__Oidiodendron	0	0	0
g__Oligoflexus	0	0	0
g__Oliveonia	0	0	0
g__Omnitrophales	1	0	0
g__Opitutus	0	0	0
g__P2-11E	0	0	0
g__P3OB-42	0	0	0
g__P3OB-51	0	0	0
g__PB19	0	0	0
g__PLTA13	0	0	0
g__Paenibacillus	0	0	0
g__Pajaroellobacter	1	1	1
g__Paludibaculum	1	0	0
g__Pandoraea	1	0	0
g__Paratritirachium	0	0	0
g__Paxillus	0	0	0
g__Pedomicrobium	1	0	0
g__Pedosphaera	0	0	0
g__Pedosphaeraceae	0	0	0
g__Penicillium	0	0	0
g__Peniophorella	0	0	0
g__Perenniporia	0	0	0
g__Perusta	0	0	0
g__Phaeodactylibacter	0	0	0
g__Phaeomoniella	0	0	0
g__Phaeotremella	0	0	0
g__Phaselicystis	0	0	0
g__Phenoliferia	0	0	0
g__Phenylobacterium	1	0	0
g__Phialea	0	0	0
g__Pholiota	0	0	0
g__Phreatobacter	1	0	0
g__Phycisphaera	0	0	0
g__Piloderma	0	0	0
g__Pir4_lineage	0	0	0
g__Pirellula	1	0	0
g__Piskurozyma	0	0	0
g__Pla4_lineage	0	0	0
g__Planctopirus	0	0	0
g__Plot4-2H12	0	0	0
g__Pluteus	0	0	0
g__Polaromonas	0	0	0
g__Polycephalomyces	0	0	0
g__Polycyclovorans	0	0	0
g__Porosphaerella	0	0	0
g__Preussia	0	0	0
g__Prosthecobacter	0	0	0
g__Psathyrella	0	0	0
g__Pseudeurotium	0	0	0
g__Pseudocamaropycnis	0	0	0
g__Pseudoflavitalea	0	0	0
g__Pseudohyphozyma	0	0	0
g__Pseudolabrys	1	0	0
g__Pseudomonas	0	0	0
g__Pseudoplectania	0	0	0
g__Pseudorhodobacter	1	0	0
g__Pseudotomentella	0	0	0
g__Pseudoxanthomonas	0	0	0
g__Puia	1	0	0
g__Purpureocillium	0	0	0
g__R7C24	1	0	0
g__RB41	0	0	0
g__RBG-13-54-9	0	0	0
g__RCP2-54	1	1	0
g__Ramicandelaber	0	0	0
g__Reyranella	0	0	0
g__Rhizopogon	0	0	0
g__Rhizosphaera	0	0	0
g__Rhodanobacter	0	0	0
g__Rhodoferax	1	0	0
g__Rhodomicrobium	0	0	0
g__Rhodopila	0	0	0
g__Rhodoplanes	1	0	0
g__Rhodovastum	0	0	0
g__Rickettsia	0	0	0
g__Rickettsiella	0	0	0
g__Rokubacteriales	0	0	0
g__Ropalospora	0	0	0
g__Roseiarcus	1	1	0
g__Roseimicrobium	0	0	0
g__Roseisolibacter	0	0	0
g__Roseococcus	0	0	0
g__Rudaea	0	0	0
g__Russula	0	0	0
g__S-BQ2-57_soil_group	1	0	0
g__S085	0	0	0
g__S15-21	0	0	0
g__SAR202_clade	0	0	0
g__SAR324_clade(Marine_group_B)	0	0	0
g__SBR1031	0	0	0
g__SC-I-84	1	0	0
g__SCGC_AAA011-D5	0	0	0
g__SH-PL14	0	0	0
g__SH3-11	0	0	0
g__SHA-26	0	0	0
g__SJA-28	0	0	0
g__SM1A02	1	0	0
g__SM2D12	0	0	0
g__SWB02	0	0	0
g__Saccharimonadales	0	0	0
g__Sagenomella	0	0	0
g__Saitozyma	0	0	0
g__Sandaracinus	0	0	0
g__Schlesneria	1	0	0
g__Scytalidium	0	0	0
g__Sebacina	0	0	0
g__Sediminibacterium	0	0	0
g__Sepedonium	0	0	0
g__Serendipita	0	0	0
g__Sericytochromatia	0	0	0
g__Serpula	0	0	0
g__Silvanigrella	1	0	0
g__Simplicillium	0	0	0
g__Singulisphaera	1	0	0
g__Sistotrema	0	0	0
g__Sistotremastrum	0	0	0
g__Solicoccozyma	0	0	1
g__Solirubrobacteraceae	0	0	0
g__Spencermartinsiella	0	0	0
g__Sphingobium	0	0	0
g__Sphingomonas	1	0	0
g__Sphingopyxis	0	0	0
g__Spirochaeta	0	0	0
g__Sporocytophaga	1	0	0
g__Stachybotrys	0	0	0
g__Steroidobacter	0	0	0
g__Streptacidiphilus	1	0	0
g__Stypella	0	0	0
g__Subgroup_10	1	0	0
g__Subgroup_12	0	0	0
g__Subgroup_13	1	0	0
g__Subgroup_15	0	0	0
g__Subgroup_17	1	0	0
g__Subgroup_2	1	1	0
g__Subgroup_5	1	0	0
g__Subgroup_7	0	0	0
g__Sugiyamaella	0	0	0
g__Suillellus	0	0	0
g__Suillus	0	0	0
g__Sumerlaea	1	0	0
g__Syzygospora	0	0	0
g__TK10	0	0	0
g__TRA3-20	0	0	0
g__Taeniospora	0	0	0
g__Tahibacter	0	0	0
g__Talaromyces	0	0	0
g__Telmatocola	0	0	0
g__Telmatospirillum	1	0	0
g__Tepidisphaeraceae	0	0	0
g__Terracidiphilus	1	0	0
g__Terrimonas	1	0	0
g__Thelephora	0	0	0
g__Tolypocladium	0	0	0
g__Tomentella	0	0	0
g__Tomentellopsis	0	0	0
g__Trechispora	0	0	0
g__Trichoderma	0	0	0
g__Tricholoma	0	0	0
g__Tricholomopsis	0	0	0
g__Tuber	0	0	0
g__Tundrisphaera	1	0	0
g__Turneriella	0	0	0
g__Tylopilus	0	0	0
g__Tylospora	0	0	1
g__UBA12409	0	0	0
g__URHD0088	0	0	0
g__Umbelopsis	0	0	0
g__Undibacterium	1	0	0
g__Unknown_Family	1	1	0
g__Vampirovibrionales	1	0	0
g__Variovorax	1	0	0
g__Venturia	0	0	0
g__Vermiphilaceae	1	0	0
g__Vestigium	0	0	0
g__Vicinamibacteraceae	1	0	0
g__Volutella	0	0	0
g__WC3-116	0	0	0
g__WD2101_soil_group	1	1	0
g__WD260	1	1	0
g__WPS-2	1	1	0
g__Wilcoxina	0	0	0
g__Xanthobacteraceae	0	0	0
g__Xanthoconium	0	0	0
g__Xenasmatella	0	0	0
g__Xerocomus	0	0	0
g__Xeromphalina	0	0	0
g__Xylodon	0	0	0
g__Zavarzinella	0	0	0
g__bacteriap25	0	0	0
g__env.OPS_17	1	0	0
g__mle1-27	0	0	0
g__mle1-7	0	0	1
g__possible_genus_04	1	0	0
g__vadinHA49	0	0	0
k__Fungi	0	0	0
o__Acidobacteriales	1	1	0
o__Agaricales	0	0	0
o__Annulatascales	0	0	0
o__Armatimonadales	0	0	0
o__Atheliales	0	0	0
o__Auriculariales	0	0	0
o__Babeliales	0	0	0
o__Burkholderiales	0	0	0
o__Cantharellales	0	0	0
o__Capnodiales	0	0	0
o__Chaetothyriales	0	0	0
o__Chitinophagales	0	0	0
o__Chthoniobacterales	1	0	0
o__Cytophagales	0	0	0
o__Defluviicoccales	0	0	0
o__Elsterales	1	1	0
o__Endogonales	0	0	0
o__Entorrhizales	0	0	0
o__Eurotiales	0	0	0
o__GS20	0	0	0
o__GS21	1	0	0
o__GS22	0	0	0
o__GS23	0	0	0
o__GS25	0	0	0
o__GS27	0	0	0
o__GS34	0	0	0
o__Gaiellales	0	0	0
o__Geminibasidiales	0	0	0
o__Helotiales	0	0	0
o__Hymenochaetales	0	0	0
o__Hypocreales	0	0	0
o__Leucosporidiales	0	0	0
o__Micavibrionales	0	0	0
o__Oligoflexales	0	0	0
o__Omnitrophales	0	0	0
o__Orbiliales	0	0	0
o__Planctomycetales	0	0	0
o__Pleosporales	0	0	0
o__Polyangiales	0	0	0
o__Rhizobiales	1	0	0
o__Rhodospirillales	0	0	0
o__Rhytismatales	0	0	0
o__Rickettsiales	0	0	0
o__SBR1031	0	0	0
o__Saccharomycetales	0	0	0
o__Sebacinales	2	0	0
o__Solirubrobacterales	1	0	0
o__Sordariales	0	0	0
o__Sphingobacteriales	0	0	0
o__Spizellomycetales	0	0	0
o__Sporidiobolales	0	0	0
o__Trechisporales	0	0	0
o__Tremellales	0	0	0
o__Tremellodendropsidales	1	0	0
o__Vicinamibacterales	0	0	0
o__Zavarziniales	0	0	0
p__Acidobacteriota	0	0	0
p__Armatimonadota	1	0	0
p__Ascomycota	0	0	0
p__Basidiomycota	0	0	0
p__Chloroflexi	1	0	0
p__Chytridiomycota	0	0	0
p__Desulfobacterota	0	0	0
p__Mucoromycota	0	0	0
p__Myxococcota	0	0	0
p__Patescibacteria	0	0	0
p__Rozellomycota	0	0	0

## Sheet: 16S ALDEx Upper Forest Floor
Supplementary Table 7C: The results from the ALDEx2 differential abundance test for control vs treatment within the upper forest floor horizon for the 16S data are presented.
taxa_id	rab.all	rab.win.Control	rab.win.Treatment	diff.btw	diff.win	effect	overlap	we.ep	we.eBH	wi.ep	wi.eBH
c__Thermoplasmata	1.92079	3.19138	-0.260726	-2.63981	7.10921	-0.365429	0.32596	0.115471	0.189512	0.0633608	0.112476
g__Group_1.1c	3.91053	4.78472	3.05346	-2.24603	4.02585	-0.520536	0.21875	0.00786537	0.020425	0.000724244	0.00238911
g__Nitrosotaleaceae	-2.00722	-0.760127	-2.95574	-2.14795	4.47916	-0.407154	0.299935	0.115453	0.168775	0.0550205	0.0905455
f__Neisseriaceae	0.405281	2.67285	-1.70633	-3.80703	5.10714	-0.671841	0.214844	0.00673051	0.0141649	0.00136121	0.00386952
g__Rhizobacter	-2.3788	-1.94338	-2.7895	-0.741699	4.45273	-0.144807	0.426155	0.44521	0.5327	0.419347	0.498795
g__Uliginosibacterium	-2.39035	-1.91388	-2.81237	-0.829156	4.40569	-0.159883	0.41862	0.41334	0.508018	0.390349	0.474166
g__Collimonas	-2.18247	-1.73158	-2.67377	-0.972755	4.42956	-0.186608	0.400391	0.354131	0.434172	0.348139	0.417815
f__Oxalobacteraceae	5.58999	6.81739	3.37806	-3.52528	3.88503	-0.811935	0.130208	0.000582966	0.00201888	3.01866e-06	2.37054e-05
g__Duganella	-2.21424	-1.88041	-2.53116	-0.44209	4.63352	-0.0874921	0.455433	0.501434	0.592259	0.498089	0.576901
g__Janthinobacterium	-2.39471	-1.72431	-2.99643	-1.23526	4.71856	-0.246206	0.377604	0.246657	0.323753	0.222212	0.291345
g__Massilia	-0.7761	-1.8755	1.11152	2.85046	4.78024	0.514372	0.270833	0.05025	0.0862691	0.0191437	0.0366945
g__Ellin6067	0.876091	-2.00781	5.2415	7.1444	3.83419	1.73914	0.0488282	2.39773e-07	2.70879e-06	1.01602e-08	2.36176e-07
f__Nitrosomonadaceae	-0.657235	-1.80974	2.46707	3.66265	4.9881	0.642321	0.238126	0.0165818	0.0324398	0.00421017	0.0103818
g__GOUTA6	-0.802206	-1.93153	1.49553	2.94546	4.85735	0.551382	0.253906	0.0535252	0.0885563	0.0145121	0.0291946
g__B1-7BS	-2.2812	-1.80855	-2.82884	-0.813188	4.54036	-0.150268	0.416396	0.440167	0.525156	0.423532	0.497788
g__A21b	-1.84485	-1.7228	-1.99976	0.120031	5.1181	0.0200519	0.490234	0.583143	0.678929	0.613623	0.696386
g__IS-44	0.209462	-1.9077	4.68122	6.57837	4.69667	1.24771	0.11263	2.54208e-05	0.000127544	4.20954e-06	2.65159e-05
g__AAP99	-0.206619	-1.84268	2.79248	3.8846	4.5658	0.778084	0.194661	0.00656838	0.0154207	0.000837262	0.00243698
g__MND1	-0.0810465	-1.95087	3.60149	5.50979	4.81878	1.02946	0.138582	0.00119055	0.00285387	6.19659e-05	0.000236
g__TRA3-20	4.66548	4.20092	5.01674	0.993358	2.98662	0.261776	0.309044	0.0565765	0.109487	0.0236905	0.0507684
o__Burkholderiales	4.32559	5.13087	2.93845	-1.77796	5.91883	-0.300378	0.329213	0.078541	0.140898	0.0582525	0.109514
g__Methylotenera	-2.07604	-1.92481	-2.2503	-0.0077428	4.73444	-0.00173751	0.498698	0.526846	0.623015	0.534238	0.620354
g__Methylobacillus	-2.24427	-1.89906	-2.56516	-0.474891	4.58164	-0.0964543	0.457682	0.496194	0.588468	0.493168	0.573637
f__Methylophilaceae	-2.34713	-1.79605	-2.84799	-0.9731	4.58533	-0.1744	0.411458	0.424731	0.512851	0.373067	0.449662
g__Burkholderia-Caballeronia-Paraburkholderia	8.12866	9.50937	7.05922	-2.309	2.37554	-0.90233	0.147786	0.000376461	0.00144759	9.24656e-06	6.07439e-05
g__Pandoraea	4.82222	6.07032	3.43931	-2.61715	3.58371	-0.612971	0.186849	0.00708416	0.0181406	0.000123258	0.000541272
g__Paludibacterium	-2.25966	-1.7295	-2.76936	-0.939927	4.54752	-0.182677	0.400391	0.376084	0.459652	0.343889	0.420291
g__Polaromonas	-1.47847	-1.84167	-0.919051	1.37574	4.94661	0.246835	0.388672	0.271081	0.364681	0.241218	0.324484
g__Variovorax	-0.671742	-1.85274	2.36065	3.62848	4.86786	0.6576	0.230969	0.0156366	0.032695	0.00435327	0.0104259
g__Hydrogenophaga	-2.34049	-1.88917	-2.89118	-0.838818	4.47069	-0.170619	0.412492	0.398449	0.494904	0.364389	0.44511
g__Rhodoferax	0.177856	-1.87593	3.74383	5.20423	4.13496	1.12825	0.119063	0.000181841	0.000585599	5.64448e-06	3.36995e-05
f__Comamonadaceae	3.71178	0.614259	7.15204	5.76238	4.32712	1.31828	0.0728693	7.6522e-06	3.92895e-05	1.58195e-08	3.70796e-07
g__Undibacterium	-1.69272	0.588247	-2.96277	-4.26523	5.45058	-0.699597	0.223307	0.00730116	0.0165057	0.00573852	0.0122027
g__Chitinimonas	-1.56836	-0.637937	-2.53541	-1.78521	5.43724	-0.294848	0.3689	0.186745	0.262151	0.167861	0.233013
g__Herminiimonas	-2.49807	-2.04127	-2.92515	-0.825235	4.50637	-0.157376	0.422251	0.41385	0.502207	0.408011	0.48299
g__PLTA13	-1.61146	-1.81268	-1.31769	0.712298	4.92218	0.128411	0.441119	0.426188	0.527166	0.44695	0.531961
g__Aquicella	5.77157	6.95252	3.86706	-3.18927	2.28272	-1.33294	0.0247398	1.54666e-05	0.000116364	6.56351e-11	6.70824e-09
f__Diplorickettsiaceae	6.50873	7.08796	5.10486	-2.21119	2.15637	-1.02108	0.135329	9.37677e-06	9.00145e-05	3.50372e-06	2.71274e-05
g__Candidatus_Endoecteinascidia	-2.23761	-1.43173	-2.92214	-1.5008	5.06684	-0.267231	0.355888	0.187108	0.253397	0.185496	0.243161
f__Cyanobiaceae	-2.35913	-1.80227	-2.96153	-0.884557	4.55671	-0.162967	0.41054	0.366882	0.459362	0.335307	0.413632
g__Vampirovibrionales	-0.307177	1.6301	-2.01106	-2.80868	5.46487	-0.474527	0.297526	0.0474895	0.0861588	0.0282517	0.0536483
g__Vampirovibrio	-2.24183	-1.88659	-2.52089	-0.630711	4.51412	-0.124975	0.442057	0.507954	0.604086	0.470392	0.558074
g__Obscuribacteraceae	7.0034	7.93892	4.12518	-3.77569	2.92326	-1.10737	0.0995446	2.41903e-05	0.000171026	3.14019e-07	3.94121e-06
g__Candidatus_Obscuribacter	3.0289	4.43289	-1.02185	-4.90737	4.91391	-0.92286	0.128255	6.87437e-05	0.00037009	4.92005e-06	3.2626e-05
g__Sericytochromatia	-1.54126	-1.87224	-1.17067	0.821269	4.44516	0.160837	0.418347	0.36634	0.45964	0.37977	0.459401
g__Sphingomonas	0.152629	-1.86943	3.81023	5.33447	4.37219	1.12624	0.122967	9.38393e-05	0.000416445	8.65715e-06	4.89324e-05
g__Ellin6055	-2.19692	-1.8442	-2.55139	-0.660376	4.67047	-0.110955	0.439818	0.435583	0.535489	0.459839	0.545343
f__Sphingomonadaceae	-0.508232	-1.8133	2.18537	3.92899	4.9163	0.680724	0.211589	0.00811282	0.0184102	0.00204708	0.00561111
g__Plot4-2H12	-1.04742	-1.8506	0.446263	2.12481	4.54627	0.410251	0.30599	0.165107	0.230496	0.0718091	0.112883
g__Sphingopyxis	-1.1305	-1.93566	0.511822	2.2732	5.08481	0.415206	0.314899	0.113922	0.174944	0.0632893	0.106214
g__Novosphingobium	-0.943758	-1.82544	1.41914	2.64721	4.77604	0.505059	0.275391	0.0622397	0.103501	0.0245822	0.0451743
o__Defluviicoccales	-1.97668	-1.87963	-2.0996	0.0349265	4.56917	0.00653266	0.496745	0.554514	0.652144	0.572849	0.656423
f__Ferrovibrionales	-2.31982	-1.86916	-2.73015	-0.82017	4.35899	-0.164289	0.424203	0.375165	0.469689	0.381737	0.462846
g__Taonella	-1.97764	-1.85276	-2.10829	0.0241144	4.66872	0.00281921	0.498373	0.510991	0.605301	0.55727	0.63749
o__Thalassobaculales	-2.2313	-1.78976	-2.65805	-0.701964	4.3191	-0.146363	0.428385	0.398418	0.497244	0.39725	0.484959
g__Caedibacter	-2.29385	-1.56934	-3.0517	-1.3867	4.59985	-0.267887	0.366949	0.216024	0.289223	0.182086	0.2456
o__Rhodospirillales	6.11777	6.81627	5.28145	-1.55628	1.99973	-0.646444	0.214704	0.0067616	0.0193589	0.000453287	0.0016261
g__Dongia	0.731063	-1.71504	4.75639	6.2805	3.92364	1.47754	0.0650619	1.7418e-05	7.48547e-05	1.89974e-07	1.84121e-06
o__Puniceispirillales	-2.25796	-1.83459	-2.67017	-0.622776	4.4563	-0.115777	0.443359	0.465213	0.55708	0.470834	0.551088
g__Inquilinus	4.88604	6.02157	3.54251	-2.38849	2.56392	-0.802873	0.177619	0.00689121	0.0128706	6.06122e-05	0.000295216
f__Elsteraceae	1.64614	3.08295	0.747879	-1.98044	5.72582	-0.308283	0.363696	0.173932	0.264889	0.117043	0.191757
f__Azospirillaceae	-0.751105	-1.71441	0.960875	2.37421	4.6751	0.444442	0.296031	0.0902279	0.14297	0.0419803	0.072556
g__Aliidongia	2.29087	3.19272	1.62936	-1.25943	5.63227	-0.198309	0.390371	0.362963	0.472785	0.21825	0.318885
f__Fodinicurvataceae	-1.94309	-1.74362	-2.17182	-0.0386965	4.90042	-0.00486618	0.498373	0.519136	0.618216	0.558477	0.641465
g__Puniceispirillales	-2.12119	-1.08509	-2.97621	-2.01833	4.8481	-0.353744	0.320313	0.150099	0.205576	0.114394	0.156969
g__URHD0088	-1.95168	-1.54994	-2.40805	-0.839149	5.07046	-0.14722	0.424854	0.465564	0.563514	0.447865	0.535131
o__Elsterales	7.53344	8.22258	6.77455	-1.51338	1.89171	-0.667698	0.191932	0.00264775	0.00846673	0.000135673	0.000584877
f__Reyranellaceae	0.171334	-1.76333	3.19394	5.07848	4.30014	1.0967	0.122316	0.000316459	0.00108823	1.24071e-05	6.24537e-05
g__Reyranella	6.03178	5.49545	6.21652	0.664995	2.76904	0.169075	0.37866	0.0411171	0.0890715	0.147364	0.236225
f__Rhodospirillaceae	3.61535	3.34617	3.83958	0.520609	3.84305	0.116672	0.389323	0.47493	0.578459	0.212626	0.309873
g__SM1B06	-2.26986	-1.86683	-2.65371	-0.588605	4.70549	-0.108997	0.448926	0.480736	0.576777	0.490749	0.572951
f__Magnetospirillaceae	3.14478	4.51297	0.866961	-3.36662	5.08129	-0.615837	0.207547	0.00517865	0.013554	0.000518615	0.00179328
g__Telmatospirillum	-1.66463	-0.641876	-2.49564	-1.91697	5.44327	-0.302666	0.349382	0.170729	0.241071	0.136726	0.196041
o__Zavarziniales	-1.11719	-1.76319	-0.252549	1.27138	4.40616	0.263781	0.36263	0.266201	0.346063	0.179703	0.246208
f__Magnetospiraceae	-1.50142	-1.90914	-0.883928	1.48358	4.88144	0.261936	0.376302	0.322383	0.404363	0.241473	0.317855
g__Acidocella	6.21702	7.18118	5.19915	-2.41166	3.07011	-0.704799	0.160052	0.00353288	0.00944198	2.02408e-05	0.000115531
g__Gluconacetobacter	-2.27843	-1.82924	-2.72177	-0.842463	4.45392	-0.14578	0.417046	0.435471	0.526489	0.416818	0.491787
g__Roseomonas	-2.05749	-1.81588	-2.24958	-0.267405	4.47597	-0.0526477	0.474951	0.512932	0.612114	0.525902	0.610934
g__Roseococcus	-1.31213	-1.76679	-0.528715	1.38354	4.78264	0.272991	0.366536	0.265813	0.347621	0.208006	0.280076
g__Acidisoma	2.823	5.79259	-0.394573	-4.59624	6.07755	-0.771414	0.178385	0.00104939	0.00342785	8.99987e-05	0.000384751
g__Rhodopila	-1.90674	-1.43758	-2.35684	-0.8718	5.766	-0.129346	0.435264	0.457986	0.555072	0.428577	0.514247
g__Acetobacteraceae	1.45095	3.25686	0.553224	-2.70501	6.34048	-0.399455	0.330729	0.0964977	0.156193	0.0551282	0.0997863
g__Rhodovastum	1.8824	-0.556291	3.34695	2.91302	5.1571	0.493937	0.276042	0.0310768	0.0619131	0.0116229	0.026089
f__Acetobacteraceae	10.2722	11.1586	8.87884	-2.25739	1.59434	-1.31273	0.0754718	9.91882e-08	2.2449e-06	1.51961e-08	4.03452e-07
g__Acidiphilium	-0.942726	2.79797	-2.37811	-4.30879	5.9768	-0.674785	0.228516	0.00683559	0.0159192	0.00440541	0.0100841
g__Acidisphaera	-0.0873062	0.125983	-0.327732	-0.971019	5.95721	-0.146272	0.430709	0.47617	0.578699	0.422767	0.521876
f__Holosporaceae	-0.94012	2.61026	-2.4393	-4.21863	5.52236	-0.684363	0.227716	0.0089699	0.0202749	0.00294239	0.00732173
g__Candidatus_Captivus	-1.59874	-1.07097	-2.12697	-1.00543	5.16969	-0.168722	0.418998	0.416715	0.51605	0.408518	0.49231
g__Candidatus_Paracaedibacter	2.02968	3.94775	-1.78528	-5.02835	4.96215	-0.906383	0.154297	0.000185456	0.000818393	3.04148e-05	0.000152066
f__Paracaedibacteraceae	-1.90535	-1.30007	-2.48484	-1.03058	4.72007	-0.203802	0.397528	0.374861	0.470463	0.325117	0.403599
g__Candidatus_Finniella	-1.9545	-1.21963	-2.61209	-1.36013	4.61746	-0.275151	0.364583	0.248711	0.329526	0.216202	0.286269
d__Bacteria	5.60566	7.06342	2.92692	-4.16672	2.56948	-1.58146	0.0175669	7.76538e-07	5.91336e-06	7.99602e-12	1.35339e-09
d__Archaea	-2.21869	-1.28538	-2.93815	-1.72922	4.42942	-0.323757	0.344401	0.19851	0.267581	0.163838	0.218342
d__Eukaryota	-2.09888	-1.92564	-2.23723	-0.26082	4.56063	-0.0484369	0.47526	0.549899	0.644211	0.552678	0.638557
g__Candidatus_Megaira	-2.312	-1.75879	-2.85086	-1.01597	4.71765	-0.19923	0.403383	0.366921	0.461606	0.326457	0.405836
g__Rickettsia	-1.67623	-1.27558	-2.07496	-0.564314	5.24165	-0.0981831	0.448568	0.516407	0.614301	0.49409	0.584953
f__Rickettsiaceae	-0.989683	-0.133579	-1.84534	-1.84352	5.35345	-0.308428	0.357422	0.168403	0.246953	0.141789	0.207001
g__bac2nit3	-2.12459	-1.42464	-2.77877	-1.23133	4.9661	-0.208262	0.392578	0.391683	0.485951	0.297464	0.378346
o__Rickettsiales	-1.87295	-1.63836	-2.12961	-0.136207	4.82483	-0.0269297	0.48763	0.574623	0.666037	0.555624	0.644174
g__Candidatus_Jidaibacter	-2.14435	-1.83579	-2.50152	-0.70563	4.46064	-0.128477	0.423177	0.446605	0.538039	0.443908	0.525933
g__SM2D12	5.43797	6.10091	4.31138	-1.61317	1.86495	-0.640868	0.198568	0.0718658	0.126248	0.000238743	0.000928582
o__Micavibrionales	-0.950714	-1.92626	0.587006	2.57387	4.76788	0.472155	0.279115	0.0714089	0.111672	0.0297586	0.054373
f__Micavibrionaceae	-1.80731	-1.43652	-2.18228	-0.447416	5.42387	-0.0815044	0.460638	0.546886	0.64475	0.533204	0.618301
g__Kaistia	-2.22144	-1.82541	-2.59254	-0.553824	4.55465	-0.106035	0.456083	0.458463	0.550093	0.451361	0.531803
g__Pseudorhodoplanes	-2.19469	-1.82174	-2.5483	-0.562443	4.64353	-0.102851	0.44242	0.498411	0.594088	0.488572	0.572687
g__Rhodoplanes	-0.734127	-1.73865	2.12955	3.99709	5.54818	0.615273	0.256344	0.0250721	0.0443639	0.0153492	0.0300787
f__Xanthobacteraceae	8.40993	9.01359	7.74961	-1.09008	1.35221	-0.742589	0.228367	0.000591459	0.00266162	0.000653496	0.0022248
g__Pseudolabrys	-0.274595	-1.9352	3.70188	5.12109	4.87968	0.943913	0.158854	0.000652116	0.00197696	0.00011532	0.00043217
g__Amb-16S-1323	-2.27922	-1.92303	-2.59593	-0.44821	4.92384	-0.0854998	0.467794	0.549038	0.647037	0.513895	0.604998
g__Bosea	-2.20767	-1.91866	-2.50323	-0.304503	4.60667	-0.0562252	0.476563	0.489097	0.587282	0.530925	0.614775
g__Afipia	0.114905	-1.82899	3.67767	5.25428	4.39293	1.04456	0.133377	0.000246263	0.000941418	1.28812e-05	6.99173e-05
g__Labrys	-1.98418	-1.87913	-2.13805	-0.0579668	4.83189	-0.00969764	0.495771	0.517751	0.614517	0.544771	0.629704
f__Beijerinckiaceae	3.35191	4.50139	1.4736	-2.77984	5.07133	-0.491105	0.26285	0.0195091	0.0424578	0.00438988	0.0115845
g__WC3-116	-1.7908	-1.73067	-1.87773	0.187458	4.57948	0.0301904	0.483724	0.54245	0.638721	0.578818	0.661648
g__Roseiarcus	8.39664	9.50703	6.55393	-2.68842	1.81947	-1.29641	0.0832792	0.00010353	0.000500598	4.97758e-08	9.31865e-07
g__Methylovirgula	3.01278	4.09542	2.30999	-1.86819	5.82376	-0.306736	0.3125	0.104449	0.173318	0.0285204	0.0591416
g__Bauldia	-0.0737418	-1.90545	4.94071	6.17263	5.0964	1.09859	0.14769	6.29437e-05	0.000316264	5.39381e-05	0.000224655
o__Rhizobiales	-0.588834	-1.75823	1.84416	3.75123	5.28567	0.625883	0.248047	0.0156673	0.0323305	0.00639158	0.0144784
g__Bradyrhizobium	7.30808	8.37218	6.79672	-1.42089	1.65698	-0.820562	0.197137	8.22319e-05	0.000523874	0.000271794	0.00104646
g__1174-901-12	-2.3086	-1.45894	-3.06682	-1.46008	4.66963	-0.28192	0.363045	0.23484	0.306498	0.186356	0.243473
g__Rhodomicrobium	-2.34419	-1.82598	-2.83523	-1.02858	4.57066	-0.189622	0.408854	0.366445	0.454904	0.326742	0.405045
g__Hyphomicrobium	-0.660403	-1.9186	1.93503	3.78307	5.11921	0.645057	0.244141	0.00908401	0.0215171	0.00491777	0.011573
g__Pedomicrobium	-0.953761	-1.72342	0.984075	2.9439	5.33856	0.46166	0.307092	0.0579831	0.0997845	0.040087	0.0718728
f__Hyphomicrobiaceae	-1.49389	-1.86871	-0.896021	1.3762	4.85443	0.254482	0.380859	0.361488	0.450677	0.258419	0.33849
f__Rhizobiales_Incertae_Sedis	0.176942	-1.86022	5.21848	6.37304	4.99214	1.16335	0.133377	6.20086e-05	0.00028682	1.71087e-05	7.83995e-05
g__Nordella	-2.03011	-1.83712	-2.21725	-0.227702	4.45605	-0.0443414	0.477865	0.505083	0.601996	0.521341	0.607279
g__KF-JG30-B3	2.75376	1.89667	3.39675	1.57868	3.46317	0.411628	0.259597	0.0138071	0.0330807	0.00452196	0.0115886
g__Micropepsis	-2.26807	-1.83655	-2.7169	-0.760423	4.54974	-0.154337	0.424479	0.428625	0.523068	0.402857	0.488323
f__Micropepsaceae	9.12345	9.41884	8.78659	-0.622855	1.17678	-0.543774	0.283854	0.0126393	0.033093	0.0164253	0.0371649
g__Altererythrobacter	-2.34874	-1.89983	-2.7899	-0.730266	4.55798	-0.144966	0.428757	0.410891	0.501699	0.392699	0.474117
g__Sphingobium	-1.0791	-1.72431	0.365385	2.49095	5.21289	0.418569	0.335286	0.129074	0.191153	0.0884999	0.136392
g__Devosia	0.522853	-1.73159	4.91212	6.29779	4.30628	1.36021	0.092448	9.98245e-06	5.64638e-05	5.82258e-07	4.92536e-06
f__Devosiaceae	0.332684	-1.29418	3.80526	4.58486	5.34382	0.781879	0.197788	0.00239997	0.00700799	0.000541891	0.00174908
g__Phreatobacter	-2.04594	-1.28645	-2.7506	-1.61004	4.69374	-0.295287	0.35784	0.197605	0.282445	0.164664	0.230921
g__Allorhizobium-Neorhizobium-Pararhizobium-Rhizobium	-1.56848	-1.86148	-1.2509	1.05015	4.80297	0.193045	0.417969	0.366487	0.463019	0.379614	0.462785
g__Asticcacaulis	-0.434035	-1.86339	1.66025	3.53127	4.71356	0.663645	0.221354	0.0208061	0.0373522	0.00305066	0.00733701
g__Brevundimonas	-1.72537	-1.89215	-1.55685	0.749283	4.92533	0.143737	0.43099	0.45045	0.54252	0.471739	0.552643
f__Caulobacteraceae	7.91702	9.19674	7.20928	-1.87045	1.75098	-0.792054	0.154948	0.00360969	0.0114514	1.31282e-05	8.07794e-05
g__Phenylobacterium	6.69919	7.28753	6.00116	-1.36793	1.75527	-0.662653	0.174479	0.00188448	0.00639879	6.31767e-05	0.000302308
g__Caulobacter	2.62027	-0.536947	4.70331	4.08526	5.36924	0.671243	0.228367	0.00428197	0.0115467	0.00141019	0.00426058
g__Hirschia	1.35703	-1.8905	5.06312	7.29593	3.65155	1.87018	0.0312298	3.33059e-08	4.80166e-07	1.13408e-09	4.55858e-08
g__SWB02	-0.932024	-1.90427	1.51202	3.01602	5.24497	0.534288	0.266753	0.0488809	0.0836703	0.0183057	0.0369641
f__Hyphomonadaceae	-2.11829	-1.89685	-2.3343	-0.263401	5.00654	-0.0468206	0.478516	0.551964	0.651947	0.584081	0.66599
g__Mesorhizobium	-1.54139	-1.90047	-1.06631	1.20396	4.84834	0.226154	0.395182	0.328754	0.419725	0.284581	0.368406
f__Rhizobiaceae	-0.243313	-1.89163	2.05266	3.78384	4.25777	0.799989	0.169161	0.00244601	0.00687937	0.000329402	0.00107245
c__Alphaproteobacteria	5.49554	5.84081	4.72283	-0.96208	1.55936	-0.472984	0.268229	0.111164	0.184646	0.00575315	0.0148113
g__A0839	0.303173	-1.94867	4.4863	6.53919	4.81599	1.23348	0.110026	1.01443e-05	7.22488e-05	2.66771e-06	1.77664e-05
g__Planktomarina	-2.3491	-1.47301	-3.05767	-1.6356	4.48831	-0.311547	0.344828	0.210115	0.282817	0.157737	0.21302
g__Pseudorhodobacter	-0.666251	-1.79353	3.12389	4.56386	5.41466	0.711176	0.235026	0.00427302	0.0112066	0.00315542	0.00792018
f__Rhodobacteraceae	-1.08981	-1.78793	0.466239	2.35159	5.457	0.406333	0.329863	0.096985	0.153986	0.0717306	0.116856
g__YC-ZSS-LKJ147	-2.3309	-1.80224	-2.87577	-0.884454	4.5524	-0.16418	0.408854	0.3831	0.482223	0.341385	0.420848
g__Nitrospira	-2.32405	-1.86379	-2.81299	-0.757816	4.36543	-0.158686	0.419271	0.380879	0.474135	0.372924	0.452431
o__Gaiellales	2.98332	3.70625	2.4057	-1.2498	2.79536	-0.3364	0.271958	0.248245	0.344182	0.00847188	0.0203667
g__67-14	3.80412	4.62508	2.6317	-1.76298	3.87168	-0.403898	0.238932	0.0391571	0.0762947	0.00180818	0.00533777
o__Solirubrobacterales	-1.88806	-0.334963	-3.10898	-3.13216	5.08603	-0.588167	0.257645	0.0247579	0.0492664	0.0208019	0.0388819
f__Solirubrobacteraceae	5.51404	6.31694	4.02978	-2.32387	2.25665	-0.908868	0.121666	0.000231528	0.00114362	1.51048e-06	1.32141e-05
g__Conexibacter	4.54644	5.52434	3.10346	-2.29612	3.32039	-0.587025	0.216005	0.0139774	0.031325	0.000487544	0.00171912
g__Solirubrobacteraceae	-1.84887	-1.8308	-1.87635	0.224601	4.60675	0.0414265	0.478855	0.5408	0.63867	0.549525	0.635065
g__Solirubrobacter	-1.95994	-1.88464	-2.03046	0.133357	4.72228	0.0232601	0.486328	0.531249	0.625383	0.541412	0.627721
g__KD3-10	-0.145512	2.7307	-1.7414	-3.64613	5.27799	-0.636399	0.21875	0.00837049	0.0193051	0.00307419	0.00760927
g__Blfdi19	-0.685004	-1.34859	0.350006	1.2727	5.12817	0.221718	0.396226	0.345342	0.448235	0.257842	0.347058
g__27F-1492R	-1.67164	-0.360009	-2.68538	-2.33078	4.91832	-0.410792	0.3125	0.098078	0.15139	0.0651514	0.105226
g__P3OB-42	-0.230816	0.642043	-1.13083	-1.65276	5.31681	-0.263095	0.374756	0.226697	0.313333	0.166708	0.246189
o__Myxococcales	-2.36098	-1.60678	-2.96506	-1.28475	4.68257	-0.241124	0.376708	0.238259	0.316803	0.219188	0.283463
f__Myxococcaceae	3.79571	5.15163	2.433	-2.57072	4.84173	-0.543526	0.204945	0.0138722	0.0317758	0.000323449	0.0011946
g__Anaeromyxobacter	2.75267	3.91308	1.35009	-2.36255	5.15907	-0.441705	0.265452	0.0295888	0.0609795	0.00404223	0.0106772
g__Haliangium	3.79974	1.41651	5.19519	3.60121	4.1814	0.818965	0.119063	0.000810783	0.00245685	1.48474e-06	1.26162e-05
g__Nannocystis	-0.977795	-1.83663	0.461902	2.5383	5.18767	0.422692	0.310995	0.0892644	0.144603	0.049724	0.0868231
g__mle1-27	-1.46819	-1.65383	-1.20513	0.824203	5.04196	0.153693	0.427734	0.475299	0.566792	0.455339	0.539117
g__Pajaroellobacter	6.69451	7.60742	5.0964	-2.53608	1.91221	-1.30084	0.0813273	3.49185e-08	1.00476e-06	4.52418e-08	8.50528e-07
g__BIrii41	0.390787	-1.90592	5.53334	6.88854	4.43368	1.44961	0.0839298	1.55077e-06	1.3393e-05	4.50514e-07	4.16322e-06
g__Phaselicystis	-1.18549	-2.00537	0.772007	2.47079	4.99073	0.435856	0.302734	0.0953706	0.147788	0.0534426	0.0884347
o__Polyangiales	-1.57731	-1.76186	-1.36087	0.856483	5.3152	0.148084	0.436565	0.458978	0.557522	0.443683	0.53445
f__Polyangiaceae	-0.0924392	1.03031	-1.16652	-2.15464	5.65097	-0.346709	0.337671	0.114806	0.186153	0.0719617	0.122922
g__Minicystis	-2.33952	-1.86972	-2.78058	-0.769375	4.56857	-0.140945	0.424479	0.459808	0.552276	0.415639	0.495015
g__Sorangium	-2.25309	-1.81928	-2.66042	-0.556745	4.61981	-0.108006	0.440468	0.47469	0.570554	0.445627	0.534088
f__Sandaracinaceae	1.22755	-1.75232	5.04284	6.98186	3.75234	1.80945	0.0423178	1.69723e-07	1.65315e-06	1.3683e-09	5.5026e-08
g__Sandaracinus	-1.57289	-1.88154	-1.03827	1.25282	5.02143	0.248929	0.393229	0.296589	0.384947	0.273335	0.351819
g__MBNT15	-2.39789	-1.93018	-2.85986	-0.662116	4.56484	-0.125258	0.43201	0.420749	0.517103	0.43674	0.512475
g__RCP2-54	8.98017	9.73858	7.93786	-2.34362	2.99908	-0.729535	0.201172	0.000197953	0.00110528	0.00027947	0.00108945
p__Desulfobacterota	-1.85198	-1.87787	-1.81417	0.377289	4.98105	0.065097	0.465843	0.475152	0.58051	0.539328	0.624056
g__PB19	-1.46115	-1.92525	-0.864913	1.36211	4.87609	0.25873	0.378255	0.293381	0.382949	0.232437	0.313778
g__OM27_clade	-1.09467	-1.86366	0.156703	2.45251	5.20443	0.428625	0.313802	0.0943739	0.14972	0.0664467	0.108793
g__0319-6G20	5.9717	7.19329	3.89484	-3.212	2.54255	-1.14875	0.106701	1.9587e-05	0.000127581	4.52393e-07	5.26007e-06
g__SAR324_clade(Marine_group_B)	-2.04667	-1.88428	-2.22651	-0.115613	4.65751	-0.0198855	0.489583	0.520932	0.617003	0.559177	0.639434
g__Bdellovibrio	4.81005	5.81983	3.44541	-2.20453	2.57155	-0.697885	0.185426	0.00477563	0.0130706	9.78766e-05	0.000435696
g__Bacteriovorax	-2.30758	-1.83735	-2.79422	-0.822618	4.52551	-0.15044	0.422902	0.433474	0.526491	0.398348	0.481077
g__Silvanigrella	1.10654	3.49816	-1.24796	-4.09995	4.71938	-0.786818	0.186727	0.0011644	0.00389808	0.000337443	0.00114845
o__Oligoflexales	-2.15304	-1.68509	-2.67429	-0.902459	4.66433	-0.17087	0.414063	0.356472	0.447442	0.346715	0.428229
g__Oligoflexus	-1.39263	-1.80178	-0.817398	1.05015	4.58684	0.207021	0.393229	0.358393	0.451547	0.298049	0.379847
o__Babeliales	-2.17872	-1.73642	-2.54398	-0.594786	5.06548	-0.115816	0.44177	0.462789	0.559127	0.449657	0.536354
g__UBA12409	-0.754752	-0.274067	-1.26714	-0.892005	5.32557	-0.162642	0.423552	0.403464	0.496328	0.41355	0.501581
g__Vermiphilaceae	1.70067	3.52724	-0.900359	-3.56169	5.13748	-0.642146	0.20638	0.00531729	0.0131809	0.00055426	0.00184603
g__Babeliales	-1.25525	-0.30075	-2.01067	-1.72481	5.69057	-0.263065	0.374105	0.309041	0.402731	0.224816	0.300512
g__Nocardioides	-1.48031	-1.88855	-0.933495	1.40917	4.99385	0.24361	0.379557	0.348109	0.438447	0.287731	0.368663
g__Ilumatobacter	-1.53198	-1.79304	-1.04495	1.2361	4.8188	0.22303	0.39948	0.374848	0.462028	0.317687	0.396603
g__CL500-29_marine_group	-0.298979	-1.8962	2.46731	4.02937	4.60456	0.774452	0.182824	0.00405934	0.0103575	0.000514638	0.00155142
g__IMCC26256	4.71192	5.73936	3.4737	-2.0334	3.31429	-0.501021	0.225114	0.0166487	0.036045	0.00108745	0.00346282
o__Microtrichales	-2.1872	-1.85946	-2.56022	-0.641241	4.61741	-0.120655	0.438517	0.46088	0.552854	0.474375	0.552549
g__Iamia	-0.354365	-1.84475	1.63323	3.37893	4.3884	0.662072	0.210286	0.0180327	0.0334871	0.00185008	0.00474877
f__Microtrichaceae	-1.77947	-1.735	-1.82683	0.163085	4.58407	0.0278378	0.486979	0.540627	0.634488	0.549787	0.634349
f__Ilumatobacteraceae	-1.5043	-1.90439	-1.08689	1.18154	4.66571	0.218835	0.392323	0.373618	0.466838	0.310075	0.39192
c__Acidimicrobiia	8.42149	8.82279	5.95376	-2.99994	2.5407	-0.980251	0.143229	7.47615e-05	0.000379776	8.52696e-06	5.65904e-05
f__Microbacteriaceae	1.237	-1.00463	3.50106	3.90147	4.39099	0.817399	0.165257	0.00367897	0.00888223	0.000128155	0.00049088
g__Cryobacterium	-2.33441	-1.8994	-2.75847	-0.835245	4.54662	-0.157603	0.421224	0.426952	0.517488	0.40069	0.478703
g__Nocardia	-2.29477	-1.51682	-2.96388	-1.36589	4.60008	-0.263301	0.363932	0.234989	0.310566	0.178282	0.241075
g__Acidothermus	8.01433	9.25299	6.19809	-2.79511	2.22037	-1.10468	0.112557	9.4994e-05	0.000428345	5.90588e-07	6.57417e-06
c__Actinobacteria	-2.32221	-1.84964	-2.79451	-0.761079	4.50976	-0.146112	0.428385	0.44653	0.539811	0.407973	0.489665
g__Mycobacterium	5.57216	6.31794	4.74401	-1.65928	2.36143	-0.602308	0.219401	0.00203475	0.00724643	0.000891003	0.0029093
g__Kutzneria	-2.26791	-1.86692	-2.77776	-0.816313	4.40631	-0.16024	0.415094	0.353377	0.446898	0.334071	0.418479
g__Dactylosporangium	0.126002	-1.82653	3.20605	4.70936	4.25157	0.978814	0.130124	0.000312657	0.00110886	1.41924e-05	7.2423e-05
f__Micromonosporaceae	-2.31183	-1.81808	-2.76187	-0.844973	4.46386	-0.168499	0.424854	0.385146	0.477224	0.390209	0.465812
g__Luedemannella	-2.36774	-1.86881	-2.87205	-0.912042	4.57931	-0.169798	0.416016	0.42685	0.517293	0.396129	0.472387
g__Catenulispora	-2.37022	-1.49255	-3.14372	-1.4844	4.36203	-0.301594	0.35612	0.227643	0.303804	0.177156	0.238016
g__Actinospica	1.43354	4.08232	-0.968299	-3.86149	5.93596	-0.624247	0.227716	0.0080584	0.0197953	0.00185071	0.00517728
o__Frankiales	-2.14319	-1.79456	-2.51348	-0.550952	4.8046	-0.0987096	0.458035	0.511131	0.608221	0.50964	0.594451
g__Jatrophihabitans	-1.26672	-1.90305	-0.265019	1.67214	4.66225	0.307618	0.360026	0.259922	0.344961	0.153175	0.219634
g__PeM15	-2.22872	-1.92415	-2.53193	-0.690081	4.51676	-0.133083	0.432292	0.433944	0.530442	0.429449	0.517435
g__Sporichthya	-2.00029	-1.79797	-2.21889	-0.284475	4.49161	-0.0581977	0.471354	0.476145	0.575709	0.498954	0.585188
g__Streptacidiphilus	-1.84614	-0.712661	-2.81222	-2.26869	5.1758	-0.400914	0.326172	0.122405	0.181294	0.084321	0.128064
g__Streptomyces	-2.35254	-1.97008	-2.72561	-0.739493	4.66927	-0.140149	0.429036	0.516483	0.610905	0.429096	0.514994
g__Cytophaga	-0.720684	-1.81319	1.73719	3.24383	5.04645	0.569342	0.256994	0.0376326	0.0690719	0.0119193	0.0248992
g__Bacteroidetes_VC2.1_Bac22	-2.19605	-1.86511	-2.50432	-0.318223	4.74799	-0.0577382	0.470703	0.543804	0.635546	0.540839	0.621762
g__NS9_marine_group	-1.29834	-1.7711	-0.653275	1.23218	4.34431	0.230919	0.377604	0.337291	0.426742	0.261568	0.33509
g__Pedobacter	-1.96746	-1.8148	-2.1432	0.0155549	4.79399	0.00319033	0.497723	0.583315	0.674697	0.618862	0.695653
g__Mucilaginibacter	5.57309	5.75608	5.48579	-0.247502	3.58384	-0.042776	0.466146	0.721004	0.800133	0.673501	0.762232
f__Sphingobacteriaceae	-1.46499	-1.96246	-0.618925	1.95711	5.07434	0.335805	0.361328	0.195973	0.277064	0.167362	0.239536
g__NS11-12_marine_group	-0.450706	-1.74247	1.56967	3.04277	4.30728	0.623134	0.219401	0.0171087	0.0340008	0.00213108	0.00567031
g__FFCH9454	-1.69829	-1.50203	-1.92494	-0.238708	5.09465	-0.0373276	0.48112	0.561667	0.656531	0.578889	0.659562
g__AKYH767	4.16009	2.59487	4.84511	2.34781	4.41357	0.510271	0.230469	0.0142436	0.0327292	0.00123946	0.00379084
g__Paenibacillus	-1.54934	-1.6903	-1.37964	0.530542	4.61399	0.100452	0.446615	0.52613	0.619554	0.509765	0.59236
g__Candidatus_Hepatoplasma	-2.37177	-1.87135	-2.87248	-0.789781	4.6024	-0.148516	0.415745	0.407496	0.497509	0.378666	0.457836
g__Spiroplasma	-2.34188	-1.90277	-2.71333	-0.851502	4.51173	-0.165465	0.421875	0.395361	0.485604	0.37299	0.452788
g__Clostridium_sensu_stricto_13	-2.26993	-1.70215	-2.91434	-1.0189	4.39982	-0.193781	0.402733	0.34304	0.428631	0.311753	0.386734
g__C0119	-0.923703	-1.86068	0.556936	2.14791	4.48447	0.424166	0.293429	0.0871996	0.139605	0.0318246	0.0582595
g__Spirochaeta_2	-2.26947	-1.86867	-2.69309	-0.685166	4.78093	-0.134899	0.432943	0.472139	0.5647	0.453259	0.534912
g__Saccharimonadales	-1.20385	-0.789681	-1.62814	-0.596519	6.43981	-0.0960118	0.457031	0.614004	0.708899	0.585637	0.670502
p__Patescibacteria	0.327675	0.856417	-0.511343	-0.946157	5.7416	-0.153741	0.429036	0.389977	0.493972	0.415341	0.516856
g__Candidatus_Jorgensenbacteria	-2.26781	-1.53726	-2.9078	-1.46511	4.84501	-0.276013	0.3689	0.224698	0.299834	0.211472	0.280785
g__Parcubacteria	-2.27365	-1.8466	-2.63726	-0.476319	4.42296	-0.0978105	0.450878	0.500268	0.591418	0.469647	0.554307
g__Berkelbacteria	-1.6617	-1.82194	-1.42034	0.646714	4.77447	0.119044	0.44401	0.486671	0.582271	0.445132	0.533156
g__Absconditabacteriales_(SR1)	-2.39119	-1.89225	-2.83944	-0.744784	4.53405	-0.154565	0.427456	0.412809	0.512235	0.388566	0.471001
g__Lineage_IIb	-1.82135	-1.50821	-2.11049	-0.455934	5.12501	-0.0825874	0.461288	0.497908	0.592538	0.472711	0.559269
g__Lineage_IIa	-0.565641	-1.19045	0.398231	1.51056	5.45486	0.245676	0.391276	0.343373	0.446907	0.265868	0.354309
g__Lineage_IV	2.74865	4.11702	1.36665	-2.56692	4.26391	-0.553466	0.232422	0.00904972	0.0219194	0.000894232	0.00283977
g__Brevinema	-2.21696	-1.87006	-2.57552	-0.635594	4.6144	-0.106535	0.442708	0.476296	0.566899	0.472438	0.553886
g__possible_genus_04	-0.181297	-1.77162	3.04508	4.64233	4.68612	0.89912	0.174479	0.00100962	0.00324139	0.000271203	0.000923276
f__Fibrobacteraceae	0.607436	-1.27383	2.73901	3.39091	5.03658	0.607385	0.25244	0.0218825	0.0447582	0.00696319	0.0166211
g__AD3	2.88122	2.90545	2.78784	-0.211093	5.51475	-0.0373017	0.477865	0.548393	0.653399	0.758359	0.824982
p__Chloroflexi	-2.06294	-1.6337	-2.50225	-0.939519	4.68607	-0.190754	0.404034	0.342062	0.433263	0.343324	0.423268
g__S085	-1.75712	-1.85986	-1.59728	0.409298	4.52766	0.0824307	0.461589	0.489561	0.585882	0.512098	0.59431
f__Anaerolineaceae	-1.05081	-1.86001	0.574476	3.20254	6.00768	0.48306	0.303385	0.0407238	0.0712031	0.0477817	0.0811135
c__Anaerolineae	-2.05045	-1.82773	-2.31692	-0.249923	4.78659	-0.0428608	0.47526	0.52705	0.619925	0.518738	0.602419
g__KD4-96	-2.07764	-1.87518	-2.23207	-0.168886	4.32941	-0.0333664	0.482422	0.531539	0.624609	0.513491	0.602245
g__RBG-13-54-9	-1.64789	-1.83045	-1.40499	0.558785	4.38946	0.110259	0.445023	0.481802	0.574321	0.486127	0.56624
g__OLB13	-2.24266	-1.85661	-2.6586	-0.667089	4.63626	-0.119069	0.433594	0.479339	0.571769	0.455747	0.534192
g__A4b	0.818624	-1.937	5.66119	7.20808	3.75771	1.75229	0.0527001	7.54945e-07	5.99241e-06	2.58871e-08	4.12608e-07
g__SBR1031	-1.77113	-1.87601	-1.61922	0.713171	4.81339	0.127347	0.436565	0.457528	0.554502	0.472242	0.55737
o__SBR1031	-2.33969	-1.9198	-2.74568	-0.825302	4.4126	-0.14509	0.425781	0.393959	0.479873	0.373045	0.448879
f__Caldilineaceae	-1.62195	-1.84726	-1.36315	0.667185	4.5752	0.124575	0.436198	0.497077	0.586226	0.453354	0.539921
f__Roseiflexaceae	-0.976975	-1.82575	0.401333	2.08564	4.60464	0.402738	0.314899	0.114584	0.17444	0.0470559	0.0825515
g__AKIW781	-1.87368	-1.8764	-1.8731	0.303675	4.713	0.0572781	0.470052	0.522091	0.621159	0.516921	0.604788
g__JG30-KF-CM45	-2.13293	-1.82513	-2.46857	-0.353344	4.80542	-0.0622706	0.468445	0.519824	0.613762	0.521896	0.608771
g__HSB_OF53-F07	-2.39004	-1.70191	-2.98488	-1.22768	4.40635	-0.237471	0.375407	0.308506	0.394018	0.245571	0.318359
g__OLB14	-1.89797	-1.75294	-2.09925	0.133185	4.61578	0.0213002	0.488932	0.531975	0.630945	0.578708	0.660663
g__JG30-KF-CM66	-1.93012	-1.947	-1.91394	0.309809	4.47948	0.0565217	0.471047	0.500195	0.602085	0.541292	0.625862
g__TK10	-1.62225	-1.87453	-1.3044	0.745814	4.4969	0.143567	0.427734	0.437463	0.538311	0.417194	0.503589
g__WPS-2	8.61898	9.39455	7.21044	-2.32476	2.06985	-1.04797	0.111979	3.15546e-06	3.83778e-05	6.16323e-07	6.76127e-06
g__WS2	-2.24447	-1.72492	-2.76857	-0.932642	4.96428	-0.160977	0.416016	0.478718	0.579243	0.382113	0.464868
g__Abditibacterium	4.25149	4.03074	4.46558	0.368067	1.9754	0.132613	0.416667	0.63367	0.725138	0.369699	0.482951
g__Fimbriimonas	-1.86119	-1.86678	-1.85647	0.422547	5.02314	0.0691298	0.460638	0.518745	0.611941	0.563066	0.641794
f__Fimbriimonadaceae	-1.94063	-1.88107	-1.99601	0.174568	4.82881	0.0296	0.482422	0.530776	0.625471	0.552916	0.637243
g__Fimbriimonadaceae	6.37585	7.12513	5.59447	-1.41303	1.62705	-0.727397	0.179688	0.0325805	0.0626805	6.70622e-05	0.000321076
g__Armatimonadales	7.08658	8.02602	5.77694	-2.26064	1.88158	-1.08088	0.126871	0.00671009	0.0161135	2.1836e-06	1.8268e-05
g__Armatimonas	-2.36532	-1.86041	-2.8385	-0.776858	4.5259	-0.14201	0.423552	0.381642	0.479203	0.354667	0.437177
o__Armatimonadales	-1.6535	-1.66738	-1.62211	0.35617	5.29246	0.0557419	0.469746	0.528946	0.632325	0.542724	0.632735
p__Armatimonadota	-0.385218	-1.82747	1.91387	3.70662	4.93684	0.704166	0.204427	0.00652226	0.0142283	0.00157197	0.00401298
g__Chthonomonas	5.9621	7.18186	4.92722	-2.43377	2.35737	-0.967328	0.130124	4.42276e-05	0.000273903	1.55223e-06	1.37468e-05
g__Chthonomonadales	-1.18349	-1.93406	0.260062	2.30542	5.38469	0.375606	0.323568	0.0992969	0.157694	0.0769997	0.125152
g__GAL15	-1.87256	-0.967335	-2.70506	-1.87284	4.58521	-0.356241	0.338542	0.149626	0.211257	0.1087	0.154949
g__FCPU453	-0.993662	1.50978	-2.4997	-4.01101	5.30471	-0.699614	0.223813	0.00653413	0.0154528	0.00339386	0.00817857
g__S-BQ2-57_soil_group	1.76012	3.17987	0.123529	-2.62662	5.37022	-0.465165	0.283669	0.0376444	0.0725021	0.0100242	0.0233162
f__Methylacidiphilaceae	7.57061	8.73256	5.85085	-2.67437	2.02035	-1.24349	0.0885417	4.89755e-08	1.31201e-06	9.0747e-08	1.48868e-06
g__DEV008	-0.804559	-1.80048	1.41797	3.2375	5.14953	0.559869	0.268229	0.0382763	0.069459	0.0149312	0.0309972
g__RS25G	-2.29365	-1.87231	-2.68857	-0.649097	4.52138	-0.120756	0.433594	0.465598	0.552142	0.446341	0.524101
g__SH3-11	-1.7763	-1.79069	-1.74678	0.345735	4.5577	0.0648033	0.470703	0.539846	0.631451	0.571999	0.652689
g__Pedosphaera	4.25033	4.59127	3.89606	-0.245762	5.83158	-0.0446208	0.467794	0.734303	0.809272	0.734031	0.804564
g__ADurb.Bin063-1	-2.40639	-1.6568	-2.98573	-1.25138	4.50506	-0.255541	0.369792	0.267481	0.349014	0.22651	0.298436
g__Ellin517	-0.398261	-1.93593	3.32352	5.08533	5.2003	0.854091	0.182943	0.000728736	0.00252969	0.000550353	0.00167321
g__Ellin516	-2.30964	-1.85892	-2.67018	-0.713247	4.4068	-0.139841	0.427456	0.420534	0.515874	0.391786	0.480713
g__Pedosphaeraceae	5.74764	6.12426	5.10048	-0.815323	2.22468	-0.266853	0.333984	0.202522	0.315939	0.0662991	0.121937
f__Pedosphaeraceae	9.25502	9.87545	7.70701	-2.03941	1.77145	-1.03801	0.134678	1.42385e-05	0.000125227	6.35086e-06	4.4224e-05
g__DEV114	-2.31067	-1.90966	-2.81142	-0.614007	4.60611	-0.107916	0.44401	0.471394	0.563995	0.46147	0.542753
g__Lacunisphaera	4.49529	3.54021	5.25825	2.53044	3.76862	0.676261	0.153546	0.000545579	0.00233755	1.2931e-05	7.5941e-05
f__Opitutaceae	6.23577	8.06653	4.78391	-2.98448	2.63968	-1.06322	0.0865323	4.23909e-05	0.000225791	1.23989e-07	1.86355e-06
g__Opitutus	3.04284	0.465916	3.81115	1.99052	4.83983	0.422804	0.299935	0.0327212	0.0660197	0.0174225	0.037957
f__Puniceicoccaceae	-2.35268	-1.831	-2.8333	-0.830487	4.66983	-0.157786	0.423177	0.455078	0.54432	0.430372	0.509015
g__Cerasicoccus	-1.86319	-1.19721	-2.40848	-1.38927	5.18428	-0.235206	0.390625	0.276603	0.365217	0.278002	0.357221
f__Chthoniobacteraceae	-0.222934	3.51685	-2.159	-4.76629	5.38349	-0.796443	0.188679	0.00128537	0.00398457	0.000325677	0.00109371
f__Verrucomicrobiaceae	-1.07875	-1.19407	-0.978124	0.222506	5.28372	0.0367762	0.479818	0.591052	0.685132	0.627118	0.706888
g__Terrimicrobium	-2.11879	-1.82048	-2.45825	-0.283448	4.73133	-0.0526046	0.473307	0.511219	0.606709	0.497576	0.586151
g__Chthoniobacter	6.52691	7.41919	6.04127	-1.24097	1.62227	-0.532695	0.205729	0.222938	0.330039	0.00043704	0.00156583
o__Chthoniobacterales	5.69043	6.83788	3.8058	-3.1633	2.61937	-1.09465	0.0585557	2.09632e-05	0.000154558	6.9232e-09	2.23925e-07
g__UA11	-2.05991	-1.77908	-2.3765	-0.444267	4.42524	-0.085248	0.454427	0.497635	0.586628	0.493521	0.577048
g__Candidatus_Udaeobacter	-2.34029	-1.86001	-2.77568	-0.783062	4.49358	-0.160377	0.418998	0.440655	0.535929	0.425717	0.506289
g__Candidatus_Xiphinematobacter	5.15507	6.7546	3.39122	-2.98715	3.51334	-0.743024	0.156799	0.00162757	0.00526603	1.97863e-05	0.000113129
g__Roseimicrobium	-1.8257	-1.87161	-1.75651	0.506181	4.59767	0.0911747	0.44987	0.494874	0.591224	0.503569	0.585761
g__Prosthecobacter	-1.75188	-1.8518	-1.59634	0.619375	4.80321	0.110451	0.445964	0.485829	0.585379	0.487409	0.576578
g__Luteolibacter	-2.09599	-1.90173	-2.39255	-0.336313	4.55298	-0.0643693	0.467794	0.465575	0.566636	0.515382	0.597955
g__Omnitrophales	0.012027	3.18762	-1.54543	-3.72937	7.05445	-0.505178	0.289714	0.0208323	0.0466015	0.014967	0.0325544
o__Omnitrophales	0.594287	3.34189	-1.18677	-2.60045	6.60699	-0.397777	0.304688	0.0697026	0.120053	0.0309206	0.060746
g__Candidatus_Omnitrophus	-2.24548	-1.94513	-2.5403	-0.434922	4.66257	-0.0836191	0.455078	0.46349	0.560594	0.438222	0.52131
g__BD7-11	2.24187	1.62469	2.7506	0.458645	5.52996	0.0767225	0.466493	0.627439	0.718521	0.729953	0.800117
g__Pla4_lineage	-1.34048	-1.86341	-0.529534	1.3848	4.91229	0.262306	0.359792	0.295565	0.381607	0.208095	0.280636
g__OM190	-1.02089	-1.89896	0.678203	2.89065	5.40833	0.463513	0.302083	0.0458795	0.0838496	0.0343348	0.0632041
g__vadinHA49	6.85631	7.44827	6.21533	-1.10605	2.87777	-0.295237	0.344177	0.241471	0.359211	0.0515869	0.0998509
g__CPla-3_termite_group	1.74579	-1.31782	4.44175	5.56149	3.95422	1.30946	0.0651042	7.79826e-07	7.87112e-06	1.87916e-08	3.96877e-07
g__WD2101_soil_group	9.24989	10.183	7.5552	-2.42304	1.66922	-1.3548	0.076773	8.88081e-09	3.77566e-07	3.06536e-08	6.61075e-07
g__Tepidisphaeraceae	-1.92771	-1.87614	-1.97799	0.268932	4.71097	0.0524068	0.47526	0.512919	0.612929	0.557964	0.639704
g__Phycisphaera	-1.96981	-1.86759	-2.09857	-0.0687999	4.55547	-0.0130309	0.491217	0.534956	0.631584	0.511566	0.598345
f__Phycisphaeraceae	3.8896	4.32148	3.18475	-1.08588	2.99328	-0.302839	0.283203	0.1355	0.220006	0.0116074	0.0267287
g__SM1A02	-0.744934	-1.83712	1.19961	3.28362	5.21164	0.576295	0.25244	0.0258352	0.0473529	0.0108895	0.0230475
f__Pirellulaceae	7.21895	7.85476	6.85661	-1.09254	1.43834	-0.658461	0.233073	0.00344184	0.0111687	0.00139857	0.00432167
f__Gemmataceae	8.1386	8.80111	6.33127	-2.3529	1.99523	-1.04188	0.121666	9.9887e-05	0.00047713	1.70504e-06	1.47609e-05
g__Gemmata	5.95116	6.93503	4.80692	-2.03148	2.36307	-0.695639	0.189453	0.0116788	0.0270464	0.000109644	0.00049146
g__Fimbriiglobus	2.32627	1.50708	2.80123	0.915626	5.12584	0.170689	0.400781	0.363649	0.476702	0.322765	0.431871
g__Zavarzinella	-1.72983	-1.92203	-1.4412	0.871528	4.95799	0.149418	0.423828	0.422345	0.52176	0.421049	0.508783
g__Telmatocola	-1.8267	-1.91008	-1.70587	0.797558	5.08181	0.129272	0.44177	0.461026	0.555487	0.5258	0.604517
g__Tuwongella	-2.30481	-1.81339	-2.75195	-0.795578	4.36073	-0.153033	0.419922	0.421256	0.514137	0.383541	0.465332
g__Blastopirellula	-2.35119	-1.91955	-2.70001	-0.669746	4.47153	-0.138305	0.434613	0.451961	0.543839	0.418741	0.502676
g__Pirellula	-0.67796	-1.80133	1.78951	3.4007	4.96375	0.610846	0.254557	0.0175493	0.0362715	0.00771342	0.0168088
g__Pir4_lineage	-0.987641	-1.82748	0.364854	2.28925	4.92345	0.417909	0.297332	0.0652648	0.11319	0.0415943	0.0740434
g__Aquisphaera	6.90252	8.28774	5.18622	-2.86405	2.57704	-0.937386	0.141927	0.00135917	0.00445127	5.42293e-06	3.84912e-05
g__Singulisphaera	-1.94909	-1.15961	-2.65515	-1.70597	4.76272	-0.304011	0.357189	0.215488	0.295998	0.179261	0.250382
f__Isosphaeraceae	5.42939	6.75221	3.82679	-2.74379	3.14441	-0.73879	0.129557	0.000498951	0.0020952	3.49754e-06	2.66207e-05
g__Tundrisphaera	5.87227	8.09018	2.77579	-4.84603	4.3946	-1.02594	0.0963542	6.07291e-06	5.67089e-05	1.36079e-07	2.06333e-06
f__Gimesiaceae	6.14415	7.098	4.56994	-2.43221	3.32665	-0.634716	0.175667	0.00134741	0.00482403	3.84575e-05	0.000200544
o__Planctomycetales	5.71511	5.87876	5.39475	-0.241596	1.89675	-0.0828518	0.448276	0.6914	0.779102	0.471594	0.583951
g__SH-PL14	-1.05697	-1.77872	0.325489	2.15885	4.8778	0.36958	0.328562	0.156066	0.227085	0.0810542	0.130236
g__Schlesneria	4.20799	5.0596	3.6002	-1.554	1.73049	-0.776039	0.160052	0.0130887	0.0276924	3.55605e-05	0.000174345
g__Planctopirus	-1.86991	-1.88778	-1.85433	0.245408	4.48001	0.0400089	0.480807	0.530904	0.628215	0.56616	0.646754
g__Sumerlaea	-0.0227221	-1.83882	2.80675	4.57926	4.36	0.940564	0.138582	0.000843371	0.00230059	3.87786e-05	0.000169254
g__Hydrogenedensaceae	-0.954348	-1.97388	0.431923	2.34235	4.79475	0.438752	0.287573	0.0716436	0.119129	0.0397298	0.0690247
g__FCPU426	4.83876	6.48647	3.53897	-3.11302	3.1101	-0.929975	0.116461	0.000549216	0.00180042	8.66059e-07	8.63913e-06
g__Turneriella	-1.35972	-1.72499	-0.879438	1.0868	4.64119	0.205157	0.395182	0.321656	0.422454	0.282587	0.369214
g__Subgroup_10	-0.168279	-1.70519	2.20124	4.44548	5.27957	0.773114	0.21224	0.00386285	0.00950204	0.000850862	0.00253693
g__Subgroup_7	-1.19028	-1.96587	0.480356	3.09289	6.13739	0.438473	0.308594	0.0502366	0.0880038	0.0557439	0.0927637
g__11-24	-1.38442	-1.40539	-1.36004	0.207318	5.2937	0.0311202	0.481457	0.569108	0.662828	0.59933	0.679929
g__JGI_0001001-H03	-1.06331	-1.92657	0.630891	2.81953	5.30881	0.450547	0.313598	0.0726099	0.118833	0.0466322	0.0809347
f__Blastocatellaceae	-0.837944	-1.70796	1.06472	3.25852	5.1902	0.527555	0.275391	0.0207462	0.0444075	0.0152494	0.0320661
g__Blastocatellaceae	-2.30934	-1.83451	-2.72409	-0.890576	4.60461	-0.158812	0.417046	0.510874	0.607853	0.381945	0.462415
g__Blastocatella	-2.13566	-1.78615	-2.53056	-0.550501	4.79275	-0.0944971	0.45218	0.453459	0.547624	0.483281	0.561997
g__RB41	-1.72783	-1.87854	-1.53887	0.776362	5.24671	0.124972	0.438517	0.416825	0.512545	0.472964	0.555852
g__Bryobacter	10.3311	11.3039	9.01759	-2.15731	1.7684	-1.12547	0.118413	1.08444e-06	1.63791e-05	1.17571e-06	1.12904e-05
g__Paludibaculum	-0.0588724	-1.85602	3.90788	5.59372	4.68701	1.06196	0.133377	0.000167885	0.000669608	4.10342e-05	0.000168682
g__Candidatus_Solibacter	9.1936	10.1929	7.37237	-2.62758	1.80991	-1.34445	0.0592063	1.44542e-08	5.26545e-07	3.12072e-09	1.33787e-07
g__Vicinamibacteraceae	0.337817	-1.74654	4.9245	6.33655	4.70164	1.1881	0.125651	0.000270141	0.000710468	1.08848e-05	5.38467e-05
g__Subgroup_13	4.21108	5.58572	2.75884	-3.06754	4.21165	-0.725991	0.154197	0.0011002	0.00357347	1.57995e-05	9.12831e-05
g__Subgroup_12	2.70643	4.01102	1.86624	-2.46637	6.60635	-0.3609	0.314249	0.0808976	0.146362	0.0334816	0.0677371
g__Subgroup_2	12.0839	12.8591	10.9825	-1.82056	2.246	-0.718127	0.212891	0.000419194	0.00203998	0.000334412	0.00126387
g__Candidatus_Koribacter	5.90503	6.57209	4.78514	-1.50385	3.55763	-0.321006	0.301236	0.0193094	0.0469093	0.0216975	0.0475633
o__Acidobacteriales	12.1279	13.2239	10.9201	-2.12207	1.76055	-1.04803	0.100846	9.68437e-06	9.37284e-05	2.70406e-07	3.56155e-06
c__Acidobacteriae	-2.29183	-1.80695	-2.77562	-0.846534	4.58162	-0.157398	0.418998	0.469697	0.558181	0.435721	0.515268
g__Terriglobus	-2.02529	-1.91266	-2.15057	-0.010979	4.73304	-0.00146449	0.499675	0.531318	0.627035	0.58565	0.663416
g__Edaphobacter	6.99148	7.85389	5.47192	-2.50492	2.60711	-0.841263	0.132161	0.000363657	0.00160791	3.15346e-06	2.48182e-05
g__Granulicella	10.0424	11.2955	8.52575	-2.5497	2.55052	-0.924754	0.159505	2.09269e-05	0.000170043	1.61802e-05	9.65767e-05
g__Acidipila	10.0737	10.973	8.60182	-2.26758	2.04931	-1.00501	0.137931	9.13588e-06	8.94882e-05	4.97483e-06	3.63913e-05
g__Acidicapsa	6.98447	8.86842	4.515	-3.71576	3.22837	-0.926734	0.120364	0.000236251	0.00107995	9.6984e-07	9.68322e-06
f__Acidobacteriaceae_(Subgroup_1)	8.34283	10.0273	5.7281	-3.71559	2.67819	-1.31453	0.0858816	4.32399e-06	2.92211e-05	2.09586e-08	5.08483e-07
g__Occallatibacter	11.1813	11.9757	8.53373	-3.14564	2.35702	-1.14449	0.0983073	8.53517e-07	1.3917e-05	1.23518e-07	1.92611e-06
g__Terracidiphilus	-1.49986	0.0606994	-2.60535	-3.43559	6.54812	-0.486984	0.296682	0.0289387	0.0580683	0.0355524	0.0628181
g__Subgroup_17	-0.231161	-1.93383	3.5891	4.81622	4.6299	0.926528	0.161353	0.000360803	0.00145328	0.000129736	0.000482758
g__Vicinamibacter	-2.00381	-1.84478	-2.15642	-0.014923	5.09009	-0.00213613	0.499349	0.551845	0.646051	0.602311	0.682111
f__Vicinamibacteraceae	-1.9142	-1.93893	-1.87787	0.721708	5.34614	0.113851	0.441119	0.464569	0.559804	0.529029	0.610411
o__Vicinamibacterales	4.95015	4.43611	6.29905	1.89634	3.97142	0.411688	0.280599	0.0746188	0.138245	0.00820255	0.02058
g__Subgroup_5	3.59157	4.4497	2.53134	-1.91167	2.58546	-0.604814	0.150943	0.00281401	0.00852009	3.17357e-05	0.000157602
g__SJA-28	-1.11484	-1.7448	0.136966	2.76729	5.65132	0.440928	0.31901	0.0838339	0.135888	0.0805651	0.128431
g__Kapabacteriales	2.6741	0.0414749	4.05125	3.55002	4.98863	0.645792	0.208333	0.0050048	0.0136395	0.000492931	0.00166762
f__Gemmatimonadaceae	3.73029	3.77798	3.67296	0.0897604	4.52666	0.0173153	0.488281	0.587358	0.690459	0.857143	0.899717
g__Roseisolibacter	-1.17055	-0.471465	-1.8782	-1.35647	5.82554	-0.226181	0.39948	0.284887	0.386993	0.267951	0.359317
g__Gemmatimonas	1.95287	-0.664434	3.73216	3.88265	4.75396	0.704398	0.216797	0.00219259	0.00708586	0.00115331	0.00352787
g__OLB12	0.0688972	-1.91637	3.98499	5.51196	4.3957	1.15731	0.122396	0.00013719	0.000484982	8.32867e-06	4.50225e-05
f__Microscillaceae	4.31623	-1.3903	8.52402	9.5785	3.91981	2.38208	0.00845855	5.73251e-11	4.55981e-09	7.67093e-13	2.87767e-10
g__Chryseolinea	-0.0811126	-1.77605	2.43944	4.27336	4.52453	0.85278	0.162655	0.0013368	0.0037287	0.000140912	0.000514281
g__Ohtaekwangia	-1.51996	-1.85437	-1.04951	1.51719	5.91444	0.232804	0.405986	0.218331	0.300797	0.298814	0.379137
o__Cytophagales	-0.647641	0.288802	-1.5032	-1.91873	5.69885	-0.305304	0.365885	0.190819	0.275229	0.176715	0.25074
g__Flavobacterium	1.11511	-1.15651	2.70046	3.78926	4.84848	0.697859	0.216005	0.00555305	0.014007	0.00113363	0.00328605
g__env.OPS_17	4.33232	3.04896	5.17884	2.04919	3.92752	0.549384	0.182824	0.00366508	0.0109512	0.000161213	0.000649344
g__Blattabacteriaceae	-2.35161	-1.71489	-3.01729	-1.26767	4.59645	-0.244323	0.369792	0.271282	0.351263	0.221973	0.290031
g__Chryseobacterium	-2.26662	-1.93937	-2.57083	-0.409907	4.81904	-0.0720886	0.465192	0.517712	0.61574	0.522623	0.604613
g__Fluviicola	-2.13114	-1.8928	-2.43764	-0.278544	4.65432	-0.0523499	0.471698	0.534539	0.630898	0.533106	0.618827
o__Sphingobacteriales	-1.73345	-1.55745	-1.88069	-0.133456	4.98776	-0.0242552	0.487313	0.521149	0.620767	0.57637	0.659291
g__KD3-93	0.15484	-1.94948	3.48547	5.07831	4.16791	1.13784	0.115159	0.000279339	0.000938466	5.37701e-06	3.20001e-05
g__CWT_CU03-E12	6.00017	6.47439	4.52172	-2.12795	2.94398	-0.568696	0.198568	0.00104441	0.00418648	0.000190347	0.00078025
g__LiUU-11-161	-1.85209	-1.87414	-1.83048	0.399487	4.58673	0.0804682	0.46324	0.566838	0.661985	0.559465	0.642546
g__S15-21	-2.41549	-1.74562	-2.96053	-1.34651	4.57283	-0.256082	0.380208	0.257616	0.337862	0.223466	0.294686
g__Crocinitomix	-2.17308	-1.86435	-2.46695	-0.368029	4.50186	-0.0628309	0.468099	0.440896	0.541023	0.478765	0.559086
g__37-13	5.99204	6.85762	5.17068	-1.66567	2.02437	-0.710405	0.195964	0.0022609	0.00754018	0.000228421	0.000902391
o__Chitinophagales	3.67588	3.28363	4.05327	0.602493	3.77003	0.125255	0.418347	0.553977	0.661631	0.338938	0.45568
g__Aurantisolimonas	-2.30256	-1.82707	-2.75373	-0.771487	4.71151	-0.13594	0.419649	0.441468	0.534116	0.402859	0.480461
g__Segetibacter	-2.3672	-1.99602	-2.80788	-0.688533	4.45029	-0.119726	0.435914	0.454137	0.544293	0.434152	0.5147
g__Terrimonas	0.690582	-1.98988	5.53788	7.1437	4.22998	1.53387	0.0702668	3.67696e-07	4.09194e-06	1.05514e-07	1.31311e-06
g__Puia	8.79488	9.43902	6.93421	-2.91098	2.43842	-1.15801	0.093689	1.07532e-06	1.64045e-05	1.63236e-07	2.3853e-06
g__Pseudoflavitalea	-1.49833	-1.83778	-0.996505	1.23843	4.8345	0.229579	0.395833	0.357927	0.444159	0.322054	0.402647
g__Flavitalea	-1.37205	-1.89905	-0.513146	1.88026	5.26246	0.318177	0.353936	0.165283	0.240401	0.148375	0.216742
g__Dinghuibacter	0.823419	4.85273	-1.7488	-4.72177	6.37187	-0.707871	0.203776	0.00532993	0.0133922	0.00107521	0.00311109
f__Chitinophagaceae	6.45018	5.78031	6.72551	0.662073	2.96617	0.150731	0.376708	0.333221	0.456399	0.16411	0.258927
g__Sediminibacterium	-1.3837	-1.8902	-0.66531	1.59619	5.18516	0.268717	0.36263	0.228162	0.311312	0.215643	0.291519
g__Filimonas	-2.12135	-1.86904	-2.3708	-0.212115	4.83613	-0.0368561	0.486012	0.562986	0.653113	0.593632	0.670064
g__Heliimonas	1.42505	-0.466011	3.60512	2.7745	6.38915	0.410887	0.343099	0.104536	0.173786	0.0809809	0.138824
g__Ferruginibacter	6.33618	5.7778	6.69249	0.853936	2.97189	0.209759	0.375	0.404783	0.528721	0.149677	0.241004
g__Edaphobaculum	6.47551	6.83249	6.24175	-0.40571	1.48007	-0.175001	0.38907	0.535915	0.64778	0.188842	0.286627
g__Taibaiella	-2.15614	-1.85329	-2.53752	-0.575311	4.60522	-0.113882	0.447917	0.49352	0.585056	0.502802	0.581595
g__Phaeodactylibacter	-1.75717	-1.76785	-1.74716	0.126963	4.83788	0.0213773	0.486662	0.566259	0.657314	0.576751	0.658048
g__OLB8	-2.18168	-1.88656	-2.4459	-0.38668	4.49154	-0.068634	0.458035	0.512887	0.605744	0.516308	0.602286
f__Saprospiraceae	-0.442864	-1.84792	1.45732	3.62486	5.22987	0.638883	0.218099	0.00434881	0.0116261	0.00197895	0.0052852
f__Cyclobacteriaceae	-1.86293	-1.76161	-2.00706	0.0175368	4.70393	0.00354439	0.497072	0.514291	0.612129	0.554438	0.639457
g__Sporocytophaga	1.85534	3.22185	-0.614486	-2.95903	5.40212	-0.515295	0.26888	0.0156196	0.0338192	0.00579327	0.0144363
g__Dyadobacter	-1.47341	-1.88694	-0.964086	1.25174	4.68251	0.227311	0.397135	0.352974	0.44481	0.269432	0.354084
g__Larkinella	-2.26795	-1.87575	-2.6813	-0.605776	4.50876	-0.116652	0.443359	0.434005	0.527716	0.413104	0.496037
c__Bacteroidia	3.72836	2.15691	4.61373	2.38566	4.25777	0.510057	0.254392	0.0113815	0.0284051	0.00330743	0.00918131
g__Emticicia	-1.15933	-1.90287	0.0188259	2.10386	4.99175	0.371604	0.321405	0.128319	0.195306	0.0730801	0.119607
f__Spirosomaceae	0.273247	-0.827017	1.51374	1.65809	5.27793	0.282054	0.371745	0.243921	0.336978	0.14733	0.223243
g__Candidatus_Amoebophilus	-2.36122	-1.52018	-3.20252	-1.7164	4.5696	-0.319916	0.342448	0.202635	0.271243	0.167851	0.229487
g__KF-JG30-C25	-2.30628	-1.70244	-2.83963	-1.08064	4.84078	-0.205332	0.391927	0.318204	0.407745	0.308065	0.389655
g__CCD24	-0.0123263	-1.76868	3.01271	4.61442	4.41538	0.936842	0.156148	0.000903471	0.00280077	6.81085e-05	0.00027315
f__Thioalkalispiraceae	-2.27967	-1.98003	-2.58478	-0.4835	4.59116	-0.0893711	0.455729	0.496091	0.591488	0.50739	0.588972
g__Ga0077536	-1.91282	-1.88655	-1.94128	-0.0164886	4.58026	-0.00324189	0.498698	0.497118	0.592355	0.521057	0.606902
g__WD260	10.7382	11.846	9.14689	-2.36178	1.73909	-1.26132	0.0787761	6.84166e-08	1.69681e-06	2.65134e-08	5.99779e-07
f__Steroidobacteraceae	-1.33991	-1.8366	-0.609356	1.89789	5.1155	0.328752	0.361979	0.215572	0.29238	0.165941	0.232286
g__Steroidobacter	0.0913491	-1.21993	2.37476	2.91292	5.05636	0.52215	0.276693	0.0377151	0.0722194	0.0126602	0.0280187
c__Gammaproteobacteria	5.20777	6.33955	3.95364	-2.17303	2.18263	-0.904123	0.165365	4.08485e-05	0.000275156	3.10497e-05	0.00016133
g__Acidibacter	8.85068	9.66134	8.00568	-1.56927	1.60761	-0.911976	0.156799	0.0519319	0.0913309	1.80492e-05	0.000105511
g__JG36-TzT-191	8.5791	9.86225	7.0117	-2.87243	2.19365	-1.15788	0.0650619	0.000129817	0.00065537	8.24982e-09	2.71296e-07
g__R7C24	0.927891	-1.85685	6.16495	7.59686	4.02597	1.74645	0.0507483	2.42186e-07	2.22671e-06	2.59966e-08	4.45543e-07
f__Burkholderiaceae	-2.251	-1.87069	-2.72454	-0.661301	4.79367	-0.119676	0.439167	0.497433	0.592489	0.468981	0.552003
g__SC-I-84	-0.839135	-1.98788	1.32128	2.84919	4.80243	0.545928	0.253255	0.0368931	0.0656618	0.0108257	0.0232283
g__Luteibacter	-2.39248	-1.81482	-2.87464	-0.888023	4.65586	-0.176431	0.413793	0.385776	0.482139	0.36112	0.441999
g__Rhodanobacter	5.38517	6.78682	4.4153	-2.22493	3.75309	-0.480613	0.212102	0.0139573	0.0333497	0.000620291	0.00211806
g__Rudaea	-1.92894	-1.81895	-2.04665	0.167317	4.79152	0.0283674	0.485677	0.556886	0.652633	0.592093	0.670777
g__Dyella	4.85395	6.3685	3.63952	-3.00662	4.1314	-0.639825	0.183594	0.00386727	0.0108788	0.000113404	0.000501357
f__Xanthomonadaceae	4.04847	5.26352	1.8046	-4.00002	3.75993	-1.01144	0.0761224	4.81048e-06	4.69126e-05	4.18657e-08	7.85547e-07
g__Thermomonas	-2.31876	-1.82084	-2.83396	-0.84492	4.3733	-0.161912	0.417697	0.383288	0.478329	0.381963	0.460533
g__Pseudoxanthomonas	-1.48464	-1.87704	-1.0226	0.894684	4.69545	0.160003	0.417318	0.368201	0.460098	0.368905	0.446601
g__Lysobacter	-2.01854	-1.96149	-2.08101	0.195518	4.85336	0.0350963	0.485026	0.561444	0.652647	0.576114	0.657846
f__Rhodanobacteraceae	0.0325886	-1.09292	2.26504	2.80335	5.93821	0.412811	0.3125	0.0862984	0.145072	0.0576045	0.101019
g__Dokdonella	-1.78665	-1.93837	-1.57007	0.81669	5.02893	0.153971	0.429408	0.424822	0.526623	0.453388	0.542129
g__Tahibacter	-1.15433	-1.8475	0.210985	2.62682	5.43693	0.41223	0.318152	0.0881733	0.142303	0.0695652	0.112021
g__Arenimonas	-1.08242	-1.85085	1.20818	3.06698	5.49849	0.496293	0.292128	0.0488581	0.0867489	0.0411889	0.0715625
f__Solimonadaceae	0.397211	-0.596459	1.69579	1.35752	5.47259	0.236858	0.385166	0.287717	0.389123	0.195932	0.281639
g__Hydrocarboniphaga	-2.32917	-1.85587	-2.77047	-0.70829	4.48002	-0.151641	0.425781	0.45469	0.542999	0.429653	0.508225
g__Panacagrimonas	-2.16783	-1.84635	-2.41155	-0.446002	4.49415	-0.0839257	0.464844	0.459272	0.556437	0.488074	0.572493
g__Alkanibacter	-0.910025	-1.85802	0.494941	2.36752	4.59376	0.449809	0.296224	0.0780284	0.123591	0.0333171	0.0598677
g__Nevskia	3.58819	5.15522	2.08438	-2.93894	4.46556	-0.608973	0.208848	0.00372497	0.0107673	0.000359623	0.00130952
g__EV818SWSAP88	-2.27008	-1.69697	-2.82482	-0.925646	4.66241	-0.171022	0.407287	0.40745	0.496424	0.350108	0.42589
g__Candidatus_Endonucleariobacter	-1.21636	1.57916	-2.74097	-3.89656	5.46215	-0.653956	0.234873	0.00799268	0.0188796	0.0045275	0.0105253
g__Coxiella	0.376046	-0.177729	0.998742	0.278263	5.25511	0.0477714	0.475911	0.590406	0.686879	0.670973	0.748187
g__Candidatus_Berkiella	1.1103	2.49517	0.284843	-2.36082	5.43079	-0.393327	0.298634	0.0794236	0.137414	0.0280709	0.0570785
g__Rickettsiella	-1.49523	-0.699213	-2.22439	-1.7216	5.39628	-0.293257	0.361979	0.187022	0.267439	0.180599	0.250543
g__Diplorickettsia	-2.27524	-1.43121	-2.95362	-1.50335	4.59396	-0.282225	0.360677	0.215845	0.288892	0.18201	0.245975
g__Legionella	1.46201	3.29115	-0.417907	-2.67574	5.37464	-0.481581	0.2635	0.0254633	0.053096	0.00644999	0.0157393
g__Candidatus_Ovatusbacter	0.587655	1.52032	-0.38623	-1.17191	5.36456	-0.214093	0.394531	0.268229	0.366971	0.241836	0.336653
g__Unknown_Family	-1.40624	0.169205	-2.41169	-2.82643	5.39393	-0.492535	0.292778	0.0555211	0.0966026	0.0444661	0.0751843
g__Pseudomonas	-0.823984	-0.921955	-0.717425	0.116475	5.28797	0.0189337	0.490885	0.594189	0.689701	0.636207	0.717625
g__BIyi10	-1.31402	-1.82309	-0.288439	1.86981	5.1474	0.321192	0.35026	0.233717	0.314724	0.147715	0.213232
g__211ds20	-2.33133	-1.89281	-2.6941	-0.629802	4.55955	-0.119008	0.43099	0.443873	0.540905	0.434442	0.515555
g__Cellvibrio	-2.22103	-1.82772	-2.59179	-0.59871	4.57106	-0.105162	0.445023	0.486571	0.577033	0.4779	0.558756
g__Escherichia-Shigella	-0.221749	2.16232	-1.57762	-3.67187	5.77989	-0.579477	0.264974	0.0139481	0.0311227	0.0095612	0.0214945
f__Yersiniaceae	-2.22904	-1.69803	-2.66912	-1.03061	4.43001	-0.204327	0.398829	0.32065	0.405644	0.306656	0.382069

## Sheet: 16S ALDEx Lower Forest Floor 
Supplementary Table 7D: The results from the ALDEx2 differential abundance test for control vs treatment within the lower forest floor horizon for the 16S data are presented.
taxa_id	rab.all	rab.win.Control	rab.win.Treatment	diff.btw	diff.win	effect	overlap	we.ep	we.eBH	wi.ep	wi.eBH
c__Thermoplasmata	5.34793	5.68125	5.06261	-0.869576	5.03409	-0.143613	0.409647	0.228129	0.570323	0.304184	0.622521
g__Group_1.1c	5.26958	5.94996	4.77631	-1.04623	2.32724	-0.33206	0.305027	0.082788	0.351947	0.0296202	0.186394
g__Nitrosotaleaceae	-0.801435	-0.47914	-1.05849	-0.474287	4.72821	-0.0982138	0.451766	0.549642	0.790225	0.562912	0.773048
f__Neisseriaceae	-0.694903	-0.642344	-0.789979	-0.261244	5.01641	-0.047458	0.476578	0.550678	0.797364	0.587766	0.794799
g__Uliginosibacterium	-1.81413	-1.65236	-1.94982	-0.308225	4.26998	-0.0611445	0.468432	0.482309	0.735336	0.488738	0.714133
g__Collimonas	-1.67751	-1.45524	-1.95679	-0.317574	5.21736	-0.0483996	0.469111	0.553694	0.796895	0.543391	0.756552
f__Oxalobacteraceae	4.57483	5.11206	4.11797	-1.33945	3.25371	-0.34023	0.31093	0.116013	0.410362	0.0324872	0.195658
g__Duganella	-1.70662	-1.57829	-1.83492	-0.206727	4.42784	-0.0354346	0.477257	0.500714	0.751848	0.53592	0.751464
g__Massilia	-1.4955	-1.55507	-1.44338	0.305477	4.53089	0.0578705	0.466395	0.534824	0.770937	0.528343	0.741539
g__Ellin6067	-0.771201	-1.5777	0.749069	2.78815	4.99789	0.492795	0.296196	0.0788574	0.252336	0.0601597	0.197054
f__Nitrosomonadaceae	-1.31967	-1.66224	-0.920786	0.911752	4.45665	0.158353	0.417799	0.419475	0.680351	0.396125	0.618117
g__GOUTA6	-1.51845	-1.56984	-1.45873	0.187081	4.38936	0.0354856	0.48201	0.495981	0.752878	0.526234	0.746511
g__A21b	-1.39378	-1.06761	-1.67889	-0.704374	4.95223	-0.122921	0.437203	0.481053	0.721813	0.476291	0.689762
g__IS-44	-0.348498	-1.20543	1.06196	2.24094	4.77695	0.404972	0.318614	0.113428	0.354175	0.0698129	0.247598
f__Gallionellaceae	-1.59781	-1.55312	-1.66779	0.0794189	4.51675	0.0156357	0.492527	0.502876	0.758892	0.527726	0.748157
g__AAP99	-1.32392	-1.68235	-0.927118	0.818026	4.43679	0.150961	0.420231	0.420214	0.674943	0.392871	0.616007
g__MND1	-1.08213	-1.40697	-0.752407	0.876572	4.86202	0.158221	0.425272	0.392593	0.651756	0.391236	0.616783
g__TRA3-20	2.57793	2.1847	2.85251	0.299491	5.31288	0.0535876	0.460598	0.606677	0.83698	0.622961	0.830941
o__Burkholderiales	2.86227	3.97891	1.93491	-1.23292	5.38651	-0.204556	0.402174	0.344974	0.648071	0.239376	0.540797
g__Methylotenera	-1.81843	-1.69042	-1.9909	-0.447436	4.58409	-0.087475	0.449728	0.565422	0.789466	0.556538	0.757477
g__Burkholderia-Caballeronia-Paraburkholderia	6.78286	7.20984	6.47904	-0.608971	2.90927	-0.14951	0.398098	0.088361	0.391564	0.245879	0.562519
g__Pandoraea	3.97401	4.48625	3.4376	-0.697399	5.15241	-0.118852	0.432451	0.587084	0.827275	0.456648	0.74039
g__mle1-7	-1.88171	-1.5213	-2.252	-0.63695	4.56399	-0.126181	0.432451	0.418311	0.675122	0.380504	0.612932
g__Polaromonas	-1.63852	-1.5473	-1.71452	-0.133116	4.66697	-0.0238238	0.490156	0.538114	0.773593	0.561963	0.757775
g__Variovorax	-1.61603	-1.51906	-1.70683	-0.179623	4.40891	-0.0363452	0.484375	0.518947	0.763436	0.539681	0.750579
g__Rhodoferax	-1.06883	-1.58057	-0.436947	1.55585	4.88184	0.275434	0.37814	0.22354	0.488452	0.196824	0.428279
f__Comamonadaceae	0.0295893	-1.03246	2.69874	3.61082	5.71755	0.56133	0.270876	0.040086	0.190197	0.0233245	0.139746
g__Undibacterium	-1.11609	-0.468368	-1.67923	-1.37316	5.71053	-0.235022	0.38519	0.284477	0.554537	0.270163	0.506992
g__Chitinimonas	-1.61727	-1.61828	-1.60953	0.330901	4.88752	0.0528118	0.474185	0.533057	0.774391	0.553154	0.761709
g__Herminiimonas	-1.61739	-1.28977	-1.9671	-0.881864	4.6853	-0.156836	0.422267	0.397866	0.670731	0.409128	0.649765
g__PLTA13	-1.84226	-1.65586	-2.03518	-0.338243	4.46194	-0.0648775	0.466033	0.429504	0.679099	0.440648	0.659429
g__Aquicella	5.54409	5.98986	5.07002	-0.842567	2.60495	-0.230626	0.34759	0.310378	0.644921	0.0769673	0.315064
f__Diplorickettsiaceae	6.04533	6.77456	5.10334	-1.46465	2.39137	-0.541687	0.258656	0.0364513	0.217791	0.00291096	0.0679356
g__Candidatus_Endoecteinascidia	-1.61316	-0.899198	-2.21551	-1.641	5.14662	-0.270846	0.366848	0.202042	0.453548	0.211563	0.430096
f__Cyanobiaceae	-1.83839	-1.36083	-2.29338	-0.937839	4.58088	-0.169273	0.417515	0.41205	0.658601	0.394023	0.608229
g__Vampirovibrionales	-0.196397	0.215846	-0.681431	-0.42614	5.15524	-0.0662962	0.464674	0.515693	0.760162	0.584965	0.783711
g__Obscuribacteraceae	6.46661	6.97958	5.69869	-1.39302	3.06811	-0.366088	0.290563	0.0292338	0.215014	0.0104364	0.113921
g__Candidatus_Obscuribacter	0.541486	0.688269	0.394565	-0.398214	5.82007	-0.0553805	0.466033	0.579485	0.817461	0.657493	0.843397
g__Sericytochromatia	-1.55798	-1.55376	-1.56844	0.0245128	4.44221	0.00489449	0.498641	0.480756	0.743105	0.541517	0.75064
g__Sphingomonas	-1.12616	-1.70683	-0.517836	1.45602	4.95114	0.264422	0.368635	0.222739	0.49282	0.220007	0.446136
f__Sphingomonadaceae	-1.21074	-1.65027	-0.75928	1.08506	4.72955	0.210387	0.399864	0.334202	0.596773	0.30816	0.532265
g__Plot4-2H12	-1.52917	-1.53232	-1.51651	-0.0497135	4.27299	-0.00744822	0.493886	0.457191	0.728201	0.491305	0.719637
g__Sphingopyxis	-1.95569	-1.72665	-2.15747	-0.34773	4.60905	-0.0612953	0.472147	0.502231	0.742239	0.506396	0.723935
g__Novosphingobium	-1.73332	-1.62198	-1.87324	-0.0841142	4.52095	-0.0157041	0.492527	0.538511	0.773898	0.562073	0.759302
o__Defluviicoccales	-1.49979	-1.28997	-1.68611	-0.523909	4.74165	-0.0870888	0.450408	0.488401	0.729901	0.466151	0.688924
f__Ferrovibrionales	-1.76195	-1.59772	-1.92837	-0.321418	4.42856	-0.0637371	0.461277	0.487922	0.744191	0.491665	0.710183
g__AT-s3-44	-1.90755	-1.48661	-2.29934	-0.787883	4.65189	-0.160465	0.418873	0.42141	0.673267	0.413875	0.63993
g__Caedibacter	-1.85331	-1.60886	-2.10086	-0.398631	4.4886	-0.0763142	0.463315	0.511583	0.759693	0.546568	0.752331
o__Rhodospirillales	6.12075	6.20188	5.99867	-0.358916	2.92235	-0.0726388	0.420516	0.738266	0.906281	0.419405	0.712287
g__Dongia	-0.676104	-1.63592	0.700291	2.44416	4.5794	0.461001	0.278533	0.0666751	0.251649	0.0328406	0.161188
g__Inquilinus	4.22807	4.61262	3.83508	-0.724708	3.06941	-0.181641	0.355978	0.53687	0.787944	0.103485	0.358698
f__Elsteraceae	0.525078	-0.102989	1.21299	0.752416	5.38028	0.127473	0.4375	0.468833	0.738013	0.489669	0.726494
f__Azospirillaceae	-1.46838	-1.53277	-1.4114	0.22318	4.38588	0.0469855	0.476578	0.512226	0.751713	0.529551	0.740099
g__Aliidongia	-0.453896	-0.871206	0.0876564	0.996895	5.44485	0.178487	0.42663	0.458723	0.724579	0.428003	0.669642
f__Fodinicurvataceae	-1.81053	-1.64999	-1.98898	-0.185607	4.53014	-0.0388716	0.480652	0.496581	0.737681	0.507417	0.724311
g__URHD0088	-0.89309	-1.06493	-0.70271	0.333546	5.14132	0.0600105	0.475543	0.542489	0.790254	0.543513	0.756732
o__Elsterales	9.34316	9.62406	8.63022	-0.896953	1.72023	-0.476166	0.306178	0.0129972	0.160756	0.0235236	0.169732
f__Reyranellaceae	-1.13294	-1.61294	-0.661495	1.01366	4.53622	0.188318	0.405571	0.34971	0.622975	0.316783	0.560784
g__Reyranella	3.13217	1.17564	3.73808	1.91178	5.39016	0.343288	0.313646	0.0857867	0.341133	0.0437682	0.226024
f__Rhodospirillaceae	2.0468	1.3982	2.41139	0.845971	4.37681	0.177461	0.381114	0.366532	0.640393	0.254481	0.518044
f__Magnetospirillaceae	0.826919	-0.28845	1.77178	1.58122	4.88739	0.297231	0.350543	0.236984	0.519325	0.119986	0.356646
g__Telmatospirillum	-1.03898	-1.06589	-1.00602	0.155905	5.62343	0.0172611	0.491514	0.573691	0.810416	0.603054	0.803798
f__Magnetospiraceae	-1.65967	-1.50773	-1.77742	-0.264172	4.35154	-0.0532926	0.472826	0.512383	0.768636	0.513719	0.730307
g__Acidocella	5.76969	6.42055	5.23816	-1.06119	4.2861	-0.20567	0.391039	0.174004	0.51229	0.164221	0.464834
g__Gluconacetobacter	-1.75018	-1.57052	-1.94805	-0.277881	4.42078	-0.0635487	0.467074	0.475509	0.732369	0.525341	0.729329
g__Acidisoma	-0.58164	-0.621156	-0.552518	-0.23894	5.36721	-0.0419634	0.482337	0.587388	0.819692	0.613415	0.812243
g__Rhodopila	-0.654352	0.604458	-1.64769	-2.38702	6.24322	-0.33765	0.355978	0.172113	0.447035	0.140536	0.367683
g__Acetobacteraceae	-1.08314	-0.99378	-1.17493	0.0637698	5.43389	0.00906383	0.494908	0.589607	0.818171	0.620518	0.809818
g__Rhodovastum	-0.978059	-1.42723	-0.439901	1.16401	4.42595	0.227884	0.379755	0.276937	0.543542	0.265924	0.483403
f__Acetobacteraceae	10.355	10.4966	10.0363	-0.379099	1.4062	-0.229144	0.394433	0.10826	0.425402	0.190127	0.495349
g__Acidisphaera	-1.15769	-0.459254	-1.70904	-1.492	5.10288	-0.273081	0.381534	0.234508	0.511338	0.21519	0.454715
f__Holosporaceae	-0.885331	-0.224372	-1.47267	-1.2032	5.32966	-0.19928	0.39647	0.329709	0.609985	0.296246	0.542601
g__Candidatus_Captivus	-1.66368	-1.6039	-1.72045	0.0297637	4.59367	0.0065724	0.494908	0.520071	0.764885	0.536004	0.745972
g__Candidatus_Paracaedibacter	1.38193	1.89994	1.15145	-0.854731	5.42846	-0.152956	0.423234	0.486441	0.751455	0.429569	0.695973
f__Paracaedibacteraceae	-1.09081	-0.873864	-1.32425	-0.499196	4.83751	-0.0857506	0.44837	0.451329	0.707125	0.469128	0.694358
d__Bacteria	4.89187	5.80847	4.16615	-1.4803	3.02581	-0.388062	0.281059	0.107513	0.385318	0.00944293	0.107316
d__Archaea	-1.8465	-1.65246	-2.05882	-0.287505	4.46751	-0.0600637	0.46979	0.523501	0.766432	0.540374	0.750499
g__Candidatus_Megaira	-1.78885	-1.62127	-1.98787	-0.259532	4.38478	-0.0500947	0.474542	0.507009	0.754675	0.478219	0.705337
f__Rickettsiaceae	-1.10214	-0.658555	-1.3876	-0.858776	5.02111	-0.157499	0.42731	0.460478	0.714843	0.436273	0.668248
g__bac2nit3	-1.79435	-1.34052	-2.23717	-0.932048	4.5298	-0.169056	0.4148	0.339784	0.608406	0.356925	0.580952
o__Rickettsiales	-1.65269	-1.61228	-1.69734	-0.129663	4.50082	-0.0236611	0.486413	0.51207	0.760075	0.504532	0.73227
g__SM2D12	4.39537	4.25442	4.47432	0.288958	2.67142	0.0850533	0.445652	0.468627	0.756254	0.482518	0.747566
o__Micavibrionales	-1.42287	-1.50054	-1.36155	0.117979	4.19633	0.0223568	0.485734	0.489466	0.737126	0.520091	0.732379
f__Micavibrionaceae	-1.44593	-0.88809	-1.94104	-1.00998	4.67624	-0.183175	0.399864	0.337594	0.598526	0.318386	0.545319
g__Rhodoplanes	-1.8031	-1.66677	-1.93454	-0.0623083	4.67935	-0.011434	0.493551	0.513041	0.763818	0.537498	0.746949
f__Xanthobacteraceae	9.06657	9.44138	8.48044	-0.934145	1.38346	-0.605691	0.266984	0.00352233	0.0890157	0.00420739	0.0754324
g__Pseudolabrys	-1.29415	-1.65244	-0.879277	1.16917	5.1427	0.198613	0.40625	0.292511	0.554061	0.326182	0.549743
g__Afipia	-1.28208	-1.64286	-0.910621	0.941282	4.65383	0.186489	0.408967	0.393951	0.653555	0.386378	0.614274
g__Labrys	-1.85825	-1.62454	-2.05294	-0.411201	4.266	-0.086552	0.460964	0.447047	0.691296	0.461745	0.669305
f__Beijerinckiaceae	3.78894	3.95281	3.31428	-0.498464	5.95885	-0.0788723	0.448065	0.439218	0.730881	0.537852	0.788943
g__Roseiarcus	8.37286	8.71635	8.10423	-0.726431	1.32881	-0.513718	0.27106	0.0176098	0.179186	0.00781677	0.0984787
g__Methylovirgula	-1.36108	-1.13502	-1.54181	-0.413536	5.16558	-0.0681968	0.461957	0.564419	0.802247	0.53565	0.761594
g__Bauldia	-1.02219	-1.45079	-0.420361	1.44879	5.15069	0.251748	0.378397	0.228429	0.514195	0.255039	0.492857
o__Rhizobiales	-1.33872	-1.60603	-1.06291	0.866876	4.76191	0.161132	0.421875	0.443517	0.695028	0.407183	0.641099
g__Bradyrhizobium	6.67592	6.74811	6.61929	-0.0902209	1.65474	-0.0345325	0.475543	0.588313	0.839007	0.698792	0.878567
g__Rhodomicrobium	-1.68881	-1.56468	-1.81371	-0.179891	4.28999	-0.0385121	0.483367	0.492279	0.737335	0.505419	0.720062
g__Hyphomicrobium	-1.37737	-1.68072	-1.00051	0.868707	4.58304	0.162326	0.422554	0.425814	0.680982	0.377428	0.610549
g__Pedomicrobium	-1.64562	-1.56206	-1.72011	0.0757726	4.6436	0.0197049	0.490489	0.527005	0.779736	0.555489	0.778013
f__Rhizobiales_Incertae_Sedis	-0.81352	-1.62081	0.186882	2.19791	4.99243	0.372053	0.331297	0.112384	0.336702	0.0916775	0.266161
g__KF-JG30-B3	1.47421	1.15458	1.88069	-0.207431	5.74468	-0.0338828	0.48201	0.671182	0.866623	0.752588	0.89767
g__Micropepsis	-1.70171	-1.45646	-2.0237	-0.499124	4.56616	-0.0907507	0.454175	0.478297	0.733656	0.47342	0.700267
g__Micropepsaceae	-1.73605	-1.39188	-2.1145	-0.835347	5.02626	-0.150215	0.422267	0.348155	0.610971	0.375462	0.610745
f__Micropepsaceae	8.67275	8.57787	8.72592	0.101701	1.19303	0.0762772	0.458927	0.640179	0.873803	0.643141	0.845007
g__Sphingobium	-1.54018	-1.77543	-1.28029	0.585906	4.88601	0.109978	0.44535	0.427193	0.679141	0.46334	0.67287
g__Devosia	-0.854904	-1.71369	0.214569	2.81721	5.43798	0.468111	0.315897	0.0501697	0.2204	0.0645938	0.224214
f__Devosiaceae	-1.04884	-1.52001	-0.449605	1.54653	4.87374	0.285468	0.371351	0.207913	0.481891	0.203313	0.440017
g__Phreatobacter	-1.77526	-1.58651	-1.9996	-0.254588	4.53443	-0.049924	0.471467	0.507725	0.767302	0.527942	0.743201
g__Allorhizobium-Neorhizobium-Pararhizobium-Rhizobium	-1.78184	-1.67556	-1.87518	-0.227449	4.47976	-0.0437234	0.477257	0.507336	0.755527	0.53489	0.746993
g__Asticcacaulis	-1.34332	-1.71891	-0.927891	0.940353	4.54741	0.191417	0.412364	0.347309	0.622076	0.35723	0.587808
g__Brevundimonas	-1.77169	-1.56235	-2.02017	-0.250322	4.62895	-0.0470605	0.478261	0.5207	0.762207	0.508619	0.721529
f__Caulobacteraceae	7.66771	7.79793	7.36494	-0.390285	1.64079	-0.139407	0.380855	0.819026	0.941204	0.188653	0.487065
g__Phenylobacterium	5.35403	5.89232	5.08062	-0.717152	3.92934	-0.138622	0.370924	0.527273	0.786881	0.146767	0.430807
g__Caulobacter	-1.06186	-1.22614	-0.833789	0.497494	5.37488	0.0858864	0.460598	0.533556	0.767176	0.53674	0.738896
g__Hirschia	-0.780458	-1.50706	0.559781	2.49033	5.19876	0.442382	0.313859	0.0856613	0.283464	0.0725129	0.233394
g__SWB02	-1.33095	-1.58364	-1.02375	0.897505	4.66483	0.180818	0.417515	0.41349	0.671983	0.39544	0.626509
g__Mesorhizobium	-1.61053	-1.55716	-1.66072	-0.0598159	4.25203	-0.0111433	0.493886	0.506611	0.755994	0.532346	0.745719
f__Rhizobiaceae	-1.56457	-1.62827	-1.52863	0.247997	4.42605	0.05071	0.474542	0.548714	0.780229	0.576406	0.771553
c__Alphaproteobacteria	5.06284	5.80562	4.59706	-1.04627	3.22265	-0.264067	0.331297	0.203319	0.534098	0.0519715	0.256412
g__A0839	-0.592043	-1.61687	1.08858	2.87194	4.91676	0.522265	0.270876	0.038138	0.190474	0.0257173	0.13714
g__Planktomarina	-1.75757	-1.39805	-2.13891	-0.786296	4.67866	-0.144497	0.426341	0.420208	0.688349	0.406889	0.640406
g__Pseudorhodobacter	-0.750393	-1.58434	0.550174	2.08461	4.56767	0.38491	0.325187	0.127083	0.350781	0.0734133	0.235848
f__Rhodobacteraceae	-1.83997	-1.61168	-2.04535	-0.237521	4.46926	-0.0432722	0.479294	0.542403	0.779478	0.533753	0.753641
g__Nitrospira	-1.72478	-1.31923	-2.07489	-0.892622	4.6255	-0.176642	0.420516	0.375347	0.640083	0.389635	0.618677
o__Gaiellales	1.63368	0.771387	2.17821	0.465175	4.78694	0.072494	0.456522	0.536557	0.786585	0.608747	0.814057
g__67-14	0.412705	-0.0622646	1.23668	0.119058	5.48451	0.0214096	0.488798	0.625032	0.841672	0.706496	0.871566
o__Solirubrobacterales	-1.79971	-1.39202	-2.13645	-0.798595	4.59901	-0.155404	0.416836	0.404604	0.66636	0.433555	0.650719
f__Solirubrobacteraceae	4.98489	4.94554	5.04389	-0.02323	2.01641	-0.00753076	0.492872	0.705098	0.888681	0.772727	0.90723
g__Conexibacter	3.24265	1.17186	3.64971	1.3054	5.57918	0.221806	0.381793	0.241736	0.547609	0.19326	0.482324
g__KD3-10	-0.733191	-0.0834577	-1.28737	-1.3929	5.01253	-0.256828	0.379076	0.282025	0.549278	0.238482	0.478993
g__Blfdi19	-0.855452	-0.796192	-0.916751	0.0744379	4.99441	0.0119865	0.494908	0.555774	0.798683	0.597062	0.79707
g__27F-1492R	-1.7442	-1.45303	-2.06446	-0.518109	4.51255	-0.10221	0.450102	0.483331	0.727856	0.485765	0.700539
g__P3OB-42	-0.973342	-1.27735	-0.633558	0.982067	4.7622	0.178497	0.412364	0.423248	0.67632	0.37959	0.620212
f__Myxococcaceae	3.42896	3.94029	2.40742	-0.842289	5.41825	-0.146789	0.401901	0.360762	0.667418	0.244499	0.545334
g__Anaeromyxobacter	0.302181	-0.341657	1.20612	0.974182	4.95061	0.169349	0.408967	0.439384	0.707555	0.341756	0.614018
g__Haliangium	0.690552	-0.579442	2.26092	2.49759	5.1154	0.446744	0.304141	0.0705275	0.28078	0.038455	0.18637
g__Nannocystis	-1.47763	-1.58659	-1.36242	0.332383	4.44998	0.0560051	0.467391	0.517437	0.759496	0.518717	0.729303
g__mle1-27	-1.55462	-1.39572	-1.75275	-0.275829	4.48908	-0.0513933	0.474542	0.524976	0.762832	0.537249	0.740737
g__Pajaroellobacter	6.26082	6.79292	5.84154	-1.07871	1.89159	-0.414267	0.272912	0.0170732	0.177579	0.00966548	0.108721
g__BIrii41	-0.508546	-1.54132	1.97623	3.38824	5.09517	0.569695	0.275628	0.0257464	0.167401	0.0147667	0.109819
g__Phaselicystis	-1.5497	-1.63779	-1.45487	0.363379	4.61035	0.0574451	0.469111	0.493362	0.742608	0.521356	0.734877
o__Polyangiales	-1.60908	-1.54036	-1.68927	-0.0582564	4.54479	-0.0151211	0.494565	0.547248	0.787509	0.57527	0.774397
f__Polyangiaceae	-1.00144	-1.06758	-0.91727	0.14719	5.0663	0.0233204	0.486083	0.595186	0.809027	0.627044	0.811689
f__Sandaracinaceae	-0.557658	-1.5413	1.07213	2.78961	4.85037	0.500832	0.287169	0.0569939	0.233931	0.0340482	0.164022
g__Sandaracinus	-1.43066	-1.59948	-1.24264	0.589655	4.80053	0.110432	0.448065	0.454631	0.715016	0.493958	0.701063
g__RCP2-54	11.3889	12.0848	10.4518	-1.34269	1.98546	-0.648572	0.248641	0.0018092	0.0714364	0.0027626	0.0675497
p__Desulfobacterota	-1.63512	-1.56933	-1.69251	-0.0622085	4.39065	-0.0145543	0.493886	0.515523	0.754303	0.52037	0.728321
g__PB19	-1.67993	-1.66973	-1.7048	0.00248337	4.43432	0.000629893	0.498982	0.469106	0.733871	0.499198	0.728425
g__OM27_clade	-1.56912	-1.61583	-1.51495	0.279055	4.6367	0.041305	0.474864	0.520062	0.762798	0.541897	0.759012
g__0319-6G20	5.20715	5.26618	5.06858	0.0379225	2.54134	0.012766	0.491168	0.73484	0.904757	0.860981	0.949082
g__SAR324_clade(Marine_group_B)	-1.72733	-1.4859	-1.95625	-0.356643	4.33893	-0.070749	0.459918	0.538068	0.777993	0.516602	0.739608
g__Bdellovibrio	3.74961	3.47912	3.96385	0.677674	3.61628	0.161907	0.404891	0.211091	0.531716	0.247453	0.547502
g__Silvanigrella	0.401419	1.77491	-0.581204	-1.57695	5.22009	-0.283294	0.365241	0.174055	0.436231	0.133716	0.377629
o__Oligoflexales	-1.58747	-1.48229	-1.70161	-0.3106	4.5445	-0.0623674	0.466395	0.533479	0.769703	0.552347	0.754273
g__Oligoflexus	-1.80371	-1.61647	-1.99773	-0.248189	4.50465	-0.0456833	0.475543	0.438812	0.701732	0.456861	0.696401
o__Babeliales	-1.82048	-1.33354	-2.2426	-0.978199	4.61483	-0.193118	0.411405	0.353087	0.611719	0.352098	0.568786
g__UBA12409	-1.43462	-1.3061	-1.58198	0.00773253	4.84069	0.00150803	0.498641	0.538463	0.786599	0.57013	0.775033
g__Vermiphilaceae	2.27839	2.83364	1.86852	-1.00726	4.92272	-0.189809	0.401222	0.382778	0.673537	0.277837	0.566407
g__Babeliales	-0.90118	-0.831058	-1.00736	-0.286007	5.18088	-0.053452	0.475543	0.55552	0.798527	0.589527	0.794146
g__Nocardioides	-1.86519	-1.73719	-1.97164	-0.287182	4.44205	-0.0513745	0.46979	0.503093	0.756933	0.492594	0.723149
g__Ilumatobacter	-1.75549	-1.61608	-1.93872	-0.217361	4.43394	-0.0432093	0.478261	0.531226	0.773012	0.550194	0.752433
g__CL500-29_marine_group	-1.21443	-1.68485	-0.739411	0.918019	4.43092	0.172413	0.403938	0.397068	0.659381	0.332131	0.567126
g__IMCC26256	4.41686	4.86162	3.90432	-0.676656	3.11973	-0.172037	0.382473	0.496912	0.771032	0.178027	0.469394
g__Iamia	-1.55723	-1.58243	-1.52362	0.163622	4.43339	0.0310422	0.477936	0.496193	0.754948	0.512536	0.737999
f__Ilumatobacteraceae	-1.75842	-1.54041	-1.96443	-0.298368	4.38066	-0.0506254	0.471826	0.500993	0.742926	0.533573	0.734823
c__Acidimicrobiia	7.48753	7.59144	7.43334	-0.277963	2.37575	-0.0901973	0.450781	0.832555	0.946999	0.520231	0.787683
f__Microbacteriaceae	-1.09521	-1.51099	-0.652866	1.12606	4.66787	0.200271	0.398098	0.367742	0.626523	0.31681	0.550398
g__Acidothermus	7.26058	7.9934	6.94792	-0.826058	1.82393	-0.353412	0.347826	0.0564194	0.31467	0.0680834	0.297633
c__Actinobacteria	-1.75897	-1.53729	-1.97821	-0.354087	4.77921	-0.0589656	0.463315	0.499507	0.75125	0.533467	0.739198
g__Mycobacterium	6.11002	6.37571	5.83342	-0.673818	2.22691	-0.241107	0.376782	0.0813864	0.374667	0.149211	0.438561
g__Dactylosporangium	-1.20077	-1.57603	-0.770586	0.799445	4.55728	0.152658	0.417799	0.405592	0.67671	0.360598	0.61032
g__Catenulispora	-1.69495	-1.22941	-2.11533	-0.963928	4.3948	-0.188656	0.415082	0.389039	0.643368	0.344544	0.578925
g__Actinospica	-0.397208	-0.34997	-0.446425	-0.309994	5.27297	-0.0514665	0.473863	0.579335	0.814614	0.620691	0.818327
o__Frankiales	-1.77998	-1.67068	-1.8759	-0.122427	4.4494	-0.0193081	0.489477	0.536924	0.778075	0.57443	0.770761
g__Jatrophihabitans	-1.62365	-1.65932	-1.59802	0.121787	4.37961	0.0223039	0.488798	0.546854	0.793476	0.567849	0.772565
g__Streptacidiphilus	-1.51247	-1.23937	-1.77048	-0.580721	4.45912	-0.115114	0.443614	0.48611	0.734708	0.504613	0.713303
g__Streptomyces	-1.74761	-1.66632	-1.83547	0.00460174	4.6181	0.00107729	0.498641	0.537891	0.776982	0.583243	0.770007
g__Cytophaga	-1.19423	-1.54509	-0.751416	0.814096	4.46338	0.160967	0.420516	0.409541	0.662367	0.389904	0.609897
g__Bacteroidetes_VC2.1_Bac22	-1.71331	-1.50084	-1.9587	-0.383546	4.4601	-0.0713704	0.46368	0.484924	0.736783	0.498049	0.717786
g__NS9_marine_group	-1.69894	-1.65765	-1.7497	0.0727095	4.71414	0.0136706	0.493886	0.514481	0.763673	0.521991	0.742951
g__Pedobacter	-1.76196	-1.62247	-1.902	-0.158872	4.44746	-0.0325832	0.485054	0.536875	0.775669	0.547458	0.75587
g__Mucilaginibacter	2.27359	1.74151	3.43026	1.50133	5.68484	0.244759	0.393075	0.377138	0.682074	0.225969	0.517619
f__Sphingobacteriaceae	-1.71669	-1.59452	-1.81026	-0.0295022	4.67839	-0.00324001	0.497962	0.511109	0.766048	0.556975	0.767031
g__NS11-12_marine_group	-1.4844	-1.53826	-1.42495	0.419164	4.67678	0.0858902	0.458927	0.524598	0.766708	0.529719	0.745258
g__FFCH9454	-1.21406	-1.38994	-1.03882	0.631719	4.72358	0.11226	0.444293	0.497674	0.754208	0.497673	0.718264
g__AKYH767	2.51733	1.20461	3.89456	2.32986	4.09602	0.542969	0.227582	0.0276987	0.174962	0.00176742	0.0481885
g__Paenibacillus	-1.54179	-1.63148	-1.48348	0.162476	4.4166	0.0335822	0.48201	0.543856	0.78117	0.551526	0.760512
f__Planococcaceae	-1.8834	-1.47671	-2.2232	-0.598929	4.48426	-0.115585	0.438561	0.435243	0.683567	0.449985	0.665922
g__Spiroplasma	-1.84512	-1.56998	-2.06544	-0.209058	4.72671	-0.0450635	0.483367	0.50964	0.756819	0.502932	0.716539
g__C0119	-1.47019	-1.58547	-1.37645	0.0571435	4.20193	0.00863965	0.496266	0.533417	0.765871	0.551814	0.749543
g__Spirochaeta_2	-1.62167	-1.59858	-1.63885	0.0164432	4.52223	0.00246355	0.496945	0.463335	0.72689	0.498738	0.713331
g__Saccharimonadales	0.0886409	-0.294864	0.579784	0.982667	5.47458	0.155231	0.423625	0.45959	0.726671	0.459567	0.7044
p__Patescibacteria	0.513954	0.590938	0.476884	-0.42903	5.04385	-0.0760386	0.463001	0.593432	0.818568	0.640726	0.828657
g__Candidatus_Jorgensenbacteria	-1.81301	-1.74721	-1.90424	-0.302834	4.33077	-0.0594674	0.473505	0.526954	0.764572	0.532263	0.742051
g__Berkelbacteria	-1.76822	-1.60173	-1.93974	-0.192388	4.50356	-0.0404916	0.476223	0.522552	0.770266	0.536826	0.754518
g__Lineage_IIb	-1.34942	-0.983965	-1.70659	-0.725699	4.81855	-0.131705	0.434103	0.426655	0.687893	0.436956	0.662859
g__Elusimicrobiota	-1.59693	-1.22202	-1.92411	-0.697488	4.59967	-0.133194	0.433809	0.424119	0.693669	0.439905	0.675933
g__Lineage_IIa	-0.32781	-0.786163	0.183579	0.566038	5.46996	0.104143	0.456891	0.627035	0.847621	0.606813	0.809314
g__Lineage_IV	3.31794	3.44308	3.13274	-0.177548	3.47066	-0.0386942	0.471147	0.679769	0.88015	0.725236	0.884904
g__Brevinema	-1.76285	-1.62111	-1.88334	-0.225782	4.45021	-0.0464084	0.476902	0.52985	0.767486	0.49647	0.720734
g__possible_genus_04	-0.880436	-1.60264	0.0758374	1.93661	4.90391	0.352021	0.331297	0.177002	0.426275	0.109568	0.314301
f__Fibrobacteraceae	-0.876352	-1.46188	-0.267094	1.30129	4.79052	0.229439	0.386965	0.301494	0.567474	0.240393	0.478732
g__AD3	2.55228	2.59901	2.5137	-0.0364565	5.23486	-0.00613721	0.495924	0.679174	0.877551	0.801746	0.920928
p__Chloroflexi	-1.78924	-1.41139	-2.18899	-0.753905	4.36339	-0.150867	0.422267	0.443234	0.687511	0.420342	0.651053
g__S085	-1.82033	-1.59535	-2.06779	-0.490818	4.60141	-0.0861808	0.455842	0.477973	0.73218	0.481904	0.706781
f__Anaerolineaceae	-1.2154	-1.67389	-0.699176	1.34633	5.33718	0.224282	0.384929	0.226136	0.475443	0.276992	0.496949
c__Anaerolineae	-1.70633	-1.72373	-1.6765	0.104505	4.59562	0.0227718	0.491848	0.480736	0.738841	0.522406	0.735284
g__KD4-96	-1.79319	-1.67964	-1.95004	-0.293273	4.37656	-0.0531172	0.470109	0.495713	0.748779	0.523065	0.739823
g__RBG-13-54-9	-1.73359	-1.58445	-1.86004	-0.34078	4.36168	-0.0642749	0.46979	0.501471	0.749179	0.511561	0.726842
g__A4b	-0.806091	-1.63788	0.55895	3.17031	5.43742	0.508828	0.296196	0.0374691	0.196666	0.0434424	0.18663
g__SBR1031	-1.53241	-1.56295	-1.48146	0.35083	4.7476	0.0640656	0.464674	0.4658	0.719288	0.492483	0.712609
o__SBR1031	-1.7633	-1.64358	-1.90121	-0.159681	4.46411	-0.0321657	0.482337	0.487899	0.741581	0.496002	0.715771
f__Caldilineaceae	-1.80379	-1.61528	-1.94536	-0.336285	4.30985	-0.0702658	0.463001	0.513863	0.755004	0.500451	0.718419
f__Roseiflexaceae	-1.59443	-1.54554	-1.63338	-0.00880375	4.40671	-0.00104728	0.498982	0.536324	0.770144	0.567722	0.762081
g__AKIW781	-1.79672	-1.53718	-2.06091	-0.494752	4.29307	-0.100507	0.449423	0.449238	0.710042	0.45898	0.674721
g__JG30-KF-CM45	-1.77692	-1.61998	-1.9071	-0.23879	4.49629	-0.0445885	0.479973	0.479672	0.73585	0.524569	0.727175
f__Ktedonobacteraceae	-1.79683	-1.5145	-2.06908	-0.560577	4.56069	-0.115673	0.442634	0.460702	0.709203	0.481015	0.69537
g__1921-2	-1.77882	-1.32656	-2.1844	-0.859273	4.70906	-0.152499	0.412084	0.404838	0.656685	0.409665	0.63162
g__JG30-KF-CM66	-1.68053	-1.33031	-1.9728	-0.665387	4.52179	-0.125968	0.439538	0.439891	0.690872	0.437827	0.654803
g__TK10	-1.72875	-1.72465	-1.73864	-0.0607139	4.4622	-0.0137827	0.496266	0.497953	0.750277	0.500949	0.725491
g__WPS-2	8.92347	9.4744	8.52018	-1.15027	1.80761	-0.5474	0.247962	0.0228132	0.201331	0.00261156	0.0664807
g__WS2	-1.59986	-1.5513	-1.63308	0.164867	4.71351	0.0399998	0.481331	0.514689	0.761312	0.532219	0.740941
g__Abditibacterium	2.01406	1.56288	2.31954	1.11731	4.75582	0.204308	0.37203	0.329196	0.632261	0.203822	0.48921
g__Fimbriimonas	-1.69211	-1.61136	-1.80592	-0.060034	4.41734	-0.0104857	0.494908	0.460575	0.718158	0.495521	0.711044
f__Fimbriimonadaceae	-1.71967	-1.51265	-1.94984	-0.341356	4.48905	-0.0610063	0.470788	0.463719	0.728496	0.489621	0.71125
g__Fimbriimonadaceae	5.51337	5.86817	5.31873	-0.600651	2.07077	-0.211057	0.374067	0.217046	0.547163	0.137502	0.418107
g__Armatimonadales	6.65298	6.86423	6.31942	-0.278334	2.32271	-0.0911423	0.437882	0.759355	0.9177	0.528388	0.788301
o__Armatimonadales	-1.49038	-1.12599	-1.8955	-0.949197	4.73553	-0.180178	0.414402	0.398221	0.655764	0.405735	0.635442
p__Armatimonadota	-1.34102	-1.68409	-1.05109	0.718691	4.41646	0.141603	0.431386	0.475116	0.727853	0.469806	0.686278
g__Chthonomonas	5.6255	6.12155	4.98489	-1.2809	2.2854	-0.438318	0.266802	0.0302935	0.201216	0.00648432	0.0899479
g__Chthonomonadales	-1.29903	-1.44242	-1.13683	0.647046	4.57136	0.123297	0.44837	0.465172	0.73489	0.470272	0.699211
g__Rokubacteriales	-1.87636	-1.55862	-2.18486	-0.743537	4.57491	-0.134908	0.438859	0.443053	0.702448	0.442185	0.663201
g__GAL15	-0.969012	0.363288	-1.8197	-2.12434	5.37579	-0.365062	0.333333	0.101077	0.356926	0.0832462	0.289637
g__FCPU453	-0.0735926	0.88627	-0.82047	-1.40027	4.95647	-0.260845	0.370245	0.258381	0.518538	0.210316	0.447708
g__S-BQ2-57_soil_group	3.40021	3.81641	2.89985	-1.08582	3.35385	-0.256893	0.32269	0.159312	0.447939	0.0423668	0.219878
f__Methylacidiphilaceae	6.81468	6.95335	6.71389	-0.164461	1.7276	-0.0743573	0.455842	0.791285	0.931903	0.662516	0.85661
g__DEV008	-1.43857	-1.63729	-1.25265	0.457254	4.41891	0.0828412	0.453804	0.510053	0.758866	0.500785	0.715065
g__RS25G	-1.78082	-1.59198	-1.99287	-0.361204	4.51932	-0.0728931	0.459239	0.486073	0.737838	0.487728	0.712024
g__SH3-11	-1.58325	-1.68643	-1.49025	0.234393	4.43488	0.0471981	0.477257	0.517326	0.757142	0.512247	0.741441
g__Pedosphaera	1.55133	0.76897	3.88086	0.41542	6.53853	0.0592325	0.461957	0.531122	0.790868	0.645307	0.837548
g__ADurb.Bin063-1	-1.68168	-1.30637	-2.05667	-0.854825	4.91325	-0.152097	0.423913	0.389761	0.659215	0.399014	0.63266
g__Ellin517	-1.26789	-1.66374	-0.916754	1.07719	4.50688	0.217633	0.402174	0.390403	0.637651	0.34915	0.571963
g__Pedosphaeraceae	5.37074	5.21615	5.6032	0.373354	3.03603	0.0781256	0.442935	0.592542	0.834913	0.470904	0.751663
f__Pedosphaeraceae	9.20859	9.25588	9.09908	-0.113057	1.48158	-0.0635165	0.467391	0.894765	0.966692	0.672981	0.866077
g__Lacunisphaera	0.353717	-1.24901	2.81466	3.47235	4.8978	0.627113	0.234895	0.0129014	0.109585	0.0043119	0.060861
f__Opitutaceae	5.74599	6.08039	5.18614	-1.22751	2.82384	-0.303493	0.296196	0.110814	0.395802	0.0205329	0.156079
g__Opitutus	-0.626973	-1.32273	0.547378	2.32741	5.26598	0.40313	0.331297	0.130732	0.37876	0.101347	0.295768
f__Puniceicoccaceae	-1.83535	-1.52159	-2.10276	-0.703072	4.76934	-0.126112	0.438179	0.413627	0.688888	0.41318	0.652803
g__Cerasicoccus	-1.40902	-1.35733	-1.49143	-0.0717166	5.09405	-0.0145162	0.493207	0.568889	0.808063	0.606408	0.809665
f__Chthoniobacteraceae	-0.334347	0.538034	-0.9988	-1.73238	5.97821	-0.279821	0.357773	0.199968	0.471272	0.137891	0.368684
f__Verrucomicrobiaceae	-1.11	-1.14447	-1.08501	0.0454159	5.18755	0.0058722	0.495587	0.576415	0.807997	0.596256	0.795868
g__Chthoniobacter	6.15503	6.52348	5.70134	-0.778728	1.72075	-0.28897	0.311141	0.347475	0.665972	0.0305492	0.190703
o__Chthoniobacterales	5.48707	5.82003	5.32037	-0.448535	2.87999	-0.114994	0.394433	0.636	0.865675	0.240953	0.544835
g__Candidatus_Udaeobacter	-1.63451	-1.59788	-1.67068	-0.0486374	4.40882	-0.00746193	0.497624	0.546499	0.777549	0.55315	0.758042
g__Candidatus_Xiphinematobacter	4.84369	6.01123	3.66249	-2.19182	4.81834	-0.440455	0.252038	0.0416225	0.23119	0.00399095	0.0740509
g__Roseimicrobium	-1.803	-1.63797	-1.95893	-0.457688	4.39568	-0.0839628	0.459239	0.443239	0.705821	0.472628	0.691966
g__Prosthecobacter	-1.75875	-1.62638	-1.90732	-0.297892	4.41138	-0.0578484	0.470468	0.489413	0.725095	0.520966	0.727144
g__Omnitrophales	3.83691	4.68398	3.40552	-0.737762	6.85975	-0.107979	0.424592	0.591762	0.823893	0.414346	0.700195
o__Omnitrophales	0.331582	0.303971	0.376276	-0.391639	6.37413	-0.0562075	0.474185	0.585779	0.823041	0.661477	0.842007
g__Candidatus_Omnitrophus	-1.57062	-1.62662	-1.48293	0.267742	4.52477	0.0463893	0.475221	0.555925	0.785238	0.543852	0.754613
g__BD7-11	1.38282	1.56768	1.15763	-0.440509	5.72805	-0.0756218	0.468071	0.600868	0.832934	0.669787	0.856727
g__Pla4_lineage	-1.50498	-1.55672	-1.43892	0.10443	4.2158	0.0166165	0.490156	0.534632	0.775151	0.560635	0.767171
g__OM190	-1.39812	-1.67463	-1.11732	0.658598	4.59054	0.10978	0.439538	0.419208	0.682315	0.421705	0.653911
g__vadinHA49	5.7361	5.91008	5.60776	-0.498888	2.98407	-0.11474	0.432451	0.527349	0.804053	0.390366	0.696398
g__CPla-3_termite_group	0.979479	-0.310259	2.34229	2.41451	4.79775	0.458427	0.283288	0.0593986	0.258129	0.0208152	0.14389
g__WD2101_soil_group	9.72666	10.0643	9.09357	-0.850856	1.66388	-0.466913	0.274457	0.0190624	0.186504	0.00944276	0.107819
g__Phycisphaera	-1.86101	-1.56276	-2.11519	-0.399032	4.34876	-0.0740428	0.456891	0.476149	0.736361	0.472801	0.704322
f__Phycisphaeraceae	3.06988	3.67011	2.41972	-0.431377	4.77513	-0.0806428	0.444973	0.655157	0.85954	0.539911	0.786991
g__SM1A02	-1.35998	-1.54	-1.18336	0.563654	4.76007	0.0997218	0.452446	0.451244	0.703032	0.469393	0.684764
f__Pirellulaceae	6.73655	7.20653	6.3862	-0.613415	1.93899	-0.21611	0.359375	0.806985	0.935109	0.0991303	0.35786
f__Gemmataceae	8.2612	8.58108	7.89424	-0.651854	1.32882	-0.454002	0.298031	0.0181783	0.180614	0.012785	0.123599
g__Gemmata	5.13774	5.31135	4.95206	-0.277025	3.25881	-0.0701054	0.449423	0.763839	0.916958	0.614864	0.835847
g__Fimbriiglobus	0.32005	0.743473	-0.0493283	-0.974101	4.8207	-0.17879	0.403259	0.409376	0.687214	0.371083	0.626729
g__Zavarzinella	-1.7658	-1.5595	-1.97175	-0.178155	4.56966	-0.0362798	0.48201	0.485511	0.732294	0.48226	0.705244
g__Telmatocola	-1.5698	-1.45987	-1.69971	-0.00225832	4.67105	-0.000447189	0.499661	0.514486	0.765878	0.553175	0.76718
g__Pirellula	-1.73103	-1.56805	-1.89301	-0.154459	4.52162	-0.0283592	0.482688	0.550994	0.790862	0.552045	0.76444
g__Pir4_lineage	-1.64697	-1.56135	-1.77766	-0.119578	4.5715	-0.0225258	0.484725	0.505226	0.759703	0.548857	0.759593
g__Aquisphaera	7.71786	7.9094	7.42024	-0.585732	1.99641	-0.200096	0.358452	0.39113	0.712708	0.0891095	0.339534
g__Singulisphaera	-1.82333	-1.37532	-2.20367	-0.784208	4.67901	-0.139796	0.426341	0.402657	0.644495	0.4093	0.620288
f__Isosphaeraceae	5.56941	6.00092	5.25339	-0.520555	2.13088	-0.152419	0.385608	0.698732	0.886661	0.190338	0.492203
g__Tundrisphaera	5.12192	5.94522	4.08991	-1.17878	4.2073	-0.256454	0.322471	0.295129	0.617768	0.0343338	0.205434
f__Gimesiaceae	5.86981	6.48287	5.28913	-1.16812	2.25207	-0.343488	0.262908	0.32283	0.637348	0.0084262	0.102129
o__Planctomycetales	5.34893	5.35378	5.34288	0.00633225	3.09366	0.00117911	0.498641	0.755382	0.915026	0.856982	0.947397
g__SH-PL14	-1.66497	-1.58954	-1.72118	-0.170206	4.59135	-0.0333679	0.481658	0.563089	0.797471	0.596459	0.780992
g__Schlesneria	3.28066	3.82139	2.99019	-0.64682	4.63504	-0.124338	0.410726	0.658252	0.8611	0.31541	0.615371
g__Planctopirus	-1.76197	-1.6256	-1.96007	-0.159494	4.37861	-0.02647	0.483696	0.522016	0.75885	0.51805	0.741055
g__Sumerlaea	-1.23753	-1.61122	-0.818716	0.842739	4.54517	0.159163	0.413723	0.452874	0.702768	0.415963	0.649102
g__Hydrogenedensaceae	-1.5228	-1.59527	-1.41546	0.124092	4.20225	0.0230559	0.487772	0.522669	0.76416	0.529678	0.747595
g__FCPU426	5.06362	5.45741	4.69836	-0.631841	2.61643	-0.209694	0.372709	0.386764	0.699205	0.148761	0.435546
g__Turneriella	-1.49828	-1.65723	-1.26469	0.386699	4.28768	0.0733506	0.460598	0.562362	0.797953	0.551035	0.760123
g__Subgroup_10	-1.20028	-1.31041	-1.05585	0.395898	5.6205	0.0642922	0.468432	0.567607	0.805304	0.583082	0.777275
g__Subgroup_7	-0.913068	-1.28615	-0.319622	1.1458	5.55339	0.182725	0.416836	0.426844	0.694381	0.368322	0.608731
g__11-24	-1.4339	-1.42761	-1.43879	0.173075	4.79838	0.0326578	0.488119	0.492776	0.765455	0.529537	0.758807
g__JGI_0001001-H03	-1.17904	-1.58727	-0.67116	1.18279	4.65628	0.208463	0.402174	0.393175	0.655705	0.316685	0.563472
f__Blastocatellaceae	-1.27091	-1.54624	-0.977292	1.0373	4.92924	0.181988	0.40869	0.372723	0.628758	0.399587	0.623908
g__Blastocatellaceae	-1.76597	-1.55331	-1.96128	-0.389564	4.85606	-0.0703787	0.465037	0.535681	0.784252	0.511791	0.735466
g__Blastocatella	-1.77093	-1.52622	-1.9919	-0.328255	4.63619	-0.0677375	0.466033	0.504087	0.749781	0.47886	0.712328
g__RB41	-1.74534	-1.5799	-1.93332	-0.193591	4.43305	-0.0402014	0.4759	0.516692	0.755153	0.489618	0.708478
g__Bryobacter	11.1717	11.4081	10.7223	-0.679133	1.23359	-0.498389	0.278344	0.00418861	0.0955798	0.00959699	0.10814
g__Paludibaculum	-1.207	-1.69212	-0.616555	1.29152	4.53486	0.251656	0.382213	0.292345	0.559327	0.260171	0.484794
g__Candidatus_Solibacter	9.6052	9.84201	9.08032	-0.889736	1.44388	-0.575495	0.241168	0.00109643	0.0582497	0.00268864	0.0654284
g__Vicinamibacteraceae	-0.94046	-1.62223	-0.138396	1.87711	4.87226	0.338855	0.350543	0.169471	0.436177	0.117387	0.33166
g__Subgroup_13	5.30035	5.82461	4.80295	-1.04498	2.78836	-0.261046	0.313859	0.276401	0.599277	0.0308876	0.192497
g__Subgroup_12	3.50961	4.03992	2.68437	-1.21637	5.03157	-0.2109	0.374321	0.245876	0.570939	0.152	0.436332
g__Subgroup_2	13.8281	14.1186	13.198	-0.88135	1.44788	-0.544163	0.26087	0.0031735	0.0868562	0.00378093	0.0727705
g__Candidatus_Koribacter	7.20217	7.59858	6.73065	-0.724836	2.08955	-0.253196	0.35462	0.321607	0.65952	0.0864199	0.336156
o__Acidobacteriales	13.2368	13.47	12.8195	-0.893315	1.20947	-0.641168	0.20856	0.000574069	0.0470149	0.00047246	0.0326533
g__Subgroup_15	-1.87472	-1.34809	-2.31764	-0.867008	4.49984	-0.172445	0.408011	0.35492	0.629044	0.356216	0.594931
p__Acidobacteriota	-1.75781	-1.25716	-2.20508	-0.932109	4.60945	-0.178409	0.415082	0.363994	0.633964	0.365526	0.597629
c__Acidobacteriae	-1.8899	-1.65181	-2.1069	-0.380334	4.70154	-0.0710894	0.467753	0.50443	0.750317	0.511448	0.726678
g__Edaphobacter	6.81964	7.01589	6.46685	-0.317047	2.23394	-0.09077	0.433809	0.795263	0.931768	0.479326	0.760299
g__Granulicella	9.39815	9.45759	9.33504	-0.171254	1.65368	-0.0916654	0.459606	0.624801	0.868467	0.637709	0.851955
g__Acidipila	10.1633	10.3207	9.91158	-0.488774	1.63178	-0.23428	0.384929	0.231405	0.597189	0.142189	0.428769
g__Acidicapsa	5.91053	6.28243	4.88663	-1.36143	3.21137	-0.352382	0.307536	0.00970082	0.141797	0.0272053	0.184746
f__Acidobacteriaceae_(Subgroup_1)	7.57873	7.90817	7.12579	-0.488708	2.18009	-0.132075	0.408011	0.326324	0.675214	0.300193	0.616942
g__Occallatibacter	10.7514	11.4085	10.3344	-0.77239	2.03829	-0.33713	0.348948	0.074695	0.365309	0.0882963	0.342119
g__Terracidiphilus	-1.76543	-1.54946	-2.05525	-0.445426	4.72446	-0.0873914	0.461277	0.479172	0.735586	0.499568	0.710349
g__Subgroup_17	-1.6183	-1.56872	-1.65812	0.119807	4.64473	0.0243728	0.487441	0.5376	0.773287	0.547667	0.750171
f__Vicinamibacteraceae	-1.74877	-1.59018	-1.9032	-0.23021	4.53816	-0.0543081	0.476902	0.461214	0.722837	0.480247	0.707102
o__Vicinamibacterales	3.34937	2.97868	3.93292	0.29364	5.81428	0.0437645	0.482688	0.688084	0.881834	0.768259	0.907735
g__Subgroup_5	3.67121	4.10173	3.25992	-0.911975	2.68009	-0.269322	0.32926	0.116889	0.386182	0.0584029	0.258875
g__SJA-28	-1.50353	-1.63331	-1.32765	0.390836	4.71799	0.0697924	0.471467	0.473706	0.735156	0.481371	0.705274
g__Kapabacteriales	2.56328	1.39467	3.16348	1.7722	4.74715	0.314483	0.349185	0.132749	0.41592	0.0974918	0.338555
f__Gemmatimonadaceae	3.7406	4.22858	3.19193	-1.15222	4.5451	-0.241363	0.339674	0.193783	0.502113	0.0614633	0.272005
g__Roseisolibacter	3.14356	3.75014	2.55031	-1.27695	4.89678	-0.243227	0.344196	0.212023	0.500108	0.0989335	0.344158
g__Gemmatimonas	3.18842	3.53959	2.71134	-0.554502	5.30384	-0.100469	0.429348	0.556208	0.808399	0.440168	0.711667
g__OLB12	-0.879498	-1.57932	0.208563	2.40498	5.10927	0.421448	0.327902	0.125491	0.340832	0.0996945	0.286686
f__Microscillaceae	0.554601	-1.39246	4.79772	6.49317	5.5141	1.0399	0.150713	0.000121963	0.01018	6.94044e-05	0.00887698
g__Chryseolinea	-1.05734	-1.59204	-0.452776	1.25321	4.39733	0.237836	0.383832	0.319351	0.583698	0.267042	0.493839
g__Ohtaekwangia	-1.53072	-1.58948	-1.46044	0.290904	4.73555	0.0523555	0.477257	0.531455	0.768626	0.547754	0.752397
o__Cytophagales	-0.532602	-0.98802	0.0302639	0.813033	4.96693	0.148214	0.420516	0.448578	0.702342	0.436104	0.655102
g__Flavobacterium	-1.06724	-1.59987	-0.500772	1.5613	4.79871	0.270288	0.369993	0.273435	0.546259	0.209903	0.449114
g__env.OPS_17	2.25261	0.676293	3.29066	2.1987	4.77482	0.420344	0.280571	0.0564068	0.249266	0.0138592	0.121542
g__Chryseobacterium	-1.73098	-1.495	-1.99582	-0.469626	4.46778	-0.0905341	0.45757	0.491405	0.747534	0.486551	0.718668
g__Fluviicola	-1.70387	-1.54852	-1.87918	-0.270207	4.34098	-0.0501258	0.475221	0.511229	0.751398	0.510008	0.727228
o__Sphingobacteriales	-1.13972	-1.24916	-1.06638	0.116109	4.80322	0.0201829	0.48981	0.498565	0.75469	0.524599	0.745163
g__KD3-93	-0.93971	-1.56668	-0.155458	1.97368	4.76542	0.365507	0.349185	0.141842	0.396003	0.123628	0.33365
g__CWT_CU03-E12	6.09847	6.12882	6.06985	-0.171892	1.7197	-0.0556412	0.453496	0.4811	0.780582	0.564394	0.802534
g__LiUU-11-161	-1.6504	-1.58265	-1.72706	-0.0847759	4.45753	-0.0129102	0.48981	0.520219	0.773162	0.520911	0.739354
g__S15-21	-1.68217	-1.27683	-2.08968	-0.58838	4.69569	-0.11375	0.442634	0.466637	0.714599	0.457015	0.665441
g__37-13	5.38626	5.40308	5.37588	0.0363247	2.11894	0.013867	0.492872	0.741013	0.905437	0.853861	0.943736
o__Chitinophagales	3.34253	2.75599	3.92602	1.32654	3.46446	0.31815	0.297554	0.151333	0.437154	0.025995	0.17196
g__Aurantisolimonas	-1.74477	-1.67463	-1.80677	-0.0351528	4.50497	-0.00741841	0.496266	0.514826	0.758591	0.503891	0.720539
g__Terrimonas	-0.939371	-1.67696	0.0298555	2.20958	5.24492	0.373729	0.32269	0.119722	0.345841	0.0997232	0.286407
g__Puia	8.02319	8.30662	7.4443	-0.693637	1.79706	-0.35452	0.334918	0.0594664	0.323273	0.0694216	0.30034
g__Pseudoflavitalea	-1.79484	-1.62893	-1.90207	-0.277364	4.35283	-0.053188	0.47894	0.478027	0.734626	0.4982	0.717268
g__Dinghuibacter	0.586155	0.442772	0.667158	-0.0592161	5.60976	-0.0104248	0.495245	0.622356	0.844601	0.703789	0.868872
f__Chitinophagaceae	3.75479	4.00995	3.42384	0.0589002	5.59009	0.00700013	0.493886	0.690462	0.885929	0.847246	0.941249
g__Parasediminibacterium	-1.80929	-1.54591	-2.01692	-0.287079	4.60037	-0.0579851	0.473184	0.47598	0.73102	0.517993	0.737664
g__Sediminibacterium	-1.54306	-1.47214	-1.64706	-0.0065146	4.86936	-0.000964591	0.498982	0.512902	0.768298	0.543329	0.751707
g__Heliimonas	-0.847401	-1.55253	0.105789	1.84063	4.9334	0.332237	0.341033	0.157405	0.396527	0.128339	0.325311
g__Ferruginibacter	2.57576	-0.580214	4.23196	4.75059	5.74053	0.76614	0.20706	0.00187678	0.0489149	0.000536255	0.0298503
g__Edaphobaculum	6.0049	6.11326	5.93616	0.0197029	1.85111	0.00898291	0.491514	0.232864	0.584549	0.798772	0.920304
g__Taibaiella	-1.71754	-1.59032	-1.83012	-0.317729	4.29876	-0.0619663	0.465037	0.499195	0.752644	0.488539	0.71472
g__Phaeodactylibacter	-1.73859	-1.7019	-1.77586	0.0143386	4.72118	0.00404176	0.497283	0.534532	0.775173	0.56552	0.769072
g__OLB8	-1.81788	-1.5762	-2.02052	-0.261672	4.54251	-0.0537597	0.475543	0.460806	0.711702	0.463069	0.687671
f__Saprospiraceae	-0.860788	-1.60599	0.143169	1.99873	4.89207	0.374596	0.324508	0.113136	0.339747	0.0906247	0.278521
f__Cyclobacteriaceae	-1.7335	-1.62392	-1.82285	-0.0717582	4.67557	-0.0143057	0.490835	0.51028	0.757753	0.56135	0.76315
g__Sporocytophaga	-0.357906	-0.811961	0.313018	0.964032	4.64547	0.178549	0.399185	0.448575	0.707377	0.323844	0.581229
g__Dyadobacter	-1.82322	-1.6258	-2.02385	-0.303088	4.42484	-0.0604932	0.467074	0.485717	0.737171	0.477686	0.700569
g__Larkinella	-1.74036	-1.50649	-1.98391	-0.459251	4.4118	-0.0952145	0.447011	0.452632	0.706559	0.44709	0.672632
c__Bacteroidia	2.49647	0.267671	3.36921	2.8486	4.07337	0.612488	0.227582	0.0045253	0.080895	0.00128646	0.0456899
g__Emticicia	-1.77761	-1.60325	-1.95065	-0.301005	4.4149	-0.0545608	0.471147	0.497912	0.754351	0.520299	0.738474
f__Spirosomaceae	-1.2715	-1.68005	-0.850932	1.04223	4.6828	0.194056	0.404616	0.347225	0.616321	0.347994	0.579779
g__CCD24	-1.49939	-1.63597	-1.4274	0.102806	4.43801	0.0227072	0.48913	0.539414	0.776433	0.553032	0.757588
f__Thioalkalispiraceae	-1.769	-1.56326	-1.96164	-0.268902	4.30619	-0.0581732	0.471467	0.48902	0.737965	0.497375	0.715071
g__WD260	10.706	10.9397	10.5132	-0.514344	1.29037	-0.367116	0.296673	0.0139801	0.164157	0.0181135	0.144287
f__Steroidobacteraceae	-1.46817	-1.29013	-1.61833	-0.211252	4.81016	-0.0393788	0.480299	0.541023	0.785504	0.556541	0.76669
g__Steroidobacter	-0.74872	-0.387706	-1.03674	-0.636879	4.64922	-0.126261	0.429348	0.458002	0.72186	0.459484	0.685625
c__Gammaproteobacteria	4.55817	4.27306	4.71756	0.250015	3.21911	0.0586256	0.46368	0.484177	0.767893	0.72218	0.8883
g__Acidibacter	9.10514	9.47311	8.36221	-1.01979	1.96739	-0.447738	0.315897	0.023962	0.208459	0.0255366	0.178332
g__JG36-TzT-191	8.66332	9.0237	8.24999	-0.976556	2.19206	-0.391708	0.259335	0.00817303	0.129461	0.00340254	0.071076
g__R7C24	-0.758542	-1.56637	0.659302	3.00862	5.48802	0.504254	0.305027	0.0516383	0.229533	0.0354268	0.177424
f__Burkholderiaceae	-1.26244	-1.46292	-1.00355	0.776094	5.68996	0.125106	0.436821	0.371343	0.653895	0.446535	0.674871
g__SC-I-84	-1.64828	-1.61133	-1.69155	0.0836999	4.48884	0.013569	0.492527	0.527175	0.769496	0.532637	0.746538
g__Luteibacter	-1.88386	-1.45512	-2.32336	-0.852833	4.71391	-0.165449	0.411685	0.347398	0.610173	0.35556	0.58453
g__Rhodanobacter	3.63703	1.11514	4.29165	1.93354	5.92592	0.311517	0.33356	0.109987	0.38733	0.0510087	0.245936
g__Dyella	2.48835	2.80559	2.155	-0.642548	6.28136	-0.0972941	0.450408	0.557466	0.807902	0.531458	0.772701
f__Xanthomonadaceae	3.11175	3.66795	2.5409	-1.11924	4.92498	-0.211252	0.380177	0.253978	0.576838	0.165649	0.453034
g__Pseudoxanthomonas	-1.72871	-1.55102	-1.90945	-0.327516	4.27953	-0.0668239	0.467391	0.463239	0.734372	0.500334	0.71966
f__Rhodanobacteraceae	-1.28373	-1.22427	-1.36979	-0.0409592	5.03374	-0.00764107	0.496266	0.568382	0.800013	0.604823	0.796746
g__Tahibacter	-1.32742	-1.62155	-1.05645	1.05799	4.7937	0.192063	0.404212	0.401067	0.658239	0.387608	0.612958
g__Arenimonas	-1.32921	-1.65449	-0.952868	0.79455	4.9328	0.147108	0.425662	0.403793	0.671754	0.404235	0.643286
f__Solimonadaceae	2.03496	2.41146	1.76628	-0.144665	4.11767	-0.0300588	0.482688	0.65808	0.861372	0.746211	0.898173
g__Hydrocarboniphaga	-1.73566	-1.59129	-1.85786	-0.0759705	4.70081	-0.0164697	0.488451	0.531223	0.782001	0.566198	0.77159
g__Alkanibacter	-1.24931	-1.617	-0.787253	1.04602	4.50792	0.203988	0.403533	0.3726	0.628266	0.336133	0.557942
g__Nevskia	2.51791	1.74289	2.84822	1.12277	5.36812	0.19644	0.388323	0.366491	0.669316	0.244491	0.544494
g__EV818SWSAP88	-1.77169	-1.37669	-2.08834	-0.591273	4.49215	-0.118632	0.441576	0.46186	0.719221	0.475993	0.697004
g__Candidatus_Endonucleariobacter	-0.130254	2.20029	-1.53738	-2.79142	4.97299	-0.491808	0.26205	0.0471873	0.204087	0.0130213	0.103527
g__Coxiella	-1.00647	-1.09263	-0.910926	0.0539511	4.7424	0.0129049	0.494908	0.573612	0.805804	0.591762	0.797161
g__Candidatus_Berkiella	-0.170528	1.06808	-0.957795	-2.14914	5.42904	-0.35164	0.338764	0.126951	0.386729	0.103323	0.315283
g__Rickettsiella	-1.8049	-1.53176	-2.047	-0.516507	4.84841	-0.100323	0.453804	0.532176	0.770987	0.531329	0.739079
g__Diplorickettsia	-1.74657	-1.54822	-1.99839	-0.260917	4.64485	-0.0463665	0.473184	0.524837	0.76983	0.506865	0.726075
g__Legionella	-0.485267	-0.425025	-0.525561	-0.296474	4.92366	-0.0576998	0.474864	0.575207	0.799773	0.599788	0.793824
g__Candidatus_Ovatusbacter	-0.323125	-0.745091	0.0891282	0.470191	5.40132	0.0789817	0.460964	0.601686	0.82879	0.594746	0.800221
g__Unknown_Family	-0.813842	0.224566	-1.64669	-1.71205	5.1344	-0.302724	0.351902	0.173657	0.443767	0.128056	0.359124
g__Pseudomonas	-1.43386	-1.14682	-1.70622	-0.556652	4.62332	-0.100788	0.445652	0.446342	0.70738	0.455624	0.686137
g__BIyi10	-1.58788	-1.56904	-1.61761	-0.0420442	4.29973	-0.00731972	0.495587	0.525083	0.773098	0.5566	0.757452
g__Cellvibrio	-1.61826	-1.50592	-1.71035	0.0810956	4.468	0.0126616	0.494908	0.49353	0.750585	0.52612	0.739465
g__Escherichia-Shigella	-1.0863	-0.525242	-1.53142	-1.39192	5.26181	-0.235375	0.390625	0.271702	0.542241	0.264264	0.498343
f__Yersiniaceae	-1.58501	-1.18206	-1.95696	-0.590914	4.61242	-0.115653	0.44535	0.419553	0.675341	0.411851	0.636285
o__Enterobacterales	-1.79349	-1.40232	-2.16004	-0.785516	4.62398	-0.153669	0.415479	0.396086	0.634513	0.382036	0.594776

## Sheet: 16S ALDEx Upper B Horizon
Supplementary Table 7E: The results from the ALDEx2 differential abundance test for control vs treatment within the upper B horizon for the 16S data are presented.
taxa_id	rab.all	rab.win.Control	rab.win.Treatment	diff.btw	diff.win	effect	overlap	we.ep	we.eBH	wi.ep	wi.eBH
c__Thermoplasmata	2.10161	2.35588	1.50338	-0.527299	5.68535	-0.0885996	0.454131	0.6349	0.851485	0.5688	0.808464
g__Marine_Group_II	-2.51182	-2.84467	-2.12828	0.54718	4.50436	0.0983614	0.44401	0.458993	0.717249	0.45377	0.689777
g__Bathyarchaeia	-2.60798	-2.70373	-2.53946	-0.0261676	4.67178	-0.00511189	0.498047	0.549922	0.796417	0.573282	0.787013
g__Group_1.1c	5.99362	6.10917	5.68939	-0.461413	2.13998	-0.169692	0.404684	0.127324	0.502278	0.254191	0.611571
g__Nitrososphaeraceae	-2.59014	-2.88318	-2.22041	0.619092	4.56402	0.108419	0.445673	0.482097	0.741897	0.479222	0.718083
g__Candidatus_Nitrosotalea	-2.23496	-2.19941	-2.2768	-0.281907	5.23364	-0.0441892	0.475911	0.551415	0.803048	0.581495	0.796669
g__Nitrosotaleaceae	4.03724	4.23882	3.9215	-1.15218	5.08761	-0.200148	0.389323	0.205288	0.569584	0.17636	0.520736
g__SCGC_AAA011-D5	-2.27448	-2.28226	-2.2692	0.0992327	4.70067	0.0169555	0.490566	0.500281	0.769952	0.543525	0.778419
f__Neisseriaceae	-2.49854	-3.11803	-1.77978	1.37171	4.56202	0.253832	0.37866	0.265989	0.536153	0.223134	0.458563
g__Sideroxydans	-2.65611	-2.88699	-2.36341	0.39723	4.77734	0.0765177	0.461589	0.522372	0.77342	0.487015	0.721242
g__Collimonas	-2.47661	-2.92007	-1.99396	1.19997	4.84276	0.225649	0.39948	0.366818	0.644274	0.346315	0.59323
f__Oxalobacteraceae	3.61324	3.42204	3.67076	0.354652	4.40295	0.0617606	0.469746	0.437336	0.747282	0.644944	0.855685
g__Ellin6067	2.90721	2.77259	3.00088	0.241699	5.73522	0.0401124	0.478855	0.725475	0.899312	0.804649	0.924004
f__Sutterellaceae	3.8813	4.47192	2.83737	-1.62493	4.11183	-0.349316	0.299935	0.0487839	0.297383	0.0127547	0.150639
f__Nitrosomonadaceae	-1.76286	-1.51001	-1.96923	-0.748108	5.23475	-0.129198	0.4375	0.471728	0.749429	0.467598	0.725605
g__GOUTA6	-2.36847	-2.76868	-1.89299	1.11191	5.31877	0.171862	0.409889	0.370013	0.647159	0.366397	0.620174
g__B1-7BS	-2.30136	-2.01809	-2.5841	-0.56446	4.57925	-0.110903	0.444661	0.482812	0.74179	0.48239	0.716315
g__A21b	6.35341	6.43074	6.2768	-0.176272	1.37547	-0.0810364	0.446324	0.435406	0.768284	0.563629	0.817821
f__Rhodocyclaceae	-2.26164	-2.52795	-1.9405	0.633043	4.8825	0.11816	0.444661	0.520164	0.774477	0.5418	0.768567
g__IS-44	3.19805	4.28179	0.335622	-3.22373	4.77331	-0.603007	0.225911	0.00175531	0.0719617	0.00122149	0.0424812
f__Gallionellaceae	-2.7791	-3.07814	-2.48053	0.695291	4.52687	0.132389	0.427456	0.40407	0.692102	0.404408	0.652022
g__MND1	3.2516	4.64012	0.499222	-4.03403	4.40471	-0.794315	0.177083	0.000327792	0.0300146	5.94112e-05	0.0104825
g__TRA3-20	0.0663933	1.01397	-0.332372	-1.07005	6.26937	-0.159672	0.428107	0.480295	0.758306	0.420932	0.70902
o__Burkholderiales	5.23381	5.91581	4.34145	-1.55091	4.01597	-0.306558	0.342448	0.0473053	0.310623	0.0605896	0.318335
g__P3OB-51	-1.58523	-1.06405	-2.08655	-0.929523	5.22708	-0.151186	0.421601	0.44804	0.737624	0.420044	0.690881
g__Burkholderia-Caballeronia-Paraburkholderia	6.87069	6.61182	7.21698	0.569084	2.28304	0.228114	0.397135	0.270085	0.653693	0.26843	0.627855
g__Pandoraea	1.42834	0.217694	2.07397	1.37689	5.70953	0.230674	0.396226	0.222739	0.550869	0.201931	0.527358
g__mle1-7	4.02196	4.3536	3.24595	-1.25185	1.97256	-0.515505	0.23112	0.00269694	0.0947827	0.00122523	0.0385167
g__Polaromonas	-2.84834	-3.09196	-2.55222	0.705981	4.5995	0.133846	0.443071	0.473091	0.732014	0.441273	0.696523
g__Variovorax	-2.75987	-2.84425	-2.65817	0.127691	4.41476	0.0232395	0.489583	0.466771	0.743489	0.48415	0.725267
f__Comamonadaceae	1.87833	1.92548	1.81988	-0.32501	5.65414	-0.0595846	0.46324	0.648483	0.86589	0.632118	0.845291
g__Undibacterium	-2.6207	-2.94213	-2.11492	1.03646	4.50959	0.18396	0.402082	0.358226	0.632635	0.334606	0.581857
g__Chitinimonas	-2.7805	-2.9134	-2.6674	0.159465	4.59856	0.0335468	0.481457	0.51299	0.770764	0.503152	0.734796
g__Herminiimonas	-2.78233	-3.00997	-2.46352	0.718054	4.51223	0.141134	0.434613	0.443524	0.689552	0.441665	0.667547
g__PLTA13	-2.07791	-1.9014	-2.26982	-0.599422	4.98419	-0.102237	0.456083	0.479934	0.743201	0.49008	0.733145
g__Aquicella	1.66927	2.08835	1.14161	-0.815951	5.16251	-0.137844	0.426155	0.443207	0.743518	0.364659	0.68883
f__Diplorickettsiaceae	1.64076	0.995168	2.36264	1.20304	5.51329	0.203226	0.394925	0.345929	0.674354	0.226129	0.560692
g__Candidatus_Endoecteinascidia	-2.6394	-2.79868	-2.44866	0.332517	4.76015	0.0634008	0.466493	0.55857	0.794493	0.546911	0.760753
g__Vampirovibrionales	-2.6701	-2.8168	-2.49129	0.417104	4.53107	0.0793483	0.46224	0.470274	0.744935	0.485953	0.72288
g__Obscuribacteraceae	4.24428	3.72709	4.63839	0.895499	2.63899	0.238314	0.351563	0.474696	0.771893	0.096295	0.391221
g__Candidatus_Obscuribacter	-2.60237	-2.88596	-2.25473	0.728765	4.53917	0.136089	0.438151	0.431305	0.700633	0.433875	0.680453
g__Sphingomonas	-2.75852	-2.99301	-2.46694	0.64125	4.52019	0.120026	0.434613	0.472908	0.740018	0.453894	0.700622
g__Plot4-2H12	-1.37376	-1.29477	-1.45679	-0.144953	4.73059	-0.02823	0.487313	0.598214	0.833748	0.635016	0.838051
o__Defluviicoccales	1.61516	0.523958	2.37709	2.00705	5.0062	0.371699	0.322917	0.054082	0.300034	0.033308	0.225406
g__AT-s3-44	2.95906	4.04436	0.26656	-3.10838	4.56452	-0.633037	0.1875	0.00430826	0.0934446	0.000204007	0.0159904
o__Rhodospirillales	1.3233	1.68307	1.08595	-0.342265	5.57188	-0.0503835	0.457682	0.674749	0.87388	0.635838	0.844209
g__Inquilinus	3.06048	2.74431	3.42918	0.878309	4.68605	0.177524	0.370443	0.271034	0.613767	0.129568	0.436282
f__Elsteraceae	3.2457	3.77125	2.5217	-0.910074	3.17301	-0.237179	0.348731	0.0795245	0.381938	0.0875882	0.364744
g__Aliidongia	0.515769	-0.963225	3.16349	2.47619	6.33966	0.390064	0.324008	0.110905	0.389067	0.0515243	0.262729
g__URHD0088	6.06796	5.72398	6.39725	0.462248	1.46984	0.300219	0.363045	0.138114	0.508444	0.105959	0.407219
o__Elsterales	9.59432	9.61035	9.54331	0.0985826	0.896505	0.10096	0.454427	0.592305	0.846529	0.641145	0.852646
g__Reyranella	5.06367	4.89394	5.38538	0.305048	2.25855	0.110442	0.445023	0.676684	0.883964	0.447468	0.751121
f__Rhodospirillaceae	1.17289	1.78657	0.234544	-1.11887	4.33732	-0.236145	0.348731	0.306187	0.618327	0.111555	0.392757
f__Magnetospirillaceae	-1.53926	-1.89289	-1.20643	0.854845	5.42714	0.14315	0.438802	0.480526	0.750576	0.497474	0.74032
g__Telmatospirillum	-2.65663	-2.69307	-2.61817	-0.095053	4.61687	-0.0182204	0.491217	0.500605	0.768342	0.538306	0.768617
o__Zavarziniales	-2.4924	-2.83178	-2.1475	0.572312	4.87348	0.096139	0.446975	0.525201	0.770057	0.470516	0.711199
g__Acidocella	3.76475	3.97434	3.41945	-0.708213	5.04286	-0.139687	0.416667	0.21961	0.588946	0.354978	0.691801
g__Acidicaldus	1.61052	1.39917	1.93527	0.724777	4.45889	0.143142	0.402995	0.479676	0.758762	0.292131	0.619248
g__Acidisoma	-2.60922	-2.87311	-2.32391	0.670958	4.82579	0.121207	0.439167	0.451329	0.719055	0.446876	0.687847
g__Rhodopila	-2.7673	-3.0218	-2.48685	0.649359	4.58168	0.119879	0.435264	0.414853	0.690152	0.406812	0.654611
g__Rhodovastum	-0.0803822	-0.149386	-0.0449969	0.163643	6.43679	0.0229074	0.489265	0.686571	0.880501	0.744575	0.895422
f__Acetobacteraceae	6.33228	6.32595	6.35156	0.138599	1.8996	0.0714031	0.465192	0.546723	0.830253	0.636538	0.853802
g__Candidatus_Paracaedibacter	-0.29231	0.759737	-1.05588	-0.905384	5.1799	-0.167344	0.407287	0.406168	0.70026	0.281802	0.588721
d__Bacteria	6.04602	6.16702	5.90522	-0.253625	1.17321	-0.126595	0.403383	0.160746	0.543572	0.301867	0.639901
f__Rickettsiaceae	-2.77836	-2.92607	-2.63825	0.275627	4.60286	0.0468613	0.474609	0.51869	0.780918	0.515884	0.744849
g__SM2D12	-2.17122	-2.14807	-2.19939	-0.332521	5.04114	-0.0578475	0.470397	0.513553	0.770005	0.560901	0.782748
g__Rhodoplanes	2.81544	2.8761	2.7469	0.269804	6.50379	0.037713	0.471698	0.700079	0.886514	0.71924	0.88698
f__Xanthobacteraceae	8.40262	8.03886	8.65632	0.573196	0.92884	0.602359	0.26888	0.00522116	0.125052	0.00630478	0.100157
g__Pseudolabrys	3.21061	3.94622	0.956183	-1.63611	5.70621	-0.316566	0.320313	0.0700306	0.34033	0.0465424	0.269589
g__Labrys	-1.05791	-1.95282	0.396326	2.08083	4.82415	0.364984	0.327474	0.135307	0.403273	0.0723973	0.287978
f__Beijerinckiaceae	2.97507	2.44007	3.92872	1.55287	5.15694	0.284668	0.306441	0.206363	0.552901	0.0210993	0.187737
g__Roseiarcus	4.64164	4.38157	4.81608	0.437132	2.52189	0.134058	0.415745	0.217116	0.589582	0.339728	0.68136
g__Bauldia	2.88408	3.02316	2.10689	-0.400089	4.25015	-0.0887527	0.445673	0.302017	0.631977	0.507496	0.78235
o__Rhizobiales	-2.7596	-2.85927	-2.64965	0.231537	4.50979	0.0424377	0.478516	0.517677	0.777989	0.514563	0.755247
g__Bradyrhizobium	8.29186	7.84051	8.73889	0.898199	1.54406	0.541342	0.285156	0.0128356	0.188072	0.00881415	0.125165
g__1174-901-12	-2.55497	-2.9718	-2.10645	0.905811	4.61323	0.156803	0.421601	0.367141	0.63566	0.346951	0.594456
g__FFCH5858	-2.74604	-3.15253	-2.3444	0.869935	4.43959	0.187767	0.408854	0.365356	0.655602	0.348272	0.610035
g__Xanthobacteraceae	-0.552295	-1.63531	1.02996	1.84108	5.17427	0.332013	0.341146	0.137407	0.424842	0.0797573	0.316137
g__Rhodomicrobium	-0.449857	0.0160635	-0.912523	-0.206428	5.07909	-0.0296623	0.483724	0.605037	0.827729	0.65789	0.85279
f__Methyloligellaceae	-2.26888	-2.35046	-2.15634	0.0723043	4.7488	0.0135618	0.491217	0.55995	0.796711	0.605599	0.804836
g__Hyphomicrobium	0.163946	-0.253115	0.50146	0.667086	5.46072	0.106207	0.440755	0.530735	0.785415	0.487771	0.749928
g__Pedomicrobium	2.2182	1.5341	2.97046	1.49568	5.08519	0.284728	0.341146	0.168103	0.502895	0.0647162	0.318304
g__KF-JG30-B3	4.65917	4.92064	4.39049	-0.942115	2.11678	-0.32951	0.318803	0.0171173	0.208253	0.0257533	0.204689
g__Micropepsis	-2.79863	-3.03051	-2.56569	0.688945	4.59214	0.139041	0.432661	0.410424	0.697388	0.420553	0.674099
g__Micropepsaceae	2.77163	3.78768	-0.243164	-2.94237	5.30551	-0.505627	0.240885	0.0162193	0.179406	0.00250417	0.0588609
f__Micropepsaceae	6.54772	6.36251	6.70321	0.242348	1.40641	0.149672	0.42095	0.555622	0.830747	0.406869	0.727964
g__Devosia	-2.76799	-2.93575	-2.55024	0.434713	4.43358	0.0792377	0.456734	0.479978	0.734536	0.481221	0.713318
f__Devosiaceae	-2.79033	-3.13462	-2.34632	0.787093	4.50004	0.1652	0.428107	0.402246	0.666001	0.382342	0.629068
g__Allorhizobium-Neorhizobium-Pararhizobium-Rhizobium	-2.69158	-2.98384	-2.40363	0.510683	4.51214	0.101828	0.448568	0.462357	0.737089	0.436238	0.696317
f__Caulobacteraceae	5.19127	5.07234	5.37213	0.368642	1.99777	0.112223	0.417697	0.455659	0.770359	0.34579	0.684669
g__Phenylobacterium	2.92294	3.12845	2.52123	0.219641	6.44109	0.0278004	0.483409	0.679996	0.876234	0.79318	0.919105
g__Hirschia	-2.80446	-3.0235	-2.51572	0.515874	4.41891	0.11876	0.443071	0.470395	0.726757	0.463971	0.70258
g__SWB02	-2.36102	-2.16135	-2.55714	-0.472398	4.76375	-0.089271	0.456734	0.523886	0.784974	0.532708	0.762829
c__Alphaproteobacteria	6.33565	6.36573	6.26882	-0.187226	1.39473	-0.138127	0.435914	0.356489	0.712422	0.453958	0.748205
g__A0839	1.60313	2.55305	-0.0763511	-2.22498	4.60333	-0.436019	0.290176	0.0457055	0.263644	0.0173824	0.158722
g__Pseudorhodobacter	-2.71853	-2.96237	-2.41674	0.596867	4.27362	0.123208	0.443722	0.470687	0.724082	0.438521	0.67968
g__bacteriap25	-2.54315	-2.84477	-2.12667	0.804821	4.67025	0.148215	0.428385	0.450341	0.719086	0.437665	0.680383
g__Dadabacteriales	-2.19763	-2.72267	-1.53843	1.41103	5.17169	0.233744	0.384766	0.247179	0.557394	0.23402	0.506257
g__Entotheonellaceae	-1.92902	-2.10511	-1.61735	0.380098	5.04571	0.0667296	0.466797	0.558548	0.79858	0.578206	0.79126
g__Nitrospira	4.97175	5.10489	4.77094	-0.572851	3.33468	-0.127845	0.417697	0.426293	0.749845	0.364452	0.70354
c__Thermodesulfovibrionia	-2.59992	-2.91463	-2.2562	0.83036	4.96091	0.153549	0.427083	0.396473	0.675193	0.390731	0.655051
o__Gaiellales	2.87162	3.07143	2.69475	-0.645286	2.68395	-0.186549	0.376057	0.252176	0.600364	0.177324	0.502827
g__Gaiella	-1.82406	-2.34551	-1.24361	0.969606	4.74891	0.191622	0.415094	0.348662	0.643941	0.339077	0.610028
g__67-14	-1.94347	-1.90613	-2.00439	-0.239457	5.04923	-0.0387706	0.476903	0.602544	0.822221	0.601513	0.808791
f__Solirubrobacteraceae	3.18011	2.90806	3.53621	0.681525	2.24725	0.174601	0.339844	0.645455	0.860707	0.0805343	0.34374
g__Conexibacter	-2.02661	-2.69131	-1.02313	2.03372	5.22031	0.330308	0.346779	0.147399	0.422921	0.12483	0.352047
f__Geobacteraceae	-2.20339	-2.1928	-2.21202	-0.218532	5.53904	-0.0452665	0.480807	0.576379	0.819695	0.633323	0.831333
g__Citrifermentans	-2.42495	-2.35043	-2.48807	-0.268502	4.82652	-0.0510879	0.478516	0.518515	0.779726	0.51443	0.757645
g__Geobacter	-2.81554	-3.09271	-2.48366	0.618025	4.46929	0.119033	0.439167	0.415403	0.700115	0.413932	0.681874
f__Syntrophobacteraceae	-2.75149	-3.04805	-2.37828	0.761813	4.58638	0.144021	0.417046	0.393485	0.660306	0.391066	0.625686
g__Blfdi19	-2.3324	-2.7972	-1.74033	1.29944	5.09262	0.216572	0.400781	0.319769	0.615231	0.323054	0.579768
g__27F-1492R	-1.35267	-0.290361	-1.95038	-1.40099	4.83459	-0.243262	0.379961	0.318098	0.61544	0.215364	0.495333
g__P3OB-42	-2.43521	-2.48173	-2.40171	-0.191315	5.28825	-0.0328687	0.48406	0.565418	0.793076	0.557995	0.775949
f__Myxococcaceae	2.00968	2.06748	1.79158	-0.651607	4.996	-0.10567	0.446975	0.436223	0.744941	0.554602	0.807317
g__Anaeromyxobacter	2.18733	2.74474	0.153153	-2.01241	5.44328	-0.356195	0.33724	0.0853362	0.364814	0.0519336	0.279498
p__Myxococcota	-1.207	-0.765991	-1.4769	-0.636509	5.41064	-0.102002	0.448276	0.552765	0.797093	0.535958	0.771897
g__Haliangium	1.50457	1.83742	1.11878	-0.61303	4.56353	-0.111172	0.42095	0.555901	0.810798	0.343	0.659384
g__Pajaroellobacter	4.42699	4.86067	3.95291	-0.885611	1.31649	-0.528307	0.209635	0.00927182	0.151667	0.000709402	0.0275946
g__Phaselicystis	-2.26539	-2.32811	-2.20741	-0.0246185	4.73144	-0.0025411	0.498373	0.568867	0.808194	0.583206	0.802128
o__Polyangiales	-2.1675	-1.97291	-2.33	-0.871303	5.04366	-0.160239	0.423177	0.427339	0.700945	0.458915	0.697582
f__Polyangiaceae	-2.59369	-2.49057	-2.68482	-0.397257	4.59627	-0.0748682	0.464844	0.535995	0.773755	0.556439	0.765976
g__Minicystis	-2.81695	-3.16246	-2.47638	0.630783	4.48357	0.128918	0.434613	0.444082	0.704111	0.416364	0.667383
g__MBNT15	-2.04454	-1.77616	-2.25848	-0.681828	5.10782	-0.104282	0.446975	0.515858	0.771013	0.499936	0.734309
g__RCP2-54	8.69783	8.67028	8.73998	0.180617	0.895091	0.188225	0.413411	0.225865	0.605897	0.316673	0.649421
p__Desulfobacterota	1.30456	1.98375	-0.254804	-1.12761	5.17167	-0.20011	0.403383	0.236131	0.57064	0.216237	0.54416
g__NB1-j	2.85327	2.76452	2.88316	0.303789	6.12206	0.0468688	0.473958	0.533355	0.800155	0.725005	0.887812
g__0319-6G20	2.49404	2.19149	2.72112	0.0560487	4.82839	0.00889617	0.494792	0.647784	0.860125	0.796769	0.921667
g__SAR324_clade(Marine_group_B)	-1.96254	-1.07237	-2.57239	-1.87384	4.98048	-0.320271	0.346129	0.206569	0.492486	0.147723	0.395731
g__Bdellovibrio	1.7752	1.64128	1.94967	0.695545	4.7241	0.126208	0.41862	0.487603	0.770279	0.3425	0.669293
g__Silvanigrella	-1.72825	-1.48453	-1.93452	-0.707733	4.80493	-0.124329	0.443359	0.491182	0.755744	0.494436	0.738914
o__Oligoflexales	-1.71774	-1.34849	-1.99604	-0.575945	4.70987	-0.110273	0.440104	0.500965	0.759429	0.478934	0.724649
o__Babeliales	0.693255	1.82118	-1.64905	-2.862	4.72278	-0.546089	0.267578	0.0173227	0.166547	0.00672378	0.0949265
g__UBA12409	-2.62879	-3.0761	-2.12779	0.992999	4.39447	0.200065	0.398438	0.341982	0.62254	0.307818	0.566163
g__Vermiphilaceae	-1.17883	-0.917716	-1.47842	0.00220257	5.38349	0.000491143	0.5	0.620671	0.836212	0.636787	0.834705
g__Babeliales	1.17201	2.02531	-0.0940832	-1.89845	3.43422	-0.482193	0.258464	0.036491	0.234089	0.00739746	0.0992641
g__hgcI_clade	-2.69009	-2.78531	-2.57625	0.267234	4.706	0.0465434	0.478204	0.57927	0.819041	0.540302	0.773862
f__Sporichthyaceae	-2.77556	-2.90903	-2.6208	0.261617	4.58282	0.0471862	0.480469	0.546773	0.789505	0.519318	0.757642
g__0319-7L14	-2.20676	-2.82213	-1.38129	1.30422	4.31767	0.266789	0.361979	0.214593	0.501182	0.143879	0.396952
g__IMCC26256	2.71971	2.71575	2.74115	0.0831051	5.29105	0.0172675	0.487964	0.589579	0.830843	0.811435	0.926982
o__Microtrichales	-2.40905	-2.45458	-2.34571	-0.0268983	4.41073	-0.00470325	0.497723	0.533998	0.788714	0.584186	0.799224
c__Acidimicrobiia	3.55424	3.6329	3.38907	-0.267128	3.34786	-0.0572567	0.459635	0.542294	0.804519	0.589346	0.828473
g__Acidothermus	4.28297	4.12467	4.70014	0.386292	2.37225	0.103188	0.430059	0.777132	0.922507	0.478746	0.769075
g__Mycobacterium	4.5097	4.18995	4.92053	0.93831	2.45043	0.324213	0.344177	0.136857	0.490579	0.0664931	0.327161
f__Pseudonocardiaceae	-2.61116	-3.16283	-1.99323	1.29753	4.60247	0.23366	0.37931	0.285739	0.576347	0.257063	0.507458
g__Actinomadura	-2.69998	-3.01724	-2.32552	0.77386	4.55787	0.147297	0.425504	0.413464	0.691742	0.415814	0.664112
g__Catenulispora	0.0499467	-0.658431	0.89585	0.968763	5.16162	0.16875	0.413142	0.36912	0.670899	0.373982	0.67246
g__Actinospica	-2.09778	-2.3678	-1.79376	0.64901	5.08965	0.120191	0.435547	0.463043	0.725297	0.475783	0.71698
g__Jatrophihabitans	-2.45205	-2.98784	-1.75794	1.26115	4.63049	0.239445	0.385417	0.32022	0.600313	0.271877	0.520017
f__Thermomonosporaceae	-2.42239	-2.85822	-1.8388	1.32614	5.57942	0.203233	0.404297	0.263792	0.541005	0.315265	0.553528
g__Streptacidiphilus	-2.76494	-3.03721	-2.47768	0.674153	4.53728	0.122182	0.433962	0.441627	0.71222	0.415232	0.670081
g__Cytophaga	-2.81389	-3.08536	-2.44283	0.810696	4.43845	0.155702	0.427083	0.404045	0.680304	0.408808	0.657438
g__Mucilaginibacter	3.31963	2.30548	3.71232	1.60711	5.22207	0.278452	0.364997	0.127612	0.464783	0.0985375	0.395093
g__FFCH9454	-2.60033	-2.78955	-2.45283	0.220766	4.56912	0.0481474	0.474951	0.507404	0.770599	0.524517	0.75855
g__AKYH767	-0.315445	-0.0827673	-0.598931	-0.499304	4.81364	-0.0913879	0.449219	0.570827	0.81659	0.589019	0.807149
g__Acidibacillus	-2.73081	-3.06775	-2.28601	0.928318	4.78427	0.153116	0.424203	0.3387	0.62475	0.373407	0.617712
g__Cohnella	-2.30362	-2.59514	-1.99224	0.473389	4.56696	0.0910278	0.455433	0.526439	0.78043	0.532575	0.763231
g__Paenibacillus	-1.4564	-1.98072	-0.809878	1.06781	5.17167	0.191018	0.39948	0.328855	0.622775	0.322267	0.599085
f__Planococcaceae	-2.64203	-2.92773	-2.33619	0.545809	4.38793	0.103308	0.443359	0.524726	0.763653	0.516302	0.75008
g__Candidatus_Hepatoplasma	-2.78268	-3.03772	-2.46271	0.660334	4.53461	0.127959	0.436565	0.391938	0.674082	0.415968	0.669222
g__Clostridium_sensu_stricto_13	-2.63731	-2.65684	-2.62863	-0.225014	4.54052	-0.0395303	0.477214	0.493399	0.763378	0.49808	0.747829
g__Clostridium_sensu_stricto_9	-2.51606	-2.77846	-2.23157	0.769376	4.79384	0.143266	0.437866	0.434779	0.704952	0.437026	0.684287
g__Desulfosporosinus	-1.89281	-2.31398	-1.32171	1.05184	4.71709	0.192594	0.404948	0.373034	0.652767	0.328717	0.591302
p__Firmicutes	-2.56833	-2.64063	-2.51375	0.308581	4.87577	0.0578845	0.477865	0.494561	0.752327	0.511785	0.744316
g__C0119	-2.38197	-2.31554	-2.43268	-0.0825204	4.27236	-0.0140234	0.493819	0.509247	0.772814	0.537976	0.759385
g__Spirochaeta	-2.25895	-2.34371	-2.16017	0.0352797	4.7946	0.00662835	0.496422	0.549177	0.800543	0.571129	0.792801
g__Spirochaeta_2	-2.86876	-2.96625	-2.7472	0.203929	4.4355	0.0360194	0.480469	0.512313	0.761839	0.514642	0.744912
g__Saccharimonadales	-1.89939	-1.98661	-1.80892	-0.0520388	4.83934	-0.00973044	0.494792	0.518369	0.778464	0.594945	0.805005
p__Patescibacteria	-2.55553	-3.02758	-1.97942	1.19923	4.4987	0.218103	0.391927	0.338435	0.583021	0.288219	0.520198
g__Candidatus_Jorgensenbacteria	-2.73724	-2.91066	-2.55745	0.416044	4.66433	0.0749429	0.459336	0.501524	0.766302	0.510418	0.747809
g__Lineage_IIb	-1.14352	-1.11609	-1.18454	-0.16013	4.97368	-0.0300023	0.48763	0.550993	0.802398	0.597174	0.817808
g__Lineage_IIc	-2.7912	-2.97164	-2.63387	0.276878	4.59375	0.0535321	0.475602	0.553257	0.803803	0.534261	0.768522
g__Elusimicrobiota	-0.357113	0.480031	-0.865988	-0.785146	5.57623	-0.127698	0.429036	0.443449	0.736562	0.391013	0.676236
g__Lineage_IIa	5.2043	5.5012	4.71495	-0.954612	2.01096	-0.286228	0.284505	0.0357167	0.274209	0.00963075	0.125892
g__Lineage_IV	2.90669	3.30535	2.62175	-0.689468	3.31263	-0.161581	0.40013	0.405753	0.717477	0.180993	0.516085
g__possible_genus_04	-2.69355	-3.07906	-2.29908	0.728956	4.55316	0.145052	0.427734	0.393869	0.681254	0.389643	0.640328
f__Fibrobacteraceae	-2.38416	-2.62359	-2.15989	0.38062	4.68544	0.0766496	0.461288	0.512428	0.779285	0.519547	0.756076
g__AD3	7.834	7.84337	7.80023	-0.0986049	2.54237	-0.0305804	0.480469	0.660307	0.879416	0.854272	0.946861
p__Chloroflexi	1.32906	0.991126	1.80738	0.820085	5.08305	0.139173	0.415094	0.424293	0.727507	0.304465	0.63155
g__Anaerolineae	-0.71042	-0.656653	-0.78135	-0.0692373	4.94442	-0.00814167	0.49512	0.588384	0.828779	0.651223	0.848264
g__SHA-26	1.24886	1.59373	0.928638	-0.308234	5.04667	-0.0566846	0.462891	0.641274	0.854633	0.652824	0.851888
g__S085	-2.60555	-2.70451	-2.51408	0.205056	4.57306	0.0397575	0.477865	0.545632	0.781725	0.54227	0.76604
c__Dehalococcoidia	-1.90171	-1.88543	-1.92754	-0.0360679	4.45514	-0.00764126	0.497072	0.533027	0.787899	0.557332	0.791805
g__SAR202_clade	-0.0421482	0.305167	-0.227546	-0.486345	4.9488	-0.0928396	0.445313	0.613949	0.840066	0.587251	0.810663
f__Anaerolineaceae	3.02971	3.30518	2.78161	-0.72613	2.87833	-0.204007	0.360677	0.166841	0.518045	0.132515	0.441179
c__Anaerolineae	-1.95129	-1.62607	-2.20799	-0.677295	5.17969	-0.111814	0.449219	0.503202	0.760617	0.504635	0.735554
g__P2-11E	-1.68776	-1.66021	-1.70788	-0.185654	5.54563	-0.0310156	0.484375	0.588579	0.827052	0.622139	0.83265
g__KD4-96	-2.2207	-2.32165	-2.09757	0.084194	4.57318	0.019241	0.490885	0.58091	0.815614	0.577301	0.804419
g__B12-WMSP1	-1.98586	-1.94443	-2.03664	0.0189252	4.86939	0.00241933	0.498698	0.595472	0.82808	0.622593	0.825077
g__SBR1031	4.09969	4.53816	3.68281	-1.02196	2.60137	-0.321205	0.297332	0.0636119	0.344053	0.0146915	0.152295
o__SBR1031	-1.36187	-1.58103	-1.10379	0.657056	5.2715	0.10613	0.450521	0.490633	0.759816	0.512224	0.752338
g__JG30-KF-AS9	3.43749	4.1853	1.52832	-1.89706	6.04751	-0.269165	0.376057	0.187141	0.538814	0.151343	0.478217
g__Ktedonobacter	-2.51088	-3.07555	-1.82691	1.76823	5.58644	0.288314	0.363045	0.143781	0.420306	0.197803	0.443436
f__Ktedonobacteraceae	4.18325	3.78475	4.67854	0.337132	3.12147	0.0814458	0.451529	0.508044	0.794771	0.487491	0.778415
g__1959-1	-2.25941	-2.29101	-2.24894	-0.0157547	5.50667	-0.00172879	0.499349	0.558553	0.81327	0.590883	0.809037
g__G12-WMSP1	0.782364	2.46866	-0.619511	-1.5481	6.37985	-0.238163	0.411841	0.353311	0.677209	0.292041	0.617598
g__BacC-u-018	-2.44681	-2.48986	-2.4145	-0.104483	5.27805	-0.0159255	0.491217	0.549894	0.796765	0.594822	0.808401
g__1921-3	-0.506225	0.605709	-1.30316	-1.50353	5.77786	-0.250135	0.394531	0.284499	0.598584	0.222676	0.533048
g__FCPS473	-1.00187	-0.835744	-1.20518	-0.615541	5.85298	-0.10266	0.453125	0.614859	0.845143	0.606852	0.819397
g__HSB_OF53-F07	6.3147	6.72311	5.09172	-1.62619	2.91572	-0.501253	0.302083	0.0106463	0.178615	0.01761	0.176796
g__JG30a-KF-32	2.6107	2.44548	2.70319	-0.238568	5.11554	-0.0414712	0.479167	0.735059	0.904677	0.692384	0.877749
g__1921-2	5.14694	5.38815	4.63768	-0.564145	3.30823	-0.141426	0.424203	0.24515	0.628247	0.399543	0.727825
g__Elev-1554	-1.16421	-0.752712	-1.4692	-0.394419	4.87549	-0.0674707	0.46224	0.522418	0.776809	0.54781	0.779832
g__JG30-KF-CM66	0.975171	1.2606	0.43842	-0.526473	4.55352	-0.0941341	0.443071	0.514743	0.783415	0.514569	0.771005
g__TK10	4.16642	4.32053	4.00099	-0.304578	2.32485	-0.0870307	0.43201	0.479424	0.771955	0.449585	0.746497
g__WPS-2	5.47109	5.55525	5.35266	-0.183976	1.38817	-0.108784	0.438517	0.22444	0.607535	0.507936	0.782213
g__WS2	-2.77031	-3.04466	-2.42759	0.679825	4.54645	0.130219	0.427734	0.382288	0.674393	0.381356	0.637215
g__Abditibacterium	-2.74014	-3.05648	-2.33302	0.720558	4.41824	0.143235	0.426805	0.419587	0.695695	0.407776	0.65406
g__Fimbriimonadaceae	3.3624	3.62296	3.07682	-0.677425	2.9455	-0.187027	0.35612	0.165135	0.508273	0.0992663	0.376595
g__Armatimonadales	2.46071	2.81178	1.87455	-0.70871	4.61536	-0.151831	0.409889	0.422386	0.732977	0.321865	0.652339
p__Armatimonadota	2.36956	2.47299	2.18284	-0.187085	3.3559	-0.0434858	0.471047	0.345567	0.668598	0.695738	0.872018
g__Chthonomonas	4.24959	4.64465	3.64877	-0.794116	2.02292	-0.295547	0.333116	0.124237	0.451991	0.0432303	0.257556
g__Chthonomonadales	2.3201	2.60376	1.71459	-0.461031	5.17862	-0.0845781	0.435547	0.504095	0.77531	0.475526	0.757446
g__Rokubacteriales	7.99576	7.96171	8.01291	0.180071	2.37959	0.0545322	0.472656	0.872525	0.956235	0.822743	0.934245
g__GAL15	4.07127	3.71394	4.18508	0.221387	4.63841	0.0367144	0.477554	0.449119	0.756995	0.7544	0.904407
g__FCPU453	-1.97741	-1.94272	-2.01093	-0.20623	4.83975	-0.0397917	0.480469	0.576873	0.819663	0.604753	0.815964
g__S-BQ2-57_soil_group	1.95592	2.44032	0.970029	-1.28401	4.2941	-0.296865	0.3162	0.10844	0.410793	0.0396239	0.243333
f__Methylacidiphilaceae	2.52371	2.18363	2.83827	0.529898	3.95076	0.103874	0.436565	0.622475	0.849575	0.428554	0.733945
g__Pedosphaera	3.71366	3.80976	3.62208	-0.250313	5.48896	-0.0404745	0.451529	0.746935	0.904242	0.606246	0.83174
g__ADurb.Bin063-1	4.64274	4.85527	4.34743	-0.58742	1.42155	-0.334185	0.317502	0.0547984	0.33661	0.0488154	0.268556
g__Ellin516	-2.6869	-2.74187	-2.65181	-0.0577629	4.73755	-0.0125083	0.494792	0.520876	0.774262	0.527028	0.761395
g__Pedosphaeraceae	-0.725934	-0.23219	-1.07546	-0.543674	5.70325	-0.0884684	0.453481	0.580636	0.820209	0.60708	0.823813
f__Pedosphaeraceae	3.72866	3.36289	4.0874	0.794405	2.88593	0.215645	0.374756	0.266042	0.627391	0.141663	0.46363
g__Lacunisphaera	-1.61998	-1.39711	-1.85515	-1.03644	5.59228	-0.165162	0.428385	0.416539	0.705229	0.431593	0.694397
f__Opitutaceae	0.141552	1.31286	-0.306043	-0.71216	5.40714	-0.1199	0.426432	0.581359	0.815706	0.437252	0.720083
g__Opitutus	-1.5371	-1.64068	-1.43026	-0.0332894	5.32078	-0.00482265	0.497723	0.617749	0.84777	0.641552	0.845496
f__Chthoniobacteraceae	-2.69669	-2.86395	-2.54138	0.222954	4.41118	0.0441747	0.474301	0.532026	0.780135	0.536832	0.765488
g__Chthoniobacter	1.83523	2.62976	-0.44379	-2.0515	5.13359	-0.396774	0.318803	0.0571908	0.311231	0.0389477	0.244757
o__Chthoniobacterales	-2.25565	-2.55397	-1.9309	0.56694	4.99762	0.104996	0.458035	0.525079	0.786626	0.50118	0.747422
g__Candidatus_Udaeobacter	6.10073	5.15843	6.28834	1.06301	1.84398	0.567989	0.295573	0.00367561	0.115831	0.0150761	0.162881
g__Candidatus_Xiphinematobacter	6.2511	5.63894	6.55896	1.00988	1.75255	0.502971	0.244632	0.00536519	0.124633	0.00269708	0.0640648
g__Omnitrophales	3.27413	4.35494	1.97127	-2.16134	5.06844	-0.405076	0.260898	0.0451387	0.290042	0.00324616	0.0699515
o__Omnitrophales	-1.15904	-0.089217	-1.78625	-1.71635	5.91112	-0.259565	0.382563	0.254182	0.565586	0.218669	0.511666
g__Candidatus_Omnitrophus	-2.24574	-2.27062	-2.22889	-0.168538	5.25998	-0.0283043	0.485026	0.570607	0.808039	0.57938	0.793895
g__BD7-11	3.97711	4.23194	3.63605	-0.62994	2.23015	-0.225185	0.331815	0.081044	0.376281	0.0536198	0.285668
g__Pla4_lineage	2.55584	2.95652	1.86877	-1.22897	3.56314	-0.288138	0.334635	0.0912458	0.381046	0.0487662	0.27679
g__OM190	-2.18839	-2.26144	-2.08066	0.0525037	4.50037	0.00883062	0.496094	0.535347	0.789373	0.568064	0.787051
g__vadinHA49	-1.36685	-1.56464	-1.12126	0.0728639	5.02049	0.0114973	0.492188	0.603106	0.828375	0.646491	0.838315
g__CPla-3_termite_group	-1.70549	-1.36703	-1.97232	-0.937893	5.05642	-0.16532	0.424854	0.449777	0.718308	0.416955	0.668589
g__WD2101_soil_group	4.88701	5.10683	4.46377	-0.41731	2.01321	-0.164959	0.420299	0.325694	0.689666	0.357111	0.691431
f__Phycisphaeraceae	-2.45652	-2.62663	-2.2189	0.412465	4.72465	0.0833097	0.458686	0.471777	0.736158	0.469039	0.714983
g__SM1A02	-1.44505	-1.60029	-1.33095	-0.0188098	5.145	-0.00280381	0.498373	0.611885	0.833037	0.680855	0.861397
f__Pirellulaceae	5.04694	5.01404	5.07983	0.091765	1.35694	0.0504595	0.468445	0.696408	0.891345	0.737813	0.896774
c__Planctomycetes	-2.65802	-2.86841	-2.42373	0.598301	4.53178	0.118226	0.440104	0.444173	0.717058	0.442923	0.693811
f__Gemmataceae	8.78734	8.5634	8.99548	0.314072	1.14254	0.251824	0.383214	0.506728	0.811422	0.193883	0.53817
g__Gemmata	0.63486	-0.570366	1.47838	1.45563	5.14009	0.254988	0.363281	0.214781	0.534856	0.136747	0.433684
g__Pir4_lineage	-2.43256	-2.54356	-2.33748	0.266507	4.50806	0.0540831	0.471698	0.530675	0.783696	0.56065	0.777286
g__Aquisphaera	4.83802	4.58883	5.04092	0.621962	2.04321	0.186336	0.327261	0.437531	0.752093	0.0445715	0.260241
g__Singulisphaera	-1.8529	-2.43408	-1.05649	1.50548	5.16365	0.25808	0.369141	0.241505	0.537129	0.202802	0.462283
f__Isosphaeraceae	4.76518	4.47739	5.21362	0.758361	2.9751	0.180854	0.355469	0.16489	0.513486	0.099741	0.394136
g__Tundrisphaera	0.64542	-0.272137	1.75068	0.816108	6.36895	0.118638	0.419922	0.469343	0.753625	0.367946	0.674108
f__Gimesiaceae	3.51547	3.49629	3.54689	0.022985	5.81505	0.00355831	0.49447	0.692636	0.881003	0.820352	0.929868
o__Planctomycetales	5.35461	5.08549	5.66265	0.583064	1.03317	0.456632	0.276513	0.0251096	0.23598	0.00925727	0.112672
g__Schlesneria	-0.701856	-0.922691	-0.434254	0.177649	5.61573	0.027935	0.485361	0.619661	0.844086	0.690569	0.870236
c__Sumerlaeia	-2.56999	-2.80328	-2.34991	0.523222	4.65984	0.0990071	0.444372	0.497647	0.749468	0.48698	0.717308
g__FCPU426	0.3713	1.08026	-1.05467	-1.66517	4.24257	-0.335456	0.331815	0.110794	0.391056	0.0660727	0.290419
g__4-29-1	-2.63172	-2.85377	-2.31033	0.735975	5.19673	0.126463	0.429688	0.44377	0.71492	0.424573	0.683163
g__Subgroup_10	5.68118	5.4688	6.52377	0.948006	2.3485	0.296399	0.343526	0.513582	0.798232	0.0729256	0.345902
g__Subgroup_7	7.03315	7.03716	7.03174	0.041499	2.87362	0.0114974	0.491867	0.535694	0.821696	0.892981	0.960094
g__Holophagaceae	-2.67407	-2.80811	-2.46059	0.327542	4.6276	0.0630452	0.46875	0.522732	0.777664	0.509166	0.737722
g__11-24	3.82788	3.49924	4.12752	0.436231	3.5873	0.0962845	0.434896	0.54545	0.806789	0.473928	0.767622
g__JGI_0001001-H03	-1.93597	-1.79296	-2.09991	-0.240714	4.89656	-0.0502848	0.47365	0.5625	0.807991	0.579824	0.805314
g__Blastocatellaceae	-2.74382	-3.06349	-2.42074	0.66692	4.65402	0.129861	0.437215	0.423499	0.706551	0.430916	0.68125
g__RB41	3.71242	3.35605	3.88251	0.39851	4.99306	0.0708247	0.465495	0.41589	0.733265	0.680296	0.871232
g__Bryobacter	9.76742	9.75435	9.78815	0.0367541	0.748936	0.0437472	0.479167	0.840523	0.945213	0.769893	0.907487
g__Elev-16S-1166	-2.4264	-2.42607	-2.42671	-0.0867805	4.97324	-0.0140655	0.493819	0.566909	0.802731	0.581311	0.794185
g__Candidatus_Solibacter	7.89154	7.83765	7.96197	0.110969	0.991738	0.0941203	0.455433	0.861551	0.954346	0.647613	0.856152
g__Subgroup_13	6.83135	7.1272	6.6106	-0.437321	1.32324	-0.315437	0.349382	0.100454	0.448596	0.0874675	0.370004
g__Subgroup_12	3.26337	3.60566	2.62994	-1.2178	4.54329	-0.244859	0.340924	0.101524	0.403877	0.0611094	0.306543
g__Subgroup_2	12.9557	12.9064	13.0561	0.116639	0.684629	0.157303	0.434896	0.62484	0.859266	0.473888	0.762855
g__Candidatus_Koribacter	4.97591	4.7812	5.24707	0.25691	2.17223	0.0926677	0.453481	0.809712	0.933543	0.51254	0.790972
o__Acidobacteriales	11.5575	11.4846	11.677	0.22954	0.831807	0.257702	0.391276	0.223427	0.602996	0.207275	0.548449
g__Subgroup_15	-2.09987	-2.47288	-1.60506	0.902413	5.03083	0.15452	0.416396	0.418436	0.697757	0.402749	0.667242
p__Acidobacteriota	2.17774	2.70147	0.71466	-1.35119	5.01679	-0.257956	0.356771	0.182195	0.52183	0.0881463	0.362023
c__Acidobacteriae	4.18395	4.14829	4.23657	0.109145	1.67265	0.030758	0.469096	0.536165	0.802699	0.671474	0.857966
g__Edaphobacter	3.82491	3.82282	3.82491	0.149865	4.93163	0.0254033	0.480156	0.716567	0.897041	0.796577	0.922618
g__Granulicella	6.9447	6.42057	7.57123	1.11577	2.1558	0.428851	0.29362	0.0239791	0.244284	0.0137175	0.155337
g__Acidipila	5.56804	4.83749	6.49478	1.64324	2.60702	0.518577	0.20638	0.0246647	0.216983	0.000421814	0.0243791
g__Acidicapsa	3.36125	3.07567	3.67333	0.909997	5.08863	0.173697	0.388672	0.19617	0.557708	0.237109	0.590006
f__Acidobacteriaceae_(Subgroup_1)	2.43833	3.24502	1.86836	-0.892779	6.24928	-0.131478	0.430059	0.454747	0.752862	0.386687	0.702214
g__Occallatibacter	5.6509	5.66577	5.63872	0.10621	2.10422	0.0503197	0.477554	0.630887	0.867625	0.826891	0.933148
g__Subgroup_17	5.5472	5.92989	5.29176	-0.337319	3.47826	-0.0780693	0.458984	0.751013	0.912318	0.588397	0.830251
o__Vicinamibacterales	8.65453	8.71264	8.55514	-0.240603	1.2868	-0.112222	0.418347	0.13251	0.511761	0.356906	0.695171
g__Subgroup_5	6.86696	7.18575	6.40808	-0.710339	1.70608	-0.351488	0.296875	0.0330713	0.276878	0.0151715	0.162296
g__SJA-28	3.14338	3.48991	2.68261	-0.489918	4.35227	-0.095608	0.446324	0.472485	0.764571	0.439278	0.74564
g__Kapabacteriales	4.93136	4.98275	4.73085	-0.166452	1.42373	-0.0891875	0.456083	0.315018	0.682553	0.632066	0.847281
f__Gemmatimonadaceae	6.82795	7.0374	6.39963	-0.384461	2.61763	-0.121269	0.43099	0.632579	0.861537	0.36992	0.707561
g__Roseisolibacter	2.8079	2.83683	2.7668	-0.131937	3.61593	-0.0309817	0.475602	0.630995	0.852296	0.770333	0.908003
g__Gemmatimonas	2.13637	2.59565	1.7682	-1.0861	4.25677	-0.220089	0.371503	0.207751	0.555638	0.144061	0.462611
f__Microscillaceae	0.783635	1.62544	-0.600518	-1.77987	5.03381	-0.309753	0.359141	0.154112	0.474143	0.109592	0.392563
g__Flavobacterium	-2.86287	-3.24566	-2.4558	0.837095	4.45727	0.163638	0.423828	0.416482	0.688765	0.391498	0.643025
g__env.OPS_17	0.154501	-0.106424	0.443059	0.794136	4.6643	0.146107	0.415365	0.467257	0.745674	0.39277	0.682261
g__KD3-93	-2.4244	-2.66878	-2.11298	0.573061	4.53266	0.117711	0.440104	0.518991	0.759118	0.483079	0.716322
g__CWT_CU03-E12	0.264106	0.501269	-0.0849888	0.0261416	5.73911	0.00310005	0.496094	0.671934	0.878092	0.735374	0.893675
g__S15-21	-2.36967	-2.48658	-2.22861	0.37293	4.83734	0.0682954	0.467448	0.501862	0.763042	0.523804	0.752179
g__37-13	1.46701	1.40886	1.56187	0.352406	5.32825	0.066896	0.463542	0.62821	0.85279	0.674943	0.863381
o__Chitinophagales	-2.01296	-2.54984	-1.33413	1.06584	4.71664	0.187838	0.411841	0.347634	0.654935	0.308017	0.591015
g__Terrimonas	-1.73681	-2.00013	-1.43516	0.41737	5.42068	0.0702113	0.459336	0.535145	0.793705	0.568905	0.795538
g__Puia	5.68294	5.28711	6.28547	0.904682	3.03685	0.240718	0.353286	0.422165	0.747785	0.0915039	0.385868
g__Dinghuibacter	-2.63547	-2.829	-2.40764	0.512976	4.59333	0.0962364	0.454131	0.491756	0.749864	0.435498	0.698841
f__Chitinophagaceae	4.48414	4.2896	4.70982	0.296723	3.15179	0.0698323	0.435264	0.756204	0.914459	0.478828	0.77116
g__Sediminibacterium	-2.35911	-2.08495	-2.56611	-0.670369	4.97813	-0.114267	0.441119	0.435439	0.701782	0.496674	0.719452
g__Heliimonas	-2.74561	-2.88939	-2.6726	0.244106	4.44986	0.04543	0.475602	0.487707	0.752465	0.501845	0.742512
g__Ferruginibacter	-2.1523	-2.02241	-2.29688	-0.446227	5.2183	-0.0819927	0.464541	0.571721	0.804568	0.572077	0.790854
g__Edaphobaculum	1.52365	1.0336	2.23866	0.907659	5.88704	0.154751	0.410156	0.476577	0.760636	0.337687	0.655261
f__Saprospiraceae	-2.65834	-3.06828	-2.16854	1.01855	4.3167	0.198471	0.397135	0.335931	0.612545	0.297004	0.557276
c__Bacteroidia	-2.05049	-1.87706	-2.22798	-0.294625	5.31318	-0.0450093	0.476563	0.579162	0.813353	0.633017	0.828769
g__Candidatus_Amoebophilus	-2.80341	-3.0666	-2.51444	0.694416	4.72117	0.132916	0.427456	0.444658	0.693937	0.45745	0.684553
g__KF-JG30-C25	0.137678	1.90788	-1.81621	-3.18335	4.74713	-0.60748	0.233572	0.0126223	0.142528	0.00341306	0.0584949
g__WD260	9.16555	8.91937	9.39317	0.368113	2.13584	0.172029	0.39974	0.222455	0.611532	0.262145	0.619841
f__Steroidobacteraceae	4.45899	4.84174	3.82251	-1.78688	4.39787	-0.430553	0.255042	0.00383095	0.107292	0.00335724	0.0735643
g__Steroidobacter	-2.03049	-2.29724	-1.75087	0.361857	4.77963	0.0701569	0.469401	0.567743	0.800333	0.579911	0.792425
c__Gammaproteobacteria	6.7731	6.36019	7.0154	0.671669	2.21249	0.228607	0.356539	0.207271	0.584516	0.0837374	0.369413
g__Acidibacter	8.02956	7.95134	8.08373	0.0403932	1.01595	0.0393729	0.482108	0.820054	0.938312	0.8032	0.923621
g__JG36-TzT-191	3.18285	4.07775	1.76205	-1.79208	5.10827	-0.351095	0.309694	0.0863504	0.375755	0.0229908	0.196442
g__R7C24	-2.77282	-3.08505	-2.47216	0.717235	4.45407	0.131125	0.437215	0.428452	0.688722	0.441413	0.669437
f__Hydrogenophilaceae	-2.65331	-3.04145	-2.15716	0.985017	4.68075	0.191892	0.39948	0.35207	0.636649	0.316229	0.576615
g__SC-I-84	-1.81639	-1.82874	-1.80188	-0.337892	4.93404	-0.0616774	0.475602	0.570849	0.817792	0.600203	0.817564
g__Rhodanobacter	2.53433	2.59666	2.51202	-0.316659	4.66331	-0.0561972	0.465192	0.703247	0.889067	0.712245	0.884729
g__Dyella	0.488184	0.665372	0.258806	-0.50482	6.16806	-0.0725978	0.467144	0.64724	0.857282	0.702582	0.873811
f__Xanthomonadaceae	-2.16942	-2.2814	-2.06799	-0.122678	5.01643	-0.0218306	0.490566	0.542075	0.790397	0.57983	0.794231
f__Rhodanobacteraceae	-2.74018	-3.01396	-2.42656	0.722175	4.56747	0.12107	0.433594	0.399934	0.668862	0.411143	0.647497
g__Tahibacter	-2.75042	-3.05037	-2.41745	0.64496	4.31905	0.126222	0.43136	0.402944	0.683357	0.422227	0.655682
f__Solimonadaceae	-1.16055	-1.7057	-0.647978	1.02945	4.86076	0.181527	0.405599	0.411358	0.689531	0.374286	0.649938
g__Polycyclovorans	-1.88222	-1.92344	-1.83384	0.037696	5.27841	0.00695157	0.495771	0.555625	0.79693	0.611183	0.814473
g__Alkanibacter	-2.5891	-2.50946	-2.6656	-0.327672	4.94464	-0.0596028	0.467794	0.456439	0.728719	0.490299	0.726186
g__Nevskia	1.40634	-1.33409	3.58907	3.83961	5.1566	0.679932	0.20638	0.00309478	0.0779173	0.000485298	0.024573
g__Sulfurifustis	-2.75794	-3.09383	-2.41086	0.743265	4.51445	0.148934	0.424479	0.384017	0.67074	0.395042	0.644408
g__Candidatus_Berkiella	-2.23372	-2.54647	-1.91181	0.468299	4.93377	0.0860734	0.464541	0.509822	0.75912	0.506817	0.732134
g__Rickettsiella	-2.50542	-2.60348	-2.38598	0.109978	4.54333	0.0202782	0.489915	0.5253	0.778283	0.544225	0.767939
g__Diplorickettsia	-2.6831	-3.05144	-2.20885	0.939476	4.53514	0.178226	0.408854	0.36076	0.649233	0.350641	0.60733
g__Legionella	-2.80098	-3.04987	-2.54454	0.67623	4.74739	0.119397	0.440755	0.467942	0.727301	0.447805	0.687925
g__Candidatus_Ovatusbacter	-1.1908	-2.1001	0.320432	2.22583	5.4274	0.366738	0.328562	0.146036	0.435042	0.0798114	0.312397
g__Unknown_Family	-2.77251	-2.8766	-2.63717	0.133547	4.44875	0.0215762	0.488281	0.520412	0.772929	0.539875	0.770486
g__Pseudomonas	-1.46	-1.17222	-1.71469	-0.506304	4.74115	-0.0897882	0.451172	0.559082	0.786112	0.507673	0.737117
g__Escherichia-Shigella	-1.82679	-1.57885	-2.05439	-0.797948	5.19278	-0.135278	0.43099	0.473142	0.738489	0.481148	0.721869

## Sheet: 16S ANCOM Upper Forest Floor
Supplementary Table 7F: The results from the ANCOM-BC differential abundance test for control vs treatment within the upper forest floor horizon for the 16S data are presented.
Taxa	Treatment W	Treatment q	Treatment p
g__Sphingomonas	7.27365	1.13021e-10	3.49909e-13
g__Paludibaculum	6.82553	2.74198e-09	8.76032e-12
f__Sphingomonadaceae	4.76684	0.000469707	1.87134e-06
g__Plot4-2H12	2.68457	0.98768	0.00726235
g__Sphingopyxis	2.18757	1	0.0287008
g__Novosphingobium	3.37871	0.12599	0.000728263
g__Candidatus_Solibacter	-7.51007	1.93246e-11	5.90968e-14
g__Vicinamibacteraceae	7.42972	3.5368e-11	1.08825e-13
g__Subgroup_13	-4.9372	0.000203681	7.92532e-07
g__Subgroup_12	-2.52549	1	0.0115536
g__Subgroup_2	-3.76914	0.0324342	0.000163809
o__Rhodospirillales	-3.01033	0.412164	0.0026096
g__Candidatus_Koribacter	-2.70458	0.936946	0.00683902
o__Acidobacteriales	-5.3124	2.92116e-05	1.08191e-07
g__Edaphobacter	-4.61648	0.000956243	3.90303e-06
g__Granulicella	-4.78063	0.000440399	1.74746e-06
g__Acidipila	-5.03518	0.000124123	4.77395e-07
g__Acidicapsa	-5.44905	1.40776e-05	5.0639e-08
f__Acidobacteriaceae_(Subgroup_1)	-7.19406	2.01881e-10	6.28912e-13
g__Occallatibacter	-6.39029	5.00012e-08	1.65567e-10
g__Terracidiphilus	-3.41596	0.112189	0.000635579
g__Subgroup_17	6.21966	1.48474e-07	4.98235e-10
f__Vicinamibacteraceae	0.593409	1	0.552907
o__Vicinamibacterales	2.74359	0.84473	0.00607719
g__Subgroup_5	-4.44174	0.00213269	8.92337e-06
g__SJA-28	2.68326	0.98768	0.00729087
g__Kapabacteriales	4.06501	0.0102303	4.80296e-05
f__Gemmatimonadaceae	0.595791	1	0.551315
g__Roseisolibacter	-2.1179	1	0.0341833
g__Gemmatimonas	4.40792	0.00246311	1.04369e-05
g__OLB12	7.13461	3.10601e-10	9.70627e-13
f__Microscillaceae	15.1165	4.32309e-49	1.26038e-51
g__Dongia	9.73816	6.9848e-20	2.07264e-22
g__Chryseolinea	6.02406	5.00091e-07	1.70099e-09
g__Ohtaekwangia	1.88602	1	0.0592925
o__Cytophagales	-2.65913	1	0.00783418
g__Flavobacterium	4.29044	0.00408348	1.78318e-05
g__env.OPS_17	4.44989	0.0020619	8.59126e-06
o__Sphingobacteriales	-1.23615	1	0.216401
g__KD3-93	8.36254	2.03168e-14	6.138e-17
g__CWT_CU03-E12	-4.24379	0.00490092	2.19772e-05
g__LiUU-11-161	-0.831963	1	0.40543
g__37-13	-3.71696	0.0397214	0.000201632
o__Chitinophagales	0.742194	1	0.45797
g__Terrimonas	9.64507	1.72774e-19	5.15744e-22
g__Puia	-6.14602	2.35971e-07	7.94514e-10
g__Inquilinus	-4.51246	0.0015507	6.40787e-06
g__Pseudoflavitalea	1.15142	1	0.249558
g__Flavitalea	2.10279	1	0.0354841
g__Dinghuibacter	-4.54593	0.00132902	5.46921e-06
f__Chitinophagaceae	1.41553	1	0.156912
g__Sediminibacterium	1.68543	1	0.0919064
g__Heliimonas	2.04863	1	0.0404987
g__Nitrosotaleaceae	-5.46375	1.3053e-05	4.6618e-08
g__Ferruginibacter	1.33776	1	0.180973
g__Edaphobaculum	-0.505707	1	0.613062
g__Phaeodactylibacter	-0.155114	1	0.876731
f__Saprospiraceae	4.05533	0.0106137	5.00645e-05
f__Cyclobacteriaceae	-1.53433	1	0.124949
g__Sporocytophaga	-4.01184	0.0125932	6.02477e-05
g__Dyadobacter	1.03695	1	0.299758
c__Bacteroidia	3.44729	0.101922	0.000566235
g__Emticicia	2.07866	1	0.0376482
f__Spirosomaceae	1.49773	1	0.134203
g__CCD24	6.46511	3.07721e-08	1.01224e-10
g__Ga0077536	-1.41404	1	0.157349
g__WD260	-6.67817	7.4521e-09	2.41951e-11
f__Steroidobacteraceae	2.00504	1	0.044959
g__Steroidobacter	3.20784	0.220665	0.00133737
c__Gammaproteobacteria	-4.8122	0.000380667	1.49281e-06
g__Acidibacter	-2.75897	0.811768	0.00579834
f__Elsteraceae	-2.20445	1	0.0274927
g__JG36-TzT-191	-5.46962	1.2673e-05	4.50996e-08
f__Azospirillaceae	2.63565	1	0.00839762
g__R7C24	10.4351	5.7935e-23	1.71405e-25
g__SC-I-84	3.68657	0.0443227	0.000227296
g__Rhodanobacter	-3.23553	0.201549	0.00121415
g__Rudaea	-0.485276	1	0.62748
g__Dyella	-4.18805	0.00613377	2.81365e-05
f__Xanthomonadaceae	-7.11787	3.49653e-10	1.09609e-12
g__Pseudoxanthomonas	0.797936	1	0.424907
g__Lysobacter	-0.4243	1	0.671347
f__Rhodanobacteraceae	2.3421	1	0.0191757
g__Dokdonella	0.294175	1	0.768624
g__Tahibacter	2.66184	1	0.00777142
g__Arenimonas	2.99435	0.429048	0.0027503
f__Solimonadaceae	1.37934	1	0.16779
g__Alkanibacter	2.82204	0.687162	0.00477196
g__Nevskia	-4.26664	0.00444502	1.98438e-05
g__Aliidongia	-1.81079	1	0.0701737
g__Candidatus_Endonucleariobacter	-4.78141	0.000440399	1.74071e-06
g__Coxiella	-0.173922	1	0.861927
g__Candidatus_Berkiella	-3.39427	0.119732	0.000688116
g__Rickettsiella	-2.93402	0.508594	0.00334601
g__Legionella	-3.87847	0.0215485	0.000105115
g__Candidatus_Ovatusbacter	-1.92509	1	0.0542185
g__Unknown_Family	-4.19742	0.00591239	2.69972e-05
g__Pseudomonas	-0.11354	1	0.909602
g__BIyi10	1.85104	1	0.0641644
g__Escherichia-Shigella	-4.34531	0.00325038	1.39077e-05
g__URHD0088	-1.70483	1	0.0882259
f__Neisseriaceae	-4.82153	0.000364704	1.42462e-06
o__Elsterales	-3.69539	0.043032	0.000219551
f__Reyranellaceae	7.0089	7.6384e-10	2.40201e-12
g__Reyranella	2.40824	1	0.0160294
f__Rhodospirillaceae	1.20949	1	0.226476
f__Magnetospirillaceae	-4.26926	0.00441271	1.96121e-05
g__Telmatospirillum	-3.5416	0.0743718	0.00039771
o__Zavarziniales	1.49535	1	0.134823
f__Magnetospiraceae	1.1683	1	0.242686
g__Acidocella	-4.13859	0.00751306	3.49445e-05
g__Roseococcus	1.4735	1	0.140616
g__Acidisoma	-5.1517	6.84076e-05	2.58142e-07
g__Rhodopila	-1.69921	1	0.0892794
g__Acetobacteraceae	-2.84189	0.654769	0.00448472
f__Oxalobacteraceae	-5.06279	0.00010825	4.13167e-07
g__Rhodovastum	3.17806	0.24167	0.00148264
f__Acetobacteraceae	-6.78503	3.62113e-09	1.16062e-11
g__Massilia	3.37661	0.126224	0.000733859
g__Acidiphilium	-5.08294	9.77419e-05	3.71642e-07
g__Acidisphaera	-1.40048	1	0.161369
f__Holosporaceae	-5.38865	1.9593e-05	7.09893e-08
g__Candidatus_Captivus	-1.99021	1	0.0465681
g__Candidatus_Paracaedibacter	-5.79024	2.02925e-06	7.02874e-09
f__Paracaedibacteraceae	-3.01045	0.412164	0.00260863
g__Candidatus_Finniella	-3.80922	0.0280206	0.000139406
d__Bacteria	-8.6785	1.33142e-15	4.01031e-18
g__Ellin6067	11.1934	1.49343e-26	4.39244e-29
g__Rickettsia	-1.70157	1	0.0888359
f__Rickettsiaceae	-3.14094	0.272823	0.00168409
o__Rickettsiales	-1.24633	1	0.212644
g__SM2D12	-2.84047	0.654769	0.00450465
o__Micavibrionales	3.10948	0.299869	0.00187418
f__Micavibrionaceae	-0.501476	1	0.616036
f__Nitrosomonadaceae	4.63303	0.000890085	3.60358e-06
g__Rhodoplanes	4.01294	0.0125932	5.99677e-05
g__GOUTA6	3.9225	0.0181407	8.76364e-05
f__Xanthobacteraceae	-3.37343	0.126946	0.000742374
g__Pseudolabrys	6.32004	7.84485e-08	2.61495e-10
g__Afipia	6.63773	9.77925e-09	3.18542e-11
f__Beijerinckiaceae	-3.47787	0.0924921	0.000505421
g__WC3-116	-0.529911	1	0.596174
g__A21b	-0.325411	1	0.74487
g__Roseiarcus	-5.93248	8.74277e-07	2.98388e-09
g__Methylovirgula	-2.49958	1	0.012434
g__Bauldia	6.72668	5.38094e-09	1.73579e-11
o__Rhizobiales	3.77867	0.0313764	0.00015767
g__Bradyrhizobium	-4.22578	0.00526222	2.38109e-05
g__IS-44	7.62795	7.82349e-12	2.38521e-14
g__Hyphomicrobium	4.28184	0.00420332	1.85355e-05
g__Pedomicrobium	3.29511	0.1643	0.000983833
f__Hyphomicrobiaceae	1.08909	1	0.276115
f__Rhizobiales_Incertae_Sedis	7.29138	9.93988e-11	3.06787e-13
g__KF-JG30-B3	3.57607	0.0659238	0.000348803
g__AAP99	5.33585	2.58673e-05	9.51002e-08
f__Micropepsaceae	-2.13856	1	0.0324711
g__Sphingobium	2.65773	1	0.00786681
g__Devosia	8.87474	2.33416e-16	7.0095e-19
f__Devosiaceae	4.98825	0.000157804	6.0928e-07
g__Phreatobacter	-4.34824	0.00322502	1.37235e-05
g__Allorhizobium-Neorhizobium-Pararhizobium-Rhizobium	0.903663	1	0.366174
g__Asticcacaulis	4.28644	0.00413962	1.81562e-05
g__Brevundimonas	0.535487	1	0.592313
g__MND1	6.54804	1.77809e-08	5.82982e-11
f__Caulobacteraceae	-3.41671	0.112189	0.000633835
g__Phenylobacterium	-3.83283	0.0255892	0.000126679
g__Caulobacter	4.22016	0.00537078	2.44127e-05
g__Hirschia	11.8593	6.58822e-30	1.92638e-32
g__SWB02	3.10607	0.301451	0.00189592
g__Mesorhizobium	1.19524	1	0.231995
f__Rhizobiaceae	5.37145	2.13234e-05	7.81077e-08
c__Alphaproteobacteria	-2.04469	1	0.0408852
g__A0839	7.00726	7.70416e-10	2.43033e-12
g__Pseudorhodobacter	4.28206	0.00420332	1.85168e-05
f__Rhodobacteraceae	2.54418	1	0.0109534
g__TRA3-20	2.79523	0.736446	0.00518624
o__Gaiellales	-2.55113	1	0.0107373
g__67-14	-3.37089	0.127376	0.000749268
o__Solirubrobacterales	-5.26493	3.75856e-05	1.40245e-07
f__Solirubrobacteraceae	-5.45519	1.36488e-05	4.89204e-08
g__Conexibacter	-3.48656	0.0900282	0.000489284
g__Solirubrobacteraceae	-0.802101	1	0.422495
o__Burkholderiales	-2.26761	1	0.0233527
g__KD3-10	-5.04651	0.000117436	4.49945e-07
g__Blfdi19	0.94983	1	0.342199
g__27F-1492R	-4.23073	0.0051711	2.32932e-05
g__P3OB-42	-2.64474	1	0.00817538
f__Myxococcaceae	-3.84586	0.0243866	0.000120131
g__Anaeromyxobacter	-3.53853	0.0748397	0.000402364
g__Haliangium	5.82136	1.6927e-06	5.83691e-09
g__Nannocystis	2.58057	1	0.00986369
g__mle1-27	0.561636	1	0.574364
g__Pajaroellobacter	-6.99792	8.2095e-10	2.59794e-12
g__Burkholderia-Caballeronia-Paraburkholderia	-4.67625	0.000724573	2.92166e-06
g__BIrii41	9.69025	1.1146e-19	3.31725e-22
g__Phaselicystis	2.33529	1	0.0195283
o__Polyangiales	0.2652	1	0.790855
f__Polyangiaceae	-2.90582	0.548957	0.00366298
f__Sandaracinaceae	11.4625	6.94335e-28	2.03617e-30
g__Sandaracinus	1.18582	1	0.235692
g__Pandoraea	-3.93411	0.0173691	8.35054e-05
g__RCP2-54	-4.05304	0.0106673	5.05561e-05
p__Desulfobacterota	0.334328	1	0.738132
g__PB19	0.977633	1	0.328256
g__OM27_clade	2.73486	0.861207	0.00624063
c__Thermoplasmata	-2.1758	1	0.0295699
g__0319-6G20	-6.12182	2.73837e-07	9.25125e-10
g__Polaromonas	1.47941	1	0.13903
g__Variovorax	4.43243	0.00221759	9.31761e-06
g__Bdellovibrio	-4.07239	0.009958	4.65327e-05
g__Silvanigrella	-5.79041	2.02925e-06	7.02161e-09
g__Oligoflexus	0.55716	1	0.577418
g__UBA12409	-1.9108	1	0.0560297
g__Vermiphilaceae	-4.8109	0.000381641	1.50252e-06
g__Babeliales	-2.0462	1	0.0407371
g__Rhodoferax	7.99559	4.24267e-13	1.28957e-15
g__Nocardioides	1.27268	1	0.203131
f__Comamonadaceae	9.19547	1.24706e-17	3.73371e-20
g__Ilumatobacter	1.18567	1	0.235751
g__CL500-29_marine_group	5.66917	4.0608e-06	1.43491e-08
g__Undibacterium	-5.37538	2.09389e-05	7.64194e-08
g__IMCC26256	-3.44882	0.10191	0.00056304
g__Iamia	4.34558	0.00325038	1.38905e-05
f__Microtrichaceae	-0.551615	1	0.581212
f__Ilumatobacteraceae	0.965942	1	0.334073
g__Chitinimonas	-2.98732	0.436224	0.00281435
c__Acidimicrobiia	-5.40915	1.75407e-05	6.33237e-08
f__Microbacteriaceae	5.86892	1.28081e-06	4.38632e-09
g__Acidothermus	-5.49668	1.09134e-05	3.86999e-08
g__Mycobacterium	-3.42257	0.111039	0.000620329
g__Dactylosporangium	6.88488	1.82178e-09	5.78344e-12
g__Actinospica	-4.4687	0.00189662	7.86978e-06
g__Jatrophihabitans	1.69233	1	0.0905833
g__Streptacidiphilus	-3.31677	0.153902	0.000910662
g__PLTA13	0.777432	1	0.436904
g__Cytophaga	3.45104	0.101634	0.000558426
g__NS9_marine_group	0.864552	1	0.387285
g__Mucilaginibacter	-0.117685	1	0.906317
f__Sphingobacteriaceae	1.99749	1	0.0457718
g__NS11-12_marine_group	4.16599	0.00672704	3.10002e-05
g__FFCH9454	-0.922116	1	0.356468
g__AKYH767	3.78289	0.0310031	0.000155016
g__Paenibacillus	-0.0963951	1	0.923207
g__C0119	2.68113	0.98768	0.00733731
g__Saccharimonadales	-0.834639	1	0.403921
p__Patescibacteria	-1.69361	1	0.0903395
g__Berkelbacteria	0.12531	1	0.900278
g__Lineage_IIb	-1.36793	1	0.171335
g__Lineage_IIa	1.00527	1	0.314767
g__Lineage_IV	-4.31894	0.00360597	1.56781e-05
g__possible_genus_04	5.74051	2.709e-06	9.43902e-09
f__Fibrobacteraceae	3.57126	0.0667913	0.000355273
g__AD3	-0.694528	1	0.487351
p__Chloroflexi	-3.30189	0.161343	0.000960374
g__Aquicella	-7.24668	1.37533e-10	4.27122e-13
g__S085	-0.147363	1	0.882846
f__Anaerolineaceae	3.17997	0.24156	0.00147293
g__RBG-13-54-9	-0.218016	1	0.827417
g__A4b	10.8216	9.2246e-25	2.72112e-27
g__SBR1031	0.304466	1	0.760773
f__Caldilineaceae	-0.113232	1	0.909846
f__Roseiflexaceae	2.49825	1	0.0124809
g__AKIW781	-0.564438	1	0.572456
g__OLB14	-1.0622	1	0.288147
g__JG30-KF-CM66	-1.27143	1	0.203574
g__TK10	0.192832	1	0.847091
g__WPS-2	-5.70726	3.28354e-06	1.14809e-08
f__Diplorickettsiaceae	-5.38526	1.98935e-05	7.23398e-08
g__Abditibacterium	1.03379	1	0.301234
g__Fimbriimonas	0.412609	1	0.679893
f__Fimbriimonadaceae	-0.413292	1	0.679393
g__Fimbriimonadaceae	-2.9768	0.448563	0.00291275
g__Armatimonadales	-4.33714	0.00334893	1.44351e-05
o__Armatimonadales	0.0101294	1	0.991918
p__Armatimonadota	4.62223	0.000933889	3.7963e-06
g__Chthonomonas	-5.22953	4.53749e-05	1.69944e-07
g__Chthonomonadales	2.45574	1	0.0140594
g__GAL15	-4.55262	0.00129277	5.29826e-06
g__FCPU453	-5.19341	5.4924e-05	2.06481e-07
g__S-BQ2-57_soil_group	-3.59835	0.0608453	0.000320238
f__Methylacidiphilaceae	-6.84096	2.47e-09	7.86625e-12
g__DEV008	3.40579	0.115455	0.00065974
g__SH3-11	-0.742559	1	0.457749
g__Pedosphaera	-0.0763351	1	0.939152
g__Ellin517	5.26967	3.67646e-05	1.36671e-07
g__Pedosphaeraceae	-1.31066	1	0.189971
f__Pedosphaeraceae	-5.1403	7.24155e-05	2.74301e-07
g__Lacunisphaera	5.33431	2.59916e-05	9.591e-08
f__Opitutaceae	-6.11033	2.93304e-07	9.9425e-10
g__Opitutus	3.11879	0.29237	0.00181596
g__Cerasicoccus	-2.93647	0.507911	0.00331968
g__Vampirovibrionales	-3.6591	0.0488495	0.000253106
f__Chthoniobacteraceae	-6.25621	1.17936e-07	3.94435e-10
f__Verrucomicrobiaceae	-0.492315	1	0.622496
g__Chthoniobacter	-1.79126	1	0.0732513
o__Chthoniobacterales	-6.72938	5.2991e-09	1.70389e-11
g__Candidatus_Xiphinematobacter	-4.70936	0.000618744	2.48492e-06
g__Roseimicrobium	-0.353375	1	0.723808
g__Prosthecobacter	0.133037	1	0.894164
g__Omnitrophales	-3.51015	0.0828538	0.000447858
o__Omnitrophales	-2.90032	0.55171	0.00372777
g__BD7-11	0.0445377	1	0.964476
g__Pla4_lineage	0.947003	1	0.343637
g__OM190	2.93018	0.511535	0.00338765
g__vadinHA49	-1.30015	1	0.193551
g__CPla-3_termite_group	8.29118	3.70031e-14	1.12131e-16
g__WD2101_soil_group	-7.45144	3.00985e-11	9.23266e-14
g__Tepidisphaeraceae	-0.413891	1	0.678954
g__Phycisphaera	-1.40222	1	0.160849
f__Phycisphaeraceae	-2.3439	1	0.0190832
g__SM1A02	3.63279	0.0538308	0.000280369
f__Pirellulaceae	-2.90609	0.548957	0.00365971
f__Gemmataceae	-5.684	3.7369e-06	1.31581e-08
g__Group_1.1c	-3.85933	0.0231944	0.000113698
g__Gemmata	-3.62509	0.0551726	0.000288862
g__Fimbriiglobus	1.18351	1	0.236607
g__Zavarzinella	0.014096	1	0.988753
g__Telmatocola	0.492431	1	0.622415
g__Obscuribacteraceae	-6.33845	6.98585e-08	2.32088e-10
g__Pirellula	3.91405	0.0186968	9.07613e-05
g__Pir4_lineage	2.78423	0.756528	0.00536545
g__Aquisphaera	-4.71889	0.00059285	2.3714e-06
g__Singulisphaera	-3.66395	0.0481804	0.000248353
f__Isosphaeraceae	-4.93981	0.000201749	7.81974e-07
g__Tundrisphaera	-6.69976	6.45058e-09	2.08757e-11
f__Gimesiaceae	-4.4239	0.00229737	9.69354e-06
o__Planctomycetales	-0.0745766	1	0.940552
g__SH-PL14	2.61645	1	0.00888502
g__Schlesneria	-4.16074	0.00685191	3.17218e-05
g__Planctopirus	-1.14944	1	0.250374
g__Sumerlaea	6.40415	4.58163e-08	1.51209e-10
g__Hydrogenedensaceae	2.79979	0.731232	0.00511351
g__FCPU426	-5.68704	3.68388e-06	1.29259e-08
g__Turneriella	1.10721	1	0.268204
g__Subgroup_10	4.32479	0.0035268	1.52675e-05
g__Candidatus_Obscuribacter	-6.57876	1.45162e-08	4.74385e-11
g__Subgroup_7	2.86347	0.615981	0.00419034
g__11-24	0.0858135	1	0.931615
g__JGI_0001001-H03	2.66409	1	0.00771967
f__Blastocatellaceae	3.42035	0.111324	0.000625414
g__RB41	0.521892	1	0.601746
g__Sericytochromatia	0.384806	1	0.700381
g__Bryobacter	-5.85475	1.3902e-06	4.77731e-09

## Sheet: 16S ANCOM Lower Forest Floor
Supplementary Table 7G: The results from the ANCOM-BC differential abundance test for control vs treatment within the lower forest floor horizon for the 16S data are presented.
Taxa	Treatment W	Treatment q	Treatment p
g__Sphingomonas	1.43494	1	0.151304
g__Paludibaculum	0.856441	1	0.391754
f__Sphingomonadaceae	0.824385	1	0.409721
g__Candidatus_Solibacter	-5.05896	9.82208e-05	4.21548e-07
g__Vicinamibacteraceae	2.06224	1	0.0391853
g__Subgroup_13	-2.30267	1	0.0212972
g__Subgroup_12	-2.17821	1	0.0293906
g__Subgroup_2	-4.2873	0.00414163	1.80857e-05
o__Rhodospirillales	-0.687326	1	0.491877
g__Candidatus_Koribacter	-1.78651	1	0.0740167
o__Acidobacteriales	-5.20786	4.47005e-05	1.91028e-07
g__Edaphobacter	-0.594295	1	0.552315
g__Granulicella	-1.25175	1	0.210659
g__Acidipila	-1.98615	1	0.0470171
g__Acidicapsa	-3.39324	0.142977	0.000690708
f__Acidobacteriaceae_(Subgroup_1)	-1.62706	1	0.103724
g__Occallatibacter	-2.58838	1	0.00964282
o__Vicinamibacterales	-0.335764	1	0.737049
g__Subgroup_5	-2.83553	0.860101	0.004575
g__Kapabacteriales	1.59144	1	0.11151
f__Gemmatimonadaceae	-2.28379	1	0.0223837
g__Roseisolibacter	-2.47653	1	0.0132668
g__Gemmatimonas	-1.1711	1	0.241559
g__OLB12	2.37458	1	0.017569
f__Microscillaceae	5.94405	6.53457e-07	2.78067e-09
g__Dongia	2.62009	1	0.00879056
g__Chryseolinea	0.535342	1	0.592414
o__Cytophagales	-0.317455	1	0.750898
g__Flavobacterium	1.09683	1	0.272717
g__env.OPS_17	2.77524	1	0.00551617
o__Sphingobacteriales	-1.46258	1	0.143582
g__KD3-93	1.79719	1	0.072305
g__CWT_CU03-E12	-1.43	1	0.152716
g__37-13	-0.410357	1	0.681544
o__Chitinophagales	1.95558	1	0.0505144
g__Terrimonas	2.38428	1	0.0171127
g__Puia	-2.82629	0.880581	0.00470899
g__Inquilinus	-1.50466	1	0.132412
g__Dinghuibacter	-0.660755	1	0.50877
f__Chitinophagaceae	-0.0823451	1	0.934372
g__Heliimonas	2.06577	1	0.0388501
g__Nitrosotaleaceae	-2.30383	1	0.021232
g__Ferruginibacter	4.10668	0.00911154	4.0139e-05
g__Edaphobaculum	0.88066	1	0.378502
f__Saprospiraceae	2.05814	1	0.0395768
g__Sporocytophaga	-0.194926	1	0.845451
c__Bacteroidia	3.58747	0.0717887	0.000333901
f__Spirosomaceae	0.58715	1	0.557103
g__WD260	-3.85842	0.0256772	0.000114121
g__Steroidobacter	-2.18137	1	0.0291562
c__Gammaproteobacteria	0.299141	1	0.764833
g__Acidibacter	-3.06468	0.440161	0.00217902
f__Elsteraceae	0.172744	1	0.862853
g__JG36-TzT-191	-3.79441	0.032807	0.000147996
g__R7C24	3.03969	0.476006	0.00236819
f__Burkholderiaceae	0.6566	1	0.511438
g__Rhodanobacter	1.62177	1	0.104853
g__Dyella	-1.18851	1	0.234633
f__Xanthomonadaceae	-1.98822	1	0.0467872
f__Rhodanobacteraceae	-1.54362	1	0.12268
g__Tahibacter	0.346093	1	0.729273
g__Arenimonas	0.425719	1	0.670313
f__Solimonadaceae	-0.654875	1	0.512548
g__Alkanibacter	0.316991	1	0.75125
g__Nevskia	0.797621	1	0.42509
g__Aliidongia	0.365116	1	0.715025
g__Candidatus_Endonucleariobacter	-4.92489	0.000195822	8.44062e-07
g__Coxiella	-1.16726	1	0.243107
g__Candidatus_Berkiella	-3.47703	0.106977	0.000507001
g__Legionella	-1.62431	1	0.104309
g__Candidatus_Ovatusbacter	-0.478631	1	0.632201
g__Unknown_Family	-3.58984	0.0714715	0.000330886
g__Escherichia-Shigella	-3.39972	0.140305	0.000674541
g__URHD0088	-0.634554	1	0.52572
f__Neisseriaceae	-1.35747	1	0.174631
o__Elsterales	-3.54368	0.0840457	0.000394581
f__Reyranellaceae	0.361152	1	0.717986
g__Reyranella	2.10239	1	0.0355193
f__Rhodospirillaceae	0.843392	1	0.399009
f__Magnetospirillaceae	0.788114	1	0.43063
g__Telmatospirillum	-0.901856	1	0.367133
g__Acidocella	-1.69959	1	0.089209
g__Acidisoma	-1.53131	1	0.125693
g__Rhodopila	-2.58094	1	0.00985311
g__Acetobacteraceae	-1.09029	1	0.275587
f__Oxalobacteraceae	-2.50299	1	0.0123147
g__Rhodovastum	0.629336	1	0.529129
f__Acetobacteraceae	-2.7394	1	0.00615517
g__Acidisphaera	-3.15285	0.329835	0.00161684
f__Holosporaceae	-2.79772	0.945564	0.00514644
g__Candidatus_Paracaedibacter	-1.96691	1	0.0491931
f__Paracaedibacteraceae	-2.53109	1	0.011371
d__Bacteria	-2.98487	0.556465	0.00283702
g__Ellin6067	2.86732	0.783439	0.00413961
f__Rickettsiaceae	-2.34468	1	0.0190433
g__SM2D12	0.71247	1	0.476174
f__Micavibrionaceae	-2.93816	0.637216	0.00330164
f__Nitrosomonadaceae	0.255114	1	0.798635
f__Xanthobacteraceae	-4.50875	0.00149986	6.52114e-06
g__Pseudolabrys	1.12448	1	0.260809
g__Afipia	0.497238	1	0.619021
f__Beijerinckiaceae	-1.46655	1	0.142498
g__A21b	-1.92525	1	0.0541981
g__Roseiarcus	-3.83526	0.028097	0.000125433
g__Methylovirgula	-1.1864	1	0.235465
g__Bauldia	1.56571	1	0.117416
o__Rhizobiales	0.257855	1	0.796519
g__Bradyrhizobium	-1.08871	1	0.276284
g__IS-44	2.1061	1	0.0351955
g__Hyphomicrobium	0.00680001	1	0.994574
f__Rhizobiales_Incertae_Sedis	2.5026	1	0.0123285
g__KF-JG30-B3	-1.03344	1	0.3014
g__AAP99	0.0411959	1	0.96714
f__Micropepsaceae	-0.330126	1	0.741305
g__Devosia	2.86857	0.783439	0.00412336
f__Devosiaceae	1.63176	1	0.10273
g__Asticcacaulis	0.51244	1	0.608343
g__MND1	0.548257	1	0.583516
f__Caulobacteraceae	-0.834012	1	0.404274
g__Phenylobacterium	-1.28882	1	0.197462
g__Caulobacter	-0.112057	1	0.910778
g__Hirschia	2.79819	0.945564	0.00513893
g__SWB02	0.340989	1	0.733112
c__Alphaproteobacteria	-2.15895	1	0.0308539
g__A0839	2.99794	0.538192	0.00271814
g__Pseudorhodobacter	2.25155	1	0.0243509
g__TRA3-20	0.0617151	1	0.95079
o__Gaiellales	-0.23508	1	0.814147
g__67-14	-0.751617	1	0.452282
f__Solirubrobacteraceae	-1.04436	1	0.296317
g__Conexibacter	1.32047	1	0.186677
o__Burkholderiales	-1.77109	1	0.0765455
g__KD3-10	-2.9862	0.556465	0.0028247
g__Blfdi19	-0.607966	1	0.54321
g__P3OB-42	0.0740924	1	0.940937
f__Myxococcaceae	-1.76485	1	0.0775881
g__Anaeromyxobacter	0.0885821	1	0.929414
g__Haliangium	2.57157	1	0.0101239
g__Pajaroellobacter	-3.68188	0.0504721	0.000231523
g__Burkholderia-Caballeronia-Paraburkholderia	-2.0869	1	0.0368972
g__BIrii41	3.78345	0.0340267	0.000154667
f__Polyangiaceae	-1.25326	1	0.210111
f__Sandaracinaceae	3.09961	0.393369	0.00193778
g__Pandoraea	-1.26415	1	0.206176
g__RCP2-54	-4.21696	0.00564575	2.47621e-05
c__Thermoplasmata	-1.76721	1	0.0771928
g__0319-6G20	-0.513278	1	0.607757
g__Bdellovibrio	1.07808	1	0.280998
g__Silvanigrella	-2.94793	0.620623	0.00319909
g__UBA12409	-1.18199	1	0.237211
g__Vermiphilaceae	-1.99523	1	0.0460181
g__Babeliales	-1.72378	1	0.0847469
g__Rhodoferax	1.49044	1	0.136107
f__Comamonadaceae	3.28686	0.207686	0.0010131
g__CL500-29_marine_group	0.152202	1	0.879028
g__Undibacterium	-2.62185	1	0.00874539
g__IMCC26256	-1.98145	1	0.0475403
c__Acidimicrobiia	-0.78907	1	0.430071
f__Microbacteriaceae	0.924119	1	0.355424
g__Acidothermus	-2.90178	0.712412	0.00371048
g__Mycobacterium	-2.41555	1	0.0157114
g__Dactylosporangium	0.068185	1	0.945638
g__Actinospica	-1.4986	1	0.133977
g__Cytophaga	0.28107	1	0.778657
g__Mucilaginibacter	1.12486	1	0.260647
g__FFCH9454	-0.529959	1	0.59614
g__AKYH767	3.56473	0.0779465	0.000364236
g__Saccharimonadales	0.0110111	1	0.991215
p__Patescibacteria	-1.50992	1	0.131063
g__Lineage_IIb	-2.47436	1	0.0133477
g__Lineage_IIa	-0.834707	1	0.403883
g__Lineage_IV	-0.884745	1	0.376294
g__possible_genus_04	2.09076	1	0.0365493
f__Fibrobacteraceae	1.24917	1	0.211603
g__AD3	-0.623049	1	0.533253
g__Aquicella	-1.9943	1	0.0461195
f__Anaerolineaceae	1.42247	1	0.154888
g__A4b	2.98107	0.560116	0.00287239
g__WPS-2	-3.36232	0.159218	0.000772903
f__Diplorickettsiaceae	-3.72548	0.0426933	0.000194946
g__Abditibacterium	1.10392	1	0.269627
g__Fimbriimonadaceae	-2.27913	1	0.0226596
g__Armatimonadales	-0.921589	1	0.356743
o__Armatimonadales	-2.77077	1	0.00559239
p__Armatimonadota	-0.263607	1	0.792082
g__Chthonomonas	-3.79477	0.032807	0.000147779
g__GAL15	-3.46407	0.111732	0.000532058
g__FCPU453	-3.00747	0.524233	0.00263434
g__S-BQ2-57_soil_group	-2.8019	0.939848	0.00508026
f__Methylacidiphilaceae	-0.62068	1	0.53481
g__DEV008	-0.746493	1	0.45537
g__Pedosphaera	0.214676	1	0.83002
g__Ellin517	0.150458	1	0.880403
g__Pedosphaeraceae	0.309315	1	0.757082
f__Pedosphaeraceae	-0.663572	1	0.506964
g__Lacunisphaera	3.86893	0.0247048	0.000109313
f__Opitutaceae	-2.80838	0.926121	0.00497915
g__Opitutus	2.29692	1	0.0216235
g__Cerasicoccus	-1.20579	1	0.227899
g__Vampirovibrionales	-1.6488	1	0.0991888
f__Chthoniobacteraceae	-3.03749	0.477122	0.00238561
f__Verrucomicrobiaceae	-1.63287	1	0.102497
g__Chthoniobacter	-2.0861	1	0.0369694
o__Chthoniobacterales	-0.4974	1	0.618907
g__Candidatus_Xiphinematobacter	-3.60997	0.0664521	0.000306231
g__Omnitrophales	-1.28043	1	0.200393
o__Omnitrophales	-1.25106	1	0.210914
g__BD7-11	-1.14513	1	0.252155
g__OM190	-0.5847	1	0.558749
g__vadinHA49	-1.22316	1	0.221269
g__CPla-3_termite_group	2.51399	1	0.0119373
g__WD2101_soil_group	-3.52614	0.0893939	0.00042167
f__Phycisphaeraceae	-1.28691	1	0.198126
g__SM1A02	-0.00797244	1	0.993639
f__Pirellulaceae	-0.773915	1	0.438981
f__Gemmataceae	-3.83486	0.028097	0.000125638
g__Group_1.1c	-2.87699	0.766848	0.00401491
g__Gemmata	-0.600916	1	0.547896
g__Fimbriiglobus	-2.15531	1	0.0311377
g__Obscuribacteraceae	-3.40206	0.13978	0.000668804
g__Aquisphaera	-1.76138	1	0.0781736
f__Isosphaeraceae	-1.17242	1	0.241027
g__Tundrisphaera	-2.24166	1	0.0249833
f__Gimesiaceae	-2.41836	1	0.0155906
o__Planctomycetales	-0.566954	1	0.570745
g__Schlesneria	-1.22383	1	0.221018
g__Sumerlaea	0.116754	1	0.907055
g__FCPU426	-2.06423	1	0.0389958
g__Subgroup_10	-0.302362	1	0.762376
g__Candidatus_Obscuribacter	-1.17544	1	0.23982
g__Subgroup_7	0.29674	1	0.766665
g__11-24	-1.08777	1	0.276697
g__JGI_0001001-H03	0.823867	1	0.410015
f__Blastocatellaceae	0.794543	1	0.426879
g__Bryobacter	-4.56596	0.00114858	4.97222e-06

## Sheet: 16S ANCOM Upper B Horizon
Supplementary Table 7H: The results from the ANCOM-BC differential abundance test for control vs treatment within the upper B horizon for the 16S data are presented.
Taxa	Treatment W	Treatment q	Treatment p
g__Elev-16S-1166	0.0703393	1	0.943924
g__Plot4-2H12	0.39208	1	0.694999
g__Candidatus_Solibacter	-0.5977	1	0.55004
o__Defluviicoccales	2.83434	1	0.00459199
g__Subgroup_13	-2.13023	1	0.0331524
g__Subgroup_12	-2.42639	1	0.0152497
g__AT-s3-44	-4.68651	0.0007031	2.77905e-06
g__Subgroup_2	-0.371497	1	0.710267
o__Rhodospirillales	-0.362078	1	0.717294
g__Candidatus_Koribacter	-0.00776826	1	0.993802
o__Acidobacteriales	0.579546	1	0.562221
g__Subgroup_15	1.48894	1	0.136503
p__Acidobacteriota	-1.79709	1	0.0723205
c__Acidobacteriae	0.398363	1	0.690362
g__Edaphobacter	0.33832	1	0.735122
g__Granulicella	2.35012	1	0.0187673
g__Acidipila	2.97363	0.706324	0.00294302
g__Acidicapsa	1.38341	1	0.16654
f__Acidobacteriaceae_(Subgroup_1)	-1.03535	1	0.300507
g__Occallatibacter	0.214209	1	0.830384
g__Subgroup_17	-0.337564	1	0.735692
o__Vicinamibacterales	-1.86264	1	0.0625129
g__Subgroup_5	-2.76246	1	0.00573671
g__SJA-28	-0.751237	1	0.45251
g__Kapabacteriales	-1.30292	1	0.192601
f__Gemmatimonadaceae	-0.825317	1	0.409191
g__Roseisolibacter	-0.432551	1	0.665341
g__Gemmatimonas	-1.66565	1	0.0957838
f__Microscillaceae	-1.71013	1	0.0872417
g__env.OPS_17	1.48808	1	0.136731
g__KD3-93	1.58614	1	0.112707
g__CWT_CU03-E12	0.20819	1	0.835081
g__S15-21	0.916983	1	0.359151
g__Candidatus_Nitrosotalea	-0.308082	1	0.75802
g__37-13	0.661441	1	0.508329
o__Chitinophagales	2.22135	1	0.0263273
g__Terrimonas	0.756765	1	0.44919
g__Puia	1.13	1	0.258477
g__Inquilinus	1.50254	1	0.132959
f__Chitinophagaceae	0.226279	1	0.820984
g__Sediminibacterium	-1.18675	1	0.235328
g__Nitrosotaleaceae	-1.426	1	0.153869
g__Ferruginibacter	-0.209285	1	0.834226
g__Edaphobaculum	1.1086	1	0.267603
c__Bacteroidia	0.192376	1	0.847448
g__KF-JG30-C25	-3.82262	0.0326137	0.000132039
g__WD260	1.0229	1	0.306354
f__Steroidobacteraceae	-3.87094	0.0268872	0.000108416
g__Steroidobacter	1.10213	1	0.270406
c__Gammaproteobacteria	1.50507	1	0.132305
g__Acidibacter	-0.408628	1	0.682813
f__Elsteraceae	-2.35522	1	0.0185117
g__JG36-TzT-191	-2.45096	1	0.0142477
g__SC-I-84	-0.125826	1	0.89987
g__Rhodanobacter	-0.0566102	1	0.954856
g__Dyella	-0.465562	1	0.641529
f__Xanthomonadaceae	-0.053066	1	0.957679
f__Solimonadaceae	1.7451	1	0.080968
g__Polycyclovorans	0.696025	1	0.486413
g__Nevskia	4.51533	0.00159312	6.32191e-06
g__Aliidongia	2.46663	1	0.0136392
g__Candidatus_Berkiella	1.44692	1	0.147918
g__Candidatus_Ovatusbacter	2.91178	0.848121	0.00359373
g__Pseudomonas	-0.541533	1	0.58814
g__Escherichia-Shigella	-0.993252	1	0.320587
g__URHD0088	1.26485	1	0.205925
g__SCGC_AAA011-D5	0.482978	1	0.629111
o__Elsterales	-0.0985768	1	0.921474
g__Reyranella	0.346408	1	0.729036
f__Rhodospirillaceae	-1.86184	1	0.062626
f__Magnetospirillaceae	1.19223	1	0.233171
g__Acidocella	-1.05661	1	0.290688
g__Acidicaldus	1.20555	1	0.22799
f__Oxalobacteraceae	0.735238	1	0.462195
g__Rhodovastum	0.269998	1	0.787162
f__Acetobacteraceae	0.334193	1	0.738234
g__Candidatus_Paracaedibacter	-1.01612	1	0.309574
d__Bacteria	-1.76834	1	0.0770037
g__Ellin6067	0.243579	1	0.807557
f__Sutterellaceae	-2.59715	1	0.00940008
g__SM2D12	-0.307274	1	0.758635
f__Nitrosomonadaceae	-0.837386	1	0.402376
g__Rhodoplanes	0.287895	1	0.773427
g__GOUTA6	1.56615	1	0.117315
f__Xanthobacteraceae	2.53353	1	0.0112919
g__B1-7BS	-0.713071	1	0.475802
g__Pseudolabrys	-2.38236	1	0.017202
g__Labrys	2.81104	1	0.0049381
f__Beijerinckiaceae	1.98678	1	0.046947
g__A21b	-1.05017	1	0.29364
g__Roseiarcus	1.25156	1	0.210731
g__Bauldia	-1.28875	1	0.197485
f__Rhodocyclaceae	0.998471	1	0.318051
g__Bradyrhizobium	2.35429	1	0.018558
g__Xanthobacteraceae	2.64575	1	0.00815097
g__Rhodomicrobium	-0.174341	1	0.861597
g__IS-44	-4.28682	0.00453116	1.81246e-05
f__Methyloligellaceae	0.836556	1	0.402842
g__Hyphomicrobium	0.950687	1	0.341763
g__Pedomicrobium	2.05763	1	0.039626
g__KF-JG30-B3	-3.11405	0.444735	0.00184537
g__Micropepsaceae	-3.37547	0.180541	0.0007369
f__Micropepsaceae	0.244617	1	0.806753
g__MND1	-4.98087	0.000160776	6.32975e-07
f__Caulobacteraceae	0.660328	1	0.509043
g__Phenylobacterium	0.335692	1	0.737103
g__SWB02	-0.472252	1	0.636747
c__Alphaproteobacteria	-1.39371	1	0.163405
g__A0839	-2.9162	0.83975	0.00354325
g__bacteriap25	1.67983	1	0.0929895
g__Dadabacteriales	2.44809	1	0.0143617
g__TRA3-20	-1.09795	1	0.272224
g__Entotheonellaceae	0.887343	1	0.374894
g__Nitrospira	-0.987519	1	0.323388
o__Gaiellales	-1.39244	1	0.163791
g__Gaiella	2.16278	1	0.0305584
g__67-14	-0.109134	1	0.913096
f__Solirubrobacteraceae	0.855169	1	0.392457
g__Conexibacter	2.96759	0.71734	0.00300142
o__Burkholderiales	-2.28134	1	0.0225285
f__Geobacteraceae	0.102571	1	0.918304
g__Citrifermentans	-0.101915	1	0.918824
g__Blfdi19	1.76023	1	0.0783683
g__P3OB-51	-0.579761	1	0.562076
g__27F-1492R	-1.43675	1	0.150789
g__P3OB-42	-0.378275	1	0.705226
f__Myxococcaceae	-0.776396	1	0.437515
g__Anaeromyxobacter	-2.13105	1	0.0330849
p__Myxococcota	-0.448742	1	0.653618
g__Haliangium	-0.671279	1	0.502043
g__Pajaroellobacter	-4.0959	0.0104712	4.20529e-05
g__Burkholderia-Caballeronia-Paraburkholderia	0.93097	1	0.351869
g__Phaselicystis	0.249111	1	0.803275
o__Polyangiales	-1.11965	1	0.262863
g__Pandoraea	1.54253	1	0.122944
g__MBNT15	-0.688622	1	0.491061
g__RCP2-54	0.69867	1	0.484758
p__Desulfobacterota	-1.3442	1	0.178882
g__NB1-j	0.659326	1	0.509687
c__Thermoplasmata	-0.396877	1	0.691458
g__mle1-7	-4.391	0.00283203	1.1283e-05
g__0319-6G20	0.083374	1	0.933554
g__SAR324_clade(Marine_group_B)	-2.59067	1	0.00957891
g__Bdellovibrio	1.00668	1	0.314087
g__Silvanigrella	-0.754256	1	0.450696
o__Oligoflexales	-0.559656	1	0.575714
o__Babeliales	-3.29261	0.242199	0.000992618
g__Vermiphilaceae	0.442096	1	0.658419
g__Babeliales	-3.23251	0.298176	0.00122706
g__0319-7L14	3.7066	0.0516747	0.00021006
f__Comamonadaceae	-0.375439	1	0.707334
g__IMCC26256	-0.137921	1	0.890303
c__Acidimicrobiia	-0.884483	1	0.376436
g__Acidothermus	0.0941431	1	0.924996
g__Mycobacterium	1.74585	1	0.0808377
g__Catenulispora	1.30481	1	0.191958
g__Actinospica	1.59961	1	0.109685
g__Jatrophihabitans	2.58971	1	0.00960557
f__Thermomonosporaceae	2.18402	1	0.0289608
g__PLTA13	-0.504011	1	0.614254
g__Mucilaginibacter	1.83471	1	0.066549
g__AKYH767	-0.410527	1	0.68142
g__Cohnella	1.23378	1	0.217286
g__Paenibacillus	2.20845	1	0.0272129
g__Desulfosporosinus	2.09425	1	0.0362374
g__C0119	0.648869	1	0.516423
g__Spirochaeta	0.593776	1	0.552662
g__Saccharimonadales	-0.137896	1	0.890323
g__Lineage_IIb	0.0363379	1	0.971013
g__Elusimicrobiota	-0.830436	1	0.406292
g__Lineage_IIa	-2.8636	0.975933	0.00418855
g__Lineage_IV	-1.35895	1	0.174162
f__Fibrobacteraceae	0.976209	1	0.328961
g__AD3	-0.507795	1	0.611597
p__Chloroflexi	1.40731	1	0.159336
g__Aquicella	-0.952655	1	0.340765
g__Anaerolineae	0.230571	1	0.817648
g__SHA-26	-0.180296	1	0.85692
c__Dehalococcoidia	0.759172	1	0.44775
g__SAR202_clade	-0.204655	1	0.837842
f__Anaerolineaceae	-1.6061	1	0.108253
c__Anaerolineae	-0.773915	1	0.438981
g__P2-11E	0.396348	1	0.691849
g__KD4-96	0.555068	1	0.578848
g__B12-WMSP1	0.634974	1	0.525445
g__SBR1031	-2.46649	1	0.0136443
o__SBR1031	1.62085	1	0.10505
g__JG30-KF-AS9	-1.50471	1	0.132399
g__Ktedonobacter	2.74904	1	0.00597709
f__Ktedonobacteraceae	0.684237	1	0.493826
g__1959-1	0.127397	1	0.898626
g__G12-WMSP1	-1.12418	1	0.260936
g__1921-3	-1.48398	1	0.137813
g__FCPS473	-0.347379	1	0.728306
g__HSB_OF53-F07	-2.96661	0.71734	0.00301098
g__JG30a-KF-32	-0.0733492	1	0.941528
g__1921-2	-1.12615	1	0.260102
g__Elev-1554	-0.312012	1	0.755031
g__JG30-KF-CM66	-0.301924	1	0.76271
g__TK10	-0.916297	1	0.359511
g__WPS-2	-1.58812	1	0.112258
f__Diplorickettsiaceae	1.40922	1	0.15877
g__Fimbriimonadaceae	-1.88842	1	0.058969
g__Armatimonadales	-1.01494	1	0.310133
p__Armatimonadota	-0.807694	1	0.419267
g__Chthonomonas	-2.31278	1	0.0207346
g__Chthonomonadales	-0.865193	1	0.386933
g__Rokubacteriales	-0.141918	1	0.887145
g__GAL15	0.685853	1	0.492806
g__FCPU453	0.0068153	1	0.994562
g__S-BQ2-57_soil_group	-2.38347	1	0.0171501
f__Methylacidiphilaceae	0.640805	1	0.521649
g__Pedosphaera	-0.194775	1	0.845569
g__ADurb.Bin063-1	-2.66869	1	0.00761477
g__Pedosphaeraceae	-0.388246	1	0.697834
f__Pedosphaeraceae	1.25469	1	0.209592
g__Lacunisphaera	-1.45342	1	0.146107
f__Opitutaceae	-0.461729	1	0.644276
g__Opitutus	0.0987698	1	0.921321
g__Chthoniobacter	-2.56409	1	0.0103446
o__Chthoniobacterales	0.809886	1	0.418006
g__Candidatus_Udaeobacter	2.87249	0.95298	0.00407257
g__Candidatus_Xiphinematobacter	3.18857	0.346008	0.00142978
g__Omnitrophales	-2.9016	0.872464	0.00371261
o__Omnitrophales	-1.71643	1	0.0860829
g__Candidatus_Omnitrophus	0.133698	1	0.893641
g__BD7-11	-2.4256	1	0.0152831
g__Pla4_lineage	-2.49751	1	0.012507
g__OM190	0.252488	1	0.800664
g__vadinHA49	0.265628	1	0.790526
g__CPla-3_termite_group	-1.13269	1	0.257343
g__WD2101_soil_group	-1.28221	1	0.199768
f__Phycisphaeraceae	1.46414	1	0.143154
g__SM1A02	0.286359	1	0.774603
f__Pirellulaceae	-0.397248	1	0.691184
f__Gemmataceae	0.230236	1	0.817909
g__Group_1.1c	-1.7962	1	0.0724631
g__Gemmata	2.06398	1	0.03902
g__Obscuribacteraceae	1.11057	1	0.266751
g__Pir4_lineage	0.835264	1	0.403569
g__Aquisphaera	1.154	1	0.248498
g__Singulisphaera	2.74992	1	0.00596106
f__Isosphaeraceae	1.68405	1	0.092173
g__Tundrisphaera	1.09179	1	0.274924
f__Gimesiaceae	-0.264584	1	0.79133
o__Planctomycetales	2.46987	1	0.0135164
g__Schlesneria	0.178223	1	0.858548
g__FCPU426	-2.1284	1	0.0333036
g__Subgroup_10	0.970262	1	0.331916
g__Subgroup_7	-0.431598	1	0.666034
g__11-24	0.850551	1	0.395019
g__JGI_0001001-H03	-0.0110978	1	0.991145
g__RB41	0.917326	1	0.358972
g__Bryobacter	-0.720664	1	0.471116

## Sheet: 16S Maaslin Upper Forest Floor
Supplementary Table 7I: The results from the MaAsLin2 differential abundance test for control vs treatment within the upper forest floor horizon for the 16S data are presented.
feature	metadata	value	coef	stderr	N	N.not.0	pval	qval
f__Comamonadaceae	Groups	Treatment	0.083927	0.0113823	49	27	2.22373e-09	2.14961e-07
g__Haliangium	Groups	Treatment	0.0463252	0.00619979	49	25	1.57894e-09	2.14961e-07
f__Microscillaceae	Groups	Treatment	0.14684	0.0193288	49	26	1.02376e-09	2.14961e-07
g__A4b	Groups	Treatment	0.0528795	0.00779396	49	20	1.73455e-08	1.25755e-06
g__BIrii41	Groups	Treatment	0.0514866	0.00766563	49	20	2.20112e-08	1.27665e-06
f__Sandaracinaceae	Groups	Treatment	0.0554829	0.00861006	49	21	5.71122e-08	2.76042e-06
g__Ellin6067	Groups	Treatment	0.0523672	0.00830715	49	19	9.32031e-08	3.05276e-06
g__KD3.93	Groups	Treatment	0.024218	0.00384462	49	18	9.47409e-08	3.05276e-06
g__Terrimonas	Groups	Treatment	0.058837	0.00930644	49	20	8.74253e-08	3.05276e-06
g__Lacunisphaera	Groups	Treatment	0.0433356	0.00708596	49	29	1.79813e-07	5.21456e-06
g__Devosia	Groups	Treatment	0.0443925	0.00730257	49	19	2.0435e-07	5.38741e-06
f__Acidobacteriaceae_.Subgroup_1.	Groups	Treatment	-0.0615267	0.0101872	49	48	2.34442e-07	5.66567e-06
g__Reyranella	Groups	Treatment	0.0456297	0.0075917	49	40	2.59517e-07	5.78922e-06
g__Hirschia	Groups	Treatment	0.0581957	0.010069	49	22	5.79156e-07	1.0129e-05
g__Subgroup_17	Groups	Treatment	0.0266436	0.00461561	49	17	5.93768e-07	1.0129e-05
g__OLB12	Groups	Treatment	0.0293541	0.00507835	49	17	5.78021e-07	1.0129e-05
g__R7C24	Groups	Treatment	0.065001	0.0111891	49	19	5.22508e-07	1.0129e-05
g__Obscuribacteraceae	Groups	Treatment	-0.0344826	0.00600262	49	45	6.5412e-07	1.05386e-05
g__Bauldia	Groups	Treatment	0.0416447	0.00734045	49	18	8.37395e-07	1.27813e-05
g__env.OPS_17	Groups	Treatment	0.0301724	0.00545263	49	32	1.35756e-06	1.96846e-05
g__Sphingomonas	Groups	Treatment	0.0269833	0.004899	49	17	1.48297e-06	2.04792e-05
g__Tundrisphaera	Groups	Treatment	-0.0422625	0.00786769	49	36	2.36996e-06	3.12404e-05
g__Rhodoferax	Groups	Treatment	0.0266878	0.00500681	49	16	2.73116e-06	3.44364e-05
g__Dongia	Groups	Treatment	0.0416061	0.00789656	49	18	3.37033e-06	4.07248e-05
g__MND1	Groups	Treatment	0.036173	0.00689509	49	17	3.6423e-06	4.22506e-05
f__Microbacteriaceae	Groups	Treatment	0.0203358	0.0038881	49	18	3.84609e-06	4.28987e-05
g__Roseiarcus	Groups	Treatment	-0.0325682	0.00629164	49	48	4.62141e-06	4.96374e-05
g__Gemmatimonas	Groups	Treatment	0.0225197	0.00440335	49	21	5.71105e-06	5.91502e-05
g__Pseudolabrys	Groups	Treatment	0.0285227	0.00559443	49	17	6.02646e-06	6.02646e-05
o__Chthoniobacterales	Groups	Treatment	-0.0197289	0.00392394	49	44	7.65602e-06	7.40082e-05
f__Rhizobiales_Incertae_Sedis	Groups	Treatment	0.0479219	0.00960643	49	17	8.74497e-06	8.18078e-05
g__AAP99	Groups	Treatment	0.0145764	0.00294663	49	14	1.00672e-05	8.99648e-05
f__Rhodospirillaceae	Groups	Treatment	0.0185841	0.00376056	49	26	1.02374e-05	8.99648e-05
g__possible_genus_04	Groups	Treatment	0.0247851	0.00502662	49	16	1.06268e-05	9.06406e-05
f__Devosiaceae	Groups	Treatment	0.0301287	0.00612368	49	16	1.10185e-05	9.12965e-05
g__CL500.29_marine_group	Groups	Treatment	0.0191214	0.00389688	49	15	1.15183e-05	9.27862e-05
o__Vicinamibacterales	Groups	Treatment	0.0555256	0.0113473	49	34	1.20559e-05	9.44922e-05
g__CPla.3_termite_group	Groups	Treatment	0.0296062	0.0061002	49	20	1.37885e-05	0.000105228
g__CCD24	Groups	Treatment	0.026084	0.00542438	49	16	1.60156e-05	0.00011909
g__Kapabacteriales	Groups	Treatment	0.0299628	0.00624964	49	22	1.68026e-05	0.000121819
g__KF.JG30.B3	Groups	Treatment	0.0187775	0.00393829	49	25	1.83514e-05	0.000129803
g__Vicinamibacteraceae	Groups	Treatment	0.0518792	0.0110184	49	19	2.23799e-05	0.000154528
g__Opitutus	Groups	Treatment	0.0193678	0.00412616	49	23	2.34875e-05	0.000158404
g__Caulobacter	Groups	Treatment	0.0345395	0.0074472	49	25	2.82838e-05	0.000186416
g__Afipia	Groups	Treatment	0.0270778	0.00585148	49	16	2.92754e-05	0.000188664
g__Occallatibacter	Groups	Treatment	-0.0926926	0.0202604	49	49	3.48192e-05	0.000219512
g__TRA3.20	Groups	Treatment	0.0269689	0.00595641	49	34	4.06966e-05	0.000251106
g__Dactylosporangium	Groups	Treatment	0.0188197	0.0041676	49	14	4.23335e-05	0.000255765
g__IS.44	Groups	Treatment	0.047199	0.0105496	49	17	4.85423e-05	0.000281545
g__DEV008	Groups	Treatment	0.0171413	0.00382962	49	13	4.82296e-05	0.000281545
g__A0839	Groups	Treatment	0.0523418	0.0117561	49	16	5.21173e-05	0.000286262
g__Sumerlaea	Groups	Treatment	0.0211999	0.00475782	49	13	5.15271e-05	0.000286262
g__Candidatus_Solibacter	Groups	Treatment	-0.0369431	0.0082997	49	49	5.23168e-05	0.000286262
g__Paludibaculum	Groups	Treatment	0.0349308	0.00794737	49	18	6.27852e-05	0.00033718
g__Acidicapsa	Groups	Treatment	-0.0365854	0.00855682	49	43	9.25543e-05	0.000488014
f__Reyranellaceae	Groups	Treatment	0.028727	0.00673904	49	14	9.6458e-05	0.000499514
f__Nitrosomonadaceae	Groups	Treatment	0.0151641	0.00356636	49	12	9.98699e-05	0.00050811
f__Micropepsaceae	Groups	Treatment	0.0444134	0.0104786	49	49	0.000104304	0.00051296
g__AKYH767	Groups	Treatment	0.0383123	0.0090395	49	29	0.000104361	0.00051296
f__Chitinophagaceae	Groups	Treatment	0.0422747	0.00999793	49	41	0.000107761	0.000520843
f__Sphingomonadaceae	Groups	Treatment	0.0193894	0.00468953	49	13	0.000145464	0.000691551
g__Ellin517	Groups	Treatment	0.0311929	0.00757051	49	16	0.000152241	0.000712095
c__Bacteroidia	Groups	Treatment	0.0233204	0.00566781	49	31	0.000155069	0.000713809
g__Acidothermus	Groups	Treatment	-0.0356126	0.00882319	49	46	0.000198744	0.000900559
g__Chryseolinea	Groups	Treatment	0.021661	0.00538917	49	13	0.000209626	0.000935255
g__Rhodovastum	Groups	Treatment	0.0198954	0.00496648	49	20	0.000218686	0.000960893
g__Ferruginibacter	Groups	Treatment	0.0505056	0.0127423	49	44	0.000249773	0.00108111
g__Massilia	Groups	Treatment	0.0124537	0.00319301	49	11	0.000304436	0.0012719
g__Novosphingobium	Groups	Treatment	0.0098669	0.00252866	49	11	0.000302808	0.0012719
f__Rhizobiaceae	Groups	Treatment	0.0136747	0.00350849	49	12	0.00030701	0.0012719
g__Iamia	Groups	Treatment	0.0145171	0.00381988	49	12	0.000414882	0.00169459
g__Silvanigrella	Groups	Treatment	-0.00944205	0.00248773	49	12	0.000421259	0.00169674
f__Opitutaceae	Groups	Treatment	-0.0269359	0.00710661	49	45	0.00042804	0.00170043
g__WD260	Groups	Treatment	-0.0538157	0.0142973	49	49	0.000463958	0.00181821
g__Flavobacterium	Groups	Treatment	0.0208024	0.00554448	49	16	0.000481534	0.00186193
g__SM1A02	Groups	Treatment	0.0177383	0.0047593	49	12	0.000519553	0.00198251
g__Edaphobaculum	Groups	Treatment	0.0234809	0.00635358	49	46	0.00057172	0.00215323
g__Asticcacaulis	Groups	Treatment	0.0169273	0.00461827	49	11	0.000627076	0.00233143
g__Hyphomicrobium	Groups	Treatment	0.0204262	0.00566963	49	12	0.000757506	0.00274596
g__Abditibacterium	Groups	Treatment	0.0214092	0.0059411	49	36	0.00075558	0.00274596
g__JG36.TzT.191	Groups	Treatment	-0.0425584	0.0118558	49	47	0.000787846	0.00282068
g__Variovorax	Groups	Treatment	0.0119614	0.00334011	49	10	0.000808348	0.00285879
g__Steroidobacter	Groups	Treatment	0.0136315	0.00384831	49	15	0.000908231	0.00314992
g__SC.I.84	Groups	Treatment	0.0114027	0.00322049	49	10	0.000912391	0.00314992
f__Roseiflexaceae	Groups	Treatment	0.009582	0.00274833	49	10	0.00107201	0.0036149
g__FCPU426	Groups	Treatment	-0.019572	0.00561048	49	38	0.00106568	0.0036149
g__0319.6G20	Groups	Treatment	-0.0205788	0.00592761	49	43	0.00112003	0.00373343
g__Arenimonas	Groups	Treatment	0.0171966	0.00496911	49	11	0.00115698	0.00381279
g__Rhodoplanes	Groups	Treatment	0.023003	0.00669091	49	12	0.00123728	0.0040316
f__Acetobacteraceae	Groups	Treatment	-0.0392546	0.0114696	49	49	0.00129485	0.00410716
g__C0119	Groups	Treatment	0.0079839	0.00233051	49	9	0.00128223	0.00410716
g__Puia	Groups	Treatment	-0.0399322	0.0116748	49	49	0.00130296	0.00410716
c__Alphaproteobacteria	Groups	Treatment	0.0147158	0.00431305	49	46	0.00133567	0.004165
g__Pirellula	Groups	Treatment	0.0183945	0.00543729	49	12	0.00145358	0.00448444
g__Aquicella	Groups	Treatment	-0.0185153	0.00553159	49	42	0.00161351	0.00492544
g__Pseudorhodobacter	Groups	Treatment	0.0316133	0.0094922	49	14	0.0016939	0.005117
g__Acidisoma	Groups	Treatment	-0.0192216	0.00578434	49	25	0.00173066	0.00517415
g__Cytophaga	Groups	Treatment	0.00905073	0.00273385	49	9	0.00179399	0.00530874
f__Fibrobacteraceae	Groups	Treatment	0.0127958	0.0039092	49	17	0.00199803	0.0058528
g__GOUTA6	Groups	Treatment	0.0101334	0.00310558	49	9	0.00205795	0.00596804
g__Subgroup_10	Groups	Treatment	0.0318356	0.00976803	49	12	0.00208052	0.00597378
f__Rhodanobacteraceae	Groups	Treatment	0.0149928	0.00465223	49	17	0.00230915	0.00656524
d__Bacteria	Groups	Treatment	-0.0506767	0.0157588	49	40	0.0023554	0.0066317
g__Sphingopyxis	Groups	Treatment	0.0123596	0.00385369	49	10	0.00241349	0.00670022
g__WD2101_soil_group	Groups	Treatment	-0.0286142	0.00892688	49	49	0.00242594	0.00670022
o__Chitinophagales	Groups	Treatment	0.0147554	0.0046246	49	28	0.00252992	0.00690209
g__Heliimonas	Groups	Treatment	0.0209997	0.00658647	49	22	0.00254663	0.00690209
g__Plot4.2H12	Groups	Treatment	0.00610292	0.00192211	49	8	0.00264367	0.00703363
o__Micavibrionales	Groups	Treatment	0.0120631	0.00379842	49	9	0.00263845	0.00703363
f__Oxalobacteraceae	Groups	Treatment	-0.025749	0.00815641	49	41	0.00278326	0.00733768
p__Armatimonadota	Groups	Treatment	0.021724	0.00689104	49	12	0.00281813	0.00736268
g__Nannocystis	Groups	Treatment	0.010138	0.00323509	49	9	0.00297085	0.00762429
g__SJA.28	Groups	Treatment	0.0149969	0.0047856	49	10	0.00297075	0.00762429
g__Pedomicrobium	Groups	Treatment	0.0195031	0.00624215	49	11	0.00304984	0.00775837
g__Pajaroellobacter	Groups	Treatment	-0.0174654	0.00559923	49	47	0.00309445	0.00780338
g__Pir4_lineage	Groups	Treatment	0.0113759	0.00365446	49	9	0.00315008	0.00787521
g__KD3.10	Groups	Treatment	-0.00901965	0.00290275	49	15	0.0031999	0.00793137
g__SH.PL14	Groups	Treatment	0.00955218	0.00308756	49	9	0.00332314	0.00816704
g__Phaselicystis	Groups	Treatment	0.00880303	0.00285566	49	9	0.00342769	0.0083532
f__Chthoniobacteraceae	Groups	Treatment	-0.00933691	0.00304037	49	13	0.00354113	0.00855772
f__Xanthomonadaceae	Groups	Treatment	-0.0159937	0.00531593	49	30	0.00420799	0.0100853
f__Sphingobacteriaceae	Groups	Treatment	0.00916679	0.00309202	49	8	0.00474712	0.0112841
g__WPS.2	Groups	Treatment	-0.0287327	0.0098116	49	49	0.00523903	0.0123522
f__Ilumatobacteraceae	Groups	Treatment	0.00648927	0.00223095	49	7	0.00552602	0.0129238
o__Polyangiales	Groups	Treatment	0.0056816	0.00196538	49	7	0.00579977	0.0134555
f__Methylacidiphilaceae	Groups	Treatment	-0.0212773	0.00739955	49	49	0.00604425	0.0139114
g__Polaromonas	Groups	Treatment	0.00762916	0.00266736	49	7	0.00629743	0.0141792
o__Rhizobiales	Groups	Treatment	0.0230587	0.0080636	49	12	0.00630731	0.0141792
g__Mucilaginibacter	Groups	Treatment	0.0227258	0.00794453	49	38	0.00629117	0.0141792
g__OM27_clade	Groups	Treatment	0.0148522	0.00519985	49	9	0.00636383	0.0141962
g__Tahibacter	Groups	Treatment	0.0142826	0.00502383	49	10	0.00659448	0.0145985
f__Hyphomicrobiaceae	Groups	Treatment	0.00660621	0.00232623	49	7	0.00664894	0.0146075
g__Pedosphaera	Groups	Treatment	0.0152984	0.00540451	49	29	0.00681425	0.0148581
g__JGI_0001001.H03	Groups	Treatment	0.0121842	0.00430994	49	8	0.00688111	0.014892
g__NS11.12_marine_group	Groups	Treatment	0.00825685	0.00292832	49	7	0.00701691	0.0150734
g__Fimbriiglobus	Groups	Treatment	0.014525	0.00518128	49	21	0.00732698	0.0156237
g__Nocardioides	Groups	Treatment	0.00628689	0.00224899	49	7	0.0074824	0.0158387
f__Isosphaeraceae	Groups	Treatment	-0.0137973	0.00497878	49	42	0.00797579	0.0167607
g__Actinospica	Groups	Treatment	-0.0104527	0.00377789	49	19	0.00806898	0.0168346
f__Solimonadaceae	Groups	Treatment	0.0118752	0.00434799	49	12	0.00885835	0.0183494
g__Undibacterium	Groups	Treatment	-0.00590159	0.00217526	49	6	0.00928755	0.0191021
o__Planctomycetales	Groups	Treatment	0.0218403	0.00806955	49	43	0.00944688	0.0192929
g__Emticicia	Groups	Treatment	0.00815826	0.00304026	49	7	0.0100296	0.0203397
g__Burkholderia.Caballeronia.Paraburkholderia	Groups	Treatment	-0.0269491	0.0103199	49	48	0.012066	0.0239668
g__Candidatus_Obscuribacter	Groups	Treatment	-0.00999134	0.00382499	49	17	0.0120431	0.0239668
g__Vermiphilaceae	Groups	Treatment	-0.00804527	0.00307702	49	17	0.0119665	0.0239668
g__RB41	Groups	Treatment	0.00748027	0.002871	49	7	0.012249	0.0241646
g__Sericytochromatia	Groups	Treatment	0.0045009	0.0017356	49	6	0.0126336	0.0246818
f__Anaerolineaceae	Groups	Treatment	0.0298783	0.011528	49	10	0.0126814	0.0246818
g__BIyi10	Groups	Treatment	0.00729578	0.0028261	49	7	0.0130141	0.0251605
g__Candidatus_Xiphinematobacter	Groups	Treatment	-0.0175375	0.00680116	49	35	0.0131119	0.0251817
g__Sphingobium	Groups	Treatment	0.0121998	0.00476865	49	9	0.0138001	0.0263134
g__OM190	Groups	Treatment	0.0143828	0.00562717	49	7	0.0138826	0.0263134
f__Rhodobacteraceae	Groups	Treatment	0.0126036	0.00493661	49	8	0.0139833	0.0263322
g__Roseococcus	Groups	Treatment	0.00608049	0.0023859	49	6	0.0141449	0.0264647
f__Saprospiraceae	Groups	Treatment	0.0287623	0.0113048	49	10	0.0142974	0.0265785
o__Acidobacteriales	Groups	Treatment	-0.0627452	0.0247464	49	49	0.0146132	0.0269925
g__SWB02	Groups	Treatment	0.0164108	0.00648193	49	9	0.0147507	0.0270741
f__Magnetospiraceae	Groups	Treatment	0.00562199	0.00222574	49	6	0.0149691	0.0271316
g__S085	Groups	Treatment	0.00468706	0.00185436	49	6	0.0149062	0.0271316
g__Bryobacter	Groups	Treatment	-0.0287299	0.0114739	49	49	0.0158118	0.0284808
g__Aquisphaera	Groups	Treatment	-0.0172309	0.00691605	49	45	0.0163099	0.0291968
f__Steroidobacteraceae	Groups	Treatment	0.00705835	0.00284257	49	6	0.0166506	0.0296238
f__Xanthobacteraceae	Groups	Treatment	0.0209153	0.00844508	49	49	0.0169187	0.0298018
o__Solirubrobacterales	Groups	Treatment	-0.00373197	0.00150742	49	5	0.0169562	0.0298018
g__PLTA13	Groups	Treatment	0.00591073	0.00239458	49	6	0.0172662	0.0301639
g__FCPU453	Groups	Treatment	-0.00630212	0.00255716	49	10	0.0174321	0.0302714
g__Alkanibacter	Groups	Treatment	0.00523912	0.00214014	49	6	0.0181526	0.0313348
g__Hydrogenedensaceae	Groups	Treatment	0.00933235	0.00383071	49	6	0.0186869	0.0320663
g__Escherichia.Shigella	Groups	Treatment	-0.00868408	0.00361773	49	9	0.0203886	0.0347805
f__Blastocatellaceae	Groups	Treatment	0.0211367	0.00881778	49	10	0.0205555	0.0348603
c__Acidimicrobiia	Groups	Treatment	-0.0281027	0.0118806	49	46	0.0221876	0.0374093
g__Zavarzinella	Groups	Treatment	0.0046641	0.00197975	49	5	0.0227007	0.0380532
g__Paenibacillus	Groups	Treatment	0.00391228	0.00166271	49	5	0.0228619	0.0381032
g__Sediminibacterium	Groups	Treatment	0.0101794	0.00437288	49	6	0.024276	0.0402288
g__Flavitalea	Groups	Treatment	0.0119016	0.00511975	49	8	0.0244617	0.0403062
g__Pla4_lineage	Groups	Treatment	0.00408671	0.00176386	49	5	0.0249156	0.0405928
g__Granulicella	Groups	Treatment	-0.0519827	0.0224325	49	49	0.0248928	0.0405928
g__Candidatus_Berkiella	Groups	Treatment	-0.008484	0.00368147	49	12	0.0256593	0.0415709
g__Berkelbacteria	Groups	Treatment	0.00496617	0.00216161	49	5	0.0260926	0.0418545
g__Dyadobacter	Groups	Treatment	0.004538	0.00197567	49	5	0.026123	0.0418545
f__Holosporaceae	Groups	Treatment	-0.00496017	0.00216856	49	8	0.0267245	0.042583
g__Ohtaekwangia	Groups	Treatment	0.0167139	0.0073826	49	7	0.0282326	0.0447402
g__Turneriella	Groups	Treatment	0.00671187	0.00296815	49	6	0.0284094	0.0447756
g__Pseudoflavitalea	Groups	Treatment	0.00568881	0.00252342	49	5	0.0288717	0.0452583
g__Candidatus_Endonucleariobacter	Groups	Treatment	-0.00532673	0.00237144	49	7	0.0294303	0.045886
g__PB19	Groups	Treatment	0.0046474	0.00207918	49	5	0.0301938	0.0465756
g__Pedosphaeraceae	Groups	Treatment	0.0142986	0.00639495	49	44	0.0301437	0.0465756
f__Azospirillaceae	Groups	Treatment	0.00644083	0.00288856	49	8	0.0305781	0.0469188
g__Ilumatobacter	Groups	Treatment	0.00507602	0.00228004	49	5	0.0308262	0.0470504
f__Pirellulaceae	Groups	Treatment	0.0130838	0.00596668	49	49	0.0333062	0.0503062
g__Dinghuibacter	Groups	Treatment	-0.00876988	0.00399731	49	21	0.0332191	0.0503062
f__Magnetospirillaceae	Groups	Treatment	-0.0101031	0.00462039	49	23	0.0337812	0.0507594
g__RCP2.54	Groups	Treatment	-0.0374401	0.0173129	49	49	0.0356961	0.0530865
g__Dokdonella	Groups	Treatment	0.00563426	0.00260286	49	5	0.0355268	0.0530865
g__Coxiella	Groups	Treatment	0.0063051	0.0029294	49	13	0.0365363	0.0540589
g__Rhodanobacter	Groups	Treatment	-0.0170427	0.00796232	49	40	0.03754	0.0552619
g__Acidiphilium	Groups	Treatment	-0.0079841	0.00378552	49	12	0.0402899	0.0590105
p__Desulfobacterota	Groups	Treatment	0.00696704	0.00331812	49	5	0.041151	0.059963
g__Armatimonadales	Groups	Treatment	-0.0165659	0.00791728	49	48	0.0418317	0.059963
g__Chthonomonas	Groups	Treatment	-0.013085	0.00625823	49	45	0.0419741	0.059963
f__Spirosomaceae	Groups	Treatment	0.0097169	0.00464696	49	10	0.0419584	0.059963
g__Pseudoxanthomonas	Groups	Treatment	0.00484893	0.00231528	49	5	0.0416506	0.059963
g__Subgroup_7	Groups	Treatment	0.0295405	0.0142522	49	9	0.0437096	0.0621362
f__Neisseriaceae	Groups	Treatment	-0.00533324	0.00257717	49	9	0.0440293	0.0622854
g__Chthonomonadales	Groups	Treatment	0.0127743	0.00621017	49	7	0.04526	0.0634077
g__Edaphobacter	Groups	Treatment	-0.0170022	0.00826365	49	47	0.0452124	0.0634077
g__Omnitrophales	Groups	Treatment	-0.0123722	0.00602445	49	16	0.0455956	0.0635708
g__Anaeromyxobacter	Groups	Treatment	-0.00707343	0.00358373	49	26	0.0543037	0.0753497
f__Gimesiaceae	Groups	Treatment	-0.0108309	0.00553544	49	43	0.0563447	0.0778094
f__Solirubrobacteraceae	Groups	Treatment	-0.0089309	0.00474074	49	42	0.0657778	0.0904055
g__11.24	Groups	Treatment	0.00887125	0.00486408	49	5	0.0745398	0.101965
f__Gemmataceae	Groups	Treatment	-0.0115545	0.00650437	49	48	0.082137	0.11183
f__Micavibrionaceae	Groups	Treatment	0.00584107	0.00333239	49	5	0.0861543	0.116751
g__Legionella	Groups	Treatment	-0.00516556	0.0029572	49	17	0.0872084	0.11763
g__Dyella	Groups	Treatment	-0.0128719	0.00740876	49	35	0.0888694	0.119315
g__Acidipila	Groups	Treatment	-0.0252392	0.014629	49	49	0.0910468	0.121676
g__Subgroup_13	Groups	Treatment	-0.00870147	0.00523286	49	32	0.102998	0.137015
g__AD3	Groups	Treatment	0.00843519	0.00522399	49	21	0.113069	0.149046
g__Nevskia	Groups	Treatment	-0.00751591	0.00464972	49	30	0.112697	0.149046
g__Blfdi19	Groups	Treatment	0.00541662	0.00341801	49	10	0.119734	0.157117
f__Gemmatimonadaceae	Groups	Treatment	0.0118354	0.00763029	49	28	0.127585	0.166665
g__Bradyrhizobium	Groups	Treatment	0.010599	0.00690794	49	49	0.131656	0.16969
g__Cerasicoccus	Groups	Treatment	-0.00259866	0.00169343	49	5	0.131599	0.16969
f__Phycisphaeraceae	Groups	Treatment	0.00683452	0.00444601	49	32	0.130944	0.16969
g__Sporocytophaga	Groups	Treatment	-0.00497109	0.00327125	49	20	0.135303	0.173619
f__Beijerinckiaceae	Groups	Treatment	-0.00639651	0.00423915	49	22	0.138014	0.176318
g__Lineage_IIa	Groups	Treatment	0.00533514	0.00368017	49	12	0.153782	0.1956
o__Omnitrophales	Groups	Treatment	-0.00696447	0.00482594	49	19	0.155615	0.197068
g__Group_1.1c	Groups	Treatment	-0.00762202	0.00549581	49	27	0.172021	0.216896
o__Armatimonadales	Groups	Treatment	0.00595263	0.00433798	49	6	0.176511	0.221594
g__Chthoniobacter	Groups	Treatment	0.00909002	0.00671169	49	44	0.182099	0.227623
f__Pedosphaeraceae	Groups	Treatment	-0.0134514	0.0101657	49	49	0.192166	0.239176
g__BD7.11	Groups	Treatment	0.0070522	0.0055893	49	25	0.213271	0.264311
g__Acidocella	Groups	Treatment	-0.0142597	0.011669	49	42	0.227796	0.28111
o__Gaiellales	Groups	Treatment	0.0037338	0.0031213	49	26	0.237606	0.291973
g__vadinHA49	Groups	Treatment	0.0134952	0.0114305	49	45	0.243686	0.298182
g__Terracidiphilus	Groups	Treatment	-0.00647779	0.00551722	49	9	0.246268	0.300075
g__Vampirovibrionales	Groups	Treatment	-0.00285925	0.00247445	49	9	0.253723	0.306582
g__Candidatus_Ovatusbacter	Groups	Treatment	0.0028405	0.00245306	49	10	0.252739	0.306582
o__Rhodospirillales	Groups	Treatment	0.00591859	0.00530751	49	47	0.270462	0.325092
g__Acidibacter	Groups	Treatment	0.0129606	0.0116427	49	48	0.271284	0.325092
p__Patescibacteria	Groups	Treatment	0.00361432	0.00339487	49	17	0.292478	0.347618
g__CWT_CU03.E12	Groups	Treatment	-0.00605268	0.00567545	49	42	0.29166	0.347618
g__Subgroup_5	Groups	Treatment	-0.00427007	0.0041597	49	29	0.309895	0.366814
g__IMCC26256	Groups	Treatment	-0.00538237	0.00528229	49	35	0.313446	0.368013
f__Verrucomicrobiaceae	Groups	Treatment	0.00237596	0.00232844	49	6	0.312759	0.368013
f__Diplorickettsiaceae	Groups	Treatment	-0.00692081	0.00697184	49	44	0.325949	0.38115
g__Acetobacteraceae	Groups	Treatment	-0.00457994	0.00498128	49	22	0.362565	0.422265
g__Inquilinus	Groups	Treatment	-0.00451274	0.00495991	49	42	0.367547	0.426355
c__Gammaproteobacteria	Groups	Treatment	-0.00488602	0.00554536	49	43	0.382747	0.442217
g__Phenylobacterium	Groups	Treatment	0.00637655	0.0074416	49	47	0.39586	0.455553
f__Caulobacteraceae	Groups	Treatment	-0.00772276	0.0093412	49	47	0.412561	0.472896
g__Pseudomonas	Groups	Treatment	0.00193297	0.00236632	49	5	0.418126	0.477388
g__Candidatus_Captivus	Groups	Treatment	0.00127491	0.00157438	49	6	0.422145	0.478212
g__Schlesneria	Groups	Treatment	0.00348694	0.00429914	49	35	0.421409	0.478212
g__Acidisphaera	Groups	Treatment	0.00274189	0.00344694	49	15	0.430347	0.485605
o__Cytophagales	Groups	Treatment	0.0027899	0.00354407	49	11	0.435115	0.489083
g__Subgroup_12	Groups	Treatment	-0.00512974	0.00662435	49	24	0.442586	0.49556
g__Pandoraea	Groups	Treatment	-0.00362536	0.00494513	49	39	0.467128	0.521027
g__P3OB.42	Groups	Treatment	-0.00144756	0.00199963	49	8	0.472706	0.523225
g__Subgroup_2	Groups	Treatment	-0.0240952	0.0332507	49	49	0.472258	0.523225
g__Candidatus_Paracaedibacter	Groups	Treatment	-0.00263482	0.00370143	49	17	0.480083	0.527364
g__S.BQ2.57_soil_group	Groups	Treatment	-0.00267554	0.00374473	49	15	0.478464	0.527364
f__Myxococcaceae	Groups	Treatment	-0.00360867	0.00514652	49	28	0.486644	0.532554
g__Gemmata	Groups	Treatment	-0.00430861	0.00618073	49	43	0.489171	0.533307
g__Unknown_Family	Groups	Treatment	-0.00187514	0.00272756	49	6	0.495159	0.537813
g__Bdellovibrio	Groups	Treatment	-0.00277653	0.00435259	49	39	0.526633	0.569864
o__Burkholderiales	Groups	Treatment	0.00427716	0.00761077	49	30	0.576794	0.621823
g__Mycobacterium	Groups	Treatment	-0.00287292	0.00541606	49	47	0.598301	0.64262
g__Fimbriimonadaceae	Groups	Treatment	0.00341378	0.00667925	49	47	0.611672	0.654557
f__Rickettsiaceae	Groups	Treatment	-0.000770811	0.00192071	49	7	0.690006	0.732974
g__Babeliales	Groups	Treatment	-0.00097694	0.00242936	49	6	0.689405	0.732974
g__Saccharimonadales	Groups	Treatment	0.00119107	0.00326703	49	9	0.717065	0.758938
g__Rhodopila	Groups	Treatment	0.000842908	0.00244415	49	5	0.731732	0.771645
g__Conexibacter	Groups	Treatment	-0.00154781	0.00454726	49	39	0.735086	0.772372
c__Thermoplasmata	Groups	Treatment	-0.00218875	0.00650487	49	22	0.738008	0.772644
f__Elsteraceae	Groups	Treatment	0.00174526	0.00534933	49	19	0.745677	0.777865
o__Elsterales	Groups	Treatment	-0.00221564	0.00774971	49	48	0.776211	0.806815
g__UBA12409	Groups	Treatment	-0.000599556	0.00234573	49	9	0.799379	0.825443
g__Lineage_IV	Groups	Treatment	-0.000961938	0.00377211	49	24	0.799826	0.825443
g__Candidatus_Koribacter	Groups	Treatment	0.0017174	0.00716431	49	39	0.811593	0.834617
g__SM2D12	Groups	Treatment	0.00104426	0.00521055	49	42	0.842022	0.859812
g__Methylovirgula	Groups	Treatment	-0.000811992	0.00402063	49	21	0.840822	0.859812
g__37.13	Groups	Treatment	-0.000738945	0.00529198	49	46	0.889545	0.905151
g__Aliidongia	Groups	Treatment	-0.000402038	0.00441175	49	14	0.927778	0.940753
g__Rickettsiella	Groups	Treatment	0.000121332	0.0017419	49	5	0.944764	0.954639
g__67.14	Groups	Treatment	-0.000168965	0.00375808	49	31	0.964329	0.971026
f__Polyangiaceae	Groups	Treatment	-6.34124e-05	0.00288075	49	10	0.982531	0.985931
g__Roseisolibacter	Groups	Treatment	-3.15047e-05	0.00238456	49	8	0.989515	0.989515

## Sheet: 16S Maaslin Lower Forest Floor
Supplementary Table 7J: The results from the MaAsLin2 differential abundance test for control vs treatment within the lower forest floor horizon for the 16S data are presented.
feature	metadata	value	coef	stderr	N	N.not.0	pval	qval
c__Bacteroidia	Groups	Treatment	0.0163072	0.00356679	48	18	3.63873e-05	0.0065861
f__Comamonadaceae	Groups	Treatment	0.0218879	0.00618249	48	13	0.000927557	0.0466829
g__AKYH767	Groups	Treatment	0.0134697	0.00384362	48	17	0.00103167	0.0466829
f__Microscillaceae	Groups	Treatment	0.0499664	0.0135921	48	16	0.000617345	0.0466829
o__Chitinophagales	Groups	Treatment	0.0137587	0.00409823	48	21	0.00158758	0.0480256
g__Rhodanobacter	Groups	Treatment	0.0190656	0.00568058	48	22	0.00159201	0.0480256
f__Rhodospirillaceae	Groups	Treatment	0.00705908	0.00239616	48	10	0.00503787	0.0580566
g__SM2D12	Groups	Treatment	0.0144448	0.00491461	48	34	0.00513208	0.0580566
f__Micropepsaceae	Groups	Treatment	0.0288958	0.00974888	48	48	0.0047973	0.0580566
g__Devosia	Groups	Treatment	0.0157016	0.00533399	48	9	0.00506963	0.0580566
g__Hirschia	Groups	Treatment	0.0102868	0.0033023	48	8	0.00316325	0.0580566
f__Sandaracinaceae	Groups	Treatment	0.00892763	0.00291056	48	8	0.00361234	0.0580566
f__Methylacidiphilaceae	Groups	Treatment	0.0191022	0.0059257	48	47	0.00232973	0.0580566
f__Pedosphaeraceae	Groups	Treatment	0.0243462	0.00767555	48	48	0.00269669	0.0580566
f__Chthoniobacteraceae	Groups	Treatment	-0.00852237	0.00282258	48	10	0.00412347	0.0580566
g__Granulicella	Groups	Treatment	0.0307398	0.0099411	48	48	0.00337128	0.0580566
g__BIrii41	Groups	Treatment	0.0135606	0.00467307	48	9	0.00567577	0.0604302
g__OLB12	Groups	Treatment	0.00969887	0.00337281	48	8	0.00609042	0.0612425
g__CPla.3_termite_group	Groups	Treatment	0.0124337	0.00437158	48	15	0.00662276	0.0630905
g__Ellin6067	Groups	Treatment	0.0132441	0.00501058	48	9	0.0111899	0.0981265
f__Rhizobiales_Incertae_Sedis	Groups	Treatment	0.0082857	0.00314272	48	7	0.0113848	0.0981265
g__env.OPS_17	Groups	Treatment	0.0140865	0.00538163	48	18	0.0119481	0.0983003
g__Candidatus_Endonucleariobacter	Groups	Treatment	-0.00359816	0.00139477	48	5	0.0131474	0.103465
g__Ferruginibacter	Groups	Treatment	0.0365655	0.0144907	48	19	0.0151426	0.109632
g__Escherichia.Shigella	Groups	Treatment	-0.00419381	0.00165695	48	5	0.014856	0.109632
g__Kapabacteriales	Groups	Treatment	0.0127107	0.00507291	48	17	0.0158261	0.110174
g__Reyranella	Groups	Treatment	0.0146702	0.00599865	48	20	0.0183478	0.119385
g__Terrimonas	Groups	Treatment	0.0091634	0.00375102	48	7	0.0184683	0.119385
f__Magnetospirillaceae	Groups	Treatment	0.0054507	0.00229235	48	8	0.021629	0.120101
g__Haliangium	Groups	Treatment	0.014724	0.00616402	48	14	0.0210676	0.120101
g__Vicinamibacteraceae	Groups	Treatment	0.00684889	0.00288658	48	6	0.0218968	0.120101
g__Edaphobaculum	Groups	Treatment	0.0129128	0.00539872	48	43	0.0209091	0.120101
f__Saprospiraceae	Groups	Treatment	0.00959595	0.00403522	48	7	0.0216153	0.120101
g__RCP2.54	Groups	Treatment	-0.0438387	0.0185878	48	48	0.0226555	0.120607
g__Rhodovastum	Groups	Treatment	0.00446578	0.00191742	48	5	0.0243035	0.123551
f__Devosiaceae	Groups	Treatment	0.00678291	0.00304276	48	5	0.0307256	0.123551
g__Conexibacter	Groups	Treatment	0.00901341	0.00390243	48	18	0.0254456	0.123551
g__Anaeromyxobacter	Groups	Treatment	0.00501193	0.00222696	48	8	0.0292367	0.123551
g__possible_genus_04	Groups	Treatment	0.00606958	0.00266783	48	5	0.0276064	0.123551
g__A4b	Groups	Treatment	0.0203125	0.00892576	48	10	0.027567	0.123551
g__Pedosphaeraceae	Groups	Treatment	0.0139678	0.00625641	48	37	0.0304872	0.123551
g__Lacunisphaera	Groups	Treatment	0.0118722	0.00516179	48	9	0.0260349	0.123551
g__Opitutus	Groups	Treatment	0.00739906	0.00333317	48	8	0.0313996	0.123551
f__Pirellulaceae	Groups	Treatment	0.0119796	0.00538403	48	45	0.0310237	0.123551
g__JGI_0001001.H03	Groups	Treatment	0.00447704	0.00192758	48	5	0.0246775	0.123551
g__R7C24	Groups	Treatment	0.0174395	0.00779028	48	10	0.030061	0.123551
f__Diplorickettsiaceae	Groups	Treatment	-0.0124805	0.00568329	48	45	0.0331724	0.123899
g__Asticcacaulis	Groups	Treatment	0.00454839	0.002069	48	5	0.0329934	0.123899
f__Microbacteriaceae	Groups	Treatment	0.0051675	0.00235832	48	5	0.0335418	0.123899
o__Acidobacteriales	Groups	Treatment	-0.043102	0.0200221	48	48	0.0366195	0.129963
f__Spirosomaceae	Groups	Treatment	0.00469506	0.0021735	48	5	0.0360074	0.129963
g__Pseudorhodobacter	Groups	Treatment	0.00627742	0.00293609	48	5	0.0378605	0.131784
g__37.13	Groups	Treatment	0.0105228	0.0050366	48	38	0.0422428	0.144263
g__Heliimonas	Groups	Treatment	0.0103183	0.00496409	48	6	0.0432598	0.145
g__Sphingomonas	Groups	Treatment	0.00852556	0.00418016	48	6	0.0471649	0.152444
g__Bdellovibrio	Groups	Treatment	0.00758983	0.00371359	48	26	0.0467242	0.152444
g__Candidatus_Solibacter	Groups	Treatment	-0.0141901	0.00704504	48	48	0.0498586	0.158323
g__Nevskia	Groups	Treatment	0.00765699	0.00382193	48	18	0.051042	0.159286
g__Group_1.1c	Groups	Treatment	-0.0116262	0.00592211	48	36	0.0556882	0.162574
g__Bauldia	Groups	Treatment	0.00704452	0.00358381	48	6	0.0553929	0.162574
g__A0839	Groups	Treatment	0.00945675	0.0048151	48	6	0.0555926	0.162574
g__Mucilaginibacter	Groups	Treatment	0.0130164	0.00655967	48	17	0.0532066	0.162574
g__Pseudolabrys	Groups	Treatment	0.00957579	0.0049601	48	5	0.0597148	0.171562
f__Acetobacteraceae	Groups	Treatment	0.0166678	0.00881348	48	48	0.0649091	0.183571
g__Dongia	Groups	Treatment	0.00644349	0.00346055	48	5	0.0690004	0.192139
c__Gammaproteobacteria	Groups	Treatment	0.00877164	0.00475004	48	26	0.0712374	0.195363
f__Anaerolineaceae	Groups	Treatment	0.0142656	0.00781201	48	5	0.0743275	0.200795
o__Gaiellales	Groups	Treatment	0.00375405	0.00219519	48	11	0.0939808	0.250155
g__0319.6G20	Groups	Treatment	0.00863084	0.00512534	48	38	0.0989658	0.259606
d__Bacteria	Groups	Treatment	-0.00989968	0.00618348	48	35	0.116225	0.30024
g__Acidipila	Groups	Treatment	0.0151402	0.00949793	48	48	0.117774	0.30024
g__Unknown_Family	Groups	Treatment	-0.00251391	0.00159397	48	5	0.121617	0.305731
f__Solirubrobacteraceae	Groups	Treatment	0.00607551	0.00387319	48	39	0.123594	0.306444
g__Candidatus_Xiphinematobacter	Groups	Treatment	-0.00931253	0.00597616	48	32	0.126021	0.308241
o__Planctomycetales	Groups	Treatment	0.00827056	0.0053387	48	39	0.128194	0.308989
g__Edaphobacter	Groups	Treatment	0.0121209	0.00785662	48	45	0.129741	0.308989
g__Pedosphaera	Groups	Treatment	0.00785781	0.00512653	48	17	0.132181	0.31071
g__Gemmatimonas	Groups	Treatment	0.00614817	0.00419881	48	17	0.149923	0.347899
g__TRA3.20	Groups	Treatment	0.00467482	0.00324348	48	18	0.156275	0.355482
f__Burkholderiaceae	Groups	Treatment	0.00776406	0.0054055	48	5	0.157676	0.355482
g__Candidatus_Berkiella	Groups	Treatment	-0.00443173	0.00309614	48	5	0.159083	0.355482
g__Acidicapsa	Groups	Treatment	-0.009975	0.00700785	48	39	0.161367	0.356187
f__Polyangiaceae	Groups	Treatment	0.00222098	0.00161118	48	5	0.174723	0.381022
g__Abditibacterium	Groups	Treatment	0.00461999	0.0033928	48	13	0.179922	0.383129
g__Subgroup_2	Groups	Treatment	-0.0361777	0.0264697	48	48	0.178345	0.383129
g__Aliidongia	Groups	Treatment	0.00270919	0.002035	48	7	0.189652	0.399152
g__Lineage_IV	Groups	Treatment	0.00535162	0.00406754	48	22	0.194798	0.403331
f__Opitutaceae	Groups	Treatment	-0.00693851	0.00528927	48	41	0.196095	0.403331
g__IS.44	Groups	Treatment	0.00407242	0.00315034	48	6	0.202574	0.408504
c__Acidimicrobiia	Groups	Treatment	0.0119277	0.0092385	48	46	0.203123	0.408504
g__Caulobacter	Groups	Treatment	0.00308902	0.00245003	48	5	0.213735	0.425121
g__KF.JG30.B3	Groups	Treatment	-0.00549563	0.00444183	48	13	0.222276	0.437303
g__Obscuribacteraceae	Groups	Treatment	-0.0080675	0.00664696	48	41	0.231053	0.449683
g__Saccharimonadales	Groups	Treatment	0.00564039	0.00468014	48	9	0.234299	0.45115
g__67.14	Groups	Treatment	0.00281991	0.002388	48	11	0.243726	0.454788
g__Pajaroellobacter	Groups	Treatment	-0.00692217	0.00584059	48	44	0.242032	0.454788
g__WPS.2	Groups	Treatment	-0.0117415	0.0099161	48	48	0.242461	0.454788
g__Roseisolibacter	Groups	Treatment	-0.00461682	0.00420632	48	21	0.278096	0.509044
g__JG36.TzT.191	Groups	Treatment	-0.0106068	0.00967051	48	46	0.278427	0.509044
f__Chitinophagaceae	Groups	Treatment	0.0097471	0.00900727	48	22	0.284832	0.515546
p__Patescibacteria	Groups	Treatment	0.00211441	0.00199963	48	9	0.295851	0.524991
f__Solimonadaceae	Groups	Treatment	0.00293888	0.00276666	48	17	0.293668	0.524991
f__Gimesiaceae	Groups	Treatment	-0.00562618	0.00541815	48	39	0.304514	0.535116
f__Caulobacteraceae	Groups	Treatment	0.00767977	0.00749865	48	46	0.311119	0.539735
f__Phycisphaeraceae	Groups	Treatment	0.00345749	0.00339	48	26	0.313106	0.539735
g__Gemmata	Groups	Treatment	0.00511604	0.00511085	48	36	0.322056	0.549926
o__Rhodospirillales	Groups	Treatment	0.00521761	0.00542172	48	39	0.340904	0.570151
g__KD3.10	Groups	Treatment	-0.00154642	0.00160202	48	6	0.339445	0.570151
g__Armatimonadales	Groups	Treatment	0.0060473	0.0063579	48	44	0.346501	0.570151
f__Acidobacteriaceae_.Subgroup_1.	Groups	Treatment	0.00710089	0.00744769	48	45	0.345353	0.570151
c__Alphaproteobacteria	Groups	Treatment	-0.00618607	0.00681865	48	36	0.369015	0.601727
g__Schlesneria	Groups	Treatment	0.00364493	0.00421624	48	24	0.3918	0.633177
g__Dinghuibacter	Groups	Treatment	0.00244206	0.00295491	48	10	0.41282	0.655442
g__Candidatus_Ovatusbacter	Groups	Treatment	0.00242602	0.00293271	48	9	0.412378	0.655442
g__Blfdi19	Groups	Treatment	0.00215492	0.00265425	48	5	0.421045	0.66174
g__Subgroup_13	Groups	Treatment	-0.0045983	0.00570147	48	36	0.424098	0.66174
g__Vampirovibrionales	Groups	Treatment	-0.00169473	0.00216542	48	10	0.437852	0.662059
g__Acidisoma	Groups	Treatment	0.00178325	0.00227304	48	7	0.436757	0.662059
g__Silvanigrella	Groups	Treatment	-0.00223239	0.00287641	48	12	0.441661	0.662059
g__Lineage_IIa	Groups	Treatment	-0.00291375	0.00372356	48	8	0.437921	0.662059
f__Isosphaeraceae	Groups	Treatment	0.00354031	0.00457103	48	42	0.442592	0.662059
g__Candidatus_Koribacter	Groups	Treatment	0.00535635	0.00737862	48	45	0.47156	0.69115
g__CWT_CU03.E12	Groups	Treatment	0.00357402	0.00494506	48	44	0.473495	0.69115
g__Dyella	Groups	Treatment	-0.00348263	0.00474961	48	17	0.467129	0.69115
g__Fimbriimonadaceae	Groups	Treatment	0.0045626	0.00664422	48	37	0.495718	0.7178
g__S.BQ2.57_soil_group	Groups	Treatment	-0.0028013	0.00417609	48	24	0.505706	0.72645
g__Fimbriiglobus	Groups	Treatment	0.00153627	0.00233486	48	7	0.513836	0.732318
g__Undibacterium	Groups	Treatment	-0.00158147	0.00252775	48	7	0.534641	0.756016
f__Xanthomonadaceae	Groups	Treatment	-0.00249317	0.0040917	48	24	0.545308	0.765122
o__Burkholderiales	Groups	Treatment	0.00316959	0.00563409	48	18	0.576458	0.781771
g__Candidatus_Obscuribacter	Groups	Treatment	0.00175404	0.00313697	48	11	0.57877	0.781771
g__Candidatus_Paracaedibacter	Groups	Treatment	-0.00183022	0.00327137	48	15	0.578557	0.781771
g__Roseiarcus	Groups	Treatment	0.00357732	0.00622362	48	48	0.56823	0.781771
g__WD260	Groups	Treatment	0.0061991	0.0110346	48	48	0.57699	0.781771
g__Chthoniobacter	Groups	Treatment	0.00302039	0.00557584	48	43	0.590645	0.791902
g__Bradyrhizobium	Groups	Treatment	0.00295344	0.00601063	48	45	0.625501	0.813224
f__Myxococcaceae	Groups	Treatment	0.00236664	0.0046808	48	24	0.615548	0.813224
g__Mycobacterium	Groups	Treatment	-0.00302534	0.00612034	48	45	0.62344	0.813224
o__Chthoniobacterales	Groups	Treatment	0.00227155	0.00461587	48	40	0.624977	0.813224
g__Legionella	Groups	Treatment	-0.00118129	0.00242878	48	8	0.629013	0.813224
f__Neisseriaceae	Groups	Treatment	-0.000911885	0.00195533	48	7	0.643159	0.823139
g__Subgroup_7	Groups	Treatment	0.00137847	0.00297935	48	6	0.645778	0.823139
g__Acidothermus	Groups	Treatment	0.00299595	0.00680884	48	47	0.661991	0.837904
g__Tundrisphaera	Groups	Treatment	-0.00242481	0.00559439	48	33	0.666724	0.838035
g__Vermiphilaceae	Groups	Treatment	-0.00120038	0.00310066	48	18	0.70044	0.874342
g__Inquilinus	Groups	Treatment	-0.00151056	0.00405776	48	31	0.711406	0.875949
f__Elsteraceae	Groups	Treatment	0.00138249	0.00367624	48	12	0.7086	0.875949
g__BD7.11	Groups	Treatment	-0.00136944	0.00394177	48	15	0.729863	0.892603
g__Acidocella	Groups	Treatment	0.00392253	0.0121317	48	38	0.747911	0.896503
f__Paracaedibacteraceae	Groups	Treatment	-0.000543282	0.00164517	48	5	0.742726	0.896503
g__IMCC26256	Groups	Treatment	0.00154941	0.00471349	48	30	0.743861	0.896503
c__Thermoplasmata	Groups	Treatment	-0.00239279	0.00831265	48	35	0.774755	0.900285
g__Pandoraea	Groups	Treatment	0.00138908	0.00491228	48	30	0.778616	0.900285
g__Rhodopila	Groups	Treatment	-0.000893268	0.0032841	48	8	0.786841	0.900285
g__Phenylobacterium	Groups	Treatment	0.00168604	0.00566505	48	34	0.767332	0.900285
o__Omnitrophales	Groups	Treatment	0.00111455	0.00398154	48	10	0.780787	0.900285
g__WD2101_soil_group	Groups	Treatment	-0.00261216	0.00913224	48	48	0.776134	0.900285
g__FCPU426	Groups	Treatment	-0.00125625	0.00461258	48	37	0.786569	0.900285
g__Bryobacter	Groups	Treatment	0.0021176	0.0081368	48	48	0.795832	0.900285
g__Subgroup_5	Groups	Treatment	0.00143481	0.0055034	48	28	0.795478	0.900285
g__Aquicella	Groups	Treatment	-0.00138114	0.00566229	48	40	0.808378	0.908798
o__Elsterales	Groups	Treatment	0.00246041	0.0113525	48	48	0.829378	0.909855
g__AD3	Groups	Treatment	0.00125234	0.00578	48	21	0.829426	0.909855
g__Omnitrophales	Groups	Treatment	0.00132858	0.00593487	48	25	0.823857	0.909855
f__Gemmatimonadaceae	Groups	Treatment	0.00106635	0.0046419	48	22	0.819325	0.909855
g__Occallatibacter	Groups	Treatment	0.00348239	0.0184141	48	48	0.850834	0.927717
f__Oxalobacteraceae	Groups	Treatment	-0.00153534	0.00869092	48	33	0.860551	0.932693
f__Xanthobacteraceae	Groups	Treatment	-0.000839323	0.00754979	48	48	0.911964	0.942538
f__Beijerinckiaceae	Groups	Treatment	-0.000411676	0.0040632	48	23	0.919738	0.942538
g__Chthonomonas	Groups	Treatment	0.000814185	0.00610001	48	41	0.894402	0.942538
g__FCPU453	Groups	Treatment	-0.000185299	0.00187506	48	6	0.921708	0.942538
g__vadinHA49	Groups	Treatment	0.00125372	0.00904646	48	41	0.890382	0.942538
f__Gemmataceae	Groups	Treatment	-0.0007987	0.00507252	48	48	0.875574	0.942538
g__Aquisphaera	Groups	Treatment	0.000845266	0.00668682	48	45	0.89996	0.942538
g__Subgroup_12	Groups	Treatment	0.000627807	0.00494279	48	26	0.899482	0.942538
o__Vicinamibacterales	Groups	Treatment	-0.00113191	0.00930349	48	24	0.903694	0.942538
g__Acidibacter	Groups	Treatment	-0.00153267	0.0139439	48	47	0.912953	0.942538
g__Burkholderia.Caballeronia.Paraburkholderia	Groups	Treatment	-0.000734895	0.00871538	48	43	0.933167	0.943589
g__URHD0088	Groups	Treatment	-0.000164192	0.00211218	48	6	0.938375	0.943589
g__Subgroup_10	Groups	Treatment	0.000390012	0.00447803	48	7	0.930974	0.943589
g__Puia	Groups	Treatment	0.000180402	0.00744909	48	48	0.980784	0.980784

[truncated: 10 more sheets: 16S Maaslin Upper B Horizon, ITS ALDEx Upper Forest Floor, ITS ALDEx Lower Forest Floor, ITS ALDEx Upper B Horizon, ITS ANCOM Upper Forest Floor, ITS ANCOM Lower Forest Floor, ITS ANCOM Upper B Horizon, ITS Maaslin Upper Forest Floor, ITS Maaslin Lower Forest Floor, ITS Maaslin Upper B Horizon]
