# Supplementary material for: Lime amendment to chronically acidified forest soils results in shifts in prokaryotic communities
Source: Appl Environ Microbiol. 2025 Dec 29;92(1):e02171-24. doi: 10.1128/aem.02171-24 (PMC12838336; doi:10.1128/aem.02171-24)
Supplement: Table S8 — Differentially abundant ITS taxa. [file aem.02171-24-s0007.xlsx]

## Sheet: 16S Overall
Supplementary Table 8: Differences in abundance between control and treatment for differentially abundant 16S and ITS2 taxa.
Supplementary Table 8A: Differentially abundant taxa (identified by two or more tests) between control and treatment samples within each horizon for the 16S data are presented.
Upper Forest Floor	Lower Forest Floor	Upper B Horizon
c__Acidimicrobiia	c__Bacteroidia	g__AT-s3-44
c__Alphaproteobacteria	f__Comamonadaceae	g__Acidipila
c__Bacteroidia	f__Microscillaceae	g__MND1
d__Bacteria	f__Rhizobiales_Incertae_Sedis	g__Micropepsaceae
f__Acetobacteraceae	f__Sandaracinaceae	g__Nevskia
f__Acidobacteriaceae_(Subgroup_1)	g__AKYH767	g__Omnitrophales
f__Anaerolineaceae	g__BIrii41	o__Babeliales
f__Azospirillaceae	g__Devosia
f__Blastocatellaceae	g__Ellin6067
f__Chthoniobacteraceae	g__Ferruginibacter
f__Comamonadaceae	g__Hirschia
f__Devosiaceae	g__Lacunisphaera
f__Fibrobacteraceae	g__OLB12
f__Gimesiaceae
f__Holosporaceae
f__Hyphomicrobiaceae
f__Ilumatobacteraceae
f__Isosphaeraceae
f__Magnetospiraceae
f__Magnetospirillaceae
f__Methylacidiphilaceae
f__Microbacteriaceae
f__Micropepsaceae
f__Microscillaceae
f__Neisseriaceae
f__Nitrosomonadaceae
f__Opitutaceae
f__Oxalobacteraceae
f__Pirellulaceae
f__Reyranellaceae
f__Rhizobiaceae
f__Rhizobiales_Incertae_Sedis
f__Rhodobacteraceae
f__Roseiflexaceae
f__Sandaracinaceae
f__Saprospiraceae
f__Solirubrobacteraceae
f__Sphingobacteriaceae
f__Sphingomonadaceae
f__Steroidobacteraceae
f__Xanthobacteraceae
f__Xanthomonadaceae
g__0319-6G20
g__A0839
g__A4b
g__AAP99
g__AKYH767
g__Acidicapsa
g__Acidiphilium
g__Acidisoma
g__Acidothermus
g__Actinospica
g__Afipia
g__Alkanibacter
g__Anaeromyxobacter
g__Aquicella
g__Aquisphaera
g__Arenimonas
g__Armatimonadales
g__Asticcacaulis
g__BIrii41
g__BIyi10
g__Bauldia
g__Berkelbacteria
g__Bryobacter
g__Burkholderia-Caballeronia-Paraburkholderia
g__C0119
g__CCD24
g__CL500-29_marine_group
g__CPla-3_termite_group
g__Candidatus_Berkiella
g__Candidatus_Endonucleariobacter
g__Candidatus_Obscuribacter
g__Candidatus_Solibacter
g__Candidatus_Xiphinematobacter
g__Caulobacter
g__Chryseolinea
g__Chthonomonadales
g__Chthonomonas
g__Cytophaga
g__DEV008
g__Dactylosporangium
g__Devosia
g__Dinghuibacter
g__Dokdonella
g__Dongia
g__Dyadobacter
g__Edaphobacter
g__Ellin517
g__Ellin6067
g__Emticicia
g__Escherichia-Shigella
g__FCPU426
g__FCPU453
g__Flavitalea
g__Flavobacterium
g__GOUTA6
g__Gemmatimonas
g__Granulicella
g__Haliangium
g__Hirschia
g__Hydrogenedensaceae
g__Hyphomicrobium
g__IS-44
g__Iamia
g__Ilumatobacter
g__JG36-TzT-191
g__JGI_0001001-H03
g__KD3-10
g__KD3-93
g__KF-JG30-B3
g__Kapabacteriales
g__Lacunisphaera
g__MND1
g__Massilia
g__NS11-12_marine_group
g__Nannocystis
g__Nitrosotaleaceae
g__Nocardioides
g__Novosphingobium
g__OLB12
g__OM190
g__OM27_clade
g__Obscuribacteraceae
g__Occallatibacter
g__Ohtaekwangia
g__Omnitrophales
g__Opitutus
g__PB19
g__PLTA13
g__Paenibacillus
g__Pajaroellobacter
g__Paludibaculum
g__Pedomicrobium
g__Phaselicystis
g__Pir4_lineage
g__Pirellula
g__Pla4_lineage
g__Plot4-2H12
g__Polaromonas
g__Pseudoflavitalea
g__Pseudolabrys
g__Pseudorhodobacter
g__Pseudoxanthomonas
g__Puia
g__R7C24
g__RB41
g__RCP2-54
g__Rhodanobacter
g__Rhodoferax
g__Rhodoplanes
g__Rhodovastum
g__Roseiarcus
g__Roseococcus
g__S085
g__SC-I-84
g__SH-PL14
g__SJA-28
g__SM1A02
g__SWB02
g__Sediminibacterium
g__Sericytochromatia
g__Silvanigrella
g__Sphingobium
g__Sphingomonas
g__Sphingopyxis
g__Steroidobacter
g__Subgroup_10
g__Subgroup_17
g__Subgroup_7
g__Sumerlaea
g__TRA3-20
g__Tahibacter
g__Terracidiphilus
g__Terrimonas
g__Tundrisphaera
g__Turneriella
g__Undibacterium
g__Unknown_Family
g__Variovorax
g__Vermiphilaceae
g__Vicinamibacteraceae
g__WD2101_soil_group
g__WD260
g__WPS-2
g__Zavarzinella
g__env.OPS_17
g__possible_genus_04
o__Acidobacteriales
o__Chthoniobacterales
o__Micavibrionales
o__Polyangiales
o__Rhizobiales
o__Solirubrobacterales
o__Vicinamibacterales
p__Armatimonadota
p__Desulfobacterota

## Sheet: ITS Overall
Supplementary Table 8B: Differentially abundant taxa (identified by two or more tests) between control and treatment samples within each horizon for the ITS2 data are presented.
Upper Forest Floor	Lower Forest Floor	Upper B Horizon
g__Apiotrichum	g__Hebeloma	g__Tylospora
g__Apodus
g__Galerina
g__Hebeloma
g__Mortierella
o__GS21
o__Sebacinales
o__Tremellodendropsidales

## Sheet: 16S Upper Forest Floor
Supplementary Table 8C: Differentially abundant 16S taxa (identified by two or more tests) between control and treatment samples within Upper Forest Floor. The mean relative abundance and mean log2 fold of the taxa in control, treatment and the difference between control and treatment are shown.
	Control mean	Treatment mean	Diff	Log2 control mean	Log2 treatment mean	Log2 fold change
c__Acidimicrobiia	1.0139113306514824	0.7068744615813022	0.30703686907018024	0.019931490188566447	-0.500474	0.5204055648583953
c__Alphaproteobacteria	0.10059266725093634	0.18384166784186984	-0.083249	-3.3134	-2.44346	-0.869939
c__Bacteroidia	0.0281343	0.18846437957325735	-0.16033	-5.15152	-2.40764	-2.74389
c__Gammaproteobacteria	0.14836936095160222	0.13370978737823536	0.014659573573366863	-2.75273	-2.90282	0.15008812599989918
d__Bacteria	1.0355918187750064	0.0621336	0.9734582090847024	0.0504555	-4.00848	4.058937791839639
f__Acetobacteraceae	4.090876401933703	2.6282404886704747	1.4626359132632283	2.032409949591885	1.3940972908575204	0.6383126587343646
f__Acidobacteriaceae_(Subgroup_1)	1.7559229994196954	0.5394849386471426	1.216438060772553	0.8122295813248465	-0.890345	1.702574993129849
f__Anaerolineaceae	1e-08	0.3365891038057204	-0.336589	-26.5754	-1.57094	-25.0045
f__Azospirillaceae	0.0011628	0.024012	-0.0228492	-9.74819	-5.3801	-4.36808
f__Beijerinckiaceae	0.0519758	0.032098046658158935	0.019877730166544934	-4.26602	-4.96137	0.6953539114904812
f__Blastocatellaceae	1e-08	0.22946168492687305	-0.229462	-26.5754	-2.12367	-24.4517
f__Chthoniobacteraceae	0.024000836031103135	0.0039549	0.020045932709476466	-5.38077	-7.98214	2.6013703274217894
f__Comamonadaceae	0.00815846	1.0531092404661648	-1.04495	-6.93749	0.0746551	-7.01214
f__Devosiaceae	0.000543073	0.19411354858303795	-0.19357	-10.8466	-2.36503	-8.48154
f__Diplorickettsiaceae	0.28854	0.20720084796866517	0.0813387	-1.79316	-2.2709	0.4777392399198195
f__Fibrobacteraceae	0.00927625	0.052545	-0.0432687	-6.75224	-4.2503	-2.50194
f__Gemmataceae	0.7301952208893107	0.5331487707377106	0.19704645015160005	-0.453646	-0.90739	0.4537440651638225
f__Gimesiaceae	0.23690128275810754	0.1568359176448027	0.0800654	-2.07764	-2.67267	0.5950300155390584
f__Holosporaceae	0.0139203	0.0031272	0.010793088873504521	-6.16667	-8.32091	2.154244841288657
f__Isosphaeraceae	0.17335343700650166	0.0992323	0.0741211	-2.52821	-3.33305	0.8048344549901603
f__Magnetospirillaceae	0.061661581067661925	0.026095364541316435	0.0355662	-4.01948	-5.26006	1.240578326189672
f__Methylacidiphilaceae	0.7615909625686214	0.40952590468674044	0.3520650578818809	-0.392912	-1.28797	0.8950616461134727
f__Microbacteriaceae	0.00191215	0.0824527	-0.0805406	-9.03059	-3.60029	-5.4303
f__Micropepsaceae	1.293088959361364	2.591606283412708	-1.29852	0.37082153022527237	1.3738465607718988	-1.00303
f__Microscillaceae	0.00441278	2.999984370290432	-2.99557	-7.8241	1.5849549844000819	-9.40905
f__Myxococcaceae	0.0673174	0.052554110541195576	0.014763299022966983	-3.89288	-4.25005	0.35717605192204216
f__Neisseriaceae	0.025448153939708867	0.0047915	0.0206567	-5.2963	-7.70531	2.4090115162088956
f__Nitrosomonadaceae	1e-08	0.056527562932925865	-0.0565276	-26.5754	-4.1449	-22.4305
f__Opitutaceae	0.5040723016733096	0.18887209827252094	0.3152002034007887	-0.988297	-2.40452	1.4162210909261757
f__Oxalobacteraceae	0.33488191366145753	0.12648447981449157	0.20839743384696596	-1.57828	-2.98297	1.4046920899785154
f__Pedosphaeraceae	1.7192672952121988	1.5036149049197607	0.2156523902924381	0.7817938586605704	0.588435	0.19335873705816742
f__Pirellulaceae	0.38310696074729983	0.6028394621986274	-0.219733	-1.38418	-0.730154	-0.654027
f__Reyranellaceae	1e-08	0.15476629699778738	-0.154766	-26.5754	-2.69184	-23.8836
f__Rhizobiaceae	1e-08	0.0514568	-0.0514568	-26.5754	-4.28049	-22.2949
f__Rhizobiales_Incertae_Sedis	1e-08	0.44405056060584513	-0.444051	-26.5754	-1.1712	-25.4042
f__Roseiflexaceae	1e-08	0.021687555144016067	-0.0216876	-26.5754	-5.52699	-21.0484
f__Sandaracinaceae	1e-08	0.42675821792285956	-0.426758	-26.5754	-1.22851	-25.3469
f__Saprospiraceae	1e-08	0.32868207993305437	-0.328682	-26.5754	-1.60524	-24.9702
f__Solirubrobacteraceae	0.1462905233203189	0.0903896	0.055900947980290244	-2.77309	-3.4677	0.6946080140747513
f__Sphingomonadaceae	1e-08	0.0927248	-0.0927248	-26.5754	-3.4309	-23.1445
f__Xanthobacteraceae	0.988205	1.3864357556420195	-0.398231	-0.0171182	0.47138076663773093	-0.488499
f__Xanthomonadaceae	0.1165599417936752	0.045737674062528794	0.0708223	-3.10086	-4.45047	1.3496171559694812
g__0319-6G20	0.287302	0.1306829153203614	0.15661865998004662	-1.79936	-2.93586	1.1364953589237938
g__37-13	0.22126544760242103	0.2189733814388302	0.00229207	-2.17615	-2.19117	0.015022674731977048
g__A0839	1e-08	0.6007191753173575	-0.600719	-26.5754	-0.735237	-25.8402
g__A4b	1e-08	0.44480068869664263	-0.444801	-26.5754	-1.16877	-25.4067
g__AAP99	0.000489598	0.044491074861553875	-0.0440015	-10.9961	-4.49034	-6.50577
g__AKYH767	0.023582799278711538	0.39831799347543223	-0.374735	-5.40612	-1.32801	-4.07811
g__Acidicapsa	0.7065403078869812	0.23129711162273053	0.47524319626425066	-0.501156	-2.11218	1.6110246180822243
g__Acidiphilium	0.0399083	0.00388945	0.0360189	-4.64717	-8.00622	3.359053399395936
g__Acidipila	3.604569284194444	2.7326339431043767	0.8719353410900674	1.8498268798043032	1.450292212938883	0.39953466686542005
g__Acidisoma	0.12615245689985546	0.023758976200753016	0.10239348069910245	-2.98676	-5.39538	2.40862
g__Acidocella	0.40060188894877885	0.380329	0.0202734	-1.31976	-1.39468	0.074923
g__Acidothermus	1.0043738243996068	0.4843874002936228	0.519986	0.00629634	-1.04577	1.0520630914726343
g__Actinospica	0.0421718	0.013812106258655303	0.028359729407179596	-4.56758	-6.17792	1.6103464827403426
g__Afipia	1e-08	0.15394258178414183	-0.153943	-26.5754	-2.69954	-23.8759
g__Alkanibacter	1e-08	0.0207405	-0.0207405	-26.5754	-5.59141	-20.984
g__Anaeromyxobacter	0.032561057057149054	0.020569145436508722	0.011991911620640332	-4.94071	-5.60337	0.6626656787385601
g__Aquicella	0.2819636690207599	0.0955747	0.1863889743633162	-1.82642	-3.38723	1.560808692495282
g__Aquisphaera	0.4706152015691023	0.2440626695872816	0.2265525319818207	-1.08738	-2.03468	0.9472962767911286
g__Arenimonas	1e-08	0.0999303	-0.0999303	-26.5754	-3.32293	-23.2525
g__Armatimonadales	0.6329458812547745	0.355129	0.27781687548949147	-0.659846	-1.49358	0.8337389504917058
g__Asticcacaulis	1e-08	0.0624285	-0.0624285	-26.5754	-4.00165	-22.5738
g__BIrii41	1e-08	0.3700329574061921	-0.370033	-26.5754	-1.43427	-25.1412
g__Bauldia	1e-08	0.27395461612727584	-0.273955	-26.5754	-1.86799	-24.7074
g__Bdellovibrio	0.096474	0.0771362	0.019337848413647968	-3.37372	-3.69645	0.3227329803758763
g__Bradyrhizobium	0.4925457609915033	0.6508443048324782	-0.158299	-1.02167	-0.619616	-0.402055
g__Bryobacter	4.187345195200438	3.08277	1.1045730308096875	2.066035855473912	1.6242282694484393	0.44180758602547265
g__Burkholderia-Caballeronia-Paraburkholderia	1.214049086953019	0.7987184339002185	0.4153306530528005	0.2798267544370972	-0.324241	0.6040678387959698
g__C0119	1e-08	0.0139904	-0.0139904	-26.5754	-6.15941	-20.416
g__CCD24	1e-08	0.10503784318022458	-0.105038	-26.5754	-3.25102	-23.3244
g__CL500-29_marine_group	1e-08	0.0725829	-0.0725829	-26.5754	-3.78423	-22.7912
g__CPla-3_termite_group	0.00213918	0.19138466481316896	-0.189245	-8.86872	-2.38545	-6.48327
g__CWT_CU03-E12	0.19033519906531063	0.16372356470873442	0.026611634356576208	-2.39339	-2.61067	0.21728040309290098
g__Candidatus_Berkiella	0.0343513	0.00896951	0.025381802744296092	-4.86349	-6.80075	1.937263680772383
g__Candidatus_Endonucleariobacter	0.016823902731573727	0.00564274	0.011181165614489612	-5.89334	-7.46939	1.5760453699571366
g__Candidatus_Obscuribacter	0.0410533	0.013451850877745041	0.0276015	-4.60636	-6.21605	1.6096948077181965
g__Candidatus_Paracaedibacter	0.0313884	0.013492809599597123	0.017895569289309056	-4.99363	-6.21167	1.2180397290954614
g__Candidatus_Solibacter	1.8312743467731405	1.023899265806876	0.8073750809662645	0.8728479402777537	0.0340738	0.8387741544999628
g__Candidatus_Xiphinematobacter	0.21266510374347705	0.0819599	0.1307051887318944	-2.23334	-3.60894	1.3755929271624492
g__Caulobacter	0.013696460070022523	0.26511726707405936	-0.251421	-6.19005	-1.9153	-4.27476
g__Chryseolinea	1e-08	0.11510176397375271	-0.115102	-26.5754	-3.11902	-23.4564
g__Chthonomonas	0.29720332782989195	0.18144869054212392	0.11575463728776803	-1.75048	-2.46237	0.7118886246575429
g__Conexibacter	0.0914034	0.0666247	0.0247787	-3.45161	-3.9078	0.45619133337745943
g__Cytophaga	1e-08	0.0365279	-0.0365279	-26.5754	-4.77486	-21.8006
g__DEV008	1e-08	0.053678618638677254	-0.0536786	-26.5754	-4.21951	-22.3559
g__Dactylosporangium	1e-08	0.0976656	-0.0976656	-26.5754	-3.35601	-23.2194
g__Devosia	1e-08	0.30934091670563346	-0.309341	-26.5754	-1.69273	-24.8827
g__Dinghuibacter	0.0519008	0.029293241222457748	0.022607571117732626	-4.2681	-5.09329	0.8251892869304767
g__Dongia	1e-08	0.29384114068601475	-0.293841	-26.5754	-1.76689	-24.8085
g__Dyella	0.20976700260848016	0.12003627901178282	0.0897307	-2.25314	-3.05846	0.805317
g__Edaphobacter	0.48785441408765534	0.35017029904577823	0.1376841150418771	-1.03548	-1.51387	0.47839396019527136
g__Ellin517	1e-08	0.21684505701921947	-0.216845	-26.5754	-2.20526	-24.3702
g__Ellin6067	1e-08	0.4227634891183628	-0.422763	-26.5754	-1.24208	-25.3333
g__Escherichia-Shigella	0.0389585	0.00248494	0.0364735	-4.68192	-8.65257	3.9706548074072128
g__FCPU426	0.197767	0.0824104	0.11535610237793435	-2.33813	-3.60103	1.2628997415146452
g__FCPU453	0.017914833862062312	0.00213545	0.015779382571809004	-5.8027	-8.87124	3.0685417688729526
g__Flavobacterium	0.00400508	0.0944303	-0.0904253	-7.96395	-3.40461	-4.55935
g__GOUTA6	1e-08	0.037809087421062315	-0.0378091	-26.5754	-4.72512	-21.8503
g__Gemmata	0.21836122109188746	0.1915489925183029	0.026812228573584562	-2.19521	-2.38421	0.18900323217254877
g__Gemmatimonas	0.00825403	0.10356136875664036	-0.0953073	-6.92069	-3.27144	-3.64924
g__Granulicella	4.755584450948349	2.78659	1.9689968846822188	2.249622656053228	1.478499489656084	0.7711231663971443
g__Group_1.1c	0.0861669	0.0516639	0.0345031	-3.53672	-4.2747	0.7379783046145882
g__Haliangium	0.0103183	0.31365324525845895	-0.303335	-6.59865	-1.67276	-4.92589
g__Hirschia	1e-08	0.5531368297318665	-0.553137	-26.5754	-0.854292	-25.7211
g__Hydrogenedensaceae	1e-08	0.0457472	-0.0457472	-26.5754	-4.45017	-22.1253
g__Hyphomicrobium	1e-08	0.1087496409797927	-0.10875	-26.5754	-3.20092	-23.3745
g__IS-44	1e-08	0.44666263499694386	-0.446663	-26.5754	-1.16274	-25.4127
g__Iamia	1e-08	0.053240317626533834	-0.0532403	-26.5754	-4.23134	-22.3441
g__Inquilinus	0.1363826251715805	0.0860068	0.0503758	-2.87427	-3.53941	0.6651373770705113
g__JG36-TzT-191	1.5823312013408461	0.8498864976618239	0.7324447036790223	0.6620516051971933	-0.234658	0.8967095178863171
g__JGI_0001001-H03	1e-08	0.0585802	-0.0585802	-26.5754	-4.09344	-22.482
g__KD3-10	0.015602417086552802	0.00615537	0.00944705	-6.00209	-7.34394	1.3418522253211833
g__KD3-93	1e-08	0.0862654	-0.0862654	-26.5754	-3.53507	-23.0404
g__KF-JG30-B3	0.00897819	0.0715952	-0.062617	-6.79936	-3.80399	-2.99537
g__Kapabacteriales	0.014856986634704736	0.1822263191570136	-0.167369	-6.07271	-2.4562	-3.61652
g__Lacunisphaera	0.024071814326631313	0.37163716710279154	-0.347565	-5.37651	-1.42803	-3.94848
g__Legionella	0.017544222858286076	0.00822799	0.00931623	-5.83286	-6.92524	1.09238
g__Lineage_IV	0.030051830851821486	0.0252658	0.00478599	-5.0564	-5.30667	0.25026490336873763
g__MND1	1e-08	0.22840555650862637	-0.228406	-26.5754	-2.13033	-24.4451
g__Massilia	1e-08	0.029700091866307843	-0.0297001	-26.5754	-5.07339	-21.502
g__NS11-12_marine_group	1e-08	0.0344403	-0.0344403	-26.5754	-4.85976	-21.7157
g__Nannocystis	1e-08	0.0367074	-0.0367074	-26.5754	-4.76779	-21.8076
g__Nevskia	0.072378	0.0379985	0.034379510449803516	-3.78831	-4.71791	0.929609
g__Nitrosotaleaceae	0.00141319	1e-08	0.00141319	-9.46683	-26.5754	17.108595305117646
g__Novosphingobium	1e-08	0.020416501580461842	-0.0204165	-26.5754	-5.61412	-20.9613
g__OLB12	1e-08	0.12999566419824407	-0.129996	-26.5754	-2.94346	-23.632
g__OM190	1e-08	0.11733470903833171	-0.117335	-26.5754	-3.0913	-23.4841
g__Obscuribacteraceae	0.4831250513579732	0.19485006529273033	0.2882749860652428	-1.04953	-2.35956	1.3100322474584554
g__Occallatibacter	7.130877941460905	3.488465709122973	3.6424122323379318	2.834079709743177	1.8025926523260136	1.0314870574171635
g__Omnitrophales	0.12565311217784755	0.0245472	0.1011059159293882	-2.99248	-5.3483	2.3558162481978346
g__Opitutus	0.010483522436375459	0.0950834	-0.0845999	-6.57573	-3.39466	-3.18107
g__Pajaroellobacter	0.36430036836546975	0.2043606617247567	0.15993970664071305	-1.4568	-2.29081	0.8340109415358199
g__Paludibaculum	1e-08	0.2806263091910644	-0.280626	-26.5754	-1.83328	-24.7421
g__Pandoraea	0.1364664428494453	0.0782355	0.0582309	-2.87338	-3.67603	0.8026508922059592
g__Pedomicrobium	1e-08	0.13263296522052617	-0.132633	-26.5754	-2.91449	-23.6609
g__Phaselicystis	1e-08	0.030839064591449295	-0.0308391	-26.5754	-5.0191	-21.5563
g__Phenylobacterium	0.34573838061889123	0.42170162671180705	-0.0759632	-1.53225	-1.24571	-0.286542
g__Pir4_lineage	1e-08	0.050013673434666214	-0.0500137	-26.5754	-4.32153	-22.2539
g__Pirellula	1e-08	0.10262642413082546	-0.102626	-26.5754	-3.28453	-23.2909
g__Pseudolabrys	1e-08	0.1534709562056443	-0.153471	-26.5754	-2.70396	-23.8715
g__Pseudorhodobacter	1e-08	0.2919622596666823	-0.291962	-26.5754	-1.77615	-24.7993
g__Puia	1.6002248744139385	0.8482570094997023	0.7519678649142362	0.6782746566160958	-0.237427	0.9157013049300976
g__R7C24	1e-08	0.6898527432446221	-0.689853	-26.5754	-0.53564	-26.0398
g__RCP2-54	2.3759125924364493	1.3993327318098288	0.9765798606266205	1.248481761737148	0.48473904574562127	0.7637427159915267
g__Rhodanobacter	0.31925054220583227	0.14896294414588535	0.17028759805994692	-1.64724	-2.74697	1.0997355780361897
g__Rhodoferax	1e-08	0.12011068065996992	-0.120111	-26.5754	-3.05756	-23.5179
g__Rhodoplanes	1e-08	0.16560761791203266	-0.165608	-26.5754	-2.59416	-23.9813
g__Rhodovastum	0.00536272	0.0899118	-0.0845491	-7.54282	-3.47535	-4.06747
g__Roseiarcus	1.1254784856734805	0.6138508155844911	0.5116276700889895	0.17053847890771637	-0.70404	0.8745784943685853
g__S-BQ2-57_soil_group	0.029315249394758883	0.019714477753521434	0.00960077	-5.0922	-5.6646	0.5723958370508928
g__SC-I-84	1e-08	0.0349056	-0.0349056	-26.5754	-4.8404	-21.735
g__SM1A02	1e-08	0.0887284	-0.0887284	-26.5754	-3.49446	-23.081
g__SWB02	1e-08	0.12859386096779657	-0.128594	-26.5754	-2.95911	-23.6163
g__Schlesneria	0.0615177	0.0734326	-0.0119149	-4.02286	-3.76744	-0.25542
g__Silvanigrella	0.0184749	0.00562697	0.012847889614716893	-5.75829	-7.47343	1.7151335558128267
g__Sphingomonas	1e-08	0.12643887094288206	-0.126439	-26.5754	-2.98349	-23.5919
g__Sporocytophaga	0.027003712187470604	0.013819995607826485	0.013183716579644119	-5.2107	-6.1771	0.9664005902912836
g__Steroidobacter	0.00207361	0.0639846	-0.061911	-8.91364	-3.96613	-4.94751
g__Subgroup_10	0.000413001	0.34910315893977795	-0.34869	-11.2416	-1.51827	-9.72329
g__Subgroup_13	0.10464242262575178	0.0535568	0.051085635809907964	-3.25646	-4.22279	0.9663265341667611
g__Subgroup_17	1e-08	0.10607762780392523	-0.106078	-26.5754	-3.23681	-23.3386
g__Subgroup_2	13.5602	12.624087423488495	0.9361571562827056	3.7613112948100604	3.658107196241469	0.10320409856859136
g__Subgroup_5	0.0427682	0.0366609	0.00610725	-4.54732	-4.76961	0.22229449963693426
g__Subgroup_7	1e-08	0.49067427012315307	-0.490674	-26.5754	-1.02716	-25.5483
g__Sumerlaea	1e-08	0.0934051	-0.0934051	-26.5754	-3.42036	-23.1551
g__TRA3-20	0.040880677609336606	0.22337922085820366	-0.182499	-4.61244	-2.16243	-2.45
g__Terrimonas	1e-08	0.5296426109091841	-0.529643	-26.5754	-0.916909	-25.6585
g__Tundrisphaera	0.47155453416588616	0.1026204393193891	0.3689340948464971	-1.0845	-3.28461	2.200106517965087
g__Undibacterium	0.024955680731120578	1e-08	0.024955680731120578	-5.32449	-26.5754	21.2509
g__Unknown_Family	0.00647025	0.0097372	-0.00326695	-7.27196	-6.68228	-0.589686
g__Vampirovibrionales	0.010220485879137146	0.00479824	0.00542225	-6.61239	-7.70328	1.0908868461091528
g__Variovorax	1e-08	0.0424959	-0.0424959	-26.5754	-4.55653	-22.0189
g__Vermiphilaceae	0.032415124793596456	0.011373486260753858	0.021041638532842598	-4.94719	-6.45818	1.5109925826162938
g__Vicinamibacteraceae	1e-08	0.527247	-0.527247	-26.5754	-0.923448	-25.652
g__WD2101_soil_group	2.0296691688323047	1.249117276204813	0.7805518926274917	1.0212445907694039	0.3209089339965332	0.7003356567728707
g__WD260	5.630362442915125	3.5169976519468706	2.1133647909682542	2.4932277957985365	1.8143443717770567	0.6788834240214798
g__WPS-2	1.3824093247462865	0.8152912685877065	0.567118	0.4671848540375244	-0.294613	0.7617973844568806
g__env.OPS_17	0.020623357155341523	0.24151280909829953	-0.220889	-5.59958	-2.04983	-3.54975
g__possible_genus_04	1e-08	0.13470932276496944	-0.134709	-26.5754	-2.89208	-23.6833
o__Acidobacteriales	14.795182080173241	11.24005535828774	3.5551267218855003	3.8870555463733414	3.4905772358670664	0.396478
o__Chthoniobacterales	0.21116848857459936	0.0783324	0.132836	-2.24353	-3.67425	1.430713171552635
o__Elsterales	0.5744875166028727	0.6016530153844449	-0.0271655	-0.799653	-0.732996	-0.0666562
o__Micavibrionales	1e-08	0.0451226	-0.0451226	-26.5754	-4.47001	-22.1054
o__Rhizobiales	1e-08	0.20423453660321356	-0.204235	-26.5754	-2.2917	-24.2837
o__Solirubrobacterales	0.0075301	1e-08	0.0075301	-7.05312	-26.5754	19.522308602456345
o__Vicinamibacterales	0.0377533	0.7396341163944676	-0.701881	-4.72725	-0.435116	-4.29214
p__Armatimonadota	1e-08	0.15152267175712544	-0.151523	-26.5754	-2.72239	-23.853

## Sheet: 16S Lower Forest Floor
Supplementary Table 8D: Differentially abundant 16S taxa (identified by two or more tests) between control and treatment samples within Lower Forest Floor. The mean relative abundance and mean log2 fold of the taxa in control, treatment and the difference between control and treatment are shown.
	Control mean	Treatment mean	Diff	Log2 control mean	Log2 treatment mean	Log2 fold change
c__Bacteroidia	0.00668966	0.0494163	-0.0427267	-7.22385	-4.33887	-2.88498
f__Diplorickettsiaceae	0.22911691202954818	0.13609102512020377	0.0930259	-2.12584	-2.87736	0.7515120259573487
f__Microscillaceae	0.000727865	0.6337506257075204	-0.633023	-10.424	-0.658013	-9.76603
f__Xanthobacteraceae	1.2206352734956063	1.1256567637095793	0.0949785	0.2876321866282295	0.17076698658106687	0.11686520004716261
g__AKYH767	0.00540124	0.0628826	-0.0574814	-7.53249	-3.99119	-3.5413
g__BIrii41	1e-08	0.0571192	-0.0571192	-26.5754	-4.12988	-22.4455
g__Candidatus_Solibacter	1.6257323332027673	1.331208685796558	0.2945236474062094	0.7010897461283203	0.412737	0.2883529942894273
g__Candidatus_Xiphinematobacter	0.1313294507498891	0.057551344445646295	0.0737781	-2.92874	-4.11901	1.1902689418198746
g__Chthonomonas	0.16486740791932125	0.11044734768432822	0.0544201	-2.60062	-3.17857	0.5779474516565228
g__Ferruginibacter	0.012869729954014053	0.602466	-0.589596	-6.27987	-0.731048	-5.54883
g__JG36-TzT-191	0.8577249096229969	0.754203	0.10352198264230583	-0.221413	-0.406975	0.18556226989986363
g__Lacunisphaera	0.00163581	0.075772	-0.0741362	-9.25578	-3.72219	-5.53359
g__RCP2-54	7.232292657708075	4.897540961346781	2.3347516963612938	2.8544530581847147	2.2920575587480423	0.5623954994366724
g__Roseiarcus	0.6854958767067754	0.6993708244402326	-0.0138749	-0.54478	-0.51587	-0.0289096
g__Subgroup_2	30.964142755406822	27.791857236479096	3.172285518927726	4.952526600376262	4.79659	0.15593625726465188
o__Acidobacteriales	20.827944054114997	17.69336025347217	3.134583800642826	4.380448531514063	4.145136159911309	0.2353123716027543

## Sheet: 16S Upper B Horizon
Supplementary Table 8E: Differentially abundant 16S taxa (identified by two or more tests) between control and treatment samples within Upper B Horizon. The mean relative abundance and mean log2 fold of the taxa in control, treatment and the difference between control and treatment are shown.
	Control mean	Treatment mean	Diff	Log2 control mean	Log2 treatment mean	Log2 fold change
f__Steroidobacteraceae	0.21165902737310435	0.099568	0.11209099929950476	-2.24019	-3.32817	1.087987558475704
g__AT-s3-44	0.0880224	0.0220064	0.066016	-3.50599	-5.50593	1.9999446533545018
g__Acidipila	0.1679763836363401	0.4375356700960224	-0.269559	-2.57367	-1.19253	-1.38114
g__IS-44	0.11113730674922738	0.0403225	0.0708148	-3.16958	-4.63227	1.4626862342866827
g__KF-JG30-C25	0.026707385399104614	0.0075309	0.019176482565750892	-5.22662	-7.05296	1.8263440096959966
g__MND1	0.21308614928510447	0.0685176	0.1445685618239792	-2.23049	-3.86738	1.636890560803172
g__Micropepsaceae	0.0667557	0.0254946	0.041261070413348075	-3.90497	-5.29366	1.3886986827338639
g__Nevskia	0.012886	0.0602187	-0.0473327	-6.27805	-4.05364	-2.22441
g__Omnitrophales	0.12362539889114954	0.0339917	0.0896337	-3.01595	-4.87867	1.8627213081046037
g__Pajaroellobacter	0.14388941572794164	0.0664435	0.0774459	-2.79697	-3.91173	1.1147604956648598
g__mle1-7	0.11737164436363093	0.053975060207607645	0.0633966	-3.09084	-4.21156	1.1207190594046628
o__Babeliales	0.0234906	0.00547618	0.018014409328626736	-5.41177	-7.51261	2.10084

## Sheet: ITS Upper Forest Floor
Supplementary Table 8F: Differentially abundant ITS taxa (identified by two or more tests) between control and treatment samples within Upper Forest Floor. The mean relative abundance and mean log2 fold of the taxa in control, treatment and the difference between control and treatment are shown.
	Control mean	Treatment mean	Diff	Log2 control mean	Log2 treatment mean	Log2 fold change
g__Apiotrichum	1e-08	0.22697122576762066	-0.226971	-26.5754	-2.13942	-24.436
g__Apodus	1e-08	0.5893276502338812	-0.589328	-26.5754	-0.762858	-25.8126
g__Galerina	2.038373596536809	0.2081119919484972	1.8302616045883116	1.0274184953088354	-2.26457	3.2919864909270746
g__Hebeloma	0.016197659847309382	1.3759517162172248	-1.35975	-5.94807	0.4604298450428049	-6.4085
g__Mortierella	1.1125322315377921	1.2580779438978102	-0.145546	0.153847	0.33122130678904904	-0.177374
o__GS21	0.0337984	0.0140232	0.0197753	-4.8869	-6.15605	1.2691443992064393
o__Sebacinales	0.00148264	0.9942771229591534	-0.992794	-9.39761	-0.00828008	-9.38933
o__Tremellodendropsidales	1e-08	0.2613161938615476	-0.261316	-26.5754	-1.93613	-24.6393

## Sheet: ITS Lower Forest Floor
Supplementary Table 8G: Differentially abundant ITS taxa (identified by two or more tests) between control and treatment samples within Lower Forest Floor. The mean relative abundance and mean log2 fold of the taxa in control, treatment and the difference between control and treatment are shown.
	Control mean	Treatment mean	Diff	Log2 control mean	Log2 treatment mean	Log2 fold change
g__Hebeloma	0.017145328701923604	0.21408322981543748	-0.196938	-5.86604	-2.22376	-3.64228

## Sheet: ITS Upper B Horizon
Supplementary Table 8H: Differentially abundant ITS taxa (identified by two or more tests) between control and treatment samples within Upper B Horizon. The mean relative abundance and mean log2 fold of the taxa in control, treatment and the difference between control and treatment are shown.
	Control mean	Treatment mean	Diff	Log2 control mean	Log2 treatment mean	Log2 fold change
g__Tylospora	11.069752355052223	0.17497036639887675	10.894781988653346	3.4685510423786075	-2.51482	5.983368534462743
