# Supplementary material for: Lime amendment to chronically acidified forest soils results in shifts in prokaryotic communities
Source: Appl Environ Microbiol. 2025 Dec 29;92(1):e02171-24. doi: 10.1128/aem.02171-24 (PMC12838336; doi:10.1128/aem.02171-24)
Supplement: Table S9 — Differential abundance test for time points within the upper B horizon for the ITS2 data. [file aem.02171-24-s0008.xlsx]

## Sheet: 16S overall
Supplementary Table 9: Differential abundance test results for time point and interaction of treatment and timepoint.
Supplementary Table 9A: The results from the all the differential abundance tests for control vs treatment within the each of the horizons for the 16S data are presented. Values in cells show the number of tests that find a taxon differentially abundant.
ALDEx											ANCOM											MaAsLin
taxa_id	Lower Forest Floor Treatment	Lower Forest Floor TimePoint	Lower Forest Floor Treatment_TimePoint	Upper Forest Floor Treatment	Upper Forest Floor TimePoint	Upper Forest Floor Treatment_TimePoint	Upper B Horizon Treatment	Upper B Horizon TimePoint	Upper B Horizon Treatment_TimePoint		taxa_id	Lower Forest Floor Treatment	Lower Forest Floor TimePoint	Lower Forest Floor Treatment_TimePoint	Upper Forest Floor Treatment	Upper Forest Floor TimePoint	Upper Forest Floor Treatment_TimePoint	Upper B Horizon Treatment	Upper B Horizon TimePoint	Upper B Horizon Treatment_TimePoint		taxa_id	Lower Forest Floor Treatment	Lower Forest Floor TimePoint	Upper Forest Floor Treatment	Upper Forest Floor TimePoint	Upper B Horizon Treatment	Upper B Horizon TimePoint
c__Thermoplasmata	0	0	0	0	0	0	0	0	0		g__Sphingomonas	0	0	0	1	0	0	0	0	0		c__Acidimicrobiia	0	0	1	1	0	0
g__Group_1.1c	0	0	0	0	0	0	0	0	0		g__Paludibaculum	0	0	0	0	0	0	0	0	0		c__Alphaproteobacteria	0	0	0	0	0	0
g__Nitrosotaleaceae	0	0	0	0	0	0	0	0	0		f__Sphingomonadaceae	0	0	0	0	0	1	0	0	0		c__Bacteroidia	1	0	1	0	0	0
f__Neisseriaceae	0	0	0	0	0	0	0	0	0		g__Candidatus_Solibacter	0	0	0	0	0	1	0	0	0		c__Gammaproteobacteria	0	0	0	0	0	1
g__Uliginosibacterium	0	0	0	0	0	0	0	0	0		g__Vicinamibacteraceae	0	0	0	0	0	1	0	0	0		c__Thermoplasmata	0	0	0	0	0	0
g__Collimonas	0	0	0	0	0	0	0	0	0		g__Subgroup_13	0	0	0	0	0	0	0	0	0		f__Acetobacteraceae	0	0	1	0	0	0
f__Oxalobacteraceae	0	0	0	0	0	0	0	0	0		g__Subgroup_12	0	0	0	0	0	0	0	0	0		f__Acidobacteriaceae_(Subgroup_1)	0	0	1	0	0	0
g__Duganella	0	0	0	0	0	0	0	0	0		g__Subgroup_2	0	0	0	0	0	1	0	0	0		f__Beijerinckiaceae	0	0	0	0	0	0
g__Massilia	0	0	0	0	0	0	0	0	0		o__Rhodospirillales	0	0	0	0	0	0	0	0	0		f__Burkholderiaceae	0	0	0	0	0	0
g__Ellin6067	0	0	0	0	0	0	0	0	0		g__Candidatus_Koribacter	0	0	0	0	0	0	0	0	0		f__Caulobacteraceae	0	0	0	1	0	0
f__Nitrosomonadaceae	0	0	0	0	0	0	0	0	0		o__Acidobacteriales	1	0	0	0	0	1	0	0	0		f__Chitinophagaceae	0	0	1	1	0	0
g__GOUTA6	0	0	0	0	0	0	0	0	0		g__Edaphobacter	0	0	0	0	0	0	0	0	0		f__Chthoniobacteraceae	0	0	1	0	0	0
g__A21b	0	0	0	0	0	0	0	0	0		g__Granulicella	0	0	0	0	0	1	0	0	0		f__Comamonadaceae	1	0	1	1	0	0
g__IS-44	0	0	0	0	0	0	0	0	0		g__Acidipila	0	0	0	0	0	1	0	0	0		f__Devosiaceae	0	0	1	1	0	0
f__Gallionellaceae	0	0	0	0	0	0	0	0	0		g__Acidicapsa	0	0	0	0	0	1	0	0	0		f__Diplorickettsiaceae	0	0	0	1	0	0
g__AAP99	0	0	0	0	0	0	0	0	0		f__Acidobacteriaceae_(Subgroup_1)	0	0	0	0	0	0	0	0	0		f__Elsteraceae	0	0	0	0	0	0
g__MND1	0	0	0	0	0	0	0	0	0		g__Occallatibacter	0	0	0	0	0	1	0	0	0		f__Fibrobacteraceae	0	0	1	0	0	0
g__TRA3-20	0	0	0	0	0	0	0	0	0		o__Vicinamibacterales	0	0	0	0	0	0	0	0	0		f__Gemmataceae	0	0	1	0	0	0
o__Burkholderiales	0	0	0	0	0	0	0	0	0		g__Subgroup_5	0	0	0	0	0	0	0	0	0		f__Gemmatimonadaceae	0	0	1	0	0	0
g__Methylotenera	0	0	0	0	0	0	0	0	0		g__Kapabacteriales	0	0	0	0	0	0	0	0	0		f__Gimesiaceae	0	0	1	0	0	0
g__Burkholderia-Caballeronia-Paraburkholderia	0	0	0	0	0	0	0	0	0		f__Gemmatimonadaceae	0	0	0	0	0	0	0	0	0		f__Isosphaeraceae	0	0	1	0	0	0
g__Pandoraea	0	0	0	0	0	0	0	0	0		g__Roseisolibacter	0	0	0	0	0	0	0	0	0		f__Magnetospirillaceae	0	0	0	0	0	0
g__mle1-7	0	0	0	0	0	0	0	0	0		g__Gemmatimonas	0	0	0	0	0	0	0	0	0		f__Methylacidiphilaceae	0	0	1	0	0	0
g__Polaromonas	0	0	0	0	0	0	0	0	0		g__OLB12	0	0	0	1	0	0	0	0	0		f__Microbacteriaceae	0	0	1	1	0	0
g__Variovorax	0	0	0	0	0	0	0	0	0		f__Microscillaceae	0	0	0	1	0	1	1	0	0		f__Micropepsaceae	1	0	1	0	0	0
g__Rhodoferax	0	0	0	0	0	0	0	0	0		g__Dongia	0	0	0	1	0	0	0	0	0		f__Microscillaceae	1	0	1	1	0	0
f__Comamonadaceae	0	0	0	0	0	0	0	0	0		g__Chryseolinea	0	0	0	0	0	0	0	0	0		f__Myxococcaceae	0	0	0	0	0	0
g__Undibacterium	0	0	0	0	0	0	0	0	0		o__Cytophagales	0	0	0	0	0	0	0	0	0		f__Nitrosomonadaceae	0	0	1	0	0	0
g__Chitinimonas	0	0	0	0	0	0	0	0	0		g__Flavobacterium	0	0	0	0	0	0	0	0	0		f__Opitutaceae	0	0	1	0	0	0
g__Herminiimonas	0	0	0	0	0	0	0	0	0		g__env.OPS_17	0	0	0	0	0	0	0	0	0		f__Oxalobacteraceae	0	0	1	0	0	0
g__PLTA13	0	0	0	0	0	0	0	0	0		o__Sphingobacteriales	0	0	0	0	0	0	0	0	0		f__Pedosphaeraceae	1	0	0	1	0	0
g__Aquicella	0	0	0	0	0	0	0	0	0		g__KD3-93	0	0	0	0	0	1	0	0	0		f__Phycisphaeraceae	0	0	0	0	0	0
f__Diplorickettsiaceae	0	0	0	0	0	0	0	0	0		g__CWT_CU03-E12	0	0	0	0	0	0	0	0	0		f__Pirellulaceae	0	0	1	0	0	0
g__Candidatus_Endoecteinascidia	0	0	0	0	0	0	0	0	0		g__37-13	0	0	0	0	0	0	0	0	0		f__Rhizobiales_Incertae_Sedis	0	0	1	1	0	0
f__Cyanobiaceae	0	0	0	0	0	0	0	0	0		o__Chitinophagales	0	0	0	0	0	0	0	0	0		f__Rhodospirillaceae	0	0	1	0	0	0
g__Vampirovibrionales	0	0	0	0	0	0	0	0	0		g__Terrimonas	0	0	0	1	0	1	0	0	0		f__Sandaracinaceae	0	0	1	1	0	0
g__Obscuribacteraceae	0	0	0	0	0	0	0	0	0		g__Puia	0	0	0	0	0	0	0	0	0		f__Saprospiraceae	0	0	1	1	0	0
g__Candidatus_Obscuribacter	0	0	0	0	0	0	0	0	0		g__Inquilinus	0	0	0	0	0	0	0	0	0		f__Solimonadaceae	0	0	1	0	0	0
g__Sericytochromatia	0	0	0	0	0	0	0	0	0		g__Dinghuibacter	0	0	0	0	0	0	0	0	0		f__Solirubrobacteraceae	0	0	0	0	0	1
g__Sphingomonas	0	0	0	0	0	0	0	0	0		f__Chitinophagaceae	0	0	0	0	0	0	0	0	0		f__Sphingomonadaceae	0	0	1	1	0	0
f__Sphingomonadaceae	0	0	0	0	0	0	0	0	0		g__Heliimonas	0	0	0	0	0	0	0	0	0		f__Xanthobacteraceae	0	0	1	0	0	0
g__Plot4-2H12	0	0	0	0	0	0	0	0	0		g__Nitrosotaleaceae	0	0	0	0	0	0	0	0	0		f__Xanthomonadaceae	0	0	1	0	0	0
g__Sphingopyxis	0	0	0	0	0	0	0	0	0		g__Ferruginibacter	0	0	0	0	0	0	0	0	0		g__0319-6G20	0	0	1	0	0	0
g__Novosphingobium	0	0	0	0	0	0	0	0	0		g__Edaphobaculum	0	0	0	0	0	0	0	0	0		g__37-13	0	0	0	0	0	0
o__Defluviicoccales	0	0	0	0	0	0	0	0	0		f__Saprospiraceae	0	0	0	0	0	1	0	0	0		g__67-14	0	0	0	0	0	0
f__Ferrovibrionales	0	0	0	0	0	0	0	0	0		g__Sporocytophaga	0	0	0	0	0	0	0	0	0		g__A0839	0	0	1	1	0	0
g__AT-s3-44	0	0	0	0	0	0	0	0	0		c__Bacteroidia	0	0	0	0	0	0	0	0	0		g__A4b	0	0	1	1	0	0
g__Caedibacter	0	0	0	0	0	0	0	0	0		f__Spirosomaceae	0	0	0	0	0	0	0	0	0		g__AD3	0	0	0	0	0	0
o__Rhodospirillales	0	0	0	0	0	0	0	0	0		g__WD260	0	0	0	0	1	1	0	0	0		g__AKYH767	1	0	1	1	0	0
g__Dongia	0	0	0	0	0	0	0	0	0		g__Steroidobacter	0	0	0	0	0	0	0	0	0		g__Abditibacterium	0	0	1	1	0	0
g__Inquilinus	0	0	0	0	0	0	0	0	0		c__Gammaproteobacteria	0	0	0	0	0	0	0	0	0		g__Acetobacteraceae	0	0	0	1	0	0
f__Elsteraceae	0	0	0	0	0	0	0	0	0		g__Acidibacter	0	0	0	0	0	0	0	0	0		g__Acidibacter	0	0	0	1	0	0
f__Azospirillaceae	0	0	0	0	0	0	0	0	0		f__Elsteraceae	0	0	0	0	0	0	0	0	0		g__Acidicapsa	0	0	1	0	0	0
g__Aliidongia	0	0	0	0	0	0	0	0	0		g__JG36-TzT-191	0	0	0	0	0	0	0	0	0		g__Acidipila	0	0	0	0	0	0
f__Fodinicurvataceae	0	0	0	0	0	0	0	0	0		g__R7C24	0	0	0	1	0	1	0	0	0		g__Acidisoma	0	0	1	0	0	0
g__URHD0088	0	0	0	0	0	0	0	0	0		f__Burkholderiaceae	0	0	0	0	0	0	0	0	0		g__Acidocella	0	0	0	0	0	0
o__Elsterales	0	0	0	0	0	0	0	0	0		g__Rhodanobacter	0	0	0	0	0	0	0	0	0		g__Acidothermus	0	0	1	0	0	0
f__Reyranellaceae	0	0	0	0	0	0	0	0	0		g__Dyella	0	0	0	0	0	0	0	0	0		g__Actinospica	0	0	1	0	0	0
g__Reyranella	0	0	0	0	0	0	0	0	0		f__Xanthomonadaceae	0	0	0	0	0	0	0	0	0		g__Afipia	0	0	1	0	0	0
f__Rhodospirillaceae	0	0	0	0	0	0	0	0	0		f__Rhodanobacteraceae	0	0	0	0	0	0	0	0	0		g__Aliidongia	0	0	0	0	0	0
f__Magnetospirillaceae	0	0	0	0	0	0	0	0	0		g__Tahibacter	0	0	0	0	0	0	0	0	0		g__Anaeromyxobacter	0	0	0	1	0	0
g__Telmatospirillum	0	0	0	0	0	0	0	0	0		g__Arenimonas	0	0	0	0	0	0	0	0	0		g__Aquicella	0	0	1	1	0	0
f__Magnetospiraceae	0	0	0	0	0	0	0	0	0		f__Solimonadaceae	0	0	0	0	0	0	0	0	0		g__Aquisphaera	0	0	1	0	0	1
g__Acidocella	0	0	0	0	0	0	0	0	0		g__Alkanibacter	0	0	0	0	0	0	0	0	0		g__Armatimonadales	0	0	0	0	0	0
g__Gluconacetobacter	0	0	0	0	0	0	0	0	0		g__Nevskia	0	0	0	0	0	0	0	0	0		g__Asticcacaulis	0	0	1	0	0	0
g__Acidisoma	0	0	0	0	0	0	0	0	0		g__Aliidongia	0	0	0	0	0	0	0	0	0		g__BD7-11	0	0	0	0	0	0
g__Rhodopila	0	0	0	0	0	0	0	0	0		g__Candidatus_Endonucleariobacter	0	0	0	1	0	0	0	0	0		g__BIrii41	0	0	1	1	0	0
g__Acetobacteraceae	0	0	0	0	0	0	0	0	0		g__Coxiella	0	0	0	0	0	0	0	0	0		g__Bauldia	0	0	1	1	0	0
g__Rhodovastum	0	0	0	0	0	0	0	0	0		g__Candidatus_Berkiella	0	0	0	0	0	0	0	0	0		g__Bdellovibrio	0	0	0	0	0	0
f__Acetobacteraceae	0	0	0	0	0	0	0	0	0		g__Legionella	0	0	0	0	0	0	0	0	0		g__Bradyrhizobium	0	0	0	0	0	0
g__Acidisphaera	0	0	0	0	0	0	0	0	0		g__Candidatus_Ovatusbacter	0	0	0	0	0	0	0	0	0		g__Bryobacter	0	0	1	0	0	0
f__Holosporaceae	0	0	0	0	0	0	0	0	0		g__Unknown_Family	0	0	0	0	0	0	0	0	0		g__Burkholderia-Caballeronia-Paraburkholderia	0	0	0	0	0	0
g__Candidatus_Captivus	0	0	0	0	0	0	0	0	0		g__Escherichia-Shigella	0	0	0	0	0	1	0	0	0		g__CPla-3_termite_group	0	0	1	0	0	0
g__Candidatus_Paracaedibacter	0	0	0	0	0	0	0	0	0		g__URHD0088	0	0	0	0	0	0	0	0	0		g__CWT_CU03-E12	0	0	0	0	0	0
f__Paracaedibacteraceae	0	0	0	0	0	0	0	0	0		f__Neisseriaceae	0	0	0	0	0	0	0	0	0		g__Candidatus_Berkiella	0	0	0	0	0	0
d__Bacteria	0	0	0	0	0	0	0	0	0		o__Elsterales	0	0	0	0	0	0	0	0	0		g__Candidatus_Endonucleariobacter	0	0	0	0	0	0
d__Archaea	0	0	0	0	0	0	0	0	0		f__Reyranellaceae	0	0	0	0	0	1	0	0	0		g__Candidatus_Koribacter	0	0	0	1	0	0
g__Candidatus_Megaira	0	0	0	0	0	0	0	0	0		g__Reyranella	0	0	0	0	0	0	0	0	0		g__Candidatus_Obscuribacter	0	0	1	0	0	0
f__Rickettsiaceae	0	0	0	0	0	0	0	0	0		f__Rhodospirillaceae	0	0	0	0	0	0	0	0	0		g__Candidatus_Ovatusbacter	0	0	0	0	0	0
g__bac2nit3	0	0	0	0	0	0	0	0	0		f__Magnetospirillaceae	0	0	0	0	0	0	0	0	0		g__Candidatus_Paracaedibacter	0	0	0	0	0	0
o__Rickettsiales	0	0	0	0	0	0	0	0	0		g__Telmatospirillum	0	0	0	0	0	0	0	0	0		g__Candidatus_Solibacter	0	0	1	0	0	0
g__SM2D12	0	0	0	0	0	0	0	0	0		g__Acidocella	0	0	0	0	0	0	0	0	0		g__Candidatus_Xiphinematobacter	0	0	1	0	1	0
o__Micavibrionales	0	0	0	0	0	0	0	0	0		g__Acidisoma	0	0	0	0	0	0	0	0	0		g__Caulobacter	0	0	1	1	0	0
f__Micavibrionaceae	0	0	0	0	0	0	0	0	0		g__Rhodopila	0	0	0	0	0	0	0	0	0		g__Chthoniobacter	0	0	0	1	0	0
g__Rhodoplanes	0	0	0	0	0	0	0	0	0		g__Acetobacteraceae	0	0	0	0	1	0	0	0	0		g__Chthonomonas	0	0	1	0	0	0
f__Xanthobacteraceae	0	0	0	0	0	0	0	0	0		f__Oxalobacteraceae	0	0	0	0	0	0	0	0	0		g__Conexibacter	0	0	0	0	0	0
g__Pseudolabrys	0	0	0	0	0	0	0	0	0		g__Rhodovastum	0	0	0	0	0	0	0	0	0		g__Coxiella	0	0	0	0	0	0
g__Afipia	0	0	0	0	0	0	0	0	0		f__Acetobacteraceae	0	0	0	0	0	1	0	0	0		g__Devosia	0	0	1	1	0	0
g__Labrys	0	0	0	0	0	0	0	0	0		g__Acidisphaera	0	0	0	0	0	0	0	0	0		g__Dinghuibacter	0	0	0	0	0	0
f__Beijerinckiaceae	0	0	0	0	0	0	0	0	0		f__Holosporaceae	0	0	0	0	0	0	0	0	0		g__Dongia	0	0	1	1	0	0
g__Roseiarcus	0	0	0	0	0	0	0	0	0		g__Candidatus_Paracaedibacter	0	0	0	0	0	0	0	0	0		g__Dyella	0	0	0	0	0	0
g__Methylovirgula	0	0	0	0	0	0	0	0	0		f__Paracaedibacteraceae	0	0	0	0	0	0	0	0	0		g__Edaphobacter	0	0	0	0	0	0
g__Bauldia	0	0	0	0	0	0	0	0	0		d__Bacteria	0	0	0	1	0	0	0	0	0		g__Edaphobaculum	0	0	1	1	0	0
o__Rhizobiales	0	0	0	0	0	0	0	0	0		g__Ellin6067	0	0	0	1	0	1	0	0	0		g__Ellin6067	0	0	1	1	0	0
g__Bradyrhizobium	0	0	0	0	0	0	0	0	0		f__Rickettsiaceae	0	0	0	0	0	0	0	0	0		g__FCPU426	0	0	1	0	0	0
g__Rhodomicrobium	0	0	0	0	0	0	0	0	0		g__SM2D12	0	0	0	0	0	0	0	0	0		g__FCPU453	0	0	1	0	0	0
g__Hyphomicrobium	0	0	0	0	0	0	0	0	0		f__Micavibrionaceae	0	0	0	0	0	0	0	0	0		g__FFCH9454	0	0	0	0	0	0
g__Pedomicrobium	0	0	0	0	0	0	0	0	0		f__Nitrosomonadaceae	0	0	0	0	0	0	0	0	0		g__Ferruginibacter	0	0	1	1	0	0
f__Rhizobiales_Incertae_Sedis	0	0	0	0	0	0	0	0	0		f__Xanthobacteraceae	0	0	0	0	0	0	0	0	0		g__Fimbriiglobus	0	0	1	0	0	0
g__KF-JG30-B3	0	0	0	0	0	0	0	0	0		g__Pseudolabrys	0	0	0	0	0	0	0	0	0		g__Fimbriimonadaceae	0	0	0	0	0	0
g__Micropepsis	0	0	0	0	0	0	0	0	0		g__Afipia	0	0	0	1	0	0	0	0	0		g__Flavobacterium	0	0	1	1	0	0
g__Micropepsaceae	0	0	0	0	0	0	0	0	0		f__Beijerinckiaceae	0	0	0	0	0	0	0	0	0		g__Gemmata	0	0	0	0	0	0
f__Micropepsaceae	0	0	0	0	0	0	0	0	0		g__A21b	0	0	0	0	0	0	0	0	0		g__Gemmatimonas	0	0	1	0	0	0
g__Sphingobium	0	0	0	0	0	0	0	0	0		g__Roseiarcus	0	0	0	0	1	1	0	0	0		g__Granulicella	0	0	1	0	0	0
g__Devosia	0	0	0	0	0	0	0	0	0		g__Methylovirgula	0	0	0	0	0	0	0	0	0		g__Group_1.1c	0	0	1	0	0	0
f__Devosiaceae	0	0	0	0	0	0	0	0	0		g__Bauldia	0	0	0	0	0	0	0	0	0		g__Haliangium	0	0	1	0	0	0
g__Phreatobacter	0	0	0	0	0	0	0	0	0		o__Rhizobiales	0	0	0	0	0	0	0	0	0		g__Hirschia	0	0	1	1	0	0
g__Allorhizobium-Neorhizobium-Pararhizobium-Rhizobium	0	0	0	0	0	0	0	0	0		g__Bradyrhizobium	0	0	0	0	0	0	0	0	0		g__IMCC26256	0	0	0	0	0	0
g__Asticcacaulis	0	0	0	0	0	0	0	0	0		g__IS-44	0	0	0	0	0	1	0	0	0		g__IS-44	0	0	1	1	1	0
g__Brevundimonas	0	0	0	0	0	0	0	0	0		g__Hyphomicrobium	0	0	0	0	0	1	0	0	0		g__Inquilinus	0	0	1	0	0	0
f__Caulobacteraceae	0	0	0	0	0	0	0	0	0		f__Rhizobiales_Incertae_Sedis	0	0	0	0	0	1	0	0	0		g__JG36-TzT-191	0	0	1	0	0	0
g__Phenylobacterium	0	0	0	0	0	0	0	0	0		g__KF-JG30-B3	0	0	0	0	0	0	0	0	0		g__JGI_0001001-H03	0	0	1	0	0	0
g__Caulobacter	0	0	0	0	0	0	0	0	0		g__AAP99	0	0	0	1	0	0	0	0	0		g__KD3-93	0	0	1	1	0	0
g__Hirschia	0	0	0	0	0	0	0	0	0		f__Micropepsaceae	0	0	0	0	0	0	0	0	0		g__KF-JG30-B3	0	0	1	0	0	0
g__SWB02	0	0	0	0	0	0	0	0	0		g__Devosia	0	0	0	0	0	0	0	0	0		g__Kapabacteriales	0	0	1	0	0	0
g__Mesorhizobium	0	0	0	0	0	0	0	0	0		f__Devosiaceae	0	0	0	0	0	0	0	0	0		g__Lacunisphaera	0	0	1	0	0	0
f__Rhizobiaceae	0	0	0	0	0	0	0	0	0		g__Asticcacaulis	0	0	0	0	0	0	0	0	0		g__Legionella	0	0	0	0	0	0
c__Alphaproteobacteria	0	0	0	0	0	0	0	0	0		g__MND1	0	0	0	0	0	0	1	0	0		g__Lineage_IIa	0	0	1	0	1	0
g__A0839	0	0	0	0	0	0	0	0	0		f__Caulobacteraceae	0	0	0	0	0	0	0	0	0		g__Lineage_IV	0	0	0	0	0	0
g__Planktomarina	0	0	0	0	0	0	0	0	0		g__Phenylobacterium	0	0	0	0	0	0	0	0	0		g__Methylovirgula	0	0	0	0	0	0
g__Pseudorhodobacter	0	0	0	0	0	0	0	0	0		g__Caulobacter	0	0	0	0	0	0	0	0	0		g__Mucilaginibacter	0	0	1	0	0	0
f__Rhodobacteraceae	0	0	0	0	0	0	0	0	0		g__Hirschia	0	0	0	1	0	0	0	0	0		g__Mycobacterium	0	0	0	0	0	0
g__Nitrospira	0	0	0	0	0	0	0	0	0		g__SWB02	0	0	0	0	0	1	0	0	0		g__Nevskia	0	0	0	0	1	0
o__Gaiellales	0	0	0	0	0	0	0	0	0		c__Alphaproteobacteria	0	0	0	0	0	0	0	0	0		g__OLB12	0	0	1	0	0	0
g__67-14	0	0	0	0	0	0	0	0	0		g__A0839	0	0	0	0	0	1	0	0	0		g__Obscuribacteraceae	0	0	1	1	0	0
o__Solirubrobacterales	0	0	0	0	0	0	0	0	0		g__Pseudorhodobacter	0	0	0	0	0	0	0	0	0		g__Occallatibacter	0	0	1	1	0	0
f__Solirubrobacteraceae	0	0	0	0	0	0	0	0	0		g__TRA3-20	0	0	0	0	0	0	0	0	0		g__Omnitrophales	0	0	0	0	1	0
g__Conexibacter	0	0	0	0	0	0	0	0	0		o__Gaiellales	0	0	0	0	0	0	0	0	0		g__Opitutus	0	0	1	0	0	0
g__KD3-10	0	0	0	0	0	0	0	0	0		g__67-14	0	0	0	0	1	0	0	0	0		g__P3OB-42	0	0	0	0	0	0
g__Blfdi19	0	0	0	0	0	0	0	0	0		f__Solirubrobacteraceae	0	0	0	0	0	0	0	0	0		g__Pajaroellobacter	0	0	1	0	1	0
g__27F-1492R	0	0	0	0	0	0	0	0	0		g__Conexibacter	0	0	0	0	0	0	0	0	0		g__Pandoraea	0	0	0	0	0	0
g__P3OB-42	0	0	0	0	0	0	0	0	0		o__Burkholderiales	0	0	0	0	0	0	0	0	0		g__Pedosphaera	0	0	1	0	0	0
f__Myxococcaceae	0	0	0	0	0	0	0	0	0		g__KD3-10	0	0	0	0	0	0	0	0	0		g__Pedosphaeraceae	0	0	1	0	0	0
g__Anaeromyxobacter	0	0	0	0	0	0	0	0	0		g__Blfdi19	0	0	0	0	0	0	0	0	0		g__Phenylobacterium	0	0	0	1	0	0
g__Haliangium	0	0	0	0	0	0	0	0	0		g__P3OB-42	0	0	0	0	0	0	0	0	0		g__Pseudolabrys	0	0	1	1	0	0
g__Nannocystis	0	0	0	0	0	0	0	0	0		f__Myxococcaceae	0	0	0	0	0	0	0	0	0		g__Puia	0	0	1	1	0	0
g__mle1-27	0	0	0	0	0	0	0	0	0		g__Anaeromyxobacter	0	0	0	0	0	0	0	0	0		g__R7C24	0	0	1	1	0	0
g__Pajaroellobacter	0	0	0	0	0	0	0	0	0		g__Haliangium	0	0	0	0	0	0	0	0	0		g__RCP2-54	0	0	0	0	0	1
g__BIrii41	0	0	0	0	0	0	0	0	0		g__Pajaroellobacter	0	0	0	0	0	0	0	0	0		g__Reyranella	0	0	1	1	0	0
g__Phaselicystis	0	0	0	0	0	0	0	0	0		g__Burkholderia-Caballeronia-Paraburkholderia	0	0	0	0	0	0	0	0	0		g__Rhodanobacter	0	0	0	0	0	0
o__Polyangiales	0	0	0	0	0	0	0	0	0		g__BIrii41	0	0	0	0	0	1	0	0	0		g__Rhodoferax	0	0	1	1	0	0
f__Polyangiaceae	0	0	0	0	0	0	0	0	0		f__Polyangiaceae	0	0	0	0	0	0	0	0	0		g__Rhodopila	0	0	0	0	0	0
f__Sandaracinaceae	0	0	0	0	0	0	0	0	0		f__Sandaracinaceae	0	0	0	1	0	0	0	0	0		g__Roseiarcus	0	0	1	0	0	0
g__Sandaracinus	0	0	0	0	0	0	0	0	0		g__Pandoraea	0	0	0	0	0	0	0	0	0		g__Roseisolibacter	0	0	0	0	0	0
g__RCP2-54	0	0	0	0	0	0	0	0	0		g__RCP2-54	0	0	0	0	0	1	0	1	0		g__S-BQ2-57_soil_group	0	0	0	0	0	0
p__Desulfobacterota	0	0	0	0	0	0	0	0	0		c__Thermoplasmata	0	0	0	0	0	0	0	0	0		g__SM2D12	0	0	0	0	0	0
g__PB19	0	0	0	0	0	0	0	0	0		g__0319-6G20	0	0	0	0	0	1	0	0	0		g__Saccharimonadales	0	0	0	0	0	0
g__OM27_clade	0	0	0	0	0	0	0	0	0		g__Bdellovibrio	0	0	0	0	0	0	0	0	0		g__Schlesneria	0	0	0	0	0	0
g__0319-6G20	0	0	0	0	0	0	0	0	0		g__Silvanigrella	0	0	0	0	0	0	0	1	0		g__Silvanigrella	0	0	1	0	0	0
g__SAR324_clade(Marine_group_B)	0	0	0	0	0	0	0	0	0		g__UBA12409	0	0	0	0	0	0	0	0	0		g__Sphingomonas	0	0	1	1	0	0
g__Bdellovibrio	0	0	0	0	0	0	0	0	0		g__Vermiphilaceae	0	0	0	0	0	0	0	0	0		g__Steroidobacter	0	0	1	0	0	0
g__Silvanigrella	0	0	0	0	0	0	0	0	0		g__Babeliales	0	0	0	0	0	0	0	0	0		g__Subgroup_10	0	0	1	0	0	0
o__Oligoflexales	0	0	0	0	0	0	0	0	0		g__Rhodoferax	0	0	0	0	0	1	0	0	0		g__Subgroup_12	0	0	0	0	0	0
g__Oligoflexus	0	0	0	0	0	0	0	0	0		f__Comamonadaceae	0	0	1	1	0	0	0	0	0		g__Subgroup_13	0	0	0	0	0	0
o__Babeliales	0	0	0	0	0	0	0	0	0		g__CL500-29_marine_group	0	0	0	0	0	1	0	0	0		g__Subgroup_2	0	0	0	1	0	0
g__UBA12409	0	0	0	0	0	0	0	0	0		g__Undibacterium	0	0	0	0	0	0	0	0	0		g__Subgroup_5	0	0	0	0	0	0
g__Vermiphilaceae	0	0	0	0	0	0	0	0	0		g__IMCC26256	0	0	0	0	0	0	0	0	0		g__Subgroup_7	0	0	1	0	0	0
g__Babeliales	0	0	0	0	0	0	0	0	0		c__Acidimicrobiia	0	0	0	0	0	0	0	0	0		g__TRA3-20	0	0	1	1	0	0
g__Nocardioides	0	0	0	0	0	0	0	0	0		f__Microbacteriaceae	0	0	0	0	0	0	0	0	0		g__Telmatospirillum	0	0	0	0	0	0
g__Ilumatobacter	0	0	0	0	0	0	0	0	0		g__Acidothermus	0	0	0	0	0	0	0	0	0		g__Terrimonas	0	0	1	1	0	0
g__CL500-29_marine_group	0	0	0	0	0	0	0	0	0		g__Mycobacterium	0	0	0	0	0	0	0	0	0		g__Tundrisphaera	0	0	1	0	0	0
g__IMCC26256	0	0	0	0	0	0	0	0	0		g__Dactylosporangium	0	0	0	1	0	0	0	0	0		g__URHD0088	0	0	0	0	0	0
g__Iamia	0	0	0	0	0	0	0	0	0		g__Actinospica	0	0	0	0	0	0	0	0	0		g__Undibacterium	0	0	1	0	0	0
f__Ilumatobacteraceae	0	0	0	0	0	0	0	0	0		g__Cytophaga	0	0	0	1	0	0	0	0	0		g__Vampirovibrionales	0	0	0	0	0	0
c__Acidimicrobiia	0	0	0	0	0	0	0	0	0		g__Mucilaginibacter	0	0	0	0	0	0	0	0	0		g__Vermiphilaceae	0	0	0	0	0	0
f__Microbacteriaceae	0	0	0	0	0	0	0	0	0		g__FFCH9454	0	0	0	0	0	0	0	0	0		g__Vicinamibacteraceae	0	0	1	1	0	0
g__Acidothermus	0	0	0	0	0	0	0	0	0		g__AKYH767	0	0	0	0	0	0	0	0	0		g__WD2101_soil_group	0	0	1	0	0	0
c__Actinobacteria	0	0	0	0	0	0	0	0	0		g__Saccharimonadales	0	0	0	0	0	0	0	0	0		g__WD260	0	0	1	0	0	0
g__Mycobacterium	0	0	0	0	0	0	0	0	0		p__Patescibacteria	0	0	0	0	0	0	0	0	0		g__WPS-2	0	0	1	0	0	0
g__Dactylosporangium	0	0	0	0	0	0	0	0	0		g__Lineage_IIb	0	0	0	0	0	0	0	0	0		g__env.OPS_17	0	0	1	0	0	0
g__Catenulispora	0	0	0	0	0	0	0	0	0		g__Lineage_IIa	0	0	0	0	0	0	0	0	0		g__possible_genus_04	0	0	1	1	0	0
g__Actinospica	0	0	0	0	0	0	0	0	0		g__Lineage_IV	0	1	0	0	0	0	0	0	0		g__vadinHA49	0	1	0	1	0	0
o__Frankiales	0	0	0	0	0	0	0	0	0		g__possible_genus_04	0	0	0	0	0	0	0	0	0		o__Acidobacteriales	0	0	1	1	0	0
g__Jatrophihabitans	0	0	0	0	0	0	0	0	0		f__Fibrobacteraceae	0	0	0	0	0	1	0	0	0		o__Burkholderiales	0	0	0	0	0	0
g__Streptacidiphilus	0	0	0	0	0	0	0	0	0		g__AD3	0	0	0	0	0	0	0	0	0		o__Chitinophagales	0	0	1	0	0	0
g__Streptomyces	0	0	0	0	0	0	0	0	0		g__Aquicella	0	0	0	1	0	0	0	0	0		o__Chthoniobacterales	0	0	1	0	0	0
g__Cytophaga	0	0	0	0	0	0	0	0	0		f__Anaerolineaceae	0	0	0	0	0	0	0	0	0		o__Elsterales	0	0	0	0	0	1
g__Bacteroidetes_VC2.1_Bac22	0	0	0	0	0	0	0	0	0		g__A4b	0	0	0	1	0	0	0	0	0		o__Gaiellales	0	0	0	1	0	0
g__NS9_marine_group	0	0	0	0	0	0	0	0	0		g__WPS-2	0	0	0	0	0	1	0	0	0		o__Omnitrophales	0	0	0	0	0	0
g__Pedobacter	0	0	0	0	0	0	0	0	0		f__Diplorickettsiaceae	0	0	0	0	0	0	0	0	0		o__Planctomycetales	0	0	1	0	1	0
g__Mucilaginibacter	0	0	0	0	0	0	0	0	0		g__Abditibacterium	0	0	0	0	0	0	0	0	0		o__Rhodospirillales	0	0	0	0	0	0
f__Sphingobacteriaceae	0	0	0	0	0	0	0	0	0		g__Fimbriimonadaceae	0	0	0	0	0	0	0	0	0		o__Vicinamibacterales	0	0	1	1	0	0
g__NS11-12_marine_group	0	0	0	0	0	0	0	0	0		g__Armatimonadales	0	0	0	0	0	0	0	0	0		p__Patescibacteria	0	0	0	0	0	0
g__FFCH9454	0	0	0	0	0	0	0	0	0		o__Armatimonadales	0	0	0	0	0	0	0	0	0		d__Bacteria	0	0	1	0	0	0
g__AKYH767	0	0	0	0	0	0	0	0	0		p__Armatimonadota	0	0	0	0	0	0	0	0	0		f__Anaerolineaceae	0	0	1	1	0	0
g__Paenibacillus	0	0	0	0	0	0	0	0	0		g__Chthonomonas	0	0	0	0	0	0	0	0	0		f__Azospirillaceae	0	0	1	1	0	0
f__Planococcaceae	0	0	0	0	0	0	0	0	0		g__GAL15	0	0	0	0	0	0	0	0	0		f__Blastocatellaceae	0	0	1	0	0	0
g__Spiroplasma	0	0	0	0	0	0	0	0	0		g__FCPU453	0	0	0	0	0	0	0	0	0		f__Holosporaceae	0	0	1	0	0	0
g__C0119	0	0	0	0	0	0	0	0	0		g__S-BQ2-57_soil_group	0	0	0	0	0	0	0	0	0		f__Hyphomicrobiaceae	0	0	1	0	0	0
g__Spirochaeta_2	0	0	0	0	0	0	0	0	0		f__Methylacidiphilaceae	0	0	0	0	0	1	0	0	0		f__Magnetospiraceae	0	0	1	0	0	0
g__Saccharimonadales	0	0	0	0	0	0	0	0	0		g__DEV008	0	0	0	0	0	0	0	0	0		f__Micavibrionaceae	0	0	0	0	0	0
p__Patescibacteria	0	0	0	0	0	0	0	0	0		g__Pedosphaera	0	0	0	0	0	0	0	0	0		f__Neisseriaceae	0	0	0	1	0	0
g__Candidatus_Jorgensenbacteria	0	0	0	0	0	0	0	0	0		g__Ellin517	0	0	0	0	0	0	0	0	0		f__Polyangiaceae	0	0	0	0	0	0
g__Berkelbacteria	0	0	0	0	0	0	0	0	0		g__Pedosphaeraceae	0	0	0	0	0	0	0	0	0		f__Reyranellaceae	0	0	1	1	0	0
g__Lineage_IIb	0	0	0	0	0	0	0	0	0		f__Pedosphaeraceae	0	0	0	0	0	1	0	0	0		f__Rhizobiaceae	0	0	1	1	0	0
g__Elusimicrobiota	0	0	0	0	0	0	0	0	0		g__Lacunisphaera	0	0	0	0	0	0	0	0	0		f__Rhodanobacteraceae	0	0	1	0	0	0
g__Lineage_IIa	0	0	0	0	0	0	0	0	0		f__Opitutaceae	0	0	0	0	0	0	0	0	0		f__Rhodobacteraceae	0	0	1	0	0	0
g__Lineage_IV	0	0	0	0	0	0	0	0	0		g__Opitutus	0	0	0	0	0	0	0	0	0		f__Rickettsiaceae	0	0	0	0	0	0
g__Brevinema	0	0	0	0	0	0	0	0	0		g__Cerasicoccus	0	0	0	0	0	0	0	0	0		f__Roseiflexaceae	0	0	1	1	0	0
g__possible_genus_04	0	0	0	0	0	0	0	0	0		g__Vampirovibrionales	0	0	0	0	0	0	0	0	0		f__Sphingobacteriaceae	0	0	1	1	0	0
f__Fibrobacteraceae	0	0	0	0	0	0	0	0	0		f__Chthoniobacteraceae	0	0	0	0	0	0	0	0	0		f__Spirosomaceae	0	0	1	0	0	0
g__AD3	0	0	0	0	0	0	0	0	0		f__Verrucomicrobiaceae	0	0	0	0	0	0	0	0	0		f__Steroidobacteraceae	0	0	1	1	1	1
p__Chloroflexi	0	0	0	0	0	0	0	0	0		g__Chthoniobacter	0	0	0	0	1	0	0	0	0		f__Verrucomicrobiaceae	0	0	0	0	0	0
g__S085	0	0	0	0	0	0	0	0	0		o__Chthoniobacterales	0	0	0	0	1	1	0	0	0		f__Vicinamibacteraceae	0	0	0	0	0	0
f__Anaerolineaceae	0	0	0	0	0	0	0	0	0		g__Candidatus_Xiphinematobacter	0	0	0	0	0	0	0	0	0		g__11-24	0	0	0	0	0	0
c__Anaerolineae	0	0	0	0	0	0	0	0	0		g__Omnitrophales	0	0	0	0	0	0	0	0	0		g__AAP99	0	0	1	0	0	0
g__KD4-96	0	0	0	0	0	0	0	0	0		o__Omnitrophales	0	0	0	0	0	0	0	0	0		g__Acidiphilium	0	0	0	0	0	0
g__RBG-13-54-9	0	0	0	0	0	0	0	0	0		g__BD7-11	0	0	0	0	0	0	0	0	0		g__Acidisphaera	0	0	0	0	0	0
g__A4b	0	0	0	0	0	0	0	0	0		g__OM190	0	0	0	0	0	0	0	0	0		g__Alkanibacter	0	0	1	0	0	0
g__SBR1031	0	0	0	0	0	0	0	0	0		g__vadinHA49	0	0	0	0	0	0	0	0	0		g__Arenimonas	0	0	1	1	0	0
o__SBR1031	0	0	0	0	0	0	0	0	0		g__CPla-3_termite_group	0	0	0	1	0	0	0	0	0		g__BIyi10	0	0	1	0	0	0
f__Caldilineaceae	0	0	0	0	0	0	0	0	0		g__WD2101_soil_group	0	0	0	0	0	1	0	0	0		g__Babeliales	0	0	0	0	0	0
f__Roseiflexaceae	0	0	0	0	0	0	0	0	0		f__Phycisphaeraceae	0	0	0	0	0	0	0	0	0		g__Blfdi19	0	0	1	0	0	0
g__AKIW781	0	0	0	0	0	0	0	0	0		g__SM1A02	0	0	0	0	0	1	0	0	0		g__C0119	0	0	1	0	0	0
g__JG30-KF-CM45	0	0	0	0	0	0	0	0	0		f__Pirellulaceae	0	0	0	0	0	0	0	0	0		g__CCD24	0	0	1	1	0	0
f__Ktedonobacteraceae	0	0	0	0	0	0	0	0	0		f__Gemmataceae	0	0	0	0	1	1	0	0	0		g__CL500-29_marine_group	0	0	1	1	0	0
g__1921-2	0	0	0	0	0	0	0	0	0		g__Group_1.1c	0	0	0	0	0	0	0	0	0		g__Candidatus_Captivus	0	0	0	0	0	0
g__JG30-KF-CM66	0	0	0	0	0	0	0	0	0		g__Gemmata	0	0	0	0	0	0	0	0	0		g__Cerasicoccus	0	0	0	0	0	0
g__TK10	0	0	0	0	0	0	0	0	0		g__Fimbriiglobus	0	0	0	0	0	0	0	0	0		g__Chitinimonas	0	0	0	0	0	0
g__WPS-2	0	0	0	0	0	0	0	0	0		g__Obscuribacteraceae	0	0	0	0	0	1	0	0	0		g__Chryseolinea	0	0	1	0	0	0
g__WS2	0	0	0	0	0	0	0	0	0		g__Aquisphaera	0	0	0	0	0	1	0	0	0		g__Chthonomonadales	0	0	1	0	0	0
g__Abditibacterium	0	0	0	0	0	0	0	0	0		f__Isosphaeraceae	0	0	0	0	0	1	0	0	0		g__Cytophaga	0	0	1	0	0	0
g__Fimbriimonas	0	0	0	0	0	0	0	0	0		g__Tundrisphaera	0	0	0	0	0	0	0	0	0		g__DEV008	0	0	1	1	0	0
f__Fimbriimonadaceae	0	0	0	0	0	0	0	0	0		f__Gimesiaceae	0	0	0	0	0	0	0	0	0		g__Dactylosporangium	0	0	1	1	0	0
g__Fimbriimonadaceae	0	0	0	0	0	0	0	0	0		o__Planctomycetales	0	0	0	0	0	0	0	0	0		g__Dyadobacter	0	0	1	0	0	0
g__Armatimonadales	0	0	0	0	0	0	0	0	0		g__Schlesneria	0	0	0	0	0	0	0	0	0		g__Ellin517	0	0	1	0	0	0
o__Armatimonadales	0	0	0	0	0	0	0	0	0		g__Sumerlaea	0	0	0	0	0	1	0	0	0		g__Emticicia	0	0	1	0	0	0
p__Armatimonadota	0	0	0	0	0	0	0	0	0		g__FCPU426	0	0	0	0	0	0	0	0	0		g__Escherichia-Shigella	0	0	1	0	0	0
g__Chthonomonas	0	0	0	0	0	0	0	0	0		g__Subgroup_10	0	0	0	0	0	0	0	0	0		g__Fimbriimonas	0	0	0	0	0	0
g__Chthonomonadales	0	0	0	0	0	0	0	0	0		g__Candidatus_Obscuribacter	0	0	0	0	0	0	0	0	0		g__Flavitalea	0	0	1	0	0	0
g__Rokubacteriales	0	0	0	0	0	0	0	0	0		g__Subgroup_7	0	0	0	0	0	0	0	0	0		g__GOUTA6	0	0	1	0	0	0
g__GAL15	0	0	0	0	0	0	0	0	0		g__11-24	0	0	0	0	0	0	0	1	0		g__Heliimonas	0	0	1	1	0	0
g__FCPU453	0	0	0	0	0	0	0	0	0		g__JGI_0001001-H03	0	0	0	0	0	0	0	1	0		g__Hydrogenedensaceae	0	0	1	0	0	0
g__S-BQ2-57_soil_group	0	0	0	0	0	0	0	0	0		f__Blastocatellaceae	0	0	0	0	0	0	0	0	0		g__Hyphomicrobium	0	0	1	1	0	0
f__Methylacidiphilaceae	0	0	0	0	0	0	0	0	0		g__Bryobacter	0	0	0	0	0	1	0	0	0		g__Iamia	0	0	1	1	0	0
g__DEV008	0	0	0	0	0	0	0	0	0		g__Plot4-2H12	0	0	0	0	0	0	0	0	0		g__Ilumatobacter	0	0	1	0	0	0
g__RS25G	0	0	0	0	0	0	0	0	0		g__Sphingopyxis	0	0	0	0	0	0	0	0	0		g__KD3-10	0	0	1	0	0	0
g__SH3-11	0	0	0	0	0	0	0	0	0		g__Novosphingobium	0	0	0	0	0	0	0	0	0		g__MND1	0	0	1	1	1	0
g__Pedosphaera	0	0	0	0	0	0	0	0	0		g__Terracidiphilus	0	0	0	0	0	0	0	0	0		g__Massilia	0	0	1	0	0	0
g__ADurb.Bin063-1	0	0	0	0	0	0	0	0	0		g__Subgroup_17	0	0	0	0	0	1	0	0	0		g__NS11-12_marine_group	0	0	1	1	0	0
g__Ellin517	0	0	0	0	0	0	0	0	0		f__Vicinamibacteraceae	0	0	0	0	0	0	0	0	0		g__NS9_marine_group	0	0	1	0	0	0
g__Pedosphaeraceae	0	0	0	0	0	0	0	0	0		g__SJA-28	0	0	0	0	0	0	0	0	0		g__Nannocystis	0	0	1	1	0	0
f__Pedosphaeraceae	0	0	0	0	0	0	0	0	0		g__Ohtaekwangia	0	0	0	0	0	0	0	0	0		g__Nocardioides	0	0	1	0	0	0
g__Lacunisphaera	0	0	0	0	0	0	0	0	0		g__LiUU-11-161	0	0	0	0	0	0	0	0	0		g__Novosphingobium	0	0	1	1	0	0
f__Opitutaceae	0	0	0	0	0	0	0	0	0		g__Pseudoflavitalea	0	0	0	0	0	0	0	0	0		g__OM190	0	0	1	1	0	0
g__Opitutus	0	0	0	0	0	0	0	0	0		g__Flavitalea	0	0	0	0	0	0	0	0	0		g__OM27_clade	0	0	1	0	0	0
f__Puniceicoccaceae	0	0	0	0	0	0	0	0	0		g__Sediminibacterium	0	0	0	0	0	0	0	0	0		g__Ohtaekwangia	0	0	1	0	0	0
g__Cerasicoccus	0	0	0	0	0	0	0	0	0		g__Phaeodactylibacter	0	0	0	0	0	0	0	0	0		g__PB19	0	0	1	0	0	0
f__Chthoniobacteraceae	0	0	0	0	0	0	0	0	0		f__Cyclobacteriaceae	0	0	0	0	0	0	0	0	0		g__Paludibaculum	0	0	1	0	0	0
f__Verrucomicrobiaceae	0	0	0	0	0	0	0	0	0		g__Dyadobacter	0	0	0	0	0	0	0	0	0		g__Pedomicrobium	0	0	1	0	0	0
g__Chthoniobacter	0	0	0	0	0	0	0	0	0		g__Emticicia	0	0	0	0	0	0	0	0	0		g__Phaselicystis	0	0	1	0	0	0
o__Chthoniobacterales	0	0	0	0	0	0	0	0	0		g__CCD24	0	0	0	0	0	1	0	0	0		g__Pir4_lineage	0	0	1	0	0	0
g__Candidatus_Udaeobacter	0	0	0	0	0	0	0	0	0		g__Ga0077536	0	0	0	0	0	0	0	0	0		g__Pirellula	0	0	1	0	0	0
g__Candidatus_Xiphinematobacter	0	0	0	0	0	0	0	0	0		f__Steroidobacteraceae	0	0	0	0	0	0	0	0	0		g__Pla4_lineage	0	0	1	1	0	0
g__Roseimicrobium	0	0	0	0	0	0	0	0	0		f__Azospirillaceae	0	0	0	0	0	0	0	0	0		g__Plot4-2H12	0	0	1	0	0	0
g__Prosthecobacter	0	0	0	0	0	0	0	0	0		g__SC-I-84	0	0	0	0	0	0	0	0	0		g__Polaromonas	0	0	1	0	0	0
g__Omnitrophales	0	0	0	0	0	0	0	0	0		g__Rudaea	0	0	0	0	0	0	0	0	0		g__Prosthecobacter	0	0	1	0	0	0
o__Omnitrophales	0	0	0	0	0	0	0	0	0		g__Pseudoxanthomonas	0	0	0	0	0	0	0	0	0		g__Pseudoflavitalea	0	0	1	0	0	0
g__Candidatus_Omnitrophus	0	0	0	0	0	0	0	0	0		g__Lysobacter	0	0	0	0	0	0	0	0	0		g__Pseudomonas	0	0	0	0	0	0
g__BD7-11	0	0	0	0	0	0	0	0	0		g__Dokdonella	0	0	0	0	0	0	0	0	0		g__Pseudorhodobacter	0	0	1	0	0	0
g__Pla4_lineage	0	0	0	0	0	0	0	0	0		g__Rickettsiella	0	0	0	0	0	0	0	0	0		g__Rhodoplanes	0	0	1	1	0	0
g__OM190	0	0	0	0	0	0	0	0	0		g__Pseudomonas	0	0	0	0	0	0	0	0	0		g__Rhodovastum	0	0	1	1	0	0
g__vadinHA49	0	0	0	0	0	0	0	0	0		g__BIyi10	0	0	0	0	0	0	0	0	0		g__Rickettsia	0	0	0	0	0	0
g__CPla-3_termite_group	0	0	0	0	0	0	0	0	0		o__Zavarziniales	0	0	0	0	0	0	0	0	0		g__Rickettsiella	0	0	0	0	0	0
g__WD2101_soil_group	0	0	0	0	0	0	0	0	0		f__Magnetospiraceae	0	0	0	0	0	0	0	0	0		g__Roseimicrobium	0	0	1	0	0	0
g__Phycisphaera	0	0	0	0	0	0	0	0	0		g__Roseococcus	0	0	0	0	0	0	0	0	0		g__Roseococcus	0	0	1	0	0	0
f__Phycisphaeraceae	0	0	0	0	0	0	0	0	0		g__Massilia	0	0	0	0	0	0	0	0	0		g__SBR1031	0	0	1	0	0	0
g__SM1A02	0	0	0	0	0	0	0	0	0		g__Acidiphilium	0	0	0	0	0	0	0	0	0		g__SC-I-84	0	0	1	1	0	0
f__Pirellulaceae	0	0	0	0	0	0	0	0	0		g__Candidatus_Captivus	0	0	0	0	0	0	0	0	0		g__SH-PL14	0	0	1	0	0	0
f__Gemmataceae	0	0	0	0	0	0	0	0	0		g__Candidatus_Finniella	0	0	0	0	0	0	0	0	0		g__SH3-11	0	0	1	0	0	0
g__Gemmata	0	0	0	0	0	0	0	0	0		g__Rickettsia	0	0	0	0	0	0	0	0	0		g__SJA-28	0	0	1	1	0	0
g__Fimbriiglobus	0	0	0	0	0	0	0	0	0		o__Rickettsiales	0	0	0	0	0	0	0	0	0		g__SM1A02	0	0	1	1	0	0
g__Zavarzinella	0	0	0	0	0	0	0	0	0		o__Micavibrionales	0	0	0	0	0	0	0	0	0		g__SWB02	0	0	1	1	0	0
g__Telmatocola	0	0	0	0	0	0	0	0	0		g__Rhodoplanes	0	0	0	0	0	1	0	0	0		g__Sediminibacterium	0	0	1	0	0	0
g__Pirellula	0	0	0	0	0	0	0	0	0		g__GOUTA6	0	0	0	0	0	0	0	0	0		g__Sphingobium	0	0	1	0	0	0
g__Pir4_lineage	0	0	0	0	0	0	0	0	0		g__WC3-116	0	0	0	0	0	0	0	0	0		g__Sphingopyxis	0	0	1	0	0	0
g__Aquisphaera	0	0	0	0	0	0	0	0	0		g__Pedomicrobium	0	0	0	0	0	0	0	0	0		g__Sporocytophaga	0	0	1	0	0	0
g__Singulisphaera	0	0	0	0	0	0	0	0	0		f__Hyphomicrobiaceae	0	0	0	0	0	0	0	0	0		g__Subgroup_17	0	0	1	1	0	0
f__Isosphaeraceae	0	0	0	0	0	0	0	0	0		g__Sphingobium	0	0	0	0	0	0	0	0	0		g__Sumerlaea	0	0	1	1	0	0
g__Tundrisphaera	0	0	0	0	0	0	0	0	0		g__Phreatobacter	0	0	0	0	0	0	0	0	0		g__Tahibacter	0	0	1	0	0	0
f__Gimesiaceae	0	0	0	0	0	0	0	0	0		g__Allorhizobium-Neorhizobium-Pararhizobium-Rhizobium	0	0	0	0	0	0	0	0	0		g__Telmatocola	0	0	0	0	0	0
o__Planctomycetales	0	0	0	0	0	0	0	0	0		g__Brevundimonas	0	0	0	0	0	0	0	0	0		g__Terracidiphilus	0	0	0	0	0	0
g__SH-PL14	0	0	0	0	0	0	0	0	0		g__Mesorhizobium	0	0	0	0	0	0	0	0	0		g__Turneriella	0	0	1	0	0	0
g__Schlesneria	0	0	0	0	0	0	0	0	0		f__Rhizobiaceae	0	0	0	0	0	0	0	0	0		g__UBA12409	0	0	0	0	0	0
g__Planctopirus	0	0	0	0	0	0	0	0	0		f__Rhodobacteraceae	0	0	0	0	0	0	0	0	0		g__Unknown_Family	0	0	0	0	0	0
g__Sumerlaea	0	0	0	0	0	0	0	0	0		o__Solirubrobacterales	0	0	0	0	0	0	0	0	0		g__Variovorax	0	0	1	1	0	0
g__Hydrogenedensaceae	0	0	0	0	0	0	0	0	0		g__Solirubrobacteraceae	0	0	0	0	0	0	0	0	0		g__WC3-116	0	0	1	0	0	0
g__FCPU426	0	0	0	0	0	0	0	0	0		g__27F-1492R	0	0	0	0	0	0	0	0	0		g__Zavarzinella	0	0	1	0	0	0
g__Turneriella	0	0	0	0	0	0	0	0	0		g__Nannocystis	0	0	0	0	0	0	0	0	0		o__Armatimonadales	0	0	0	0	0	0
g__Subgroup_10	0	0	0	0	0	0	0	0	0		g__mle1-27	0	0	0	0	0	0	0	0	0		o__Cytophagales	0	0	0	0	0	0
g__Subgroup_7	0	0	0	0	0	0	0	0	0		g__Phaselicystis	0	0	0	1	0	0	0	0	0		o__Micavibrionales	0	0	1	1	0	0
g__11-24	0	0	0	0	0	0	0	0	0		o__Polyangiales	0	0	0	0	0	0	0	0	0		o__Polyangiales	0	0	1	0	0	0
g__JGI_0001001-H03	0	0	0	0	0	0	0	0	0		g__Sandaracinus	0	0	0	0	0	0	0	0	0		o__Rhizobiales	0	0	1	0	0	0
f__Blastocatellaceae	0	0	0	0	0	0	0	0	0		p__Desulfobacterota	0	0	0	0	0	0	0	0	0		o__Zavarziniales	0	0	1	0	0	0
g__Blastocatellaceae	0	0	0	0	0	0	0	0	0		g__PB19	0	0	0	0	0	0	0	0	0		p__Armatimonadota	0	0	1	0	0	0
g__Blastocatella	0	0	0	0	0	0	0	0	0		g__OM27_clade	0	0	0	0	0	0	0	0	0		p__Desulfobacterota	0	0	0	0	0	0
g__RB41	0	0	0	0	0	0	0	0	0		g__Polaromonas	0	0	0	0	0	0	0	0	0		c__Acidobacteriae	0	0	0	0	0	0
g__Bryobacter	0	0	0	0	0	1	0	0	0		g__Variovorax	0	0	0	0	0	0	0	0	0		f__Geobacteraceae	0	0	0	0	0	0
g__Paludibaculum	0	0	0	0	0	0	0	0	0		g__Oligoflexus	0	0	0	0	0	0	0	0	0		f__Ktedonobacteraceae	0	0	0	0	0	0
g__Candidatus_Solibacter	0	0	0	0	0	1	0	0	0		g__Nocardioides	0	0	0	0	0	0	0	0	0		f__Sutterellaceae	0	0	0	0	1	0
g__Vicinamibacteraceae	0	0	0	0	0	0	0	0	0		g__Ilumatobacter	0	0	0	0	0	0	0	0	0		f__Thermomonosporaceae	0	0	0	0	0	0
g__Subgroup_13	0	0	0	0	0	0	0	0	0		g__Iamia	0	0	0	0	0	1	0	0	0		g__1921-2	0	0	0	0	0	0
g__Subgroup_12	0	0	0	0	0	0	0	0	0		f__Microtrichaceae	0	0	0	0	0	0	0	0	0		g__1921-3	0	0	0	0	0	0
g__Subgroup_2	0	0	0	0	0	0	0	0	0		f__Ilumatobacteraceae	0	0	0	0	0	0	0	0	0		g__1959-1	0	0	0	0	0	0
g__Candidatus_Koribacter	0	0	0	0	0	0	0	0	0		g__Chitinimonas	0	0	0	0	0	0	0	0	0		g__27F-1492R	0	0	0	0	0	0
o__Acidobacteriales	0	0	0	0	0	0	0	0	0		g__Jatrophihabitans	0	0	0	0	0	0	1	0	0		g__A21b	0	0	0	0	0	0
g__Subgroup_15	0	0	0	0	0	0	0	0	0		g__Streptacidiphilus	0	0	0	0	0	0	0	0	0		g__ADurb.Bin063-1	0	0	0	0	0	0
p__Acidobacteriota	0	0	0	0	0	0	0	0	0		g__PLTA13	0	0	0	0	0	0	0	0	0		g__AT-s3-44	0	0	0	0	1	0
c__Acidobacteriae	0	0	0	0	0	0	0	0	0		g__NS9_marine_group	0	0	0	0	0	0	0	0	0		g__Acidicaldus	0	0	0	0	0	0
g__Edaphobacter	0	0	0	0	0	0	0	0	0		f__Sphingobacteriaceae	0	0	0	0	0	0	0	0	0		g__Anaerolineae	0	0	0	0	0	0
g__Granulicella	0	0	0	0	0	0	0	0	0		g__NS11-12_marine_group	0	0	0	0	0	0	0	0	0		g__Candidatus_Udaeobacter	0	0	0	0	0	0
g__Acidipila	0	0	0	0	0	0	0	0	0		g__Paenibacillus	0	0	0	0	0	0	0	0	0		g__Catenulispora	0	0	0	0	0	0
g__Acidicapsa	0	0	0	0	0	0	0	0	0		g__C0119	0	0	0	0	0	0	0	0	0		g__Elev-1554	0	0	0	0	0	0
f__Acidobacteriaceae_(Subgroup_1)	0	0	0	0	0	0	0	0	0		g__Berkelbacteria	0	0	0	0	0	0	0	0	0		g__Elusimicrobiota	0	0	0	0	0	1
g__Occallatibacter	0	0	0	0	0	0	0	0	0		p__Chloroflexi	0	0	0	0	0	0	0	0	0		g__Entotheonellaceae	0	0	0	0	0	0
g__Terracidiphilus	0	0	0	0	0	0	0	0	0		g__S085	0	0	0	0	0	0	0	0	0		g__FCPS473	0	0	0	0	0	0
g__Subgroup_17	0	0	0	0	0	0	0	0	0		g__RBG-13-54-9	0	0	0	0	0	0	0	0	0		g__G12-WMSP1	0	0	0	0	0	0
f__Vicinamibacteraceae	0	0	0	0	0	0	0	0	0		g__SBR1031	0	0	0	0	0	0	0	0	0		g__GAL15	0	0	0	0	0	0
o__Vicinamibacterales	0	0	0	0	0	0	0	0	0		f__Caldilineaceae	0	0	0	0	0	0	0	0	0		g__HSB_OF53-F07	0	0	0	0	0	0
g__Subgroup_5	0	0	0	0	0	0	0	0	0		f__Roseiflexaceae	0	0	0	0	0	0	0	0	0		g__JG30-KF-AS9	0	0	0	0	0	0
g__SJA-28	0	0	0	0	0	0	0	0	0		g__AKIW781	0	0	0	0	0	0	0	0	0		g__JG30-KF-CM66	0	0	0	0	0	0
g__Kapabacteriales	0	0	0	0	0	0	0	0	0		g__OLB14	0	0	0	0	0	0	0	0	0		g__JG30a-KF-32	0	0	0	0	0	0
f__Gemmatimonadaceae	0	0	0	0	0	0	0	0	0		g__JG30-KF-CM66	0	0	0	0	0	0	0	0	0		g__KF-JG30-C25	0	0	0	0	1	0
g__Roseisolibacter	0	0	0	0	0	0	0	0	0		g__TK10	0	0	0	0	0	0	0	0	0		g__Labrys	0	0	0	0	0	0
g__Gemmatimonas	0	0	0	0	0	0	0	0	0		g__Fimbriimonas	0	0	0	0	0	0	0	0	0		g__Lineage_IIb	0	0	0	0	0	0
g__OLB12	0	0	0	0	0	0	0	0	0		f__Fimbriimonadaceae	0	0	0	0	0	0	0	0	0		g__MBNT15	0	0	0	0	0	0
f__Microscillaceae	0	0	0	1	0	0	0	0	0		g__Chthonomonadales	0	0	0	0	0	0	0	0	0		g__Micropepsaceae	0	0	0	0	1	0
g__Chryseolinea	0	0	0	0	0	0	0	0	0		g__SH3-11	0	0	0	0	0	0	0	0	0		g__NB1-j	0	0	0	0	0	0
g__Ohtaekwangia	0	0	0	0	0	0	0	0	0		g__Roseimicrobium	0	0	0	0	0	0	0	0	0		g__Nitrosotaleaceae	0	0	0	0	0	1
o__Cytophagales	0	0	0	0	0	0	0	0	0		g__Prosthecobacter	0	0	0	0	0	0	0	0	0		g__Nitrospira	0	0	0	0	0	0
g__Flavobacterium	0	0	0	0	0	0	0	0	0		g__Pla4_lineage	0	0	0	0	0	0	1	0	0		g__P2-11E	0	0	0	0	0	0
g__env.OPS_17	0	0	0	0	0	0	0	0	0		g__Tepidisphaeraceae	0	0	0	0	0	0	0	0	0		g__P3OB-51	0	0	0	0	0	0
g__Chryseobacterium	0	0	0	0	0	0	0	0	0		g__Phycisphaera	0	0	0	0	0	0	0	0	0		g__Paenibacillus	0	0	0	0	0	0
g__Fluviicola	0	0	0	0	0	0	0	0	0		g__Zavarzinella	0	0	0	0	0	0	0	0	0		g__Polycyclovorans	0	0	0	0	0	0
o__Sphingobacteriales	0	0	0	0	0	0	0	0	0		g__Telmatocola	0	0	0	0	0	0	0	0	0		g__RB41	0	0	0	0	0	0
g__KD3-93	0	0	0	0	0	0	0	0	0		g__Pirellula	0	0	0	0	0	0	0	0	0		g__Rhodomicrobium	0	0	0	0	0	0
g__CWT_CU03-E12	0	0	0	0	0	0	0	0	0		g__Pir4_lineage	0	0	0	0	0	0	0	0	0		g__Rokubacteriales	0	0	0	0	0	0
g__LiUU-11-161	0	0	0	0	0	0	0	0	0		g__Singulisphaera	0	0	0	0	0	0	0	0	0		g__SAR202_clade	0	0	0	0	0	0
g__S15-21	0	0	0	0	0	0	0	0	0		g__SH-PL14	0	0	0	0	0	0	0	0	0		g__SAR324_clade(Marine_group_B)	0	0	0	0	0	0
g__37-13	0	0	0	0	0	0	0	0	0		g__Planctopirus	0	0	0	0	0	0	0	0	0		g__SHA-26	0	0	0	0	0	0
o__Chitinophagales	0	0	0	0	0	0	0	0	0		g__Hydrogenedensaceae	0	0	0	0	0	0	0	0	0		g__Singulisphaera	0	0	0	0	0	0
g__Aurantisolimonas	0	0	0	0	0	0	0	0	0		g__Turneriella	0	0	0	0	0	0	0	0	0		g__TK10	0	0	0	0	0	0
g__Terrimonas	0	0	0	0	0	0	0	0	0		g__RB41	0	0	0	0	0	0	0	0	0		g__Xanthobacteraceae	0	0	0	0	0	0
g__Puia	0	0	0	0	0	0	0	0	0		g__Sericytochromatia	0	0	0	0	0	0	0	0	0		g__mle1-27	0	0	0	0	1	0
g__Pseudoflavitalea	0	0	0	0	0	0	0	0	0		g__Elev-16S-1166	0	0	0	0	0	0	0	0	0		o__Babeliales	0	0	0	0	0	0
g__Dinghuibacter	0	0	0	0	0	0	0	0	0		o__Defluviicoccales	0	0	0	0	0	0	0	0	0		o__Defluviicoccales	0	0	0	0	0	0
f__Chitinophagaceae	0	0	0	0	0	0	0	0	0		g__AT-s3-44	0	0	0	0	0	0	1	0	0		o__SBR1031	0	0	0	0	0	0
g__Parasediminibacterium	0	0	0	0	0	0	0	0	0		g__Subgroup_15	0	0	0	0	0	0	0	0	0		p__Acidobacteriota	0	0	0	0	0	0
g__Sediminibacterium	0	0	0	0	0	0	0	0	0		p__Acidobacteriota	0	0	0	0	0	0	0	0	0		p__Chloroflexi	0	0	0	0	0	0
g__Heliimonas	0	0	0	0	0	0	0	0	0		c__Acidobacteriae	0	0	0	0	0	0	0	0	0		p__Myxococcota	0	0	0	0	0	0
g__Ferruginibacter	0	0	0	0	0	0	0	0	0		g__S15-21	0	0	0	0	0	0	0	0	0
g__Edaphobaculum	0	0	0	0	0	0	0	0	0		g__Candidatus_Nitrosotalea	0	0	0	0	0	0	0	0	0
g__Taibaiella	0	0	0	0	0	0	0	0	0		g__KF-JG30-C25	0	0	0	0	0	0	0	0	0
g__Phaeodactylibacter	0	0	0	0	0	0	0	0	0		g__Polycyclovorans	0	0	0	0	0	0	0	0	0
g__OLB8	0	0	0	0	0	0	0	0	0		g__SCGC_AAA011-D5	0	0	0	0	0	0	0	0	0
f__Saprospiraceae	0	0	0	0	0	0	0	0	0		g__Acidicaldus	0	0	0	0	0	0	0	0	0
f__Cyclobacteriaceae	0	0	0	0	0	0	0	0	0		f__Sutterellaceae	0	0	0	0	0	0	0	0	0
g__Sporocytophaga	0	0	0	0	0	0	0	0	0		g__B1-7BS	0	0	0	0	0	0	0	0	0
g__Dyadobacter	0	0	0	0	0	0	0	0	0		g__Labrys	0	0	0	0	0	0	0	0	0
g__Larkinella	0	0	0	0	0	0	0	0	0		f__Rhodocyclaceae	0	0	0	0	0	0	0	0	0
c__Bacteroidia	0	0	0	0	0	0	0	0	0		g__Xanthobacteraceae	0	0	0	0	0	0	0	0	0
g__Emticicia	0	0	0	0	0	0	0	0	0		g__Rhodomicrobium	0	0	0	0	0	0	0	0	0
f__Spirosomaceae	0	0	0	0	0	0	0	0	0		f__Methyloligellaceae	0	0	0	0	0	0	0	0	0
g__CCD24	0	0	0	0	0	0	0	0	0		g__Micropepsaceae	0	0	0	0	0	0	0	0	0
f__Thioalkalispiraceae	0	0	0	0	0	0	0	0	0		g__bacteriap25	0	0	0	0	0	0	0	0	0
g__WD260	0	0	0	0	0	1	0	0	0		g__Dadabacteriales	0	0	0	0	0	0	0	0	0
f__Steroidobacteraceae	0	0	0	0	0	0	0	0	0		g__Entotheonellaceae	0	0	0	0	0	0	0	0	0
g__Steroidobacter	0	0	0	0	0	0	0	0	0		g__Nitrospira	0	0	0	0	0	0	0	0	0
c__Gammaproteobacteria	0	0	0	0	0	0	0	0	0		g__Gaiella	0	0	0	0	0	0	0	0	0
g__Acidibacter	0	0	0	0	0	0	0	0	0		f__Geobacteraceae	0	0	0	0	0	0	0	0	0
g__JG36-TzT-191	0	0	0	0	0	0	0	0	0		g__Citrifermentans	0	0	0	0	0	0	0	0	0
g__R7C24	0	0	0	0	0	0	0	0	0		g__P3OB-51	0	0	0	0	0	0	0	0	0
f__Burkholderiaceae	0	0	0	0	0	0	0	0	0		p__Myxococcota	0	0	0	0	0	0	0	0	0
g__SC-I-84	0	0	0	0	0	0	0	0	0		g__MBNT15	0	0	0	0	0	0	0	0	0
g__Luteibacter	0	0	0	0	0	0	0	0	0		g__NB1-j	0	0	0	0	0	0	0	1	0
g__Rhodanobacter	0	0	0	0	0	0	0	0	0		g__mle1-7	0	0	0	0	0	0	0	0	0
g__Dyella	0	0	0	0	0	0	0	0	0		g__SAR324_clade(Marine_group_B)	0	0	0	0	0	0	0	0	0
f__Xanthomonadaceae	0	0	0	0	0	0	0	0	0		o__Oligoflexales	0	0	0	0	0	0	0	0	0
g__Pseudoxanthomonas	0	0	0	0	0	0	0	0	0		o__Babeliales	0	0	0	0	0	0	0	0	0
f__Rhodanobacteraceae	0	0	0	0	0	0	0	0	0		g__0319-7L14	0	0	0	0	0	0	0	0	0
g__Tahibacter	0	0	0	0	0	0	0	0	0		g__Catenulispora	0	0	0	0	0	0	0	0	0
g__Arenimonas	0	0	0	0	0	0	0	0	0		f__Thermomonosporaceae	0	0	0	0	0	0	0	0	0
f__Solimonadaceae	0	0	0	0	0	0	0	0	0		g__Cohnella	0	0	0	0	0	0	0	0	0
g__Hydrocarboniphaga	0	0	0	0	0	0	0	0	0		g__Desulfosporosinus	0	0	0	0	0	0	1	0	0
g__Alkanibacter	0	0	0	0	0	0	0	0	0		g__Spirochaeta	0	0	0	0	0	0	0	0	0
g__Nevskia	0	0	0	0	0	0	0	0	0		g__Elusimicrobiota	0	0	0	0	0	0	0	1	0
g__EV818SWSAP88	0	0	0	0	0	0	0	0	0		g__Anaerolineae	0	0	0	0	0	0	0	0	0
g__Candidatus_Endonucleariobacter	0	0	0	0	0	0	0	0	0		g__SHA-26	0	0	0	0	0	0	0	0	0
g__Coxiella	0	0	0	0	0	0	0	0	0		c__Dehalococcoidia	0	0	0	0	0	0	0	0	0
g__Candidatus_Berkiella	0	0	0	0	0	0	0	0	0		g__SAR202_clade	0	0	0	0	0	0	0	0	0
g__Rickettsiella	0	0	0	0	0	0	0	0	0		c__Anaerolineae	0	0	0	0	0	0	0	0	0
g__Diplorickettsia	0	0	0	0	0	0	0	0	0		g__P2-11E	0	0	0	0	0	0	0	0	0
g__Legionella	0	0	0	0	0	0	0	0	0		g__KD4-96	0	0	0	0	0	0	0	0	0
g__Candidatus_Ovatusbacter	0	0	0	0	0	0	0	0	0		g__B12-WMSP1	0	0	0	0	0	0	0	0	0
g__Unknown_Family	0	0	0	0	0	0	0	0	0		o__SBR1031	0	0	0	0	0	0	0	0	0
g__Pseudomonas	0	0	0	0	0	0	0	0	0		g__JG30-KF-AS9	0	0	0	0	0	0	0	0	0
g__BIyi10	0	0	0	0	0	0	0	0	0		g__Ktedonobacter	0	0	0	0	0	0	0	0	0
g__Cellvibrio	0	0	0	0	0	0	0	0	0		f__Ktedonobacteraceae	0	0	0	0	0	0	0	0	0
g__Escherichia-Shigella	0	0	0	0	0	0	0	0	0		g__1959-1	0	0	0	0	0	0	0	0	0
f__Yersiniaceae	0	0	0	0	0	0	0	0	0		g__G12-WMSP1	0	0	0	0	0	0	0	0	0
o__Enterobacterales	0	0	0	0	0	0	0	0	0		g__1921-3	0	0	0	0	0	0	0	0	0
g__Rhizobacter	0	0	0	0	0	0	0	0	0		g__FCPS473	0	0	0	0	0	0	0	0	0
g__Janthinobacterium	0	0	0	0	0	0	0	0	0		g__HSB_OF53-F07	0	0	0	0	0	0	0	0	0
g__B1-7BS	0	0	0	0	0	0	0	0	0		g__JG30a-KF-32	0	0	0	0	0	0	0	0	0
g__Methylobacillus	0	0	0	0	0	0	0	0	0		g__1921-2	0	0	0	0	0	0	0	0	0
f__Methylophilaceae	0	0	0	0	0	0	0	0	0		g__Elev-1554	0	0	0	0	0	0	0	0	0
g__Paludibacterium	0	0	0	0	0	0	0	0	0		g__Rokubacteriales	0	0	0	0	0	0	0	0	0
g__Hydrogenophaga	0	0	0	0	0	0	0	0	0		g__ADurb.Bin063-1	0	0	0	0	0	0	0	0	0
g__Vampirovibrio	0	0	0	0	0	0	0	0	0		g__Candidatus_Udaeobacter	0	0	0	0	0	0	0	0	0
g__Ellin6055	0	0	0	0	0	0	0	0	0		g__Candidatus_Omnitrophus	0	0	0	0	0	0	0	0	0
g__Taonella	0	0	0	0	0	0	0	0	0
o__Thalassobaculales	0	0	0	0	0	0	0	0	0
o__Puniceispirillales	0	0	0	0	0	0	0	0	0
g__Puniceispirillales	0	0	0	0	0	0	0	0	0
g__SM1B06	0	0	0	0	0	0	0	0	0
o__Zavarziniales	0	0	0	0	0	0	0	0	0
g__Roseomonas	0	0	0	0	0	0	0	0	0
g__Roseococcus	0	0	0	0	0	0	0	0	0
g__Acidiphilium	0	0	0	0	0	0	0	0	0
g__Candidatus_Finniella	0	0	0	0	0	0	0	0	0
d__Eukaryota	0	0	0	0	0	0	0	0	0
g__Rickettsia	0	0	0	0	0	0	0	0	0
g__Candidatus_Jidaibacter	0	0	0	0	0	0	0	0	0
g__Kaistia	0	0	0	0	0	0	0	0	0
g__Pseudorhodoplanes	0	0	0	0	0	0	0	0	0
g__Amb-16S-1323	0	0	0	0	0	0	0	0	0
g__Bosea	0	0	0	0	0	0	0	0	0
g__WC3-116	0	0	0	0	0	0	0	0	0
g__1174-901-12	0	0	0	0	0	0	0	0	0
f__Hyphomicrobiaceae	0	0	0	0	0	0	0	0	0
g__Nordella	0	0	0	0	0	0	0	0	0
g__Altererythrobacter	0	0	0	0	0	0	0	0	0
f__Hyphomonadaceae	0	0	0	0	0	0	0	0	0
g__YC-ZSS-LKJ147	0	0	0	0	0	0	0	0	0
g__Solirubrobacteraceae	0	0	0	0	0	0	0	0	0
g__Solirubrobacter	0	0	0	0	0	0	0	0	0
o__Myxococcales	0	0	0	0	0	0	0	0	0
g__Minicystis	0	0	0	0	0	0	0	0	0
g__Sorangium	0	0	0	0	0	0	0	0	0
g__MBNT15	0	0	0	0	0	0	0	0	0
g__Bacteriovorax	0	0	0	0	0	0	0	0	0
o__Microtrichales	0	0	0	0	0	0	0	0	0
f__Microtrichaceae	0	0	0	0	0	0	0	0	0
g__Cryobacterium	0	0	0	0	0	0	0	0	0
g__Nocardia	0	0	0	0	0	0	0	0	0
g__Kutzneria	0	0	0	0	0	0	0	0	0
f__Micromonosporaceae	0	0	0	0	0	0	0	0	0
g__Luedemannella	0	0	0	0	0	0	0	0	0
g__PeM15	0	0	0	0	0	0	0	0	0
g__Sporichthya	0	0	0	0	0	0	0	0	0
g__Candidatus_Hepatoplasma	0	0	0	0	0	0	0	0	0
g__Clostridium_sensu_stricto_13	0	0	0	0	0	0	0	0	0
g__Parcubacteria	0	0	0	0	0	0	0	0	0
g__Absconditabacteriales_(SR1)	0	0	0	0	0	0	0	0	0
g__OLB13	0	0	0	0	0	0	0	0	0
g__HSB_OF53-F07	0	0	0	0	0	0	0	0	0
g__OLB14	0	0	0	0	0	0	0	0	0
g__Armatimonas	0	0	0	0	0	0	0	0	0
g__Ellin516	0	0	0	0	0	0	0	0	0
g__DEV114	0	0	0	0	0	0	0	0	0
g__Terrimicrobium	0	0	0	0	0	0	0	0	0
g__UA11	0	0	0	0	0	0	0	0	0
g__Luteolibacter	0	0	0	0	0	0	0	0	0
g__Tepidisphaeraceae	0	0	0	0	0	0	0	0	0
g__Tuwongella	0	0	0	0	0	0	0	0	0
g__Blastopirellula	0	0	0	0	0	0	0	0	0
g__Terriglobus	0	0	0	0	0	0	0	0	0
g__Vicinamibacter	0	0	0	0	0	0	0	0	0
g__Blattabacteriaceae	0	0	0	0	0	0	0	0	0
g__Crocinitomix	0	0	0	0	0	0	0	0	0
g__Segetibacter	0	0	0	0	0	0	0	0	0
g__Flavitalea	0	0	0	0	0	0	0	0	0
g__Filimonas	0	0	0	0	0	0	0	0	0
g__Candidatus_Amoebophilus	0	0	0	0	0	0	0	0	0
g__KF-JG30-C25	0	0	0	0	0	0	0	0	0
g__Ga0077536	0	0	0	0	0	0	0	0	0
g__Rudaea	0	0	0	0	0	0	0	0	0
g__Thermomonas	0	0	0	0	0	0	0	0	0
g__Lysobacter	0	0	0	0	0	0	0	0	0
g__Dokdonella	0	0	0	0	0	0	0	0	0
g__Panacagrimonas	0	0	0	0	0	0	0	0	0
g__211ds20	0	0	0	0	0	0	0	0	0
g__Marine_Group_II	0	0	0	0	0	0	0	0	0
g__Bathyarchaeia	0	0	0	0	0	0	0	0	0
g__Nitrososphaeraceae	0	0	0	0	0	0	0	0	0
g__Candidatus_Nitrosotalea	0	0	0	0	0	0	0	0	0
g__SCGC_AAA011-D5	0	0	0	0	0	0	0	0	0
g__Sideroxydans	0	0	0	0	0	0	0	0	0
f__Sutterellaceae	0	0	0	0	0	0	0	0	0
f__Rhodocyclaceae	0	0	0	0	0	0	0	0	0
g__P3OB-51	0	0	0	0	0	0	0	0	0
g__Acidicaldus	0	0	0	0	0	0	0	0	0
g__FFCH5858	0	0	0	0	0	0	0	0	0
g__Xanthobacteraceae	0	0	0	0	0	0	0	0	0
f__Methyloligellaceae	0	0	0	0	0	0	0	0	0
g__bacteriap25	0	0	0	0	0	0	0	0	0
g__Dadabacteriales	0	0	0	0	0	0	0	0	0
g__Entotheonellaceae	0	0	0	0	0	0	0	0	0
c__Thermodesulfovibrionia	0	0	0	0	0	0	0	0	0
g__Gaiella	0	0	0	0	0	0	0	0	0
f__Geobacteraceae	0	0	0	0	0	0	0	0	0
g__Citrifermentans	0	0	0	0	0	0	0	0	0
g__Geobacter	0	0	0	0	0	0	0	0	0
f__Syntrophobacteraceae	0	0	0	0	0	0	0	0	0
p__Myxococcota	0	0	0	0	0	0	0	0	0
g__NB1-j	0	0	0	0	0	0	0	0	0
g__hgcI_clade	0	0	0	0	0	0	0	0	0
f__Sporichthyaceae	0	0	0	0	0	0	0	0	0
g__0319-7L14	0	0	0	0	0	0	0	0	0
f__Pseudonocardiaceae	0	0	0	0	0	0	0	0	0
g__Actinomadura	0	0	0	0	0	0	0	0	0
f__Thermomonosporaceae	0	0	0	0	0	0	0	0	0
g__Acidibacillus	0	0	0	0	0	0	0	0	0
g__Cohnella	0	0	0	0	0	0	0	0	0
g__Clostridium_sensu_stricto_9	0	0	0	0	0	0	0	0	0
g__Desulfosporosinus	0	0	0	0	0	0	0	0	0
p__Firmicutes	0	0	0	0	0	0	0	0	0
g__Spirochaeta	0	0	0	0	0	0	0	0	0
g__Lineage_IIc	0	0	0	0	0	0	0	0	0
g__Anaerolineae	0	0	0	0	0	0	0	0	0
g__SHA-26	0	0	0	0	0	0	0	0	0
c__Dehalococcoidia	0	0	0	0	0	0	0	0	0
g__SAR202_clade	0	0	0	0	0	0	0	0	0
g__P2-11E	0	0	0	0	0	0	0	0	0
g__B12-WMSP1	0	0	0	0	0	0	0	0	0
g__JG30-KF-AS9	0	0	0	0	0	0	0	0	0
g__Ktedonobacter	0	0	0	0	0	0	0	0	0
g__1959-1	0	0	0	0	0	0	0	0	0
g__G12-WMSP1	0	0	0	0	0	0	0	0	0
g__BacC-u-018	0	0	0	0	0	0	0	0	0
g__1921-3	0	0	0	0	0	0	0	0	0
g__FCPS473	0	0	0	0	0	0	0	0	0
g__JG30a-KF-32	0	0	0	0	0	0	0	0	0
g__Elev-1554	0	0	0	0	0	0	0	0	0
c__Planctomycetes	0	0	0	0	0	0	0	0	0
c__Sumerlaeia	0	0	0	0	0	0	0	0	0
g__4-29-1	0	0	0	0	0	0	0	0	0
g__Holophagaceae	0	0	0	0	0	0	0	0	0
g__Elev-16S-1166	0	0	0	0	0	0	0	0	0
f__Hydrogenophilaceae	0	0	0	0	0	0	0	0	0
g__Polycyclovorans	0	0	0	0	0	0	0	0	0
g__Sulfurifustis	0	0	0	0	0	0	0	0	0

## Sheet: ITS overall
Supplementary Table 9: Differential abundance test results for time point and interaction of treatment and timepoint.
Supplementary Table 9B: The results from the all the differential abundance tests for control vs treatment within the each of the horizons for the ITS2 data are presented. Values in cells show the number of tests that find a taxon differentially abundant.
ALDEx											ANCOM											MaAsLin
taxa_id	Lower Forest Floor Treatment	Lower Forest Floor TimePoint	Lower Forest Floor Treatment_TimePoint	Upper Forest Floor Treatment	Upper Forest Floor TimePoint	Upper Forest Floor Treatment_TimePoint	Upper B Horizon Treatment	Upper B Horizon TimePoint	Upper B Horizon Treatment_TimePoint		taxa_id	Lower Forest Floor Treatment	Lower Forest Floor TimePoint	Lower Forest Floor Treatment_TimePoint	Upper Forest Floor Treatment	Upper Forest Floor TimePoint	Upper Forest Floor Treatment_TimePoint	Upper B Horizon Treatment	Upper B Horizon TimePoint	Upper B Horizon Treatment_TimePoint		taxa_id	Lower Forest Floor Treatment	Lower Forest Floor TimePoint	Upper Forest Floor Treatment	Upper Forest Floor TimePoint	Upper B Horizon Treatment	Upper B Horizon TimePoint
g__Purpureocillium	0	0	0	0	0	0	0	0	0		g__Purpureocillium	0	0	0	0	0	0	0	0	0		c__Agaricomycetes	0	0	0	0	0	0
g__Piloderma	0	0	0	0	0	0	0	0	0		g__Russula	0	0	0	0	0	0	0	0	0		f__Clavicipitaceae	0	0	0	0	0	0
g__Amanita	0	0	0	0	0	0	0	0	0		g__Entocybe	0	0	0	0	0	0	0	0	0		f__Clavulinaceae	0	0	0	0	0	0
g__Cortinarius	0	0	0	0	0	0	0	0	0		g__Aspicilia	0	0	0	0	0	0	0	0	0		f__Herpotrichiellaceae	0	0	0	0	0	0
c__Agaricomycetes	0	0	0	0	0	0	0	0	0		g__Malassezia	0	0	0	0	0	0	0	0	0		f__Hyaloscyphaceae	0	0	0	0	0	0
f__Hydnaceae	0	0	0	0	0	0	0	0	0		g__Hebeloma	1	0	0	0	0	0	0	0	0		f__Tricholomataceae	0	0	0	0	0	0
g__Lactifluus	0	0	0	0	0	0	0	0	0		g__Galerina	0	0	0	0	0	0	0	0	0		g__Amanita	0	0	0	0	0	0
g__Sistotrema	0	0	0	0	0	0	0	0	0		g__Tylopilus	0	0	0	0	0	0	0	0	0		g__Apiotrichum	0	0	0	0	0	0
g__Russula	0	0	0	0	0	0	0	0	0		g__Umbelopsis	0	0	0	0	0	0	0	0	0		g__Apodus	0	0	1	0	0	0
f__Hyaloscyphaceae	0	0	0	0	0	0	0	0	0		o__GS23	0	0	0	0	0	0	0	0	0		g__Byssocorticium	0	0	0	0	0	0
g__Sebacina	0	0	0	0	0	0	0	0	0		g__Ganoderma	0	0	0	0	0	0	0	0	0		g__Cenococcum	0	0	0	0	0	0
o__Helotiales	0	0	0	0	0	0	0	0	0		g__Trechispora	0	0	0	0	0	0	0	0	0		g__Cladophialophora	0	0	0	0	0	0
g__Lactarius	0	0	0	0	0	0	0	0	0		f__Hyaloscyphaceae	0	0	0	0	0	0	0	0	0		g__Clavulina	0	0	0	0	0	0
g__Cenococcum	0	0	0	0	0	0	0	0	0		g__Lecanicillium	0	0	0	0	0	0	0	0	0		g__Cortinarius	0	0	0	0	0	0
g__Tricholoma	0	0	0	0	0	0	0	0	0		g__Sebacina	0	0	0	0	0	0	0	0	0		g__Elaphomyces	0	0	0	0	0	0
g__Inocybe	0	0	0	0	0	0	0	0	0		o__Agaricales	0	0	0	0	0	0	0	0	0		g__Entoloma	0	0	0	0	0	0
g__Clavulina	0	0	0	0	0	0	0	0	0		g__Mycena	0	0	0	0	0	0	0	0	0		g__Galerina	0	0	0	0	0	0
g__Tylospora	0	0	0	0	0	0	0	0	0		f__Boletaceae	0	0	0	0	0	0	0	0	0		g__Hebeloma	0	0	1	0	0	0
f__Clavulinaceae	0	0	0	0	0	0	0	0	0		o__Helotiales	0	0	0	0	0	0	0	0	0		g__Hyaloscypha	0	0	0	0	0	0
f__Tricholomataceae	0	0	0	0	0	0	0	0	0		g__Trichoderma	0	0	0	0	0	0	0	0	0		g__Hydnotrya	0	0	0	0	0	0
g__Butyriboletus	0	0	0	0	0	0	0	0	0		g__Lactarius	0	0	0	0	0	0	0	0	0		g__Imleria	0	0	0	0	0	0
g__Byssocorticium	0	0	0	0	0	0	0	0	0		o__Leucosporidiales	0	0	0	0	0	0	0	0	0		g__Laccaria	0	0	0	0	0	0
g__Imleria	0	0	0	0	0	0	0	0	0		g__Piloderma	0	0	0	0	0	0	0	0	0		g__Lactarius	0	0	0	0	0	0
p__Ascomycota	0	0	0	0	0	0	0	0	0		g__Apodus	0	0	0	1	0	1	0	0	0		g__Lactifluus	0	0	0	0	0	0
g__Amphinema	0	0	0	0	0	0	0	0	0		g__Tomentellopsis	0	0	0	0	0	0	0	0	0		g__Lecanicillium	0	0	0	0	0	0
g__Laccaria	0	0	0	0	0	0	0	0	0		g__Apiotrichum	0	0	0	0	0	0	0	0	0		g__Leotia	0	0	0	0	0	0
g__Hodophilus	0	0	0	0	0	0	0	0	0		p__Basidiomycota	0	0	0	0	0	0	0	0	0		g__Leptobacillium	0	0	0	0	0	0
g__Leotia	0	0	0	0	0	0	0	0	0		g__Cenococcum	0	0	0	0	0	0	0	0	0		g__Meliniomyces	0	0	0	0	0	0
g__Mortierella	0	0	0	0	0	0	0	0	0		o__Hypocreales	0	0	0	0	0	0	0	0	0		g__Metapochonia	0	0	0	0	0	0
g__Hebeloma	0	0	0	0	0	0	0	0	0		g__Metapochonia	0	0	0	0	0	0	0	0	0		g__Mortierella	0	0	0	0	0	1
g__Galerina	0	0	0	0	0	0	0	0	0		p__Chytridiomycota	0	0	0	0	0	0	0	0	0		g__Mycena	0	0	0	0	0	0
g__Gliophorus	0	0	0	0	0	0	0	0	0		g__Tricholoma	0	0	0	1	0	0	0	0	0		g__Penicillium	0	0	0	0	0	0
g__Tylopilus	0	0	0	0	0	0	0	0	0		g__Pseudotomentella	0	0	0	0	0	0	0	0	0		g__Piloderma	0	0	0	0	0	0
g__Umbelopsis	0	0	0	0	0	0	0	0	0		g__Penicillium	0	0	0	0	0	0	0	0	0		g__Purpureocillium	0	0	0	0	0	0
g__Wilcoxina	0	0	0	0	0	0	0	0	0		g__Hydnotrya	0	0	0	0	0	0	0	0	0		g__Russula	0	0	0	0	0	0
g__Trechispora	0	0	0	0	0	0	0	0	0		g__Amanita	0	0	0	0	0	0	0	0	0		g__Saitozyma	0	0	0	0	0	0
o__GS25	0	0	0	0	0	0	0	0	0		g__Elaphomyces	0	0	0	0	0	0	0	0	0		g__Sebacina	0	0	0	0	0	0
g__Lecanicillium	0	0	0	0	0	0	0	0	0		g__Leptobacillium	0	0	0	0	0	0	0	0	0		g__Sistotrema	0	0	0	0	0	0
o__Agaricales	0	0	0	0	0	0	0	0	0		g__Hygrophorus	0	0	0	0	0	0	0	0	0		g__Solicoccozyma	0	0	0	0	1	0
g__Mycena	0	0	0	0	0	0	0	0	0		g__Tomentella	0	0	0	0	0	0	0	0	0		g__Tomentella	0	0	0	0	0	0
f__Boletaceae	0	0	0	0	0	0	0	0	0		o__Sebacinales	0	0	0	1	0	0	0	0	0		g__Tomentellopsis	0	0	0	0	0	0
g__Thelephora	0	0	0	0	0	0	0	0	0		g__Clavulina	0	0	0	0	0	0	0	0	0		g__Trechispora	0	0	0	0	0	0
g__Trichoderma	0	0	0	0	0	0	0	0	0		g__Spencermartinsiella	0	0	0	0	0	0	0	0	0		g__Trichoderma	0	0	0	0	0	0
o__Leucosporidiales	0	0	0	0	0	0	0	0	0		g__Cladophialophora	0	0	0	0	0	0	0	0	0		g__Tricholoma	0	0	0	0	0	0
g__Xenasmatella	0	0	0	0	0	0	0	0	0		g__Tylospora	0	0	0	0	0	0	1	0	0		g__Tylopilus	0	0	0	0	0	0
g__Apodus	0	0	0	1	0	0	0	0	0		o__Tremellales	0	0	0	0	1	0	0	0	0		g__Umbelopsis	0	0	0	0	0	0
g__Suillus	0	0	0	0	0	0	0	0	0		g__Entoloma	0	0	0	0	0	0	0	0	0		o__Agaricales	0	0	0	0	0	0
g__Tomentellopsis	0	0	0	0	0	0	0	0	0		g__Cortinarius	0	0	0	0	0	0	0	0	0		o__Chaetothyriales	0	0	0	0	0	0
g__Apiotrichum	0	0	0	0	0	0	0	0	0		f__Clavulinaceae	0	0	0	0	0	0	0	0	0		o__GS22	0	0	0	0	0	0
p__Basidiomycota	0	0	0	0	0	0	0	0	0		g__Peniophorella	0	0	0	0	0	0	0	0	0		o__Helotiales	0	0	0	0	0	0
f__Orbiliaceae	0	0	0	0	0	0	0	0	0		f__Herpotrichiellaceae	0	0	0	0	0	0	0	0	0		o__Hypocreales	0	0	0	0	0	0
o__Hypocreales	0	0	0	0	0	0	0	0	0		g__Solicoccozyma	0	0	0	0	0	0	0	0	0		o__Leucosporidiales	0	0	0	0	0	0
g__Metapochonia	0	0	0	0	0	0	0	0	0		g__Saitozyma	0	0	0	0	0	0	0	0	0		o__Saccharomycetales	0	0	0	0	0	0
p__Chytridiomycota	0	0	0	0	0	0	0	0	0		g__Meliniomyces	0	0	0	0	0	0	0	0	0		o__Sebacinales	0	0	1	0	0	0
g__Pseudotomentella	0	0	0	0	0	0	0	0	0		o__GS20	0	0	0	0	0	0	0	0	0		o__Tremellales	0	0	0	1	0	0
g__Penicillium	0	0	0	0	0	0	0	0	0		g__Mucronella	0	0	0	0	0	0	0	0	0		p__Ascomycota	0	0	0	0	0	0
g__Hydnotrya	0	0	0	0	0	0	0	0	0		o__Saccharomycetales	0	0	0	0	0	0	0	0	0		p__Basidiomycota	0	0	0	0	0	0
f__Albatrellaceae	0	0	0	0	0	0	0	0	0		o__Chaetothyriales	0	0	0	0	0	0	0	0	0		p__Chytridiomycota	0	0	0	0	0	0
f__Clavariaceae	0	0	0	0	0	0	0	0	0		f__Tricholomataceae	0	0	0	0	0	0	0	0	0		k__Fungi	0	0	0	0	0	0
g__Elaphomyces	0	0	0	0	0	0	0	0	0		g__Butyriboletus	0	0	0	0	0	0	0	0	0		c__Cystobasidiomycetes	0	0	0	0	0	0
g__Leptobacillium	0	0	0	0	0	0	0	0	0		f__Clavicipitaceae	0	0	0	0	0	0	0	0	0		f__Chaetosphaeriaceae	0	0	0	0	0	0
g__Hygrophorus	0	0	0	0	0	0	0	0	0		g__Lachnellula	0	0	0	0	0	0	0	0	0		f__Entolomataceae	0	0	0	0	0	0
g__Suillellus	0	0	0	0	0	0	0	0	0		g__Byssocorticium	0	0	0	0	0	0	0	0	0		f__Hydnaceae	0	0	0	0	0	0
g__Tomentella	0	0	0	0	0	0	0	0	0		g__Sugiyamaella	0	0	0	0	0	0	0	0	0		f__Mortierellaceae	0	0	0	0	0	0
o__Sebacinales	0	0	0	0	0	0	0	0	0		c__Agaricomycetes	0	0	0	0	0	0	0	0	0		f__Mycenaceae	0	0	0	0	0	0
g__Spencermartinsiella	0	0	0	0	0	0	0	0	0		o__GS21	0	0	0	0	0	0	0	0	0		g__Ascocorticium	0	0	0	0	0	0
g__Cladophialophora	0	0	0	0	0	0	0	0	0		g__Botryobasidium	0	0	0	0	1	0	0	0	0		g__Botryobasidium	0	0	0	0	0	0
o__Tremellales	0	0	0	0	0	0	0	0	0		k__Fungi	0	0	0	0	0	0	0	0	0		g__Cladosporium	0	0	0	0	0	0
g__Entoloma	0	0	0	0	0	0	0	0	0		g__Talaromyces	0	0	0	0	0	0	0	0	0		g__Hygrophorus	0	0	0	0	0	0
g__Xanthoconium	0	0	0	0	0	0	0	0	0		g__Mytilinidion	0	0	0	0	0	0	0	0	0		g__Hyphodiscus	0	0	0	0	0	0
g__Peniophorella	0	0	0	0	0	0	0	0	0		g__Imleria	0	0	0	0	0	0	0	0	0		g__Lachnellula	0	0	0	0	0	0
g__Xerocomus	0	0	0	0	0	0	0	0	0		g__Ascocorticium	0	0	0	0	0	0	0	0	0		g__Lophium	0	0	0	0	0	0
f__Herpotrichiellaceae	0	0	0	0	0	0	0	0	0		o__GS22	0	0	0	0	0	0	0	0	0		g__Mucronella	0	0	0	0	0	0
g__Solicoccozyma	0	0	0	0	0	0	0	0	0		o__Sordariales	0	0	0	0	0	0	0	0	0		g__Mytilinidion	0	0	0	0	0	0
p__Mucoromycota	0	0	0	0	0	0	0	0	0		f__Hydnaceae	0	0	0	0	0	0	0	0	0		g__Peniophorella	0	0	0	0	0	0
g__Saitozyma	0	0	0	0	0	0	0	0	0		g__Hyaloscypha	0	0	0	0	0	0	0	0	0		g__Phialea	0	0	0	0	0	0
g__Meliniomyces	0	0	0	0	0	0	0	0	0		p__Ascomycota	0	0	0	0	0	0	0	0	0		g__Porosphaerella	0	0	0	0	0	0
o__GS20	0	0	0	0	0	0	0	0	0		g__Lactifluus	0	0	0	0	0	0	0	0	0		g__Pseudotomentella	0	0	0	0	0	0
g__Mucronella	0	0	0	0	0	0	0	0	0		g__Glutinomyces	0	0	0	0	0	0	0	0	0		g__Ramicandelaber	0	0	0	0	0	0
o__Saccharomycetales	0	0	0	0	0	0	0	0	0		g__Laccaria	0	0	0	0	0	0	0	0	0		g__Rhizosphaera	0	0	0	0	0	0
o__Tremellodendropsidales	0	0	0	0	0	0	0	0	0		g__Leotia	0	0	0	0	0	0	0	0	0		g__Spencermartinsiella	0	0	0	0	0	0
o__Chaetothyriales	0	0	0	0	0	0	0	0	0		g__Sistotrema	0	0	0	0	0	0	0	0	0		g__Sugiyamaella	0	0	0	0	0	0
g__Clitocybe	0	0	0	0	0	0	0	0	0		f__Entolomataceae	0	0	0	0	0	0	0	0	0		g__Talaromyces	0	0	0	0	0	0
f__Mortierellaceae	0	0	0	0	0	0	0	0	0		g__Rhizosphaera	0	0	0	0	0	0	0	0	0		g__Tylospora	0	0	0	0	1	0
g__Porosphaerella	0	0	0	0	0	0	0	0	0		g__Mortierella	0	0	0	0	0	0	0	1	0		g__Volutella	0	0	0	0	0	0
c__Leotiomycetes	0	0	0	0	0	0	0	0	0		g__Lophium	0	0	0	0	0	0	0	0	0		o__Capnodiales	0	0	0	0	0	0
f__Clavicipitaceae	0	0	0	0	0	0	0	0	0		g__Xylodon	0	0	0	0	0	0	0	0	0		o__Eurotiales	0	0	0	0	0	0
g__Lachnellula	0	0	0	0	0	0	0	0	0		g__Pseudeurotium	0	0	0	0	0	0	0	0	0		o__GS20	0	0	0	0	0	0
c__Cystobasidiomycetes	0	0	0	0	0	0	0	0	0		g__Krasilnikovozyma	0	0	0	0	0	0	0	0	0		o__GS21	0	0	0	0	0	0
g__Sugiyamaella	0	0	0	0	0	0	0	0	0		g__Tolypocladium	0	0	0	0	0	0	0	0	0		o__Sordariales	0	0	0	0	0	0
o__GS21	0	0	0	0	0	0	0	0	0		g__Ropalospora	0	0	0	0	0	0	0	0	0		o__Sporidiobolales	0	0	0	0	0	0
g__Botryobasidium	0	0	0	0	0	0	0	0	0		g__Mucor	0	0	0	0	0	0	0	0	0		o__Tremellodendropsidales	0	0	0	0	0	0
g__Humicolopsis	0	0	0	0	0	0	0	0	0		f__Hyponectriaceae	0	0	0	0	0	0	0	0	0		p__Mucoromycota	0	0	0	0	0	0
f__Helicobasidiaceae	0	0	0	0	0	0	0	0	0		o__Hymenochaetales	0	0	0	0	0	0	0	0	0		c__Leotiomycetes	0	0	0	0	0	0
k__Fungi	0	0	0	0	0	0	0	0	0		g__Coniophora	0	0	0	0	0	0	0	0	0		f__Inocybaceae	0	0	0	0	0	0
g__Talaromyces	0	0	0	0	0	0	0	0	0		g__Pseudocamaropycnis	0	0	0	0	0	0	0	0	0		f__Pseudeurotiaceae	0	0	0	0	0	0
g__Mytilinidion	0	0	0	0	0	0	0	0	0		f__Helotiales_fam_Incertae_sedis	0	0	0	0	0	0	0	0	0		g__Amphinema	0	0	0	0	0	0
g__Scytalidium	0	0	0	0	0	0	0	0	0		o__Capnodiales	0	0	0	0	0	0	0	0	0		g__Butyriboletus	0	0	0	0	0	0
g__Nectriopsis	0	0	0	0	0	0	0	0	0		c__GS27	0	0	0	0	0	0	0	0	0		g__Clavaria	0	0	0	0	0	0
g__Ascocorticium	0	0	0	0	0	0	0	0	0		o__Pleosporales	0	0	0	0	0	0	0	0	0		g__Gyoerffyella	0	0	0	0	0	0
g__Phialea	0	0	0	0	0	0	0	0	0		g__Pseudohyphozyma	0	0	0	0	0	0	0	0	0		g__Humicolopsis	0	0	0	0	1	0
o__Eurotiales	0	0	0	0	0	0	0	0	0		g__Thelephora	0	0	0	0	0	0	0	0	0		g__Hygrocybe	0	0	0	0	0	0
o__GS22	0	0	0	0	0	0	0	0	0		g__Xenasmatella	0	0	0	0	0	0	0	0	0		g__Inocybe	0	0	0	0	0	0
g__Leptodontidium	0	0	0	0	0	0	0	0	0		f__Clavariaceae	0	0	0	0	0	0	0	0	0		g__Membranomyces	0	0	0	0	0	0
f__Mycenaceae	0	0	0	0	0	0	0	0	0		p__Mucoromycota	0	0	0	0	0	0	0	0	0		g__Microglossum	0	0	0	0	0	0
o__Sordariales	0	0	0	0	0	0	0	0	0		o__Tremellodendropsidales	0	0	0	0	0	0	0	0	0		g__Rhizopogon	0	0	0	0	0	0
f__Lyophyllaceae	0	0	0	0	0	0	0	0	0		f__Mortierellaceae	0	0	0	0	0	0	0	0	0		g__Sagenomella	0	0	0	0	0	0
g__Serendipita	0	0	0	0	0	0	0	0	0		g__Porosphaerella	0	0	0	0	0	0	0	0	0		g__Suillellus	0	0	0	0	0	0
g__Hyaloscypha	0	0	0	0	0	0	0	0	0		c__Cystobasidiomycetes	0	0	0	0	0	0	0	0	0		g__Thelephora	0	0	0	0	0	0
g__Chamonixia	0	0	0	0	0	0	0	0	0		g__Stachybotrys	0	0	0	0	0	0	0	0	0		g__Wilcoxina	0	0	0	0	0	0
f__Thelephoraceae	0	0	0	0	0	0	0	0	0		g__Nectriopsis	0	0	0	0	0	0	0	0	0		g__Xerocomus	0	0	0	0	0	0
g__Rhizopogon	0	0	0	0	0	0	0	0	0		g__Phialea	0	0	0	0	0	0	0	0	0		o__Atheliales	0	0	0	0	0	0
g__Auricularia	0	0	0	0	0	0	0	0	0		o__Eurotiales	0	0	0	0	0	0	0	0	0		o__GS25	0	0	0	0	0	0
g__Leccinum	0	0	0	0	0	0	0	0	0		g__Leptodontidium	0	0	0	0	0	0	0	0	0
g__Ceraceomyces	0	0	0	0	0	0	0	0	0		f__Mycenaceae	0	0	0	0	0	0	0	0	0
g__Athelia	0	0	0	0	0	0	0	0	0		f__Lyophyllaceae	0	0	0	0	0	0	0	0	0
f__Rhytismataceae	0	0	0	0	0	0	0	0	0		o__Sporidiobolales	0	0	0	0	0	0	0	0	0
g__Glutinomyces	0	0	0	0	0	0	0	0	0		f__Nectriaceae	0	0	0	0	0	0	0	0	0
o__Sporidiobolales	0	0	0	0	0	0	0	0	0		g__Glaciozyma	0	0	0	0	0	0	0	0	0
f__Nectriaceae	0	0	0	0	0	0	0	0	0		g__Ramicandelaber	0	0	0	1	0	0	0	0	0
g__Glaciozyma	0	0	0	0	0	0	0	0	0		g__Metacordyceps	0	0	0	0	0	0	0	0	0
g__Hydnellum	0	0	0	0	0	0	0	0	0		g__Sistotremastrum	0	0	0	0	0	0	0	0	0
c__GS26	0	0	0	0	0	0	0	0	0		o__Cantharellales	0	0	0	0	0	0	0	0	0
g__Ramicandelaber	0	0	0	0	0	0	0	0	0		g__Phenoliferia	0	0	0	0	0	0	0	0	0
g__Connopus	0	0	0	0	0	0	0	0	0		g__Volutella	0	0	0	0	0	0	0	0	0
g__Metacordyceps	0	0	0	0	0	0	0	0	0		f__Cordycipitaceae	0	0	0	0	0	0	0	0	0
g__Sistotremastrum	0	0	0	0	0	0	0	0	0		g__Hyphodiscus	0	0	0	0	0	0	0	0	0
g__Dictyolus	0	0	0	0	0	0	0	0	0		g__Hirsutella	0	0	0	0	0	0	0	0	0
g__Pluteus	0	0	0	0	0	0	0	0	0		g__Cladosporium	0	0	0	0	0	0	0	0	0
f__Cortinariaceae	0	0	0	0	0	0	0	0	0		f__Chaetosphaeriaceae	0	0	0	0	0	0	0	0	0
o__Cantharellales	0	0	0	0	0	0	0	0	0		g__Gyoerffyella	0	0	0	0	0	0	0	0	0
g__Phenoliferia	0	0	0	0	0	0	0	0	0		g__Wilcoxina	0	0	0	0	0	0	0	0	0
g__Volutella	0	0	0	0	0	0	0	0	0		g__Calcarisporiella	0	0	0	0	0	0	0	0	0
f__Pseudeurotiaceae	0	0	0	0	0	0	0	0	0		o__GS25	0	0	0	0	0	0	0	0	0
f__Cordycipitaceae	0	0	0	0	0	0	0	0	0		o__Atheliales	0	0	0	0	0	0	0	0	0
g__Hyphodiscus	0	0	0	0	0	0	0	0	0		f__Inocybaceae	0	0	0	0	0	0	0	0	0
f__Entolomataceae	0	0	0	0	0	0	0	0	0		g__Inocybe	0	0	0	0	0	0	1	0	1
g__Rhizosphaera	0	0	0	0	0	0	0	0	0		g__Suillellus	0	0	0	0	0	0	0	0	0
f__Cephalothecaceae	0	0	0	0	0	0	0	0	0		g__Membranomyces	0	0	0	0	0	0	0	0	0
g__Cladosporium	0	0	0	0	0	0	0	0	0		g__Xerocomus	0	0	0	0	0	0	0	0	0
g__Lophium	0	0	0	0	0	0	0	0	0		g__Hygrocybe	0	0	0	0	0	0	0	0	0
f__Chaetosphaeriaceae	0	0	0	0	0	0	0	0	0		g__Clavaria	0	0	0	0	0	0	0	0	0
g__Xylodon	0	0	0	0	0	0	0	0	0		g__Sagenomella	0	0	0	0	0	0	0	0	0
g__Pseudeurotium	0	0	0	0	0	0	0	0	0		c__Leotiomycetes	0	0	0	0	0	0	0	0	0
g__Entocybe	0	0	0	0	0	0	0	0	0		g__Microglossum	0	0	0	0	0	0	0	0	0
g__Aspicilia	0	0	0	0	0	0	0	0	0		g__Humicolopsis	0	0	0	0	0	0	0	0	0
o__Orbiliales	0	0	0	0	0	0	0	0	0		g__Amphinema	0	0	0	0	0	0	0	0	0
f__Ceratobasidiaceae	0	0	0	0	0	0	0	0	0		g__Rhizopogon	0	0	0	0	0	0	0	0	0
g__Malassezia	0	0	0	0	0	0	0	0	0		f__Pseudeurotiaceae	0	0	0	0	0	0	0	0	0
g__Krasilnikovozyma	0	0	0	0	0	0	0	0	0
g__Tolypocladium	0	0	0	0	0	0	0	0	0
g__Paratritirachium	0	0	0	0	0	0	0	0	0
g__Ropalospora	0	0	0	0	0	0	0	0	0
f__Glomeraceae	0	0	0	0	0	0	0	0	0
f__Hyponectriaceae	0	0	0	0	0	0	0	0	0
o__Hymenochaetales	0	0	0	0	0	0	0	0	0
g__Coniophora	0	0	0	0	0	0	0	0	0
g__Craterellus	0	0	0	0	0	0	0	0	0
o__Trechisporales	0	0	0	0	0	0	0	0	0
g__Sepedonium	0	0	0	0	0	0	0	0	0
g__Stypella	0	0	0	0	0	0	0	0	0
p__Rozellomycota	0	0	0	0	0	0	0	0	0
g__Gymnopus	0	0	0	0	0	0	0	0	0
g__Taeniospora	0	0	0	0	0	0	0	0	0
g__Pseudocamaropycnis	0	0	0	0	0	0	0	0	0
f__Helotiales_fam_Incertae_sedis	0	0	0	0	0	0	0	0	0
g__Metarhizium	0	0	0	0	0	0	0	0	0
o__GS23	0	0	0	0	0	0	0	0	0
c__Tremellomycetes	0	0	0	0	0	0	0	0	0
g__Ganoderma	0	0	0	0	0	0	0	0	0
g__Coprinellus	0	0	0	0	0	0	0	0	0
g__Fellozyma	0	0	0	0	0	0	0	0	0
o__Endogonales	0	0	0	0	0	0	0	0	0
g__Oidiodendron	0	0	0	0	0	0	0	0	0
g__Chrysomyxa	0	0	0	0	0	0	0	0	0
g__Gymnopilus	0	0	0	0	0	0	0	0	0
g__Crepidotus	0	0	0	0	0	0	0	0	0
o__GS27	0	0	0	0	0	0	0	0	0
g__Endogone	0	0	0	0	0	0	0	0	0
g__Syzygospora	0	0	0	0	0	0	0	0	0
g__Hypomyces	0	0	0	0	0	0	0	0	0
g__Coltricia	0	0	0	0	0	0	0	0	0
g__Leucosporidium	0	0	0	0	0	0	0	0	0
g__Calcarisporiella	0	0	0	0	0	0	0	0	0
c__GS27	0	0	0	0	0	0	0	0	0
g__Xeromphalina	0	0	0	0	0	0	0	0	0
g__Perusta	0	0	0	0	0	0	0	0	0
o__Pleosporales	0	0	0	0	0	0	0	0	0
f__Dothioraceae	0	0	0	0	0	0	0	0	0
g__Haptocillium	0	0	0	0	0	0	0	0	0
g__Mycosymbioces	0	0	0	0	0	0	0	0	0
f__Pleurotaceae	0	0	0	0	0	0	0	0	0
c__Microbotryomycetes	0	0	0	0	0	0	0	0	0
g__Neofusicoccum	0	0	0	0	0	0	0	0	0
g__Pseudohyphozyma	0	0	0	0	0	0	0	0	0
g__Phaeomoniella	0	0	0	0	0	0	0	0	0
o__Rhytismatales	0	0	0	0	0	0	0	0	0
g__Fibroporia	0	0	0	0	0	0	0	0	0
f__Umbelopsidaceae	0	0	0	0	0	0	0	0	0
g__Fellomyces	0	0	0	0	0	0	0	0	0
o__Auriculariales	0	0	0	0	0	0	0	0	0
g__Stachybotrys	0	0	0	0	0	0	0	0	0
g__Chalara	0	0	0	0	0	0	0	0	0
g__Serpula	0	0	0	0	0	0	0	0	0
o__Spizellomycetales	0	0	0	0	0	0	0	0	0
g__Tuber	0	0	0	0	0	0	0	0	0
g__Pseudoplectania	0	0	0	0	0	0	0	0	0
g__Oliveonia	0	0	0	0	0	0	0	0	0
g__Hirsutella	0	0	0	0	0	0	0	0	0
o__Annulatascales	0	0	0	0	0	0	0	0	0
g__Venturia	0	0	0	0	0	0	0	0	0
g__Basidiobolus	0	0	0	0	0	0	0	0	0
g__Mucor	0	0	0	0	0	0	0	0	0
c__Sordariomycetes	0	0	0	0	0	0	0	0	0
g__Lecanora	0	0	0	0	0	0	0	0	0
g__Hemimycena	0	0	0	0	0	0	0	0	0
g__Gorgomyces	0	0	0	0	0	0	0	0	0
o__Capnodiales	0	0	0	0	0	0	0	0	0
o__GS34	0	0	0	0	0	0	0	0	0
f__Ophiocordycipitaceae	0	0	0	0	0	0	0	0	0
g__Mniaecia	0	0	0	0	0	0	0	0	0
f__Venturiaceae	0	0	0	0	0	0	0	0	0
g__Polycephalomyces	0	0	0	0	0	0	0	0	0
g__Simplicillium	0	0	0	0	0	0	0	0	0
g__Candida	0	0	0	0	0	0	0	0	0
g__Psathyrella	0	0	0	0	0	0	0	0	0
g__Piskurozyma	0	0	0	0	0	0	0	0	0
g__Phaeotremella	0	0	0	0	0	0	0	0	0
g__Chaetospermum	0	0	0	0	0	0	0	0	0
g__Aleurodiscus	0	0	0	0	0	0	0	0	0
g__Brachysporium	0	0	0	0	0	0	0	0	0
f__Strophariaceae	0	0	0	0	0	0	0	0	0
g__Preussia	0	0	0	0	0	0	0	0	0
g__Perenniporia	0	0	0	0	0	0	0	0	0
g__Hygrophoropsis	0	0	0	0	0	0	0	0	0
g__Fimetariella	0	0	0	0	0	0	0	0	0
f__Valsaceae	0	0	0	0	0	0	0	0	0
f__Sporidiobolaceae	0	0	0	0	0	0	0	0	0
g__Nemania	0	0	0	0	0	0	0	0	0
f__Pyronemataceae	0	0	0	0	0	0	0	0	0
g__Vestigium	0	0	0	0	0	0	0	0	0
g__Clavaria	0	0	0	0	0	0	0	0	0
g__Hydnum	0	0	0	0	0	0	0	0	0
o__Atheliales	0	0	0	0	0	0	0	0	0
f__Inocybaceae	0	0	0	0	0	0	0	0	0
g__Boletus	0	0	0	0	0	0	0	0	0
g__Membranomyces	0	0	0	0	0	0	0	0	0
g__Geoglossum	0	0	0	0	0	0	0	0	0
g__Hygrocybe	0	0	0	0	0	0	0	0	0
g__Sagenomella	0	0	0	0	0	0	0	0	0
g__Clavulinopsis	0	0	0	0	0	0	0	0	0
g__Microglossum	0	0	0	0	0	0	0	0	0
g__Basidiodendron	0	0	0	0	0	0	0	0	0
g__Glutinoglossum	0	0	0	0	0	0	0	0	0
g__Tricholomopsis	0	0	0	0	0	0	0	0	0
g__Coryne	0	0	0	0	0	0	0	0	0
g__Bankera	0	0	0	0	0	0	0	0	0
g__Gomphidius	0	0	0	0	0	0	0	0	0
f__Pezizaceae	0	0	0	0	0	0	0	0	0
g__Harrya	0	0	0	0	0	0	0	0	0
g__Gyoerffyella	0	0	0	0	0	0	0	0	0
o__Entorrhizales	0	0	0	0	0	0	0	0	0
g__Paxillus	0	0	0	0	0	0	0	0	0
g__Hypochnicium	0	0	0	0	0	0	0	0	0
g__Leohumicola	0	0	0	0	0	0	0	0	0
o__Geminibasidiales	0	0	0	0	0	0	0	0	0
c__Endogonomycetes	0	0	0	0	0	0	0	0	0
g__Pholiota	0	0	0	0	0	0	0	0	0

## Sheet: 16S ALDEx Upper Forest Floor 
Supplementary Table 9C: The results from the ALDEx2 differential abundance test for time points and interaction of treatment and time point within the upper forest floor horizon for the 16S data are presented.
Column1	Intercept::Est	Intercept::SE	Intercept::t.val	Intercept::pval	Time_PointSummer:Est	Time_PointSummer:SE	Time_PointSummer:t.val	Time_PointSummer:pval	TreatmentTreatment :Time_PointSummer:Est	TreatmentTreatment :Time_PointSummer:SE	TreatmentTreatment :Time_PointSummer:t.val	TreatmentTreatment :Time_PointSummer:pval	Intercept::pval.holm	Time_PointSummer:pval.holm	TreatmentTreatment :Time_PointSummer:pval.holm
c__Thermoplasmata	3.53698	1.50834	2.38627	0.0409772	-2.10385	1.97488	-1.06949	0.320739	-1.20865	2.77344	-0.444526	0.623981	0.976521	1	1
g__Group_1.1c	4.81422	1.01695	4.84927	0.000946732	-0.588391	1.3315	-0.462502	0.628573	-1.73202	1.8699	-0.925102	0.390942	0.0787678	1	1
g__Nitrosotaleaceae	-1.27387	1.04913	-1.21007	0.3318	-0.0778831	1.37364	-0.0447266	0.537592	-1.03483	1.92908	-0.566871	0.53517	0.990667	1	1
f__Neisseriaceae	2.25952	1.17486	1.99038	0.106878	-1.10133	1.53825	-0.732648	0.462152	-1.20887	2.16026	-0.570685	0.543174	0.983257	1	1
g__Rhizobacter	-2.32397	1.05901	-2.19391	0.0994839	-0.451078	1.38657	-0.343431	0.497064	-0.0318504	1.94725	-0.0119709	0.535252	0.903086	1	1
g__Uliginosibacterium	-2.21003	1.01613	-2.19209	0.116433	-0.478869	1.33042	-0.375074	0.506637	-1.15826	1.86839	-0.648366	0.434609	0.897226	0.997133	1
g__Collimonas	-2.19618	1.05514	-2.09727	0.11002	0.169832	1.38151	0.139976	0.522413	-0.73898	1.94013	-0.408349	0.510852	0.921697	1	1
f__Oxalobacteraceae	5.50451	1.02801	5.44017	4.49275e-05	1.99736	1.34598	1.49601	0.15143	-4.03107	1.89024	-2.15304	0.0523335	0.0166505	1	1
g__Duganella	-2.25805	1.06915	-2.11164	0.108038	-0.465401	1.39985	-0.345406	0.479596	-1.04768	1.96589	-0.530323	0.480093	0.901454	1	0.995637
g__Janthinobacterium	-1.65433	1.09865	-1.4791	0.253815	-1.06305	1.43847	-0.78609	0.435971	0.194295	2.02012	0.109687	0.518495	0.998027	0.999073	1
g__Massilia	-2.14246	1.10098	-1.9603	0.139397	-0.498514	1.44153	-0.357262	0.475929	2.00178	2.02442	1.00141	0.361966	0.931619	1	1
g__Ellin6067	-2.41687	0.90193	-2.65592	0.0539542	-0.353438	1.1809	-0.311452	0.492251	3.69746	1.65841	2.27566	0.0808136	0.814968	1	0.93429
f__Nitrosomonadaceae	-2.21494	1.09781	-2.05518	0.120934	-0.485002	1.43737	-0.324658	0.510798	3.13894	2.01858	1.57153	0.227107	0.909351	1	0.984685
g__GOUTA6	-2.49956	1.05956	-2.34534	0.0742239	-0.194952	1.38729	-0.179774	0.498577	3.23112	1.94826	1.70496	0.186529	0.885056	1	0.990212
g__B1-7BS	-2.29279	1.0626	-2.17672	0.111875	-0.344464	1.39127	-0.25226	0.522352	-0.0936683	1.95383	-0.0544768	0.55195	0.886265	1	1
g__A21b	-2.36904	1.14843	-2.07986	0.123263	-0.00741385	1.50365	-0.00604421	0.552143	-0.0416797	2.11166	-0.0107954	0.57162	0.935541	1	1
g__IS-44	-2.31689	1.05685	-2.18569	0.108821	-0.469058	1.38374	-0.351209	0.513029	4.79562	1.94326	2.50806	0.0581276	0.922392	0.996803	0.900453
g__AAP99	-2.29776	1.07912	-2.13637	0.102102	0.0610344	1.41291	0.0457639	0.529965	0.863596	1.98423	0.441397	0.52505	0.92706	1	1
g__MND1	-2.23125	1.00189	-2.22597	0.108287	-0.35365	1.31178	-0.278178	0.520038	5.14169	1.84221	2.80214	0.025195	0.883442	1	0.852783
g__TRA3-20	1.60944	0.891745	1.92268	0.14652	2.11315	1.16757	1.83928	0.113348	-1.15302	1.63968	-0.716125	0.499413	0.956644	1	1
o__Burkholderiales	3.1923	1.34623	2.41997	0.0366338	1.27218	1.76263	0.726501	0.489515	-1.61508	2.47537	-0.659962	0.523956	0.95965	1	1
g__Methylotenera	-2.49158	1.13045	-2.20497	0.0995291	-0.289828	1.48011	-0.211172	0.505158	-0.278923	2.07861	-0.12382	0.526657	0.890869	1	1
g__Methylobacillus	-2.3049	1.02651	-2.27519	0.0998524	-0.368769	1.34402	-0.269693	0.515778	-0.729605	1.88748	-0.407337	0.488546	0.887329	0.996944	1
f__Methylophilaceae	-2.40734	1.05267	-2.30955	0.0806633	-0.179656	1.37827	-0.118799	0.553563	-0.406626	1.93558	-0.225155	0.548386	0.900459	1	0.996133
g__Burkholderia-Caballeronia-Paraburkholderia	8.63102	0.615856	14.3949	3.69108e-11	0.944257	0.806345	1.20203	0.244284	-2.71652	1.1324	-2.4334	0.0217082	1.52508e-08	1	1
g__Pandoraea	4.53831	0.971613	4.83869	0.00114554	1.75269	1.27214	1.39114	0.18903	-3.98846	1.78654	-2.29132	0.0514051	0.0961812	1	1
g__Paludibacterium	-2.26076	1.0688	-2.15239	0.106958	-0.136394	1.39939	-0.0722412	0.543663	-0.390498	1.96524	-0.225465	0.476241	0.898569	1	0.999612
g__Polaromonas	-2.34215	1.11462	-2.11021	0.125954	-0.185794	1.45938	-0.130847	0.492958	1.90621	2.04949	0.967575	0.401196	0.894423	1	1
g__Variovorax	-2.28382	1.07919	-2.11421	0.109808	-0.43219	1.41299	-0.31392	0.490394	2.85625	1.98435	1.45606	0.242886	0.918357	1	0.9983
g__Hydrogenophaga	-2.21035	1.04602	-2.109	0.111426	-0.473506	1.36956	-0.349921	0.480479	-1.35066	1.92335	-0.730513	0.445103	0.934442	0.996565	1
g__Rhodoferax	-2.30672	0.903056	-2.54389	0.0766361	-0.396792	1.18238	-0.364098	0.459836	4.73187	1.66048	2.90586	0.034728	0.808359	0.996608	0.750467
f__Comamonadaceae	-0.587765	1.02258	-0.515926	0.526063	0.913413	1.33887	0.69262	0.49486	1.84587	1.88025	0.99575	0.37073	1	1	1
g__Undibacterium	1.35071	1.22379	1.14002	0.314558	-1.50627	1.60232	-0.931946	0.392554	0.572482	2.25024	0.240256	0.604005	1	1	1
g__Chitinimonas	-1.83946	1.2535	-1.47072	0.2298	1.49734	1.64122	0.95042	0.40386	-2.80897	2.30486	-1.255	0.294283	0.999861	1	1
g__Herminiimonas	-2.29876	1.04358	-2.21508	0.0876617	-0.456984	1.36637	-0.317774	0.501786	-0.233886	1.91887	-0.141406	0.533599	0.947429	1	1
g__PLTA13	-2.29194	1.13683	-2.02329	0.123925	-0.518986	1.48846	-0.354464	0.485902	1.99479	2.09033	0.966499	0.39627	0.949469	1	1
g__Aquicella	7.443	0.830897	9.19468	1.44556e-08	-0.773347	1.0879	-0.730955	0.473374	-1.41418	1.5278	-0.918416	0.382075	5.798e-06	1	1
f__Diplorickettsiaceae	7.49436	0.375469	19.9997	3.05416e-23	-0.608521	0.491605	-1.24174	0.229485	-2.34872	0.690389	-3.40556	0.00166583	1.3735e-20	1	0.638625
g__Candidatus_Endoecteinascidia	-1.59376	1.13903	-1.37837	0.280179	-0.187406	1.49134	-0.136479	0.573665	-0.624587	2.09438	-0.302682	0.55268	0.985211	1	1
f__Cyanobiaceae	-2.32348	1.04877	-2.21112	0.10915	-0.41576	1.37317	-0.310335	0.482715	-1.22195	1.92842	-0.650616	0.488483	0.88568	1	1
g__Vampirovibrionales	-0.12373	1.18949	-0.0763841	0.638003	1.20836	1.55741	0.788134	0.466332	-3.86663	2.18717	-1.80696	0.151606	1	1	0.980084
g__Vampirovibrio	-2.35657	1.05964	-2.25947	0.0867533	-0.274003	1.38739	-0.171684	0.508518	-1.01192	1.94839	-0.549951	0.500022	0.901198	1	1
g__Obscuribacteraceae	7.68466	0.767458	10.3034	1.58444e-08	0.564986	1.00484	0.577034	0.569473	-4.85514	1.41115	-3.49584	0.0017157	6.34732e-06	1	0.521941
g__Candidatus_Obscuribacter	2.57214	1.09646	2.45521	0.057533	2.16057	1.4356	1.51183	0.156744	-5.16804	2.0161	-2.60585	0.0273118	0.907996	1	0.935426
g__Sericytochromatia	-2.42498	1.07326	-2.28964	0.0847337	-0.212526	1.40523	-0.140266	0.520798	-0.0170119	1.97344	-0.0161004	0.545028	0.875509	1	1
g__Sphingomonas	-2.39227	1.06427	-2.27757	0.0883327	-0.266262	1.39345	-0.209077	0.474405	2.44374	1.95691	1.28626	0.30201	0.894695	0.994106	0.991019
g__Ellin6055	-2.38161	1.08295	-2.20257	0.0966542	-0.376935	1.41791	-0.280048	0.517234	0.195682	1.99125	0.0946363	0.52652	0.904554	1	1
f__Sphingomonadaceae	-2.33421	1.02791	-2.2818	0.100507	-0.290008	1.34585	-0.19679	0.520173	4.56104	1.89006	2.43072	0.073344	0.893552	1	0.922299
g__Plot4-2H12	-2.13362	1.04348	-2.04681	0.12076	-0.501092	1.36624	-0.379715	0.524567	2.17567	1.91869	1.17178	0.347637	0.935065	1	0.995631
g__Sphingopyxis	-2.54003	1.18895	-2.12662	0.11477	-0.157677	1.5567	-0.128736	0.549454	1.08369	2.18617	0.529474	0.519737	0.921012	1	1
g__Novosphingobium	-2.18937	1.0793	-2.02246	0.127623	-0.557921	1.41313	-0.406208	0.504167	1.79497	1.98455	0.925605	0.378899	0.949332	1	0.992833
o__Defluviicoccales	-2.26795	1.08045	-2.11059	0.119395	-0.420815	1.41464	-0.298899	0.506399	-0.225577	1.98666	-0.125453	0.549999	0.922861	1	1
f__Ferrovibrionales	-2.44566	1.00976	-2.43986	0.063611	-0.247062	1.32208	-0.20011	0.494037	-1.32791	1.85667	-0.733024	0.422423	0.868483	0.99762	1
g__Taonella	-2.31414	1.07261	-2.15405	0.10086	-0.339427	1.40438	-0.26484	0.538085	0.965447	1.97225	0.522474	0.469402	0.90618	1	1
o__Thalassobaculales	-2.10347	1.0559	-1.98528	0.147955	-0.551103	1.38249	-0.420622	0.461427	0.13126	1.94151	0.0880117	0.541695	0.913502	1	1
g__Caedibacter	-1.74796	1.05903	-1.63744	0.208594	-0.460017	1.38659	-0.33913	0.498696	-0.725646	1.94727	-0.366564	0.493911	0.967855	1	1
o__Rhodospirillales	6.06986	0.565787	10.9676	7.41289e-10	1.00584	0.740789	1.37951	0.18394	-1.24228	1.04033	-1.25591	0.258484	3.03331e-07	1	1
g__Dongia	-2.15104	0.924443	-2.35265	0.0913425	-0.480553	1.21038	-0.381018	0.429659	3.8489	1.69981	2.27487	0.0879031	0.869775	1	0.916713
o__Puniceispirillales	-2.26614	1.05339	-2.17815	0.105542	-0.424741	1.37921	-0.30531	0.480284	0.444765	1.93691	0.232995	0.481185	0.911275	1	0.997821
g__Inquilinus	5.16439	0.67454	7.96205	2.19648e-05	1.05907	0.88318	1.20809	0.25424	-3.14708	1.2403	-2.61999	0.03266	0.00771266	1	0.951385
f__Elsteraceae	0.996603	1.28959	0.808407	0.423661	1.6697	1.68847	0.993792	0.378104	-1.48145	2.37122	-0.636129	0.53466	1	1	1
f__Azospirillaceae	-2.30676	1.0756	-2.16316	0.0964959	0.0658938	1.40829	0.0666938	0.561278	2.92569	1.97775	1.5076	0.226582	0.915347	1	1
g__Aliidongia	1.42464	1.23403	1.19861	0.3031	0.97418	1.61572	0.602882	0.554287	-2.8001	2.26905	-1.24324	0.277165	1	1	1
f__Fodinicurvataceae	-2.24763	1.11841	-2.03176	0.133709	-0.534463	1.46434	-0.367011	0.451038	1.40577	2.05645	0.692244	0.437426	0.923363	1	0.998264
g__Puniceispirillales	-1.05309	1.08298	-0.964512	0.414422	-0.82159	1.41795	-0.591723	0.502488	-0.257056	1.99131	-0.126841	0.536299	0.99549	1	1
g__URHD0088	-2.37873	1.1433	-2.09747	0.119835	0.695876	1.49693	0.483524	0.487494	-1.88093	2.10223	-0.921147	0.403198	0.91989	1	1
o__Elsterales	7.94684	0.614716	13.2555	1.33519e-12	0.395488	0.804852	0.504039	0.619337	-2.65408	1.1303	-2.38216	0.024587	5.58552e-10	1	1
f__Reyranellaceae	-2.30683	0.931395	-2.46654	0.082931	-0.458183	1.21948	-0.391841	0.464959	4.90013	1.71259	2.90403	0.0320436	0.842946	0.996095	0.756362
g__Reyranella	2.99232	0.876273	3.61108	0.024628	2.01167	1.14731	1.76867	0.127864	-1.01203	1.61123	-0.61998	0.555229	0.471977	1	1
f__Rhodospirillaceae	1.48948	1.00958	1.58042	0.19595	0.79402	1.32185	0.599124	0.560133	-0.988221	1.85635	-0.53262	0.58536	0.991884	1	1
g__SM1B06	-2.27824	1.09141	-2.1038	0.106171	-0.447502	1.42899	-0.295439	0.543616	0.215188	2.00681	0.0943351	0.507107	0.930301	1	1
f__Magnetospirillaceae	2.83187	1.14938	2.53439	0.0407457	1.64006	1.50489	1.09265	0.312658	-4.11269	2.11341	-1.96557	0.0913205	0.901555	1	1
g__Telmatospirillum	-1.66804	1.20026	-1.36358	0.285384	1.34358	1.57151	0.86226	0.435631	-3.10027	2.20697	-1.41925	0.252748	0.988069	1	0.997013
o__Zavarziniales	-2.42218	1.05635	-2.28217	0.103338	-0.261979	1.38309	-0.215779	0.484406	0.659789	1.94235	0.344206	0.510321	0.867982	1	1
f__Magnetospiraceae	-2.40883	1.11604	-2.16885	0.0978607	-0.289943	1.46124	-0.208819	0.551104	0.165679	2.0521	0.0808605	0.55972	0.913619	1	1
g__Acidocella	6.33097	0.805287	8.07508	9.14097e-06	1.10077	1.05437	1.03811	0.316511	-3.92905	1.48071	-2.67058	0.0113612	0.00342215	1	1
g__Gluconacetobacter	-2.22026	1.02722	-2.16413	0.0986063	-0.492535	1.34495	-0.389408	0.532418	-1.254	1.88879	-0.65345	0.480234	0.910557	1	1
g__Roseomonas	-2.39429	1.04437	-2.32317	0.0893839	-0.328665	1.3674	-0.222709	0.48441	0.604121	1.92032	0.313891	0.513473	0.875359	1	1
g__Roseococcus	-2.33611	1.09834	-2.13409	0.119808	-0.192698	1.43806	-0.137431	0.538593	0.803496	2.01955	0.40106	0.527914	0.928361	1	1
g__Acidisoma	2.81367	1.3128	2.19719	0.06746	2.32789	1.71885	1.36329	0.208108	-2.37367	2.41388	-0.99122	0.365574	0.976941	1	1
g__Rhodopila	-1.57099	1.28952	-1.20773	0.323528	-0.123012	1.68837	-0.071428	0.584981	-1.06198	2.37108	-0.456439	0.532804	0.993391	1	1
g__Acetobacteraceae	-0.754123	1.24669	-0.580156	0.526795	4.63905	1.63229	2.8799	0.0183515	-2.9698	2.29233	-1.30635	0.266967	1	0.840501	1
g__Rhodovastum	-0.789981	1.14249	-0.666855	0.484212	0.188102	1.49587	0.135516	0.571017	2.15934	2.10074	1.03648	0.36068	1	1	1
f__Acetobacteraceae	10.7587	0.34398	31.2899	5.11056e-32	0.648844	0.450376	1.44168	0.159659	-2.27415	0.632489	-3.59702	0.000870766	2.3701e-29	1	0.389529
g__Acidiphilium	0.0243136	1.28141	0.0401469	0.649271	2.47722	1.67776	1.49985	0.204085	-4.54017	2.35617	-1.95624	0.10771	1	1	0.988004
g__Acidisphaera	0.0140761	1.3311	0.0346117	0.658089	0.230436	1.74282	0.137586	0.66673	0.587007	2.44754	0.230761	0.625639	1	1	1
f__Holosporaceae	0.604959	1.20326	0.551202	0.538323	0.689715	1.57543	0.438177	0.609508	-2.31145	2.21247	-1.05392	0.360865	1	1	0.996909
g__Candidatus_Captivus	-1.14604	1.15317	-0.976005	0.403368	-0.629132	1.50985	-0.429313	0.522044	-1.51587	2.12037	-0.735489	0.440079	0.998658	1	1
g__Candidatus_Paracaedibacter	2.74265	1.14002	2.48759	0.0432167	0.350575	1.49263	0.231514	0.754035	-3.23446	2.09619	-1.57952	0.188253	0.923633	1	1
f__Paracaedibacteraceae	-1.77625	1.06186	-1.66377	0.194402	-0.223457	1.3903	-0.166169	0.571128	-1.52819	1.95248	-0.794743	0.454798	0.968181	1	0.996575
g__Candidatus_Finniella	-0.682623	1.08686	-0.602305	0.5172	-1.66885	1.42303	-1.18404	0.325587	0.55193	1.99845	0.26388	0.566729	1	1	1
d__Bacteria	7.07654	0.666974	10.9433	1.58755e-08	0.565626	0.873273	0.668317	0.512157	-2.55025	1.22639	-2.12984	0.055483	6.37728e-06	1	1
d__Archaea	-1.11777	1.04724	-1.04421	0.366615	-1.24326	1.37116	-0.940094	0.405079	0.105951	1.9256	0.0644589	0.524043	0.989327	1	0.996839
d__Eukaryota	-2.34904	1.07474	-2.19608	0.0857746	-0.299473	1.40717	-0.212138	0.545034	0.0230627	1.97617	0.0185569	0.534899	0.937191	1	1
g__Candidatus_Megaira	-1.84081	1.05819	-1.71489	0.188467	-0.869415	1.3855	-0.671507	0.454755	-0.855045	1.94574	-0.43639	0.469104	0.982356	0.99328	1
g__Rickettsia	-1.60228	1.18608	-1.33797	0.267138	-0.211373	1.55294	-0.143437	0.595383	-0.74405	2.18088	-0.349307	0.561116	0.991549	1	1
f__Rickettsiaceae	-0.964777	1.16907	-0.807193	0.466674	1.01658	1.53067	0.681154	0.487991	-2.43663	2.1496	-1.14891	0.335298	0.997688	1	1
g__bac2nit3	-2.32831	1.13469	-2.05673	0.114166	0.398935	1.48566	0.266933	0.582455	-2.80879	2.0864	-1.38535	0.273488	0.912566	1	0.992845
o__Rickettsiales	-2.16042	1.10207	-1.97368	0.130814	-0.186974	1.44295	-0.13338	0.585753	-1.9258	2.02642	-0.970361	0.401198	0.952536	1	1
g__Candidatus_Jidaibacter	-2.3588	1.05017	-2.25943	0.0862951	-0.442891	1.375	-0.31994	0.485453	0.00445245	1.93099	-0.0254305	0.49754	0.899462	1	1
g__SM2D12	5.31225	0.74454	7.48752	0.000226312	0.347708	0.974832	0.366966	0.694838	-0.0575207	1.36901	-0.0726633	0.76193	0.0095089	1	1
o__Micavibrionales	-2.29962	1.06647	-2.1386	0.115904	-0.502002	1.39633	-0.38204	0.482174	3.44534	1.96095	1.80449	0.16961	0.926934	0.997588	0.982707
f__Micavibrionaceae	-2.04749	1.22881	-1.67082	0.180449	-0.189591	1.6089	-0.115906	0.593144	-1.37456	2.25947	-0.629823	0.471304	0.981691	1	1
g__Kaistia	-2.39392	1.06473	-2.25846	0.08947	-0.195787	1.39406	-0.158644	0.485802	0.00281748	1.95776	0.00991621	0.517484	0.879236	1	1
g__Pseudorhodoplanes	-2.48377	1.1122	-2.2371	0.0870253	-0.241077	1.45622	-0.163794	0.544678	0.499815	2.04505	0.24907	0.507669	0.895517	1	1
g__Rhodoplanes	-2.51094	1.11757	-2.23193	0.0932703	-0.284443	1.46324	-0.217698	0.516766	5.61947	2.05491	2.80213	0.0332765	0.896412	1	0.78403
f__Xanthobacteraceae	8.77943	0.287342	30.5746	1.84895e-31	0.279359	0.376219	0.743346	0.46802	-0.933894	0.528347	-1.76865	0.0888134	8.54642e-29	1	1
g__Pseudolabrys	-2.15266	1.03187	-2.08924	0.105039	-0.455662	1.35103	-0.349678	0.514098	4.79644	1.89733	2.55158	0.0448694	0.943846	1	0.906333
g__Amb-16S-1323	-2.30701	1.11142	-2.08174	0.125751	-0.310438	1.45519	-0.21635	0.540091	0.538307	2.04361	0.269157	0.551032	0.909575	0.999691	1
g__Bosea	-2.30751	1.07403	-2.14532	0.125859	-0.275133	1.40623	-0.232283	0.460956	0.488043	1.97485	0.274528	0.495335	0.892628	0.999524	1
g__Afipia	-2.25999	1.08967	-2.08942	0.111995	-0.384715	1.42671	-0.262911	0.537824	1.60867	2.00361	0.812767	0.440065	0.925286	1	1
g__Labrys	-2.32681	1.11116	-2.11796	0.120738	-0.265917	1.45484	-0.166312	0.517071	-0.0040274	2.04312	-0.0192138	0.533798	0.912483	0.998204	1
f__Beijerinckiaceae	3.31109	1.14482	2.96207	0.0183602	0.326855	1.49892	0.213897	0.752387	-4.15113	2.10503	-1.99985	0.0777508	0.763031	1	1
g__WC3-116	-2.29574	1.05797	-2.20023	0.10337	-0.365566	1.38521	-0.248388	0.543813	1.49763	1.94533	0.774637	0.456666	0.909655	0.994499	0.987972
g__Roseiarcus	8.79867	0.594892	15.4515	1.48864e-11	0.838023	0.778896	1.12529	0.279604	-3.32052	1.09385	-3.13228	0.00602453	6.13501e-09	1	0.775752
g__Methylovirgula	3.31029	1.24143	2.73054	0.0234713	-1.14686	1.62541	-0.70553	0.496092	-1.75089	2.28266	-0.7907	0.458928	0.884935	1	1
g__Bauldia	-2.29388	1.09459	-2.08731	0.109347	-0.461702	1.43315	-0.328729	0.508826	5.07126	2.01266	2.55073	0.0434466	0.951135	1	0.913739
o__Rhizobiales	-2.38178	1.22325	-1.93681	0.14593	-0.324616	1.60161	-0.22275	0.545216	2.82424	2.24924	1.29393	0.262639	0.938549	0.995542	1
g__Bradyrhizobium	7.85203	0.309775	25.3688	6.17489e-28	0.319186	0.405591	0.78743	0.444221	-1.50507	0.569594	-2.64516	0.0127571	2.82517e-25	1	0.996762
g__1174-901-12	-2.20999	1.08807	-2.04617	0.112585	0.374459	1.42462	0.290106	0.496346	-1.22157	2.00068	-0.652136	0.440978	0.936448	1	0.989485
g__Rhodomicrobium	-1.93061	1.07055	-1.81419	0.179215	-0.833001	1.40167	-0.609539	0.414449	-0.771216	1.96845	-0.407829	0.503047	0.942338	1	0.996576
g__Hyphomicrobium	-2.24192	1.08331	-2.07599	0.126424	-0.494885	1.41839	-0.344533	0.506965	4.75538	1.99193	2.4162	0.0645709	0.909506	1	0.907183
g__Pedomicrobium	-2.28694	1.16228	-1.9803	0.144095	-0.576315	1.52178	-0.378373	0.520156	3.881	2.13712	1.83618	0.146812	0.953857	0.995854	0.975833
f__Hyphomicrobiaceae	-2.20557	1.10333	-2.00795	0.149147	-0.340884	1.44459	-0.237554	0.510185	1.82476	2.02873	0.926101	0.402774	0.928101	1	1
f__Rhizobiales_Incertae_Sedis	-2.37995	0.988961	-2.43323	0.0752951	-0.218217	1.29485	-0.147866	0.461883	5.74651	1.81844	3.17791	0.0186059	0.855581	1	0.635143
g__Nordella	-2.27664	1.02298	-2.23194	0.0977166	-0.446339	1.3394	-0.359238	0.497673	0.424079	1.881	0.242818	0.528539	0.900053	1	1
g__KF-JG30-B3	0.334789	0.940934	0.444485	0.487892	0.356159	1.23197	0.272051	0.567875	-0.421485	1.73013	-0.239513	0.635441	1	1	1
g__Micropepsis	-2.30048	0.995597	-2.34026	0.0908022	-0.382132	1.30354	-0.297259	0.489427	-1.29069	1.83064	-0.725742	0.431279	0.878532	1	1
f__Micropepsaceae	9.4505	0.248103	38.1186	1.31422e-35	-0.0298877	0.324843	-0.0925785	0.880994	-0.286399	0.456196	-0.628146	0.540522	6.16371e-33	1	1
g__Altererythrobacter	-2.36498	1.05549	-2.25096	0.0948687	-0.299399	1.38196	-0.215301	0.516154	-0.188467	1.94076	-0.0913157	0.538312	0.904452	1	1
g__Sphingobium	-2.30688	1.15829	-2.00329	0.117598	-0.388366	1.51656	-0.241602	0.571925	2.83228	2.12979	1.33618	0.270512	0.944346	1	1
g__Devosia	-2.36424	0.970451	-2.43951	0.0879312	-0.317848	1.27062	-0.251793	0.451905	4.44287	1.7844	2.50848	0.0592625	0.821569	0.994946	0.895877
f__Devosiaceae	-1.865	1.14477	-1.62892	0.188563	-0.0496895	1.49886	-0.0306929	0.58716	3.69146	2.10494	1.77504	0.146982	0.985961	1	0.996843
g__Phreatobacter	-1.33194	1.07173	-1.24837	0.307471	-0.639497	1.40322	-0.457479	0.493396	-0.0948615	1.97062	-0.07469	0.516954	0.994956	1	1
g__Allorhizobium-Neorhizobium-Pararhizobium-Rhizobium	-2.42609	1.1011	-2.2357	0.0850106	-0.268435	1.44168	-0.177147	0.534462	0.579499	2.02463	0.289727	0.523961	0.902189	1	1
g__Asticcacaulis	-2.25203	1.11659	-2.03871	0.132476	-0.432116	1.46196	-0.296401	0.494022	2.19156	2.05311	1.07483	0.384315	0.928636	0.993484	0.996836
g__Brevundimonas	-2.33009	1.10703	-2.11893	0.099147	-0.327976	1.44944	-0.236494	0.52628	2.1363	2.03553	1.07145	0.355305	0.925516	1	1
f__Caulobacteraceae	7.88515	0.704472	11.4663	1.03557e-10	1.44151	0.92237	1.59825	0.126725	-1.60084	1.29534	-1.26839	0.235126	4.26517e-08	1	1
g__Phenylobacterium	7.22483	0.62126	12.067	2.36726e-09	0.334826	0.81342	0.426552	0.67444	0.65889	1.14233	0.528641	0.612567	9.52616e-07	1	1
g__Caulobacter	-1.39538	1.13113	-1.22574	0.328436	1.6045	1.481	1.11567	0.349975	2.84919	2.07985	1.35409	0.251776	0.993379	0.992343	1
g__Hirschia	-2.36683	0.892516	-2.67348	0.06415	-0.500872	1.16858	-0.44325	0.455154	3.21755	1.6411	1.99449	0.126345	0.784589	0.992729	0.964006
g__SWB02	-2.19446	1.09127	-2.04065	0.126824	-0.442494	1.42881	-0.298365	0.542259	4.74226	2.00656	2.40378	0.0669265	0.951106	1	0.896418
f__Hyphomonadaceae	-2.2713	1.14196	-1.99003	0.121694	-0.30554	1.49518	-0.216602	0.549157	0.956351	2.09977	0.477173	0.504737	0.947575	1	1
g__Mesorhizobium	-2.37506	1.10521	-2.17617	0.116734	-0.231456	1.44706	-0.152465	0.523783	1.90018	2.03219	0.94797	0.396843	0.889349	1	1
f__Rhizobiaceae	-2.29823	1.02265	-2.2966	0.0881252	-0.440266	1.33896	-0.302204	0.492414	2.87003	1.88038	1.50713	0.247708	0.898084	1	0.983678
c__Alphaproteobacteria	4.97523	0.574067	9.22814	1.98703e-05	0.988704	0.75163	1.33018	0.211624	-2.28227	1.05556	-2.20405	0.0380678	0.00710519	1	1
g__A0839	-2.24859	0.916298	-2.47153	0.0934746	-0.38956	1.19972	-0.316398	0.476197	6.49215	1.68483	3.91127	0.00772099	0.834644	0.996638	0.338358
g__Planktomarina	-2.36443	1.05085	-2.24433	0.0958893	0.233381	1.37588	0.162073	0.533205	-1.44509	1.93223	-0.759918	0.418426	0.89249	1	1
g__Pseudorhodobacter	-2.29812	1.20842	-1.90859	0.135641	-0.243416	1.58219	-0.1567	0.531273	3.99758	2.22196	1.81867	0.148671	0.963545	1	0.989365
f__Rhodobacteraceae	-2.36624	1.24154	-1.88985	0.151521	-0.239704	1.62556	-0.177413	0.527427	0.391455	2.28286	0.201685	0.587128	0.9533	1	1
g__YC-ZSS-LKJ147	-2.23384	1.08003	-2.0741	0.12014	-0.50314	1.41409	-0.375584	0.501549	-0.0988387	1.98588	-0.0500936	0.548137	0.926748	1	1
g__Nitrospira	-2.36823	1.00014	-2.38411	0.0716362	-0.267164	1.3095	-0.201928	0.503449	-1.09086	1.839	-0.612543	0.448385	0.883849	1	0.997906
o__Gaiellales	1.68056	0.827788	2.17583	0.132171	1.78087	1.08383	1.65633	0.161406	-1.15791	1.52208	-0.770689	0.459092	0.882215	1	1
g__67-14	1.9027	0.982877	2.05789	0.134946	2.97812	1.28689	2.3268	0.0369574	-3.24548	1.80725	-1.82059	0.123012	0.921022	0.996621	1
o__Solirubrobacterales	-0.832133	1.12187	-0.723187	0.47678	0.573667	1.46888	0.401349	0.575785	-1.55006	2.06283	-0.758704	0.430168	1	1	1
f__Solirubrobacteraceae	6.35157	0.728401	9.04576	9.34349e-07	-0.178835	0.9537	-0.195677	0.846002	-3.38068	1.33934	-2.56519	0.0166398	0.000364409	1	1
g__Conexibacter	4.79268	0.992268	4.96254	0.000472956	0.223255	1.29918	0.168348	0.782981	-1.38113	1.82452	-0.776501	0.459212	0.05942	1	1
g__Solirubrobacteraceae	-2.37552	1.08857	-2.17306	0.0989713	-0.210355	1.42528	-0.163189	0.533021	0.531255	2.0016	0.282648	0.521614	0.935415	1	1
g__Solirubrobacter	-2.38718	1.08228	-2.22135	0.102545	-0.171628	1.41703	-0.120175	0.549001	1.04832	1.99002	0.551407	0.505613	0.879874	1	1
g__KD3-10	0.118748	1.16231	0.138318	0.631552	1.98336	1.52182	1.32735	0.258806	-2.53091	2.13718	-1.20255	0.31455	1	1	1
g__Blfdi19	-2.27143	1.16517	-1.96574	0.120776	0.872401	1.52556	0.593801	0.527773	-0.177805	2.14243	-0.113833	0.58495	0.962368	0.992557	1
g__27F-1492R	-1.13679	1.13515	-0.986979	0.396518	0.542563	1.48626	0.381602	0.548467	-1.70072	2.08724	-0.823002	0.423044	1	1	1
g__P3OB-42	0.53466	1.22985	0.476365	0.5591	-1.13949	1.61025	-0.728284	0.488895	2.39737	2.26136	1.0806	0.366444	1	1	1
o__Myxococcales	-1.58821	1.03644	-1.50862	0.248501	-1.15341	1.35702	-0.890489	0.380453	-0.0669659	1.90574	-0.014975	0.502012	0.977877	1	1
f__Myxococcaceae	3.97917	1.10403	3.69106	0.002903	0.182469	1.44552	0.131748	0.796997	-1.72696	2.03002	-0.868661	0.426322	0.410098	1	1
g__Anaeromyxobacter	2.04278	1.10368	1.9366	0.126808	1.12927	1.44506	0.774616	0.474716	-5.56652	2.02938	-2.76759	0.0169724	0.97091	1	0.928873
g__Haliangium	0.00871115	1.00382	0.0435055	0.600901	0.852262	1.31431	0.651963	0.506139	1.50252	1.84576	0.812441	0.452674	1	1	1
g__Nannocystis	-2.34454	1.13829	-2.05477	0.127055	-0.17573	1.49037	-0.128723	0.524301	2.77868	2.09301	1.37074	0.261365	0.930278	1	0.989512
g__mle1-27	-1.8716	1.15988	-1.61813	0.203333	-0.711089	1.51864	-0.46506	0.524147	0.861445	2.13272	0.412828	0.536311	0.986114	1	1
g__Pajaroellobacter	7.19812	0.384166	18.7614	2.49218e-22	0.546932	0.502991	1.08709	0.290399	-1.88254	0.706379	-2.66745	0.0121581	1.11558e-19	1	1
g__BIrii41	-2.27411	0.961857	-2.3931	0.0836194	-0.422871	1.25937	-0.317628	0.455515	5.10145	1.7686	2.90448	0.0330591	0.855063	1	0.768127
g__Phaselicystis	-2.25083	1.10164	-2.04192	0.103973	-0.487177	1.44239	-0.345169	0.53045	-2.47082	2.02563	-1.24237	0.310256	0.940302	1	1
o__Polyangiales	-2.41549	1.21116	-1.99432	0.120274	0.0131796	1.58578	0.0140097	0.598848	0.443963	2.22701	0.199557	0.592893	0.951536	1	1
f__Polyangiaceae	0.152739	1.24776	0.147659	0.665424	0.474807	1.6337	0.318286	0.627892	-2.43291	2.2943	-1.09746	0.348497	1	1	1
g__Minicystis	-2.41944	1.05857	-2.29408	0.0922773	-0.25733	1.38599	-0.189441	0.479632	-0.115893	1.94643	-0.0491907	0.500243	0.884549	1	1
g__Sorangium	-2.19786	1.05283	-2.10764	0.0940665	-0.415617	1.37847	-0.307562	0.517325	0.431722	1.93587	0.237132	0.533901	0.936497	1	1
f__Sandaracinaceae	-2.2868	0.860523	-2.65418	0.0750726	-0.476288	1.12669	-0.446034	0.41379	3.31031	1.58228	2.13151	0.123758	0.771972	0.993546	0.935937
g__Sandaracinus	-2.41439	1.15893	-2.08771	0.11105	-0.334945	1.5174	-0.225118	0.518513	0.478007	2.13097	0.236217	0.546241	0.92788	1	1
g__MBNT15	-2.28978	1.05209	-2.19399	0.0967226	-0.467895	1.37751	-0.340997	0.497204	-0.136138	1.93452	-0.0720426	0.508782	0.925893	1	1
g__RCP2-54	9.72104	0.561676	17.32	3.35912e-21	0.192726	0.735407	0.262792	0.79438	-3.4671	1.03277	-3.35874	0.00167494	1.50004e-18	1	0.719615
p__Desulfobacterota	-2.17367	1.17276	-1.87192	0.121175	-0.45568	1.53551	-0.296809	0.563822	1.16605	2.1564	0.552532	0.514202	0.989836	1	1
g__PB19	-2.41302	1.1035	-2.18956	0.0942834	-0.29001	1.44483	-0.218247	0.522005	1.38851	2.02905	0.712108	0.449072	0.920464	1	1
g__OM27_clade	-2.24598	1.15321	-1.94876	0.118759	-0.454951	1.50991	-0.310931	0.531252	2.25629	2.12045	1.07658	0.362749	0.966931	1	0.999822
g__0319-6G20	6.82632	0.582871	12.1124	2.25889e-09	0.492306	0.763158	0.6661	0.514579	-4.04263	1.07175	-3.8515	0.000933747	9.02309e-07	1	0.290781
g__SAR324_clade(Marine_group_B)	-2.26768	1.07629	-2.12643	0.120187	-0.507518	1.4092	-0.360227	0.479818	-0.180566	1.97902	-0.093594	0.551973	0.907906	1	1
g__Bdellovibrio	4.427	0.699995	6.60976	4.99387e-05	1.44538	0.916509	1.58526	0.136887	-3.64397	1.28711	-2.86656	0.00807076	0.0185065	1	0.975471
g__Bacteriovorax	-2.40674	1.03393	-2.32368	0.0802485	-0.153428	1.35373	-0.137743	0.477373	-1.58749	1.90113	-0.849271	0.418818	0.898952	1	1
g__Silvanigrella	1.93543	1.05396	1.90942	0.126967	0.816775	1.37996	0.591917	0.561155	-3.72356	1.93796	-1.95727	0.113193	0.981378	1	0.994119
o__Oligoflexales	-1.69932	1.0347	-1.67205	0.196619	-0.985841	1.35474	-0.716081	0.44246	-0.830047	1.90255	-0.466469	0.495206	0.986202	1	1
g__Oligoflexus	-2.27808	1.06358	-2.16381	0.115693	-0.358255	1.39255	-0.253099	0.521348	1.55029	1.95564	0.805478	0.407995	0.901067	1	0.995533
o__Babeliales	-2.15472	1.115	-1.94216	0.119244	-0.00980692	1.45988	-0.00111596	0.568197	-2.81816	2.0502	-1.42434	0.274943	0.96084	1	0.98816
g__UBA12409	-0.87537	1.12495	-0.767882	0.489201	0.13091	1.4729	0.0956322	0.619979	-2.69343	2.06848	-1.32843	0.282959	0.994268	1	1
g__Vermiphilaceae	2.06972	1.16809	1.81159	0.119659	0.575185	1.52938	0.382761	0.660373	-3.53062	2.1478	-1.65799	0.155601	0.997434	1	1
g__Babeliales	-0.0900607	1.2525	-0.0456092	0.632201	-1.16321	1.6399	-0.714191	0.498425	-1.27113	2.30301	-0.572772	0.535714	1	1	1
g__Nocardioides	-2.34059	1.12802	-2.09522	0.120065	-0.419815	1.47692	-0.284835	0.521512	0.943686	2.07413	0.461031	0.530804	0.923408	1	1
g__Ilumatobacter	-2.34097	1.08624	-2.16559	0.1037	-0.210124	1.42222	-0.154022	0.508189	1.64659	1.9973	0.847501	0.435781	0.927491	1	1
g__CL500-29_marine_group	-2.27194	0.973936	-2.3661	0.102809	-0.354482	1.27518	-0.261478	0.450356	4.18232	1.79081	2.35477	0.08534	0.849804	0.996964	0.918091
g__IMCC26256	4.3621	0.906801	4.93945	0.000655592	1.16099	1.18728	0.965571	0.364489	-3.3012	1.66737	-1.98372	0.0661765	0.0899805	1	1
o__Microtrichales	-2.30961	1.04157	-2.23943	0.102751	-0.304353	1.36374	-0.231735	0.512337	0.0786016	1.91518	0.0510826	0.517043	0.887661	1	1
g__Iamia	-2.52501	0.999869	-2.53364	0.0723814	-0.2188	1.30914	-0.178298	0.465286	3.70262	1.8385	2.04956	0.131643	0.821975	1	0.950326
f__Microtrichaceae	-2.29706	1.05754	-2.1732	0.108559	-0.445697	1.38465	-0.337252	0.501539	1.64047	1.94455	0.858953	0.437638	0.90881	1	1
f__Ilumatobacteraceae	-2.40278	1.07256	-2.24618	0.102085	-0.264862	1.40431	-0.190227	0.453922	0.759199	1.97215	0.386688	0.501044	0.882841	0.997374	1
c__Acidimicrobiia	9.0991	0.613415	15.1261	1.37212e-09	-0.146228	0.803149	-0.185241	0.854025	-2.94407	1.12791	-2.63666	0.0129876	5.58454e-07	1	1
f__Microbacteriaceae	-1.54782	1.0043	-1.52862	0.230997	0.2294	1.31494	0.184354	0.56526	2.47766	1.84665	1.36006	0.244983	0.984935	1	1
g__Cryobacterium	-2.45869	1.06026	-2.31904	0.0854481	-0.185205	1.3882	-0.14756	0.520098	-0.326023	1.94954	-0.17317	0.493965	0.87333	1	1
g__Nocardia	-2.41517	1.05364	-2.28904	0.0861008	0.640662	1.37954	0.467057	0.522671	-1.7168	1.93737	-0.915917	0.388537	0.893659	1	1
g__Acidothermus	8.56935	0.611642	14.2689	1.95806e-12	0.56464	0.800827	0.718837	0.480083	-2.62448	1.12465	-2.35451	0.024957	8.17916e-10	1	1
c__Actinobacteria	-2.21566	1.03095	-2.16568	0.093816	-0.383333	1.34983	-0.291477	0.52567	-0.174138	1.89564	-0.0985802	0.513472	0.922231	1	1
g__Mycobacterium	6.29541	0.532038	12.1844	1.63863e-10	0.186464	0.696601	0.277344	0.783208	-2.68817	0.978277	-2.79188	0.0100817	6.74046e-08	1	0.995074
g__Kutzneria	-2.29738	1.012	-2.30823	0.0907208	-0.327051	1.32501	-0.237998	0.527033	-1.31923	1.86079	-0.731054	0.425419	0.881121	1	1
g__Dactylosporangium	-2.43743	1.02103	-2.41021	0.0896171	-0.341391	1.33684	-0.259792	0.492675	2.18182	1.87741	1.16671	0.334661	0.832768	1	0.990494
f__Micromonosporaceae	-2.15791	1.04923	-2.07178	0.124395	-0.582161	1.37376	-0.410688	0.45385	0.132696	1.92925	0.0481149	0.494922	0.917119	0.995751	0.995407
g__Luedemannella	-2.18032	1.05823	-2.07423	0.117938	-0.535129	1.38555	-0.38859	0.553793	-0.0876667	1.9458	-0.0588809	0.517307	0.931279	1	1
g__Catenulispora	-1.70508	1.03051	-1.65527	0.201277	-0.841533	1.34926	-0.619469	0.457753	-0.280196	1.89484	-0.165424	0.52507	0.959941	0.997258	1
g__Actinospica	0.750162	1.28847	0.61831	0.518285	2.98105	1.687	1.77999	0.116747	-3.5822	2.36915	-1.52982	0.193158	1	1	1
o__Frankiales	-2.21878	1.07268	-2.08564	0.107446	-0.084673	1.40446	-0.0490993	0.551479	-2.9665	1.97237	-1.54331	0.243096	0.943139	1	0.977822
g__Jatrophihabitans	-2.19381	1.07801	-2.01371	0.131486	-0.343894	1.41145	-0.26161	0.516065	-0.772419	1.98219	-0.393117	0.493493	0.945459	0.997425	1
g__PeM15	-2.49412	1.0666	-2.34096	0.0976284	-0.252078	1.3965	-0.200721	0.501066	0.0577983	1.96119	0.0452398	0.517255	0.8466	1	1
g__Sporichthya	-2.25617	1.0436	-2.17218	0.102444	-0.406716	1.36639	-0.305413	0.501475	0.678535	1.9189	0.361768	0.487099	0.903711	0.995456	0.993915
g__Streptacidiphilus	0.12235	1.17381	0.151017	0.625134	-2.13469	1.53688	-1.43232	0.241635	0.147537	2.15833	0.0747746	0.591337	1	1	1
g__Streptomyces	-2.29885	1.11772	-2.05028	0.127667	-0.378044	1.46344	-0.273361	0.578596	-1.78741	2.05519	-0.891114	0.39193	0.930867	1	1
g__Cytophaga	-2.39134	1.15483	-2.0855	0.113257	-0.2994	1.51202	-0.198348	0.508552	-1.64908	2.12342	-0.787955	0.423216	0.936552	1	1
g__Bacteroidetes_VC2.1_Bac22	-2.42671	1.10656	-2.20086	0.119091	-0.256878	1.44883	-0.18035	0.489312	0.449743	2.03467	0.229244	0.509802	0.89883	1	1
g__NS9_marine_group	-2.25285	1.05297	-2.16099	0.101762	-0.32693	1.37866	-0.247393	0.524825	1.95268	1.93614	1.0333	0.360452	0.920418	1	1
g__Pedobacter	-2.32908	1.1233	-2.09603	0.114674	-0.404677	1.47074	-0.265285	0.515427	0.158776	2.06545	0.0690006	0.570354	0.909411	1	1
g__Mucilaginibacter	4.47529	1.17722	3.9011	0.00245817	0.47529	1.54134	0.3141	0.710719	-0.283953	2.16459	-0.131744	0.770837	0.321371	1	1
f__Sphingobacteriaceae	-2.30684	1.14229	-2.03574	0.115238	-0.475982	1.49561	-0.309479	0.499238	3.11136	2.10038	1.50333	0.237872	0.956537	1	0.992454
g__NS11-12_marine_group	-2.32113	1.02877	-2.27378	0.105034	-0.308484	1.34698	-0.24351	0.497224	1.36449	1.89164	0.742496	0.463559	0.84563	1	1
g__FFCH9454	-2.16816	1.12667	-1.94084	0.141514	0.256982	1.47516	0.182334	0.608364	-2.70171	2.07165	-1.33478	0.278118	0.95583	0.99325	0.990488
g__AKYH767	1.39908	1.05553	1.38629	0.25753	0.0663128	1.38201	0.0497487	0.663963	2.80155	1.94084	1.45082	0.194989	1	1	1
g__Paenibacillus	-1.87154	1.09309	-1.72401	0.209986	-0.833178	1.43119	-0.582184	0.430494	1.02296	2.00991	0.509313	0.451217	0.96009	1	1
g__Candidatus_Hepatoplasma	-2.31861	1.06538	-2.18546	0.0974022	-0.309089	1.39491	-0.227505	0.540277	-1.37706	1.95895	-0.69802	0.489542	0.899626	1	1
g__Spiroplasma	-2.32514	1.06534	-2.20531	0.0974357	-0.454672	1.39485	-0.32498	0.494328	-0.221309	1.95888	-0.121	0.518555	0.907142	0.996001	1
g__Clostridium_sensu_stricto_13	-2.21213	1.00756	-2.2386	0.0898927	-0.422894	1.31921	-0.306628	0.490166	-0.98088	1.85264	-0.572846	0.463872	0.89692	1	1
g__C0119	-2.23166	1.0363	-2.15608	0.0968198	-0.517406	1.35684	-0.388546	0.487878	0.637449	1.90548	0.329348	0.555121	0.935471	1	1
g__Spirochaeta_2	-2.27062	1.07441	-2.11304	0.113633	-0.356724	1.40674	-0.278069	0.523808	-1.14727	1.97556	-0.581118	0.458688	0.912894	1	1
g__Saccharimonadales	-0.783524	1.31965	-0.582293	0.548615	-0.270333	1.72783	-0.161374	0.58637	-3.98547	2.42649	-1.65925	0.167034	1	1	0.993377
p__Patescibacteria	0.797208	1.27868	0.663786	0.493306	-1.09271	1.67419	-0.665026	0.497101	1.01778	2.35116	0.438507	0.589366	1	1	1
g__Candidatus_Jorgensenbacteria	-0.94876	1.0931	-0.826013	0.43391	-1.79614	1.43121	-1.30252	0.317175	0.266372	2.00993	0.159943	0.544164	0.998446	0.989177	1
g__Parcubacteria	-2.32742	1.06994	-2.19322	0.10169	-0.45233	1.40088	-0.342372	0.458977	0.154665	1.96734	0.0915914	0.486395	0.898983	1	1
g__Berkelbacteria	-2.38122	1.11496	-2.12953	0.0992611	-0.277909	1.45982	-0.218419	0.531665	-0.271641	2.05012	-0.115876	0.584876	0.941886	1	1
g__Absconditabacteriales_(SR1)	-2.31925	1.07363	-2.1792	0.114241	-0.497207	1.40571	-0.342008	0.48167	0.0345007	1.97412	-0.00868673	0.49967	0.878629	0.998435	0.992919
g__Lineage_IIb	-1.50176	1.1674	-1.28865	0.287771	-0.870028	1.52848	-0.580935	0.479177	0.249066	2.14653	0.116237	0.566838	0.99676	1	1
g__Lineage_IIa	-0.272168	1.18449	-0.188742	0.587068	-2.20404	1.55086	-1.45122	0.245781	4.70911	2.17796	2.20382	0.073149	1	0.995679	0.954812
g__Lineage_IV	1.8845	1.06254	1.86649	0.133268	2.33487	1.39119	1.68281	0.122241	-2.95321	1.95373	-1.53037	0.179898	0.976509	1	1
g__Brevinema	-2.30072	1.0342	-2.23315	0.103098	-0.381579	1.35408	-0.294587	0.519459	-0.88307	1.90162	-0.46577	0.482451	0.890494	1	1
g__possible_genus_04	-2.39941	1.09476	-2.20488	0.103262	-0.14716	1.43337	-0.0999977	0.521749	2.92863	2.01297	1.46568	0.23249	0.890054	1	0.996698
f__Fibrobacteraceae	-0.183826	1.02875	-0.131703	0.572905	-2.12614	1.34695	-1.61214	0.220389	5.81251	1.89159	3.12217	0.0164576	1	0.969119	0.689926
g__AD3	2.18677	1.2687	1.78678	0.134686	0.231122	1.66112	0.13455	0.749919	-2.00071	2.33281	-0.862789	0.426845	0.997118	1	1
p__Chloroflexi	-1.67796	1.10851	-1.50335	0.243606	-0.768554	1.45139	-0.538732	0.4752	0.58774	2.03827	0.297998	0.51324	0.986422	1	1
g__S085	-2.44039	1.07928	-2.29225	0.0947723	-0.195523	1.4131	-0.126714	0.522036	1.45742	1.9845	0.751995	0.44882	0.875815	1	1
f__Anaerolineaceae	-2.17613	1.25972	-1.72638	0.175973	-0.491752	1.64936	-0.303422	0.550933	4.60439	2.31629	2.01325	0.112056	0.96585	1	0.985391
c__Anaerolineae	-2.1888	1.095	-2.03425	0.139933	-0.51968	1.43369	-0.33925	0.452611	-0.114734	2.01342	-0.0791475	0.49922	0.918259	1	1
g__KD4-96	-2.46344	1.00831	-2.47411	0.0719159	-0.161358	1.32019	-0.134959	0.509815	-0.540184	1.85402	-0.305652	0.464764	0.829068	1	1
g__RBG-13-54-9	-2.26896	1.06707	-2.134	0.101107	-0.453425	1.39712	-0.326338	0.517591	1.47533	1.96206	0.774769	0.398849	0.92165	1	1
g__OLB13	-2.38214	1.09052	-2.17155	0.109536	-0.448474	1.42782	-0.348532	0.504782	0.43123	2.00518	0.236454	0.506884	0.919893	1	1
g__A4b	-2.46401	0.961972	-2.57585	0.0786328	-0.181167	1.25952	-0.147986	0.458909	3.36776	1.76881	1.92075	0.150258	0.792099	0.99339	0.98303
g__SBR1031	-2.23898	1.14063	-1.97622	0.144798	-0.50882	1.49343	-0.334243	0.485263	0.50797	2.09731	0.237864	0.531028	0.9302	1	1
o__SBR1031	-2.31537	1.02488	-2.28559	0.101244	-0.437659	1.34189	-0.31794	0.451857	-1.05765	1.88449	-0.58649	0.494648	0.87702	1	0.994831
f__Caldilineaceae	-2.27335	1.06688	-2.14545	0.112268	-0.420725	1.39687	-0.299821	0.462185	0.474586	1.96171	0.252107	0.541724	0.900821	1	1
f__Roseiflexaceae	-2.35541	1.0515	-2.24513	0.11555	-0.259405	1.37674	-0.196011	0.460368	2.88209	1.93344	1.52219	0.245754	0.863158	0.999677	0.985248
g__AKIW781	-2.06516	1.08483	-1.89629	0.148977	-0.69098	1.42038	-0.513001	0.463855	0.655187	1.99473	0.344807	0.513482	0.943494	0.992483	1
g__JG30-KF-CM45	-2.33261	1.08546	-2.17592	0.102655	-0.33561	1.4212	-0.226626	0.513504	0.682	1.99587	0.34574	0.549912	0.92904	1	1
g__HSB_OF53-F07	-2.39155	1.05103	-2.28218	0.0894508	0.0254156	1.37612	0.0165408	0.513127	-0.971497	1.93257	-0.505954	0.435867	0.892084	1	1
g__OLB14	-2.31904	1.13137	-2.05122	0.117577	-0.384121	1.48131	-0.272399	0.494755	0.383273	2.08028	0.192632	0.543546	0.926139	1	1
g__JG30-KF-CM66	-2.35446	1.03724	-2.28563	0.100074	-0.346116	1.35806	-0.251459	0.500694	1.07018	1.90721	0.573645	0.481046	0.879303	1	1
g__TK10	-2.32807	1.06901	-2.20409	0.0997001	-0.357317	1.39966	-0.250635	0.516429	0.943715	1.96562	0.492161	0.543707	0.905684	1	1
g__WPS-2	9.14336	0.423271	21.6332	8.79491e-25	0.523476	0.554192	0.946232	0.35242	-3.00177	0.778284	-3.85984	0.000396565	3.972e-22	1	0.181523
g__WS2	-2.31178	1.17243	-1.98908	0.119102	-0.464262	1.53507	-0.306399	0.54419	0.81956	2.15579	0.392497	0.541159	0.970501	1	1
g__Abditibacterium	3.604	0.584852	6.56173	0.00102982	0.523839	0.765751	0.658178	0.534669	1.41257	1.07539	1.34823	0.228123	0.0413172	1	1
g__Fimbriimonas	-2.15846	1.15018	-1.89559	0.139027	-0.569939	1.50594	-0.375389	0.513061	2.305	2.11487	1.10359	0.362253	0.943939	1	0.998792
f__Fimbriimonadaceae	-2.18875	1.101	-1.97655	0.143221	-0.485009	1.44155	-0.361007	0.501071	-0.620477	2.02446	-0.301227	0.533354	0.923836	1	1
g__Fimbriimonadaceae	6.26767	0.577251	11.4026	6.61905e-08	0.764552	0.755799	0.96429	0.357581	-0.502114	1.06141	-0.431693	0.672419	2.62756e-05	1	1
g__Armatimonadales	7.36458	0.583177	13.0638	3.6032e-09	0.580574	0.763558	0.724126	0.483563	-1.55349	1.07231	-1.44834	0.157143	1.4562e-06	1	1
g__Armatimonas	-2.23451	1.05891	-2.13636	0.106053	-0.503897	1.38644	-0.341311	0.511191	-0.0289864	1.94706	-0.0251538	0.509071	0.91953	1	1
o__Armatimonadales	-2.4642	1.21335	-2.05599	0.0952485	0.315162	1.58865	0.219934	0.58556	1.63704	2.23104	0.726384	0.459239	0.955606	1	1
p__Armatimonadota	-2.29144	1.07568	-2.14637	0.0835441	-0.454803	1.40839	-0.310818	0.51682	3.26395	1.97789	1.65485	0.175234	0.948526	1	0.998284
g__Chthonomonas	6.45754	0.582762	11.2636	4.54535e-11	0.839226	0.763014	1.11365	0.280497	-1.42936	1.07155	-1.33675	0.19686	1.87924e-08	1	1
g__Chthonomonadales	-2.15342	1.16488	-1.87168	0.147054	-0.719865	1.52518	-0.463368	0.499678	4.4747	2.14191	2.11191	0.105142	0.962633	1	0.960804
g__GAL15	-1.24786	1.0511	-1.1691	0.3317	-0.370982	1.37622	-0.268647	0.578939	-1.47087	1.9327	-0.769001	0.459682	1	1	0.999951
g__FCPU453	-0.259894	1.20136	-0.187259	0.63985	1.76917	1.57294	1.14096	0.333335	-1.59918	2.20898	-0.728197	0.466616	1	1	1
g__S-BQ2-57_soil_group	2.15817	1.21275	1.82176	0.113588	0.151715	1.58786	0.110853	0.735904	-1.27846	2.22993	-0.584265	0.54684	1	1	1
f__Methylacidiphilaceae	8.12705	0.368554	22.0674	1.86886e-25	0.763113	0.482551	1.58204	0.124527	-2.65093	0.677675	-3.91327	0.000342885	8.47696e-23	1	0.157322
g__DEV008	-2.49261	1.11784	-2.22883	0.0865093	-0.23845	1.46359	-0.186988	0.505966	4.2878	2.05541	2.13786	0.103269	0.917567	1	0.938736
g__RS25G	-2.37899	1.05422	-2.26158	0.0903656	-0.229818	1.38029	-0.17545	0.50258	-0.163364	1.93842	-0.067587	0.543635	0.897129	1	1
g__SH3-11	-2.11509	1.05719	-2.00705	0.130341	-0.550063	1.38419	-0.402148	0.536312	-0.363402	1.9439	-0.182876	0.538851	0.926771	1	1
g__Pedosphaera	1.99124	1.27438	1.61027	0.180215	0.887982	1.66855	0.528283	0.592082	-1.24427	2.34324	-0.528159	0.594219	0.998873	1	1
g__ADurb.Bin063-1	-1.73497	1.0711	-1.62515	0.202916	-1.01504	1.40239	-0.746549	0.439054	-0.0511113	1.96946	-0.0300913	0.545667	0.98672	0.993757	1
g__Ellin517	-2.22192	1.16497	-1.92002	0.127549	-0.409708	1.5253	-0.275685	0.545587	3.69721	2.14207	1.75642	0.16656	0.96244	1	0.994569
g__Ellin516	-2.37196	1.06557	-2.24183	0.0765203	-0.363953	1.39516	-0.262988	0.531771	-0.278987	1.95931	-0.127584	0.558143	0.922714	1	1
g__Pedosphaeraceae	5.46306	0.770714	7.33143	1.20251e-05	0.493461	1.0091	0.48081	0.644843	-1.42586	1.41714	-1.03123	0.337806	0.0044192	1	1
f__Pedosphaeraceae	9.60618	0.349312	27.5113	1.308e-29	0.399892	0.457357	0.874862	0.390004	-2.43744	0.642293	-3.79636	0.000482722	6.00475e-27	1	0.22003
g__DEV114	-2.3541	1.04679	-2.28205	0.0923243	-0.372529	1.37057	-0.268218	0.541159	-0.12156	1.92478	-0.0498689	0.497307	0.922008	1	0.998716
g__Lacunisphaera	2.63285	0.979173	2.80293	0.0333913	-1.85348	1.28204	-1.46739	0.204971	2.51678	1.80044	1.41047	0.199491	0.778258	1	1
f__Opitutaceae	7.70931	0.670891	11.7411	1.33873e-10	-0.110029	0.878403	-0.127804	0.889179	-2.10289	1.23359	-1.71199	0.0971342	5.52125e-08	1	1
g__Opitutus	-0.156646	1.05898	-0.0965108	0.567468	0.693765	1.38653	0.494293	0.543325	1.95651	1.94719	1.00644	0.370272	1	1	1
f__Puniceicoccaceae	-2.23345	1.03786	-2.18622	0.0994884	-0.347081	1.35888	-0.245273	0.52365	-0.169399	1.90835	-0.0944316	0.558322	0.915557	1	1
g__Cerasicoccus	-1.62599	1.21059	-1.33853	0.266831	0.277458	1.58503	0.179412	0.635114	-1.29964	2.22595	-0.598452	0.51662	0.997384	1	1
f__Chthoniobacteraceae	0.49877	1.17161	0.476881	0.574707	2.46848	1.534	1.6252	0.148478	-3.77188	2.15428	-1.77291	0.14731	1	1	0.995074
f__Verrucomicrobiaceae	-1.7393	1.17466	-1.47805	0.22036	0.442685	1.53799	0.292021	0.581612	0.244903	2.15989	0.121323	0.563854	1	1	1
g__Terrimicrobium	-2.24038	1.09339	-2.04096	0.126662	-0.366577	1.43159	-0.252188	0.526586	0.4765	2.01046	0.239546	0.518566	0.923953	1	1
g__Chthoniobacter	4.88166	0.660901	7.82312	4.21638e-05	2.93627	0.865322	3.46505	0.00285109	-2.20782	1.21522	-1.87361	0.0998696	0.0143646	0.55553	1
o__Chthoniobacterales	6.1678	0.770025	8.21299	4.47166e-08	1.04942	1.0082	1.06633	0.300671	-4.62401	1.41587	-3.30074	0.00251138	1.79622e-05	1	0.733164
g__UA11	-2.33646	1.0496	-2.25633	0.0934474	-0.319333	1.37425	-0.229026	0.477084	-0.312429	1.92993	-0.161008	0.525038	0.882054	1	1
g__Candidatus_Udaeobacter	-2.34714	1.03876	-2.23455	0.0964154	-0.272392	1.36005	-0.220712	0.503366	-0.39507	1.91	-0.179726	0.510396	0.904649	1	1
g__Candidatus_Xiphinematobacter	5.24148	0.94261	5.74676	6.85287e-05	1.32547	1.23417	1.07925	0.303937	-3.91417	1.73321	-2.30819	0.0418211	0.0253049	1	0.999335
g__Roseimicrobium	-2.37811	1.0513	-2.2616	0.0945087	-0.192665	1.37647	-0.166215	0.500321	1.46094	1.93306	0.791279	0.432312	0.89561	1	1
g__Prosthecobacter	-2.26282	1.11087	-2.02186	0.126968	-0.474906	1.45447	-0.354713	0.478115	0.00647462	2.0426	0.0341286	0.54034	0.959778	1	1
g__Luteolibacter	-2.37668	1.06744	-2.22361	0.0933634	-0.224072	1.39761	-0.163519	0.529098	0.310882	1.96274	0.169411	0.528443	0.90215	1	1
g__Omnitrophales	2.23164	1.51752	1.49695	0.191958	-0.171737	1.98691	-0.0776063	0.708544	0.215186	2.79033	0.0728775	0.689642	1	1	1
o__Omnitrophales	2.23189	1.4254	1.60987	0.169189	-0.962883	1.86628	-0.523656	0.576119	0.408712	2.62093	0.161477	0.674919	0.998793	1	1
g__Candidatus_Omnitrophus	-2.21757	1.07757	-2.06909	0.107393	-0.533763	1.41088	-0.374972	0.525816	-0.921287	1.98137	-0.490264	0.517605	0.961552	1	1
g__BD7-11	0.701353	1.23785	0.606037	0.506667	0.945489	1.62073	0.597097	0.539374	0.128611	2.27609	0.0478472	0.704773	1	1	1
g__Pla4_lineage	-2.25533	1.10619	-2.03911	0.115357	-0.4115	1.44834	-0.307843	0.510257	2.58811	2.03399	1.29956	0.299199	0.941709	1	0.993122
g__OM190	-2.37896	1.19884	-1.97676	0.117623	-0.350861	1.56965	-0.246845	0.531328	3.32025	2.20436	1.53675	0.229791	0.939524	1	0.985381
g__vadinHA49	5.47036	0.785062	7.17956	6.70536e-05	2.17698	1.02789	2.13589	0.0458403	-1.23489	1.44352	-0.837366	0.415371	0.0122081	1	1
g__CPla-3_termite_group	-1.63357	0.927443	-1.74683	0.186433	-0.240605	1.21431	-0.19673	0.477603	0.474017	1.70532	0.264038	0.548197	0.945433	1	1
g__WD2101_soil_group	9.85644	0.30531	32.2994	1.39202e-32	0.398831	0.399744	0.997939	0.328627	-2.03092	0.561384	-3.61918	0.000838058	6.48447e-30	1	0.376421
g__Tepidisphaeraceae	-2.34527	1.13092	-2.07565	0.116216	-0.435522	1.48072	-0.309573	0.536265	0.457225	2.07947	0.243032	0.518307	0.944525	1	1
g__Phycisphaera	-2.34075	1.07654	-2.20944	0.107045	-0.517062	1.40952	-0.358968	0.524858	-0.919578	1.97947	-0.492147	0.483954	0.885754	1	0.997372
f__Phycisphaeraceae	3.0858	0.880889	3.67394	0.0130499	0.937121	1.15335	0.823136	0.445543	-0.417329	1.61972	-0.281999	0.6801	0.444868	1	1
g__SM1A02	-2.25676	1.08415	-2.10002	0.127515	-0.341202	1.41949	-0.24771	0.521868	4.07608	1.99347	2.10387	0.125595	0.907519	1	0.937046
f__Pirellulaceae	7.26806	0.31068	23.4272	3.32688e-26	0.695659	0.406776	1.7098	0.099998	-1.54084	0.571259	-2.69863	0.0107909	1.51304e-23	1	1
f__Gemmataceae	8.25818	0.497387	17.4458	1.27571e-10	0.743148	0.651232	1.199	0.251867	-3.21969	0.914564	-3.64749	0.00241101	5.25799e-08	1	0.406868
g__Gemmata	6.52494	0.740091	9.01869	1.29059e-08	-0.0460857	0.969006	-0.0312115	0.881629	-0.469292	1.36083	-0.37234	0.679276	5.23659e-06	1	1
g__Fimbriiglobus	-0.335223	1.17697	-0.26006	0.576466	1.50333	1.54102	0.991943	0.39558	-0.711317	2.16414	-0.334446	0.605463	1	1	1
g__Zavarzinella	-2.21992	1.11922	-2.0099	0.121424	-0.443693	1.4654	-0.286746	0.507327	0.0654933	2.05794	0.0134409	0.529301	0.936922	1	1
g__Telmatocola	-2.29746	1.18979	-1.9541	0.120612	-0.418936	1.5578	-0.268406	0.538843	2.32768	2.18771	1.09561	0.337198	0.957347	1	1
g__Tuwongella	-2.28449	1.0536	-2.18659	0.099874	-0.448844	1.37948	-0.319505	0.46605	-0.0650486	1.93729	-0.0510857	0.526816	0.898319	1	1
g__Blastopirellula	-2.20647	1.0324	-2.1303	0.114633	-0.482185	1.35173	-0.385218	0.443202	-0.197433	1.89831	-0.0934172	0.526603	0.894598	1	1
g__Pirellula	-2.24821	1.16958	-1.91871	0.133175	-0.438748	1.53134	-0.299076	0.569597	1.99121	2.15055	0.937954	0.396249	0.958126	1	1
g__Pir4_lineage	-2.21797	1.11709	-2.00176	0.1241	-0.466986	1.46262	-0.31253	0.526701	2.93115	2.05404	1.44452	0.255254	0.960205	1	0.990625
g__Aquisphaera	6.645	0.769172	8.93538	6.6015e-07	1.79116	1.00708	1.7999	0.0901195	-4.98018	1.41431	-3.57464	0.00132362	0.00025942	1	0.452865
g__Singulisphaera	-1.10468	1.12451	-0.958597	0.416189	-0.601591	1.47232	-0.424781	0.528006	-0.609177	2.06767	-0.286053	0.545853	1	1	1
f__Isosphaeraceae	5.37072	0.92254	5.98685	2.72238e-05	1.64959	1.20789	1.39024	0.183849	-4.97897	1.69631	-2.98182	0.00931298	0.0102599	1	0.884522
g__Tundrisphaera	7.00321	1.06211	6.69383	8.33689e-07	0.895248	1.39062	0.652872	0.519486	-3.34301	1.95293	-1.74169	0.115658	0.000330777	1	1
f__Gimesiaceae	6.49398	0.968493	6.84229	1.83902e-06	0.264551	1.26805	0.197262	0.825809	-2.0128	1.7808	-1.14303	0.287902	0.00072417	1	1
o__Planctomycetales	5.74523	0.75324	7.95185	1.33904e-06	-0.628183	0.986223	-0.635184	0.538032	-0.00501122	1.38501	-0.0211836	0.803743	0.000524029	1	1
g__SH-PL14	-2.26051	1.12836	-2.0038	0.124452	-0.36481	1.47737	-0.253255	0.538721	2.33527	2.07476	1.15565	0.334999	0.934098	1	0.99746
g__Schlesneria	4.12315	0.574431	7.60515	2.41975e-05	1.10688	0.752106	1.49712	0.169592	-0.488464	1.05623	-0.52044	0.570972	0.00898391	1	1
g__Planctopirus	-2.27681	1.07734	-2.13117	0.114382	-0.422352	1.41057	-0.293171	0.495176	0.481656	1.98095	0.236528	0.532803	0.905108	1	1
g__Sumerlaea	-2.40345	0.908188	-2.66272	0.0529572	-0.212786	1.1891	-0.170149	0.510029	4.20924	1.66992	2.53542	0.059062	0.793116	1	0.894178
g__Hydrogenedensaceae	-2.2756	1.11947	-2.03176	0.128186	-0.516598	1.46572	-0.347077	0.521371	2.69254	2.0584	1.31063	0.28958	0.922729	1	1
g__FCPU426	5.70308	0.919064	6.4036	4.95325e-05	0.754704	1.20334	0.620553	0.546973	-2.30539	1.68992	-1.37394	0.192974	0.0152783	1	1
g__Turneriella	-2.39067	1.12087	-2.14054	0.103271	-0.299942	1.46756	-0.206868	0.521066	1.53306	2.06098	0.759036	0.43513	0.926559	1	0.997765
g__Subgroup_10	-1.91299	1.20577	-1.58587	0.21334	-0.68922	1.57873	-0.441391	0.497368	4.01571	2.2171	1.8324	0.145071	0.976812	1	0.990757
g__Subgroup_7	-2.27985	1.35016	-1.70874	0.174626	-0.389515	1.76777	-0.208495	0.594158	0.00823925	2.48258	0.00463815	0.610249	0.9819	1	1
g__11-24	-1.6297	1.22716	-1.31007	0.297096	-0.556101	1.60673	-0.363917	0.552667	1.90241	2.25642	0.873525	0.432928	0.992732	1	0.997525
g__JGI_0001001-H03	-2.36758	1.22196	-1.9388	0.125143	-0.376507	1.59992	-0.240058	0.575552	0.482386	2.24685	0.226573	0.614191	0.962284	1	1
f__Blastocatellaceae	-2.5849	1.19881	-2.16602	0.0899803	-0.161797	1.56962	-0.105037	0.549416	3.89086	2.2043	1.79474	0.16373	0.925527	1	0.983666
g__Blastocatellaceae	-2.28042	1.20156	-1.91495	0.141364	-0.385897	1.57322	-0.237611	0.520015	0.222966	2.20936	0.0903883	0.539109	0.927364	1	1
g__Blastocatella	-2.41542	1.09406	-2.2164	0.0999288	-0.299539	1.43246	-0.209418	0.491585	0.500252	2.01168	0.273138	0.503286	0.889743	1	1
g__RB41	-2.26233	1.17623	-1.9406	0.130822	-0.43902	1.54004	-0.284205	0.546649	0.921755	2.16277	0.431534	0.527841	0.964135	1	1
g__Bryobacter	10.7654	0.335178	32.1332	1.80216e-32	0.709353	0.43885	1.61733	0.115981	-2.55014	0.616303	-4.13946	0.000168625	8.38873e-30	1	0.0781984
g__Paludibaculum	-2.20953	0.991764	-2.23777	0.106151	-0.505829	1.29852	-0.391354	0.45996	5.18646	1.82359	2.86645	0.0284027	0.903519	1	0.796059
g__Candidatus_Solibacter	9.63339	0.321794	29.9541	4.11105e-31	0.620108	0.421327	1.47237	0.151859	-2.64115	0.591694	-4.46553	6.15667e-05	1.89751e-28	1	0.0287274
g__Vicinamibacteraceae	-2.39208	0.983354	-2.4241	0.0718522	-0.220365	1.28751	-0.181264	0.498578	5.73115	1.80813	3.2093	0.0126186	0.871741	1	0.67698
g__Subgroup_13	3.90537	1.0798	3.72504	0.00774844	1.82433	1.41379	1.29453	0.2191	-3.23007	1.98547	-1.64899	0.142606	0.396344	1	1
g__Subgroup_12	2.43231	1.42797	1.74168	0.125738	0.586743	1.86965	0.318609	0.673753	-0.588753	2.62565	-0.225612	0.70214	0.997485	1	1
g__Subgroup_2	12.5419	0.42904	29.2379	7.88863e-31	0.304486	0.561746	0.542194	0.592253	-3.04607	0.788892	-3.86185	0.000377633	3.63784e-28	1	0.173178
g__Candidatus_Koribacter	5.7502	0.98288	6.01084	3.44836e-05	0.360728	1.28689	0.267195	0.784456	-4.86951	1.80726	-2.70613	0.010247	0.0128204	1	1
o__Acidobacteriales	12.848	0.406454	31.6166	2.79737e-32	0.314942	0.532173	0.591884	0.558932	-2.62661	0.747361	-3.51514	0.00107171	1.30008e-29	1	0.476993
c__Acidobacteriae	-2.32451	1.05261	-2.22446	0.0994108	-0.313584	1.37819	-0.218027	0.507485	-1.48134	1.93548	-0.795097	0.429586	0.883761	1	1
g__Terriglobus	-2.18944	1.07027	-2.05735	0.132259	-0.302593	1.40131	-0.213115	0.515304	-0.0923636	1.96794	-0.0629179	0.509976	0.922341	1	1
g__Edaphobacter	7.54449	0.714572	10.8031	1.63049e-10	0.546757	0.935594	0.596518	0.55659	-3.78295	1.31391	-2.91236	0.00674459	6.73142e-08	1	0.992641
g__Granulicella	10.5574	0.494028	21.3789	5.39182e-25	0.820398	0.646835	1.26881	0.21291	-3.33351	0.908388	-3.67074	0.00067021	2.44086e-22	1	0.30332
g__Acidipila	10.5575	0.375593	28.1179	4.82681e-30	0.510173	0.491767	1.03762	0.308105	-2.69175	0.690617	-3.89856	0.000344092	2.21877e-27	1	0.158043
g__Acidicapsa	7.31419	0.882924	8.46896	2.01198e-07	1.45066	1.15602	1.25929	0.223739	-5.27847	1.62346	-3.27878	0.00241553	8.01926e-05	1	0.779137
f__Acidobacteriaceae_(Subgroup_1)	9.43044	0.601145	16.0197	6.23833e-12	0.556401	0.787083	0.722501	0.476895	-2.89421	1.10535	-2.64991	0.0129825	2.59527e-09	1	1
g__Occallatibacter	11.7558	0.485506	24.2207	2.50844e-27	0.275845	0.635676	0.434183	0.667525	-3.15765	0.892717	-3.53793	0.00099377	1.14569e-24	1	0.44477
g__Terracidiphilus	-0.0891752	1.41656	-0.051854	0.672539	1.13526	1.85471	0.628952	0.538322	-2.68507	2.60467	-1.05391	0.366149	1	1	1
g__Subgroup_17	-2.28333	0.915651	-2.50076	0.0788027	-0.368003	1.19887	-0.302774	0.439563	5.84009	1.68364	3.51997	0.0164889	0.819603	1	0.501449
g__Vicinamibacter	-2.32089	1.14552	-2.03989	0.103453	-0.483278	1.49984	-0.33969	0.508141	0.129169	2.10632	0.077087	0.541616	0.943175	1	1
f__Vicinamibacteraceae	-2.36252	1.19886	-1.97081	0.120251	-0.317667	1.56968	-0.230476	0.54135	2.2848	2.20439	1.08692	0.341071	0.954561	0.993156	1
o__Vicinamibacterales	1.95901	0.896583	2.30795	0.0824868	2.32627	1.1739	1.99074	0.0881707	1.63279	1.64858	1.01929	0.354281	0.881183	1	1
g__Subgroup_5	4.1246	0.911793	4.65801	0.000424528	-0.0445195	1.19382	-0.0175087	0.861389	-2.18828	1.67655	-1.34191	0.211184	0.0807983	1	1
g__SJA-28	-2.38856	1.16194	-2.06031	0.122119	-0.183582	1.52134	-0.126933	0.509464	4.53093	2.13651	2.16778	0.10873	0.920527	1	0.940058
g__Kapabacteriales	-0.0273033	1.14288	0.0193897	0.5725	-0.459274	1.49638	-0.318251	0.552868	2.93333	2.10145	1.41733	0.232267	1	1	1
f__Gemmatimonadaceae	2.91412	1.11353	2.67862	0.0322782	-0.528959	1.45795	-0.363404	0.651456	1.31766	2.04749	0.643833	0.525323	0.880997	1	1
g__Roseisolibacter	0.420513	1.22354	0.384072	0.55392	-1.73346	1.602	-1.10452	0.320111	-1.04903	2.24978	-0.467366	0.551092	1	1	1
g__Gemmatimonas	-0.273384	1.06673	-0.208305	0.587435	-0.954986	1.39667	-0.699518	0.470043	3.96006	1.96143	2.03018	0.0871467	1	1	0.991027
g__OLB12	-2.24576	1.0597	-2.12049	0.112736	-0.461782	1.38747	-0.333404	0.464695	0.58674	1.9485	0.290193	0.560633	0.914951	1	1
f__Microscillaceae	-1.18976	0.884273	-1.30892	0.306203	-1.00553	1.15779	-0.88476	0.405744	3.65789	1.62595	2.29346	0.0739971	0.989046	1	0.929136
g__Chryseolinea	-2.17286	1.02462	-2.13982	0.112427	-0.508916	1.34154	-0.373771	0.522735	3.49843	1.884	1.87891	0.137725	0.892995	1	0.982944
g__Ohtaekwangia	-2.29149	1.27648	-1.78293	0.169145	-0.482066	1.6713	-0.308046	0.556162	4.16209	2.34711	1.82388	0.154335	0.956687	1	0.97614
o__Cytophagales	-1.57988	1.22746	-1.29176	0.298491	2.72197	1.60713	1.73044	0.180751	-2.88603	2.25698	-1.30415	0.296869	0.987147	0.985045	0.99862
g__Flavobacterium	-0.961015	1.02717	-0.899239	0.424767	-0.87441	1.34488	-0.66596	0.44907	4.92236	1.8887	2.63002	0.0411804	0.993212	1	0.871708
g__env.OPS_17	1.46489	0.988365	1.56821	0.202656	0.273831	1.29407	0.212085	0.629622	0.1417	1.81734	0.079009	0.73024	0.989803	1	1
g__Blattabacteriaceae	-2.20296	1.05698	-2.09517	0.130732	-0.0280524	1.38392	-0.0215257	0.527043	-1.13477	1.94352	-0.608145	0.481079	0.914256	1	1
g__Chryseobacterium	-2.27776	1.09579	-2.09966	0.10124	-0.395835	1.43473	-0.253627	0.512279	0.390371	2.01487	0.190473	0.523716	0.958284	0.994215	1
g__Fluviicola	-2.39577	1.03928	-2.32599	0.0808005	-0.316792	1.36073	-0.236917	0.483877	-1.61327	1.91095	-0.859725	0.400603	0.868449	1	0.9912
o__Sphingobacteriales	-2.2023	1.10723	-2.0024	0.122129	0.294472	1.44971	0.207604	0.520276	-0.333246	2.03591	-0.156681	0.556623	0.9451	1	1
g__KD3-93	-2.1907	0.903176	-2.45455	0.103012	-0.535929	1.18253	-0.447247	0.449996	4.42494	1.6607	2.69928	0.05306	0.83074	1	0.811005
g__CWT_CU03-E12	6.43873	0.936262	7.01566	7.16807e-07	0.184437	1.22585	0.150949	0.879154	-3.20048	1.72154	-1.88103	0.0824112	0.000283454	1	1
g__LiUU-11-161	-2.36021	1.06617	-2.19341	0.08091	-0.287754	1.39594	-0.253675	0.506557	-0.949069	1.9604	-0.467136	0.518031	0.941865	1	1
g__S15-21	-1.72346	1.05736	-1.60333	0.228403	-0.919566	1.38441	-0.698906	0.435163	-0.202489	1.94421	-0.0793688	0.496214	0.98508	0.996424	1
g__Crocinitomix	-2.44828	1.08046	-2.27094	0.099378	-0.331002	1.41466	-0.244996	0.478587	0.292876	1.98669	0.158122	0.485438	0.854616	1	1
g__37-13	6.31676	0.627832	10.4258	9.67107e-09	0.609813	0.822025	0.772127	0.454907	-1.36924	1.15442	-1.24195	0.259122	3.90936e-06	1	1
o__Chitinophagales	1.47795	0.94106	1.64777	0.180671	1.75168	1.23214	1.4372	0.203588	-3.88535	1.73036	-2.26051	0.0377873	0.995544	1	1
g__Aurantisolimonas	-2.18401	1.07388	-2.03694	0.111738	-0.542176	1.40604	-0.386519	0.50581	0.15061	1.97459	0.0831426	0.49239	0.944085	1	1
g__Segetibacter	-2.15668	1.0497	-2.06212	0.118461	-0.638037	1.37438	-0.476417	0.469672	0.0194002	1.93012	0.0120873	0.489925	0.926098	1	1
g__Terrimonas	-2.22051	0.964672	-2.32291	0.0906935	-0.42795	1.26305	-0.326798	0.452116	4.66318	1.77378	2.64819	0.0411303	0.858978	1	0.863505
g__Puia	9.77647	0.481922	20.2938	3.88524e-24	-0.303791	0.630985	-0.481553	0.634204	-2.29413	0.886128	-2.58934	0.0134402	1.75275e-21	1	1
g__Pseudoflavitalea	-2.24666	1.11299	-2.02418	0.133604	-0.477129	1.45724	-0.330592	0.525285	0.812318	2.04649	0.403154	0.527791	0.955361	1	1
g__Flavitalea	-2.23165	1.16827	-1.92006	0.13885	-0.398325	1.52962	-0.256959	0.549694	1.99073	2.14814	0.933851	0.430636	0.964362	1	1
g__Dinghuibacter	2.87742	1.38835	2.12489	0.0751959	-0.311667	1.81777	-0.174065	0.719368	-0.66146	2.5528	-0.26283	0.655906	0.99109	1	1
f__Chitinophagaceae	5.08188	0.978406	5.34649	0.00051629	-0.260213	1.28103	-0.210851	0.713131	2.71724	1.79903	1.52847	0.162457	0.051019	1	1
g__Sediminibacterium	-2.25119	1.24051	-1.82365	0.149463	-0.440576	1.62421	-0.270638	0.559571	-0.135334	2.28098	-0.0638328	0.643127	0.970443	1	1
g__Filimonas	-2.55207	1.11866	-2.26903	0.09129	-0.184547	1.46466	-0.151712	0.500266	-0.168796	2.05691	-0.055394	0.509401	0.898295	0.999623	1
g__Heliimonas	-0.504627	1.32996	-0.359121	0.615203	0.50476	1.74133	0.297658	0.627459	3.46385	2.44545	1.42428	0.225493	1	1	1
g__Ferruginibacter	4.0541	0.839253	4.96439	0.000666168	2.34876	1.09884	2.14927	0.0461553	0.0992054	1.54317	0.0590231	0.741154	0.0900818	1	1
g__Edaphobaculum	5.57071	0.58926	9.99946	2.43593e-05	1.48321	0.771523	1.95908	0.069259	-1.49608	1.08349	-1.44814	0.199848	0.00790218	1	1
g__Taibaiella	-2.46808	1.05105	-2.36121	0.0808071	-0.22566	1.37615	-0.159497	0.542781	-1.20778	1.93261	-0.6464	0.466088	0.889303	1	1
g__Phaeodactylibacter	-2.11545	1.1192	-1.91258	0.141296	-0.592853	1.46537	-0.383701	0.524938	1.1389	2.05791	0.555585	0.490289	0.947215	1	1
g__OLB8	-2.27413	1.0175	-2.2714	0.0967288	-0.460218	1.33222	-0.34212	0.494357	-1.36993	1.87092	-0.759072	0.448597	0.886277	1	1
f__Saprospiraceae	-2.47664	1.08248	-2.2837	0.0775814	-0.24997	1.4173	-0.185	0.566523	4.87118	1.9904	2.48148	0.063527	0.915819	1	0.872117
f__Cyclobacteriaceae	-2.32686	1.05336	-2.22468	0.097113	-0.212336	1.37917	-0.156041	0.522969	0.0623346	1.93685	0.0383652	0.552291	0.903025	1	1
g__Sporocytophaga	2.05342	1.17106	1.80473	0.133416	0.423136	1.53328	0.278896	0.681588	-3.82178	2.15327	-1.8078	0.134173	0.985463	1	0.997135
g__Dyadobacter	-2.30691	1.09708	-2.10649	0.0956264	-0.381308	1.43642	-0.290759	0.520898	1.01798	2.01725	0.53622	0.507125	0.948996	1	1
g__Larkinella	-2.1966	1.04935	-2.08699	0.124025	-0.480011	1.37392	-0.367125	0.535281	-0.691371	1.92948	-0.353154	0.477414	0.925595	1	1
c__Bacteroidia	0.877956	1.0345	0.919162	0.393229	1.0515	1.35448	0.778382	0.455672	-0.853976	1.90217	-0.453583	0.621078	1	1	1
g__Emticicia	-2.25851	1.12079	-2.03173	0.12712	-0.558253	1.46746	-0.379978	0.453527	2.27018	2.06084	1.11336	0.310692	0.902218	1	1
f__Spirosomaceae	-1.25806	1.21161	-1.02327	0.379757	0.0538252	1.58637	0.0397237	0.59298	1.93183	2.22783	0.872649	0.40896	0.995314	1	1
g__Candidatus_Amoebophilus	-2.19057	1.08057	-2.03902	0.131726	0.323059	1.41479	0.241023	0.521008	-1.42422	1.98688	-0.741324	0.450746	0.931286	1	0.997144
g__KF-JG30-C25	-1.54858	1.06402	-1.44861	0.248952	-1.08143	1.39312	-0.796016	0.437736	0.15138	1.95644	0.0856504	0.54149	0.996274	0.998429	1
g__CCD24	-2.15543	0.89384	-2.40462	0.0886497	-0.557635	1.17031	-0.509487	0.446169	5.23865	1.64354	3.24361	0.022979	0.850353	1	0.631099
f__Thioalkalispiraceae	-2.18589	1.05432	-2.07444	0.113232	-0.515458	1.38043	-0.384668	0.522369	0.413407	1.93862	0.228391	0.535251	0.929063	1	0.998638
g__Ga0077536	-2.27748	1.03694	-2.21902	0.093069	-0.363948	1.35767	-0.261148	0.52512	1.05627	1.90665	0.557511	0.502477	0.912722	1	1
g__WD260	10.8624	0.334008	32.5353	1.04956e-32	1.25882	0.437319	2.87973	0.00649347	-2.9057	0.614152	-4.73308	2.5378e-05	4.89458e-30	1	0.0118842
f__Steroidobacteraceae	-2.42525	1.12183	-2.18559	0.103521	-0.0835556	1.46882	-0.0617542	0.515039	2.27962	2.06274	1.12617	0.350235	0.903687	1	0.999272
g__Steroidobacter	-2.4106	1.19693	-2.0439	0.123627	1.17028	1.56715	0.783253	0.442451	-0.119243	2.20083	-0.0677785	0.624638	0.93048	0.999406	1
c__Gammaproteobacteria	5.44027	0.471552	11.5707	4.83006e-14	0.930127	0.617406	1.50752	0.148222	-1.69212	0.86706	-1.95443	0.0651562	2.06391e-11	1	1
g__Acidibacter	8.24079	0.564089	15.2452	3.06043e-07	1.50064	0.738566	2.03264	0.0488738	-1.20658	1.03721	-1.1534	0.25746	0.000120887	1	1
g__JG36-TzT-191	9.17434	0.815429	11.5216	2.41528e-11	0.736241	1.06765	0.704135	0.487728	-2.85869	1.49936	-1.92092	0.062609	1.00421e-08	1	1
g__R7C24	-2.28525	0.932216	-2.47356	0.079408	-0.505482	1.22056	-0.396609	0.460914	4.56212	1.7141	2.68589	0.0458001	0.820842	1	0.826614
f__Burkholderiaceae	-2.29756	1.11007	-2.08943	0.125392	-0.343991	1.45342	-0.221575	0.50867	-0.827218	2.04112	-0.418047	0.520978	0.918461	1	1
g__SC-I-84	-2.3384	1.08794	-2.14649	0.121753	-0.24685	1.42445	-0.194803	0.532238	2.02338	2.00044	1.0542	0.371303	0.929491	1	1
g__Luteibacter	-2.23727	1.03629	-2.17576	0.114552	-0.440845	1.35683	-0.334167	0.49773	-1.14064	1.90547	-0.623553	0.435208	0.918658	1	1
g__Rhodanobacter	6.72787	1.11636	6.12981	4.77148e-06	-1.02921	1.46166	-0.699243	0.494623	-1.27593	2.05269	-0.632483	0.540057	0.00186364	1	1
g__Rudaea	-2.1151	1.11984	-1.88972	0.142102	-0.366778	1.46621	-0.266419	0.507848	-0.936103	2.05908	-0.457877	0.503928	0.973121	1	1
g__Dyella	4.66568	1.08593	4.42573	0.0012412	1.85939	1.42181	1.3137	0.210475	-1.12211	1.99673	-0.588218	0.544936	0.179106	1	1
f__Xanthomonadaceae	4.9782	0.973742	5.22732	7.20408e-05	0.688961	1.27493	0.551011	0.587955	-1.47257	1.79046	-0.83703	0.429292	0.0259574	1	1
g__Thermomonas	-2.29515	1.05671	-2.19201	0.108765	-0.359336	1.38356	-0.264281	0.516184	-0.259517	1.94301	-0.150251	0.531383	0.879942	1	1
g__Pseudoxanthomonas	-2.24174	1.09092	-2.07577	0.111093	-0.486374	1.42835	-0.333721	0.525461	-0.0978276	2.00591	-0.061649	0.587131	0.924251	1	1
g__Lysobacter	-2.36432	1.12183	-2.11577	0.120862	-0.322794	1.46882	-0.216739	0.495338	0.416585	2.06274	0.211156	0.502662	0.902429	1	1
f__Rhodanobacteraceae	-0.621242	1.30458	-0.455951	0.553669	-1.03856	1.7081	-0.608413	0.502093	2.22257	2.39878	0.922157	0.404383	1	1	1
g__Dokdonella	-2.36335	1.13525	-2.08857	0.11217	-0.243329	1.4864	-0.169301	0.52948	-1.12181	2.08743	-0.539204	0.509835	0.932679	1	1
g__Tahibacter	-2.2809	1.25221	-1.81494	0.159075	-0.433308	1.63953	-0.26706	0.538346	1.01756	2.30249	0.448647	0.558426	0.963919	1	1
g__Arenimonas	-2.47577	1.23019	-2.02242	0.126125	-0.259987	1.6107	-0.161093	0.578654	3.29158	2.262	1.48796	0.235188	0.94054	1	0.988831
f__Solimonadaceae	-0.467987	1.21497	-0.363178	0.633528	-0.603574	1.59077	-0.388936	0.544347	2.19439	2.23402	0.988625	0.376422	1	1	1
g__Hydrocarboniphaga	-2.42173	1.03672	-2.33107	0.0989135	-0.31232	1.35739	-0.244943	0.486783	-1.55473	1.90626	-0.812072	0.419066	0.879711	1	1
g__Panacagrimonas	-2.32023	1.08554	-2.1472	0.119073	-0.31781	1.4213	-0.232243	0.488825	0.493979	1.99602	0.269395	0.506974	0.912811	1	1
g__Alkanibacter	-2.34647	1.06617	-2.20395	0.10679	-0.29846	1.39594	-0.226914	0.529248	1.62116	1.9604	0.846774	0.443149	0.893655	1	1
g__Nevskia	3.40497	1.0621	3.3108	0.014056	1.63531	1.39061	1.184	0.27202	-4.42257	1.95292	-2.30504	0.0439052	0.532452	1	0.998208
g__EV818SWSAP88	-1.8067	1.08571	-1.64654	0.207384	-0.90307	1.42153	-0.664762	0.466418	-0.577068	1.99634	-0.301448	0.537099	0.972872	1	1
g__Candidatus_Endonucleariobacter	0.421713	1.22282	0.370296	0.600528	0.467592	1.60104	0.298882	0.672325	-0.570249	2.24844	-0.248968	0.593989	1	1	1
g__Coxiella	0.806455	1.12375	0.772081	0.458154	-2.16807	1.47134	-1.50027	0.218334	3.60505	2.06629	1.77468	0.15087	1	0.989094	0.992799
g__Candidatus_Berkiella	2.43681	1.19495	2.11641	0.0768643	-1.86677	1.56456	-1.21044	0.280055	1.15196	2.1972	0.526172	0.57634	0.982266	1	1
g__Rickettsiella	-1.86866	1.22209	-1.52182	0.223802	1.64681	1.60009	1.04577	0.382116	-1.87723	2.2471	-0.851539	0.419422	0.987926	1	1
g__Diplorickettsia	-2.32431	1.0899	-2.14094	0.126056	0.559849	1.42702	0.395926	0.49459	-1.53066	2.00405	-0.77867	0.406883	0.904336	1	0.997769
g__Legionella	0.768059	1.16724	0.684268	0.517558	1.74027	1.52827	1.16164	0.302618	-4.39238	2.14624	-2.08156	0.0905363	1	1	0.985567
g__Candidatus_Ovatusbacter	0.230959	1.22461	0.240476	0.587328	0.324241	1.60339	0.18264	0.655617	-3.5238	2.25173	-1.57338	0.190105	1	1	1
g__Unknown_Family	-0.980592	1.19026	-0.8213	0.456041	1.49636	1.55841	0.996716	0.387882	-1.59905	2.18857	-0.748043	0.484327	1	1	1
g__Pseudomonas	-1.65889	1.18185	-1.39625	0.253918	0.479611	1.5474	0.316348	0.625875	-1.06735	2.17311	-0.50933	0.544583	0.990903	1	1
g__BIyi10	-2.42331	1.15366	-2.1103	0.10651	-0.263236	1.5105	-0.173328	0.535057	1.53668	2.12128	0.725346	0.45227	0.92834	1	1
g__211ds20	-2.22768	1.06093	-2.10641	0.100213	-0.469987	1.38908	-0.339507	0.504733	0.290968	1.95077	0.161865	0.531427	0.934394	1	1
g__Cellvibrio	-2.21042	1.03023	-2.15423	0.10651	-0.43702	1.34888	-0.333764	0.529602	-0.925588	1.89432	-0.503333	0.494667	0.924138	1	1
g__Escherichia-Shigella	-0.565509	1.20966	-0.425925	0.552115	3.32447	1.58382	2.12136	0.0843065	-6.33062	2.22425	-2.87544	0.0186291	1	0.977164	0.802914
f__Yersiniaceae	-2.24051	1.0952	-2.04553	0.115384	-0.163231	1.43395	-0.124951	0.524321	-0.751731	2.01378	-0.373863	0.465505	0.949288	1	1

## Sheet: 16S ALDEx Lower Forest Floor 
Supplementary Table 9D:The results from the ALDEx2 differential abundance test for time points and interaction of treatment and time point within the lower forest floor horizon for the 16S data are presented.
Column1	Intercept::Est	Intercept::SE	Intercept::t.val	Intercept::pval	Time_PointSummer:Est	Time_PointSummer:SE	Time_PointSummer:t.val	Time_PointSummer:pval	TreatmentTreatment :Time_PointSummer:Est	TreatmentTreatment :Time_PointSummer:SE	TreatmentTreatment :Time_PointSummer:t.val	TreatmentTreatment :Time_PointSummer:pval	Intercept::pval.holm	Time_PointSummer:pval.holm	TreatmentTreatment :Time_PointSummer:pval.holm
c__Thermoplasmata	4.10921	1.30666	3.20335	0.00729382	1.47435	1.73802	0.851415	0.417893	-1.05066	2.42205	-0.440542	0.652377	0.642261	1	1
g__Group_1.1c	5.28835	0.793344	6.87538	8.41762e-05	0.470075	1.05525	0.435378	0.671671	0.139748	1.47056	0.108433	0.787789	0.00972715	1	1
g__Nitrosotaleaceae	-1.62847	1.08732	-1.47983	0.249942	1.23465	1.44627	0.86013	0.42956	-2.34315	2.01547	-1.17497	0.342378	0.983629	0.996562	0.993726
f__Neisseriaceae	-0.864858	1.13527	-0.718817	0.485426	-0.349152	1.51005	-0.25745	0.548554	-0.898999	2.10435	-0.421732	0.530455	1	1	1
g__Uliginosibacterium	-2.21364	1.01772	-2.1819	0.115819	-0.0376191	1.3537	-0.0292755	0.490855	-0.568128	1.88647	-0.309881	0.494871	0.876944	1	1
g__Collimonas	-2.03718	1.18188	-1.72427	0.180373	0.305639	1.57205	0.191854	0.566286	0.809596	2.19076	0.374313	0.53208	0.96992	1	1
f__Oxalobacteraceae	4.54642	0.916816	5.11582	0.000375532	0.578023	1.21948	0.488065	0.627077	0.119067	1.69943	0.0604367	0.737983	0.0684687	1	1
g__Duganella	-2.26594	1.033	-2.21336	0.0974859	-0.182607	1.37402	-0.134565	0.505064	-1.00298	1.91478	-0.54738	0.500881	0.89171	1	1
g__Massilia	-2.34139	1.0655	-2.20746	0.0891295	0.153619	1.41724	0.111136	0.49392	-0.559823	1.97502	-0.294227	0.52636	0.902237	0.998361	0.999188
g__Ellin6067	-2.15698	1.16656	-1.8356	0.16961	-0.110298	1.55167	-0.0929508	0.507653	1.85648	2.16235	0.894984	0.386408	0.940312	1	0.997004
f__Nitrosomonadaceae	-2.25696	1.05655	-2.1323	0.110683	-0.200387	1.40534	-0.147926	0.531985	0.788963	1.95843	0.413122	0.500178	0.918705	1	1
g__GOUTA6	-2.23077	1.05501	-2.13253	0.10172	-0.0477422	1.4033	-0.0253531	0.548931	-0.297552	1.95559	-0.166349	0.51326	0.945646	1	1
g__A21b	-1.51544	1.13186	-1.32244	0.278895	0.156332	1.50552	0.0977989	0.555828	-0.808244	2.09804	-0.375091	0.544998	0.995643	1	1
g__IS-44	-1.72345	1.13472	-1.50837	0.243963	-0.221432	1.50932	-0.158012	0.519797	1.58262	2.10334	0.766648	0.457926	0.990775	1	1
f__Gallionellaceae	-2.10164	1.05124	-2.01467	0.123197	-0.187557	1.39828	-0.129448	0.508846	-0.269866	1.9486	-0.126462	0.489355	0.936543	0.99667	1
g__AAP99	-2.13405	1.04677	-2.04316	0.124371	-0.146204	1.39234	-0.113025	0.512019	0.647892	1.94032	0.346069	0.483945	0.923347	1	1
g__MND1	-1.54683	1.1458	-1.34943	0.289901	-0.775363	1.52406	-0.524736	0.486684	1.6307	2.12387	0.778944	0.441816	0.978	1	1
g__TRA3-20	0.784569	1.19392	0.693842	0.475169	0.282266	1.58807	0.182656	0.656673	-1.04489	2.21308	-0.472263	0.571191	1	1	1
o__Burkholderiales	2.88481	1.2523	2.35927	0.0436938	-0.811064	1.66571	-0.483241	0.623392	1.99304	2.32129	0.859267	0.433643	0.953922	1	1
g__Methylotenera	-2.17534	1.03754	-2.12981	0.114569	-0.203004	1.38006	-0.127904	0.518082	-0.811401	1.9232	-0.435155	0.457074	0.907101	1	1
g__Burkholderia-Caballeronia-Paraburkholderia	6.44213	0.938373	7.03985	4.10148e-06	0.812578	1.24815	0.668293	0.512202	-1.21937	1.73938	-0.741656	0.477208	0.00135667	1	1
g__Pandoraea	2.10186	1.19219	1.83219	0.130482	1.69675	1.58576	1.07673	0.328041	-1.82473	2.20987	-0.840057	0.448436	0.982826	1	1
g__mle1-7	-1.57852	1.03989	-1.50515	0.2343	-0.780502	1.38318	-0.589072	0.468896	0.449771	1.92755	0.236835	0.48488	0.985306	0.998734	1
g__Polaromonas	-2.09965	1.05536	-1.97809	0.130881	-0.12831	1.40376	-0.102239	0.555499	0.772481	1.95623	0.406184	0.535763	0.940061	1	1
g__Variovorax	-2.44801	1.06001	-2.32095	0.0881253	0.0196771	1.40995	0.0130877	0.497393	-1.89018	1.96485	-0.986455	0.381932	0.862076	1	0.997023
g__Rhodoferax	-2.38848	1.15668	-2.07638	0.113206	0.0902619	1.53853	0.0634654	0.514692	0.209482	2.14405	0.0927827	0.522698	0.92874	1	1
f__Comamonadaceae	-0.952205	1.12814	-0.820021	0.489173	-0.939007	1.50057	-0.657662	0.44348	6.18964	2.09114	3.01841	0.0252348	0.993384	1	0.691618
g__Undibacterium	-1.49193	1.2863	-1.15822	0.33306	1.66907	1.71094	0.999383	0.397292	-2.87654	2.3843	-1.23555	0.315971	0.992496	1	1
g__Chitinimonas	-2.16711	1.10594	-1.95523	0.141755	-0.153728	1.47104	-0.11052	0.524152	-0.742678	2.05	-0.362086	0.555082	0.917816	1	1
g__Herminiimonas	-1.38658	1.12047	-1.22947	0.307387	-0.390709	1.49036	-0.260807	0.571363	0.32022	2.07692	0.157398	0.551943	1	1	1
g__PLTA13	-2.1882	1.0316	-2.11449	0.120174	-0.0758755	1.37216	-0.0754517	0.501346	-0.919826	1.9122	-0.485502	0.486199	0.930959	1	1
g__Aquicella	5.672	0.833723	7.05467	4.11028e-05	-0.357324	1.10896	-0.326262	0.715218	1.89092	1.5454	1.22631	0.24692	0.00944822	1	1
f__Diplorickettsiaceae	6.8546	0.667516	10.5945	1.53412e-08	-0.648692	0.887879	-0.720491	0.484604	-0.169674	1.23732	-0.142685	0.802405	5.34593e-06	1	1
g__Candidatus_Endoecteinascidia	-1.57119	1.15883	-1.34643	0.277167	0.876884	1.54139	0.588811	0.513044	-0.979186	2.14803	-0.467472	0.517709	0.992204	1	1
f__Cyanobiaceae	-2.35719	1.04963	-2.24178	0.0904867	0.455202	1.39614	0.328457	0.483673	-0.77768	1.94561	-0.404595	0.446672	0.909734	0.999432	0.992703
g__Vampirovibrionales	-0.710056	1.1866	-0.581878	0.520581	0.222965	1.57833	0.149395	0.620167	-0.351834	2.1995	-0.161986	0.618337	1	1	1
g__Obscuribacteraceae	6.9708	0.845488	8.39474	2.69795e-07	-0.56703	1.1246	-0.49926	0.626106	-0.185228	1.56721	-0.149501	0.777179	9.18699e-05	1	1
g__Candidatus_Obscuribacter	0.170392	1.2771	0.175386	0.617102	-0.0791176	1.6987	-0.062406	0.643259	-0.369792	2.36725	-0.138898	0.631279	1	1	1
g__Sericytochromatia	-2.17672	1.03177	-2.1115	0.106299	-0.138187	1.37238	-0.106249	0.560595	-1.23015	1.9125	-0.644024	0.479206	0.925069	0.995004	1
g__Sphingomonas	-2.1231	1.13568	-1.86418	0.155321	-0.226056	1.51059	-0.157671	0.537349	0.994659	2.10511	0.480244	0.515131	0.952023	1	1
f__Sphingomonadaceae	-2.15317	1.09995	-1.95643	0.143242	-0.124506	1.46306	-0.0939368	0.516123	1.31063	2.03888	0.668039	0.496976	0.922355	0.99446	0.994407
g__Plot4-2H12	-2.24658	1.04059	-2.16956	0.128969	-0.0923217	1.38411	-0.0749356	0.48701	-0.114542	1.92885	-0.0650585	0.507044	0.893665	1	0.999967
g__Sphingopyxis	-2.34176	1.08147	-2.17335	0.120075	0.163987	1.43849	0.112379	0.479309	-0.0588151	2.00464	-0.012369	0.477174	0.867754	1	1
g__Novosphingobium	-2.3366	1.06144	-2.23052	0.106222	-0.0144342	1.41185	0.0173527	0.465887	-1.65947	1.9675	-0.884431	0.37475	0.89764	0.98677	0.98899
o__Defluviicoccales	-1.66746	1.11356	-1.4955	0.262981	-0.208305	1.48117	-0.129193	0.521603	-0.162006	2.06411	-0.0901976	0.542237	0.93624	1	1
f__Ferrovibrionales	-2.2547	1.00813	-2.24979	0.11418	0.0385087	1.34094	0.0217414	0.487715	-0.877183	1.86869	-0.466523	0.489992	0.848697	1	1
g__AT-s3-44	-2.26733	1.08217	-2.11308	0.127908	0.532291	1.43942	0.378763	0.481639	-0.725161	2.00593	-0.365982	0.48922	0.890755	0.996839	1
g__Caedibacter	-2.18224	1.05868	-2.07416	0.131366	-0.299052	1.40817	-0.218733	0.512717	0.166256	1.96238	0.0934726	0.549648	0.908269	1	1
o__Rhodospirillales	4.63929	1.04637	4.58614	0.00149031	0.625584	1.3918	0.46431	0.637626	-0.7581	1.93957	-0.412608	0.653282	0.117005	1	1
g__Dongia	-2.23312	1.06585	-2.08828	0.128035	0.0187868	1.41771	-0.0143141	0.511053	2.18762	1.97567	1.15632	0.331216	0.919543	1	0.992555
g__Inquilinus	4.4096	0.892224	5.09941	0.000336832	-1.20767	1.18677	-1.03411	0.336394	1.06558	1.65384	0.631937	0.535745	0.049861	1	1
f__Elsteraceae	-0.181832	1.20625	-0.125168	0.669397	-0.00209172	1.60446	-0.000645459	0.630391	-0.798146	2.23592	-0.363286	0.623142	1	1	1
f__Azospirillaceae	-2.25471	1.0382	-2.19607	0.1121	-0.170576	1.38093	-0.10656	0.505619	0.0357668	1.92442	0.0133449	0.487777	0.881626	1	1
g__Aliidongia	-1.62635	1.2259	-1.33583	0.290675	0.70263	1.6306	0.453655	0.54995	-2.01505	2.27235	-0.909137	0.415423	0.97667	1	1
f__Fodinicurvataceae	-2.20414	1.06719	-2.0864	0.113942	-0.0857571	1.4195	-0.0489751	0.52521	0.155427	1.97817	0.0671788	0.496294	0.922255	1	1
g__URHD0088	-1.51667	1.16321	-1.28211	0.3036	0.231153	1.54721	0.147695	0.535621	-1.33696	2.15615	-0.638849	0.500631	0.987424	1	1
o__Elsterales	9.47328	0.379068	25.004	2.00341e-27	0.315409	0.504207	0.62537	0.538083	0.343978	0.702646	0.489516	0.629989	7.75361e-25	1	1
f__Reyranellaceae	-2.17632	1.03938	-2.09984	0.126202	-0.0769095	1.3825	-0.0539696	0.487854	1.24107	1.92661	0.650841	0.448352	0.913427	0.997455	0.993483
g__Reyranella	0.642865	1.2096	0.551681	0.526472	0.297887	1.60892	0.199007	0.644789	-0.241743	2.24214	-0.115425	0.690132	1	1	1
f__Rhodospirillaceae	-0.181039	1.01139	-0.133693	0.567745	0.810288	1.34528	0.609712	0.516561	-1.03736	1.87473	-0.550317	0.525037	1	1	1
f__Magnetospirillaceae	0.0658642	1.11831	0.0772038	0.641995	-1.29215	1.48749	-0.857712	0.445947	1.70734	2.07292	0.809513	0.467229	1	1	1
g__Telmatospirillum	-1.57534	1.22895	-1.27067	0.283751	0.272915	1.63466	0.170453	0.600441	-1.08057	2.278	-0.482269	0.556811	0.996649	1	1
f__Magnetospiraceae	-2.18664	1.01657	-2.14819	0.138053	-0.244914	1.35216	-0.198491	0.488008	-0.0985814	1.88433	-0.0441864	0.494041	0.87376	1	0.994182
g__Acidocella	6.63519	1.11797	6.01996	3.08517e-06	-1.0489	1.48705	-0.70836	0.487562	-0.446682	2.0723	-0.229352	0.753893	0.00105065	1	1
g__Gluconacetobacter	-2.10825	1.03016	-2.04583	0.130559	-0.11627	1.37024	-0.104396	0.487335	-0.96456	1.90952	-0.504841	0.463696	0.909826	1	1
g__Acidisoma	-0.797286	1.19602	-0.653112	0.523734	-0.0385835	1.59085	-0.00643831	0.605452	1.41752	2.21696	0.638478	0.491602	1	1	1
g__Rhodopila	0.387491	1.38613	0.300029	0.651683	0.0845163	1.84372	0.046032	0.658148	-0.642721	2.56935	-0.255209	0.61761	1	1	1
g__Acetobacteraceae	-0.986609	1.22321	-0.780219	0.456476	-0.869844	1.62702	-0.548579	0.506224	2.88226	2.26736	1.29402	0.277513	0.992892	1	0.993351
g__Rhodovastum	-2.26593	1.07229	-2.097	0.114706	0.084342	1.42628	0.0389395	0.538209	0.43479	1.98761	0.235257	0.538159	0.930561	1	1
f__Acetobacteraceae	10.4171	0.325531	32.019	7.69713e-32	-0.0495228	0.432997	-0.11464	0.885332	0.289727	0.60341	0.480444	0.637187	3.0518e-29	1	1
g__Acidisphaera	-0.526866	1.18259	-0.417491	0.579002	-0.125456	1.57299	-0.0956536	0.578385	-0.353688	2.19206	-0.153131	0.559807	1	1	1
f__Holosporaceae	0.394769	1.21831	0.364562	0.556715	-1.83254	1.6205	-1.15891	0.319763	0.922206	2.25827	0.432037	0.526636	1	1	1
g__Candidatus_Captivus	-2.26928	1.07575	-2.10574	0.108993	-0.0162981	1.43088	-0.0323645	0.531144	-1.06975	1.99403	-0.542997	0.498991	0.9053	1	0.994091
g__Candidatus_Paracaedibacter	1.47478	1.19583	1.29086	0.283644	-0.930005	1.5906	-0.604636	0.535759	-0.658664	2.21661	-0.292647	0.608347	1	1	1
f__Paracaedibacteraceae	-0.106783	1.03743	-0.0746362	0.573075	-2.18121	1.37992	-1.60476	0.230531	0.629692	1.92301	0.327083	0.546873	1	0.983653	1
d__Bacteria	5.13404	0.878959	6.03354	0.000172783	-0.235495	1.16912	-0.218275	0.744662	-0.936456	1.62925	-0.568241	0.579085	0.0227655	1	1
d__Archaea	-2.16545	1.03447	-2.1165	0.117305	-0.136862	1.37598	-0.092572	0.538565	-0.6786	1.91752	-0.347359	0.497992	0.899994	1	1
g__Candidatus_Megaira	-2.1569	1.0217	-2.10571	0.125086	-0.173638	1.35899	-0.133973	0.520038	-0.84918	1.89385	-0.471212	0.478368	0.920326	1	1
f__Rickettsiaceae	-0.482211	1.11877	-0.388193	0.54856	-0.831079	1.4881	-0.584696	0.510111	-1.20006	2.07377	-0.587205	0.514631	1	1	1
g__bac2nit3	-2.23964	1.07251	-2.11397	0.111037	0.310497	1.42657	0.236295	0.530779	-0.594083	1.98803	-0.309742	0.517591	0.893546	1	1
o__Rickettsiales	-2.27461	1.04458	-2.20105	0.0881126	-0.0501778	1.38942	-0.0303227	0.533559	0.632728	1.93625	0.331706	0.477282	0.929962	1	1
g__SM2D12	3.7241	0.804712	4.80023	0.000723603	-0.311043	1.07037	-0.278864	0.671848	0.550844	1.49163	0.362304	0.650861	0.115509	1	1
o__Micavibrionales	-2.19628	1.00217	-2.21178	0.115507	-0.0998064	1.33301	-0.0778963	0.512024	-0.599341	1.85764	-0.33621	0.503879	0.898625	1	0.993046
f__Micavibrionaceae	-1.68159	1.08525	-1.5181	0.239727	0.567949	1.44351	0.392541	0.543626	-1.67667	2.01163	-0.872989	0.412709	0.972235	0.994005	0.993074
g__Rhodoplanes	-2.11321	1.07786	-1.96295	0.126109	-0.162034	1.43369	-0.13172	0.537353	0.397341	1.99795	0.225402	0.53485	0.93957	1	1
f__Xanthobacteraceae	9.29511	0.306074	30.3952	7.68643e-31	0.11308	0.407117	0.27716	0.783145	-0.0806247	0.567344	-0.142148	0.861014	3.03245e-28	1	1
g__Pseudolabrys	-2.20066	1.16605	-1.87588	0.145923	-0.129998	1.55099	-0.099876	0.490257	0.841502	2.16141	0.42067	0.469478	0.948332	1	1
g__Afipia	-2.18637	1.11689	-1.97538	0.161933	-0.229163	1.48561	-0.1368	0.472467	0.553658	2.07029	0.251466	0.534769	0.890818	0.997218	1
g__Labrys	-1.98236	1.01337	-1.97485	0.128888	-0.467866	1.3479	-0.342406	0.483198	-0.45273	1.8784	-0.252867	0.502796	0.943966	1	1
f__Beijerinckiaceae	3.25613	1.29643	2.56811	0.0310587	-1.14226	1.72441	-0.677745	0.511915	0.0251713	2.40309	0.0198982	0.748834	0.901768	1	1
g__Roseiarcus	8.26681	0.314348	26.3348	4.26092e-28	0.531811	0.418122	1.2738	0.216187	-0.468432	0.582681	-0.805815	0.432947	1.65493e-25	1	1
g__Methylovirgula	-1.53792	1.1902	-1.28188	0.296693	0.230384	1.58311	0.149865	0.553345	-1.91626	2.20617	-0.88338	0.414131	0.996971	1	0.998158
g__Bauldia	-1.70283	1.16524	-1.47386	0.248761	-0.687709	1.54992	-0.432679	0.509043	2.36592	2.15992	1.13023	0.351349	0.991595	1	0.991884
o__Rhizobiales	-2.15491	1.09133	-1.98308	0.134545	-0.12677	1.4516	-0.0894637	0.538373	0.840811	2.0229	0.428013	0.502987	0.939957	1	1
g__Bradyrhizobium	6.38986	0.686332	9.73891	2.54684e-08	-0.0496789	0.912906	-0.0982925	0.759145	1.12433	1.2722	0.895551	0.406009	8.94239e-06	1	1
g__Rhodomicrobium	-2.16356	1.01438	-2.12242	0.10599	-0.342775	1.34925	-0.265659	0.530897	-0.681774	1.88027	-0.348499	0.521841	0.916831	0.994876	1
g__Hyphomicrobium	-2.1757	1.07312	-2.03278	0.136276	-0.174346	1.42739	-0.128028	0.486836	-0.107293	1.98916	-0.0488822	0.539076	0.907254	0.994483	1
g__Pedomicrobium	-2.16726	1.07907	-2.01434	0.132484	-0.100084	1.4353	-0.0802259	0.508091	1.01597	2.00019	0.517509	0.477921	0.927363	1	1
f__Rhizobiales_Incertae_Sedis	-2.0785	1.09717	-1.91492	0.135045	-0.20845	1.45938	-0.125442	0.537905	1.71543	2.03374	0.84924	0.412081	0.94202	1	1
g__KF-JG30-B3	1.46176	1.232	1.23978	0.28894	-1.45571	1.63871	-0.901903	0.396147	-1.42919	2.28366	-0.628846	0.5411	1	1	1
g__Micropepsis	-1.69141	1.07603	-1.55275	0.225455	-0.749822	1.43126	-0.538987	0.462375	0.873503	1.99455	0.462676	0.485217	0.982098	0.999545	1
g__Micropepsaceae	-1.42016	1.13203	-1.25279	0.301693	-0.242436	1.50574	-0.166158	0.602782	-0.108217	2.09835	-0.0490691	0.565485	0.994019	1	1
f__Micropepsaceae	8.60517	0.274067	31.4696	1.08091e-30	-0.389285	0.364543	-1.07356	0.301618	0.610609	0.508015	1.20587	0.245081	4.26087e-28	1	1
g__Sphingobium	-2.05583	1.08849	-1.88829	0.150565	-0.294146	1.44783	-0.207881	0.525528	-0.355898	2.01765	-0.178569	0.544667	0.93864	1	1
g__Devosia	-2.17241	1.23956	-1.75716	0.172053	-0.213608	1.64878	-0.127965	0.55721	1.93773	2.29768	0.849445	0.425402	0.972026	1	1
f__Devosiaceae	-2.1159	1.12556	-1.88443	0.153139	-0.148142	1.49714	-0.0954087	0.524922	0.251742	2.08637	0.121925	0.583388	0.95628	1	1
g__Phreatobacter	-2.35593	1.07642	-2.1985	0.0862993	-0.0101367	1.43178	-0.00260948	0.519113	0.0649438	1.99527	0.0403558	0.526482	0.915089	1	1
g__Allorhizobium-Neorhizobium-Pararhizobium-Rhizobium	-2.23252	1.00985	-2.21718	0.101143	-0.175447	1.34322	-0.138476	0.510239	-0.672149	1.87187	-0.361314	0.510677	0.892583	1	1
g__Asticcacaulis	-2.31283	1.07543	-2.17483	0.11687	-0.165634	1.43046	-0.116076	0.522792	0.834726	1.99344	0.43867	0.537911	0.884973	1	1
g__Brevundimonas	-2.16814	1.06679	-2.03777	0.130753	-0.078301	1.41897	-0.0646762	0.563362	0.0820537	1.97743	0.0667198	0.549003	0.915886	0.994704	1
f__Caulobacteraceae	6.14502	0.664426	9.70802	0.000100842	1.79526	0.883769	2.0096	0.0535462	-0.748186	1.23159	-0.562058	0.587175	0.00804534	1	1
g__Phenylobacterium	4.60059	1.09688	4.31246	0.00103711	-0.0886928	1.45898	-0.0463994	0.758043	0.856097	2.03319	0.405385	0.649881	0.165625	1	1
g__Caulobacter	-2.28914	1.19073	-1.90786	0.132686	1.13376	1.58382	0.721277	0.4701	-0.865173	2.20716	-0.396992	0.533922	0.962875	1	1
g__Hirschia	-2.01906	1.14406	-1.76158	0.151341	-0.265225	1.52175	-0.18712	0.561192	1.31019	2.12066	0.627958	0.501025	0.98747	1	1
g__SWB02	-2.05273	1.06858	-1.95104	0.147486	-0.300752	1.42134	-0.190462	0.522144	0.954873	1.98073	0.481732	0.450222	0.941463	1	1
g__Mesorhizobium	-2.28866	1.03492	-2.20669	0.103698	-0.00494387	1.37658	-0.0426116	0.518074	-0.836239	1.91835	-0.415749	0.485951	0.895988	1	1
f__Rhizobiaceae	-2.16761	1.05282	-2.09052	0.121435	-0.0628858	1.40038	-0.0313554	0.521741	-0.383183	1.95152	-0.21309	0.505618	0.912706	1	1
c__Alphaproteobacteria	5.28396	0.891671	6.10199	6.57463e-05	-0.387499	1.18603	-0.344812	0.688427	-0.383657	1.65282	-0.237007	0.722569	0.0127544	1	1
g__A0839	-2.27085	1.10857	-2.04565	0.115449	-0.0432672	1.47453	-0.0459667	0.530153	2.75974	2.05486	1.38582	0.27389	0.921201	1	0.995217
g__Planktomarina	-2.16996	1.03645	-2.09574	0.112682	0.203477	1.37861	0.162142	0.522354	-0.442046	1.92118	-0.245604	0.504724	0.931383	0.995439	0.998902
g__Pseudorhodobacter	-2.31176	1.08034	-2.17474	0.11133	0.137809	1.43698	0.137013	0.505733	0.818145	2.00253	0.39455	0.501581	0.889539	1	1
f__Rhodobacteraceae	-2.33185	1.07307	-2.19878	0.116307	0.0635156	1.42732	0.0593758	0.472872	0.0356715	1.98906	-0.00456198	0.478044	0.855942	1	1
g__Nitrospira	-1.49929	1.07641	-1.3786	0.265788	-0.488829	1.43176	-0.343314	0.497211	-0.333738	1.99525	-0.166686	0.496012	0.98676	1	1
o__Gaiellales	-0.429672	1.1159	-0.363373	0.620826	1.05041	1.48428	0.740342	0.483833	-1.46065	2.06845	-0.724815	0.48548	1	1	1
g__67-14	-0.941247	1.24344	-0.745376	0.475093	1.26918	1.65393	0.777019	0.47858	-2.47456	2.30486	-1.08194	0.344307	0.992645	0.99435	1
o__Solirubrobacterales	-2.06729	1.06012	-1.95253	0.144049	0.327333	1.41009	0.243103	0.511947	-0.796049	1.96506	-0.424083	0.474157	0.942495	1	0.999361
f__Solirubrobacteraceae	3.79303	0.781462	5.10387	0.00115897	0.975032	1.03944	0.952002	0.382861	-0.474042	1.44853	-0.339574	0.6582	0.121641	1	1
g__Conexibacter	1.40637	1.2307	1.21475	0.295126	-1.30369	1.63698	-0.812455	0.465951	1.48186	2.28124	0.672632	0.51779	1	1	1
g__KD3-10	-1.16998	1.16181	-1.00647	0.387761	1.16344	1.54535	0.793132	0.465702	-2.00878	2.15355	-0.96584	0.406577	0.997463	0.999448	1
g__Blfdi19	-1.83313	1.18299	-1.55957	0.208973	0.657704	1.57353	0.442909	0.550355	-1.14925	2.19282	-0.556869	0.51472	0.990231	1	0.999104
g__27F-1492R	-2.21597	1.078	-2.07809	0.125434	0.209955	1.43387	0.159571	0.496816	-1.15802	1.99819	-0.620942	0.450643	0.912284	1	1
g__P3OB-42	-1.82993	1.10511	-1.66071	0.198772	-0.078599	1.46994	-0.0467574	0.506441	0.650738	2.04845	0.319309	0.510781	0.987436	1	1
f__Myxococcaceae	1.37466	1.20554	1.20449	0.310891	1.61258	1.60352	1.00057	0.370408	-1.25053	2.23461	-0.556672	0.571674	1	1	1
g__Anaeromyxobacter	-0.573983	1.12871	-0.473391	0.583387	-0.632245	1.50132	-0.424446	0.524872	-0.0875518	2.09219	-0.0316939	0.611518	1	1	1
g__Haliangium	-1.04055	1.18983	-0.864004	0.426102	-0.0982355	1.58263	-0.0573889	0.552412	2.82433	2.2055	1.28968	0.274572	0.999895	1	0.999201
g__Nannocystis	-2.088	1.05279	-1.99106	0.126956	-0.354454	1.40034	-0.264055	0.513839	1.33761	1.95146	0.718035	0.424339	0.939309	1	0.997222
g__mle1-27	-2.28592	1.06247	-2.16559	0.111787	0.288081	1.41321	0.204698	0.506963	-1.19608	1.96941	-0.626159	0.469179	0.901093	1	1
g__Pajaroellobacter	6.36893	0.672059	9.85642	1.44239e-08	0.52711	0.893922	0.614471	0.548842	0.0061894	1.24574	-0.0154574	0.76713	5.06669e-06	1	1
g__BIrii41	-2.20891	1.07677	-2.04521	0.123919	-0.00796503	1.43224	-0.00328573	0.538195	3.21936	1.99592	1.63101	0.207584	0.935514	1	0.975575
g__Phaselicystis	-2.36314	1.05015	-2.26593	0.0858132	0.10477	1.39682	0.0901803	0.513493	-1.51293	1.94657	-0.804973	0.409206	0.913856	1	0.989075
o__Polyangiales	-2.19027	1.06596	-2.07004	0.129053	-0.100801	1.41787	-0.0624682	0.51453	0.435141	1.97589	0.209958	0.514966	0.924791	1	1
f__Polyangiaceae	-0.963376	1.10614	-0.869364	0.447768	-0.980665	1.47131	-0.66689	0.450231	0.798015	2.05036	0.381966	0.546132	1	1	1
f__Sandaracinaceae	-2.10485	1.10611	-1.92629	0.167298	-0.226586	1.47127	-0.135105	0.526944	2.54586	2.05031	1.25053	0.307935	0.914057	1	0.988136
g__Sandaracinus	-2.35986	1.11993	-2.10862	0.110855	0.0769604	1.48965	0.0528439	0.537883	-0.220522	2.07592	-0.106017	0.533992	0.927052	1	1
g__RCP2-54	11.8833	0.437987	27.1392	5.35779e-29	0.032111	0.582577	0.0548905	0.925795	-0.615936	0.81186	-0.758708	0.454754	2.09944e-26	1	1
p__Desulfobacterota	-2.20821	1.05266	-2.1103	0.130375	-0.0831939	1.40016	-0.0652353	0.46664	-0.347918	1.95122	-0.176764	0.50667	0.882861	1	1
g__PB19	-2.27279	1.08465	-2.09327	0.119825	-0.00261735	1.44272	-0.00641079	0.514261	0.498776	2.01053	0.260764	0.5241	0.916202	1	1
g__OM27_clade	-2.26521	1.06921	-2.12404	0.0974295	-0.0102694	1.42218	-0.0156652	0.516343	-0.538039	1.9819	-0.28976	0.505282	0.94005	1	1
g__0319-6G20	4.20709	0.772769	5.64974	0.000125584	0.86152	1.02788	0.885209	0.410294	-0.796234	1.43242	-0.621384	0.542113	0.0265859	1	1
g__SAR324_clade(Marine_group_B)	-2.02813	1.05083	-1.93302	0.143721	-0.454765	1.39774	-0.336419	0.494068	0.459071	1.94784	0.239781	0.540936	0.940535	1	1
g__Bdellovibrio	1.33131	0.907047	1.59279	0.201604	1.54687	1.20649	1.31326	0.272817	-1.20948	1.68132	-0.740838	0.507348	0.98616	1	1
g__Silvanigrella	1.08414	1.16076	0.999854	0.391783	-0.57024	1.54395	-0.398011	0.589969	-2.29157	2.1516	-1.05831	0.361525	1	1	1
o__Oligoflexales	-2.20179	1.03958	-2.13584	0.124579	0.510471	1.38277	0.379411	0.444687	-0.900715	1.92698	-0.479399	0.488448	0.910898	1	1
g__Oligoflexus	-2.18001	1.03692	-2.11821	0.109188	-0.197163	1.37923	-0.122657	0.479413	0.291717	1.92205	0.133575	0.478001	0.907162	1	1
o__Babeliales	-1.78389	1.08557	-1.63477	0.216886	-0.0783625	1.44394	-0.0665595	0.538861	-0.485188	2.01223	-0.233014	0.535463	0.976513	1	1
g__UBA12409	-2.29885	1.15296	-2.00617	0.125699	0.414634	1.53358	0.295848	0.508109	-1.1379	2.13715	-0.550485	0.489294	0.925043	1	1
g__Vermiphilaceae	2.56162	1.16266	2.28289	0.0717234	-1.27441	1.54648	-0.843832	0.433278	0.60366	2.15512	0.290963	0.625333	0.916989	1	1
g__Babeliales	-0.22887	1.18965	-0.163821	0.619815	-1.78711	1.58239	-1.14304	0.345753	1.684	2.20516	0.759132	0.461926	1	1	1
g__Nocardioides	-2.24749	1.0621	-2.14423	0.104641	-0.0756049	1.41273	-0.0401764	0.535687	0.0897516	1.96873	0.028549	0.5464	0.915101	1	1
g__Ilumatobacter	-2.14788	1.04951	-2.054	0.12925	-0.211036	1.39598	-0.156425	0.507468	0.0664972	1.94539	0.0295332	0.505566	0.929548	1	1
g__CL500-29_marine_group	-2.26296	1.06426	-2.15651	0.115574	-0.0541298	1.4156	-0.0149788	0.517508	1.01766	1.97273	0.505078	0.499554	0.915812	1	0.997594
g__IMCC26256	3.42729	0.854688	4.13172	0.00212718	0.860227	1.13684	0.775624	0.467492	-0.591649	1.58427	-0.398575	0.648748	0.225748	1	1
g__Iamia	-2.18991	1.0365	-2.10003	0.131134	-0.0542467	1.37867	-0.0562246	0.507674	0.852732	1.92127	0.460062	0.488086	0.908649	0.993455	0.997614
f__Ilumatobacteraceae	-2.14986	1.03642	-2.08003	0.115805	-0.252313	1.37857	-0.193558	0.526905	0.569317	1.92113	0.309234	0.500408	0.911648	1	1
c__Acidimicrobiia	6.6143	0.616591	10.9024	1.62791e-09	0.908372	0.820142	1.09184	0.290517	-1.72294	1.14292	-1.50493	0.142749	5.79298e-07	1	1
f__Microbacteriaceae	-2.14511	1.05719	-2.03512	0.120562	-0.119376	1.40619	-0.0889674	0.535977	1.16701	1.95962	0.604964	0.465659	0.936031	1	1
g__Acidothermus	7.2462	0.533172	14.1142	3.90212e-11	0.693873	0.709185	1.01898	0.3279	-0.883498	0.988297	-0.891222	0.382862	1.41152e-08	1	1
c__Actinobacteria	-2.35815	1.10694	-2.16994	0.104518	0.119232	1.47237	0.0868892	0.506934	-1.21243	2.05184	-0.606452	0.488103	0.889025	1	0.998514
g__Mycobacterium	6.28922	0.638592	10.241	1.79324e-07	0.289227	0.849406	0.353235	0.727779	0.176202	1.1837	0.0802662	0.773533	6.18868e-05	1	1
g__Dactylosporangium	-2.31364	1.05613	-2.19425	0.111314	0.0797994	1.40478	0.0534852	0.505055	0.784863	1.95766	0.404016	0.498906	0.88757	1	1
g__Catenulispora	-1.81428	1.04835	-1.73863	0.181133	-0.169502	1.39444	-0.116687	0.535925	-0.111622	1.94325	-0.0665623	0.52174	0.970532	0.998269	1
g__Actinospica	-0.252958	1.15687	-0.18916	0.559339	-0.663615	1.53878	-0.439805	0.510772	-1.90011	2.14439	-0.894741	0.42272	1	1	1
o__Frankiales	-2.18622	1.02428	-2.12977	0.115008	-0.127665	1.36242	-0.109696	0.544098	-1.47818	1.89862	-0.786475	0.416655	0.905052	0.998996	1
g__Jatrophihabitans	-2.06837	1.02165	-2.02007	0.138209	-0.215944	1.35892	-0.171193	0.501527	-0.324706	1.89375	-0.173757	0.528755	0.901841	0.996563	0.992988
g__Streptacidiphilus	-1.34724	1.08888	-1.21777	0.331692	-1.11922	1.44835	-0.797877	0.424889	0.874676	2.01837	0.45521	0.480321	0.995987	0.997678	1
g__Streptomyces	-2.23977	1.05281	-2.13548	0.111586	-0.0563116	1.40037	-0.0381587	0.527453	-1.27824	1.95152	-0.67664	0.466192	0.911648	1	1
g__Cytophaga	-2.42408	1.07757	-2.23541	0.0968555	0.151731	1.43331	0.0674335	0.49498	0.195678	1.99741	0.123579	0.561223	0.879095	1	1
g__Bacteroidetes_VC2.1_Bac22	-2.28603	1.0412	-2.21337	0.0984807	0.109532	1.38493	0.0886241	0.501835	0.234715	1.92999	0.123166	0.507633	0.888123	1	1
g__NS9_marine_group	-2.33553	1.07778	-2.16821	0.0925875	-0.0107142	1.43359	-0.0164594	0.558974	0.0427954	1.9978	0.0247929	0.529561	0.897003	1	1
g__Pedobacter	-2.00015	1.04849	-1.92219	0.143783	-0.409888	1.39462	-0.294037	0.490876	-0.144625	1.9435	-0.0962068	0.532452	0.957511	1	1
g__Mucilaginibacter	0.718551	1.28167	0.592225	0.527954	0.121653	1.70478	0.0774272	0.671816	1.48596	2.37573	0.634777	0.541098	1	1	1
f__Sphingobacteriaceae	-2.13151	1.06433	-1.99395	0.143203	-0.198235	1.41569	-0.165282	0.518008	0.799407	1.97286	0.456138	0.458536	0.911857	1	1
g__NS11-12_marine_group	-2.23033	1.0923	-2.05731	0.11687	-0.0910823	1.45289	-0.0632648	0.529698	-0.0137485	2.0247	-0.00107746	0.511434	0.944777	1	1
g__FFCH9454	-1.91157	1.10042	-1.7367	0.182173	-0.44935	1.46369	-0.311404	0.505171	-0.154633	2.03976	-0.0713922	0.541182	0.967268	1	1
g__AKYH767	-0.273989	1.06043	-0.217564	0.609615	0.755861	1.4105	0.547566	0.515454	0.077569	1.96563	0.0441597	0.626989	1	1	1
g__Paenibacillus	-2.13876	1.0486	-2.06753	0.136299	-0.0505085	1.39477	-0.0246839	0.511981	0.660307	1.9437	0.332965	0.492197	0.903404	0.993984	0.997553
f__Planococcaceae	-1.88458	1.0557	-1.78031	0.177311	-0.372422	1.40421	-0.289654	0.488661	0.243193	1.95686	0.11933	0.474592	0.969857	1	1
g__Spiroplasma	-2.11251	1.10212	-1.91868	0.151852	-0.115911	1.46595	-0.0983406	0.524958	0.210709	2.04291	0.124336	0.534012	0.966259	1	1
g__C0119	-2.19565	1.00968	-2.17216	0.100326	-0.0397643	1.343	-0.0565981	0.504289	-0.281895	1.87156	-0.146822	0.494559	0.900762	0.994103	1
g__Spirochaeta_2	-2.31691	1.05027	-2.23071	0.0912703	-0.147696	1.39699	-0.0853923	0.542842	-0.64138	1.9468	-0.361704	0.51299	0.889588	1	0.998759
g__Saccharimonadales	-0.777916	1.21249	-0.617254	0.521057	0.439831	1.61276	0.275087	0.588341	-3.48675	2.24748	-1.56311	0.188147	1	1	0.997837
p__Patescibacteria	1.30804	1.1119	1.22545	0.290595	-2.40997	1.47896	-1.64924	0.191157	1.00919	2.06103	0.488816	0.543655	1	0.997103	1
g__Candidatus_Jorgensenbacteria	-2.24448	1.00539	-2.24632	0.0999685	0.0344239	1.33729	0.0289099	0.483687	-0.952074	1.86361	-0.517052	0.434878	0.899441	0.996306	0.993803
g__Berkelbacteria	-2.29045	1.03832	-2.20469	0.110746	0.0162546	1.38109	0.00899246	0.51689	-1.01908	1.92465	-0.554538	0.440978	0.876651	1	1
g__Lineage_IIb	-1.65184	1.1048	-1.50867	0.246771	0.167945	1.46952	0.137495	0.555924	-1.18035	2.04788	-0.601786	0.492688	0.984341	1	1
g__Elusimicrobiota	-1.08499	1.06111	-1.00619	0.391373	-1.05994	1.41141	-0.765136	0.425414	1.18999	1.9669	0.618612	0.486144	1	1	1
g__Lineage_IIa	-0.209965	1.2514	-0.128733	0.590922	-1.01931	1.66452	-0.632218	0.475981	1.13439	2.31962	0.506294	0.546885	1	1	1
g__Lineage_IV	0.799249	0.851205	1.04852	0.355424	3.171	1.13221	2.83376	0.0148637	-2.45865	1.57781	-1.58839	0.17036	1	0.883169	1
g__Brevinema	-2.26507	1.03492	-2.20145	0.119753	-0.207941	1.37657	-0.16012	0.47821	-0.818912	1.91834	-0.448915	0.458312	0.877667	0.999959	1
g__possible_genus_04	-2.31679	1.09897	-2.11799	0.10583	0.0971486	1.46176	0.0580394	0.565484	1.32671	2.03707	0.665488	0.49908	0.932231	1	1
f__Fibrobacteraceae	-1.64021	1.10813	-1.48479	0.248116	-0.782677	1.47394	-0.535201	0.459015	1.4955	2.05404	0.737112	0.460614	0.976604	1	1
g__AD3	0.572243	1.23733	0.509681	0.537515	1.74554	1.6458	1.07613	0.338574	-1.50201	2.29354	-0.657587	0.530386	1	1	1
p__Chloroflexi	-1.57672	1.05093	-1.49655	0.242967	-0.746653	1.39787	-0.535859	0.456677	0.558349	1.94803	0.297039	0.505823	0.979209	1	1
g__S085	-2.09521	1.059	-1.97096	0.140957	0.0221199	1.4086	-0.0104191	0.511038	-0.774442	1.96298	-0.381227	0.47922	0.942673	1	1
f__Anaerolineaceae	-2.21672	1.23342	-1.78948	0.16774	-0.0723868	1.6406	-0.0594181	0.549356	1.38652	2.28629	0.634021	0.474002	0.978032	1	1
c__Anaerolineae	-2.37187	1.08774	-2.19092	0.110783	-0.00765758	1.44683	-0.000633613	0.493885	-0.247147	2.01625	-0.122247	0.521643	0.896155	1	1
g__KD4-96	-2.27596	1.03175	-2.20426	0.116888	-0.0786523	1.37236	-0.0588012	0.503232	-0.838465	1.91247	-0.451315	0.477254	0.873153	1	1
g__RBG-13-54-9	-2.29912	1.03988	-2.22599	0.107674	-0.0337135	1.38317	-0.0395632	0.476891	0.0805811	1.92753	0.0642793	0.479403	0.858595	1	1
g__A4b	-2.31012	1.24998	-1.85188	0.147376	-0.0479381	1.66263	-0.0359576	0.53895	1.32531	2.31698	0.589208	0.488836	0.948659	1	1
g__SBR1031	-2.39078	1.10182	-2.1749	0.102288	0.0409716	1.46556	0.0275885	0.533097	-0.326094	2.04236	-0.161832	0.486216	0.917718	1	1
o__SBR1031	-2.13546	1.05766	-2.0243	0.123668	-0.28553	1.40682	-0.202189	0.53851	-0.578388	1.9605	-0.315718	0.507331	0.953004	1	1
f__Caldilineaceae	-2.37228	1.0297	-2.34006	0.0907014	0.113827	1.36963	0.0959714	0.488704	-0.429388	1.90867	-0.229934	0.504674	0.860718	1	1
f__Roseiflexaceae	-2.03112	1.0421	-1.96817	0.147973	-0.253181	1.38613	-0.187656	0.541203	-0.295338	1.93166	-0.15939	0.508951	0.916669	1	1
g__AKIW781	-2.2074	1.01684	-2.18402	0.132762	0.0286249	1.35253	0.0137543	0.488541	-0.722153	1.88484	-0.392494	0.462424	0.861951	1	0.996099
g__JG30-KF-CM45	-2.15271	1.03062	-2.1117	0.12372	-0.169399	1.37085	-0.0990488	0.495958	0.176663	1.91038	0.0935325	0.480803	0.899918	1	1
f__Ktedonobacteraceae	-2.32967	1.08994	-2.15985	0.113843	0.332546	1.44975	0.236273	0.488753	-0.798022	2.02032	-0.405305	0.47396	0.911386	1	1
g__1921-2	-1.77476	1.09354	-1.60803	0.216419	-0.132987	1.45455	-0.109163	0.480417	-0.284351	2.02701	-0.135112	0.551345	0.970218	1	1
g__JG30-KF-CM66	-1.67762	1.05664	-1.57893	0.22501	-0.540029	1.40547	-0.396316	0.510385	0.35638	1.95861	0.196628	0.531542	0.987196	1	1
g__TK10	-2.17103	1.00806	-2.15753	0.12151	-0.253727	1.34085	-0.208106	0.480358	-0.372708	1.86856	-0.198495	0.514119	0.89651	0.993907	1
g__WPS-2	8.98649	0.455614	19.7637	7.86416e-23	0.366373	0.606023	0.609126	0.550483	-0.232925	0.844534	-0.279234	0.781344	3.00441e-20	1	1
g__WS2	-2.07312	1.06658	-1.94614	0.135561	-0.0988786	1.41869	-0.0715184	0.552623	1.04886	1.97704	0.538157	0.493395	0.931508	1	0.997424
g__Abditibacterium	0.0224971	1.03235	0.0970447	0.587415	0.742762	1.37316	0.538425	0.556151	0.43324	1.91359	0.242	0.633535	1	1	1
g__Fimbriimonas	-2.11121	1.05871	-2.02045	0.14604	-0.150146	1.40821	-0.0936798	0.523372	0.385209	1.96244	0.198528	0.567611	0.909509	1	1
f__Fimbriimonadaceae	-2.13581	1.03095	-2.09825	0.125221	-0.153503	1.37129	-0.100795	0.539238	0.375149	1.91099	0.204169	0.50385	0.92182	1	1
g__Fimbriimonadaceae	5.44684	0.677778	8.44298	1.23361e-05	0.205276	0.90153	0.190741	0.759418	-0.105326	1.25634	-0.072487	0.711972	0.00396237	1	1
g__Armatimonadales	6.37815	0.69367	9.48215	1.25243e-08	-0.236436	0.922667	-0.231074	0.784428	0.666739	1.2858	0.484536	0.633232	4.42647e-06	1	1
o__Armatimonadales	-2.06755	1.09397	-1.89532	0.133619	1.18306	1.45511	0.835535	0.447634	-0.710994	2.02779	-0.353225	0.521759	0.961119	0.988844	1
p__Armatimonadota	-2.31356	1.06129	-2.19695	0.112618	-0.0463384	1.41164	-0.0303526	0.515885	0.730926	1.96722	0.384231	0.428603	0.910286	0.996912	1
g__Chthonomonas	5.65288	0.712888	8.19361	5.35286e-06	0.46227	0.94823	0.472049	0.650833	1.5584	1.32142	1.18632	0.273527	0.00176142	1	1
g__Chthonomonadales	-2.37612	1.08083	-2.20578	0.105364	-0.13836	1.43764	-0.0974171	0.508103	0.496633	2.00345	0.266789	0.552464	0.87303	1	1
g__Rokubacteriales	-1.21109	1.0567	-1.13774	0.363182	-0.980569	1.40554	-0.710289	0.4358	0.942772	1.95872	0.474628	0.482385	0.980233	0.997486	1
g__GAL15	-0.486957	1.20107	-0.372513	0.597237	0.757973	1.59757	0.48602	0.550445	-0.948273	2.22633	-0.434449	0.539068	1	1	1
g__FCPU453	-1.56447	1.11041	-1.39411	0.273995	2.97789	1.47698	2.04185	0.103189	-2.82865	2.05827	-1.38816	0.274231	0.98032	0.961819	0.997321
g__S-BQ2-57_soil_group	3.59276	0.943201	3.91044	0.00273174	-0.69009	1.25457	-0.567692	0.593243	0.803955	1.74833	0.476745	0.610214	0.304324	1	1
f__Methylacidiphilaceae	6.19094	0.506475	12.8283	2.07049e-07	0.733641	0.673674	1.04274	0.321346	-0.8877	0.93881	-0.915865	0.376197	7.03516e-05	1	1
g__DEV008	-2.19936	1.05367	-2.09896	0.137754	-0.227046	1.40151	-0.160232	0.470275	0.775804	1.9531	0.40703	0.490822	0.864085	1	1
g__RS25G	-2.23566	1.06149	-2.10562	0.105303	-0.066158	1.41191	-0.0608322	0.534288	-0.101406	1.96759	-0.0376833	0.580655	0.928235	1	0.994485
g__SH3-11	-2.17667	1.05707	-2.06916	0.128323	-0.107815	1.40603	-0.0802935	0.519358	-0.445577	1.9594	-0.220729	0.509912	0.90482	1	1
g__Pedosphaera	0.970685	1.35291	0.75518	0.465108	-0.300758	1.79953	-0.169503	0.656808	-2.47605	2.50777	-0.99624	0.372018	1	1	1
g__ADurb.Bin063-1	-1.39085	1.11679	-1.23463	0.31099	-0.481767	1.48547	-0.327512	0.541863	0.472188	2.0701	0.230109	0.566111	0.998638	1	1
g__Ellin517	-2.10269	1.06044	-1.99876	0.131099	-0.109412	1.41052	-0.0687087	0.523315	1.31411	1.96565	0.678453	0.464046	0.937876	1	0.993024
g__Pedosphaeraceae	4.8905	0.972238	5.16689	0.000261283	-0.811063	1.2932	-0.62833	0.538629	-0.0499275	1.80216	-0.0252363	0.780374	0.0362034	1	1
f__Pedosphaeraceae	8.91847	0.369805	24.1639	3.71965e-26	0.162591	0.491886	0.32648	0.74505	-0.611752	0.685476	-0.890747	0.383499	1.43272e-23	1	1
g__Lacunisphaera	-1.61579	1.14371	-1.39923	0.254453	-0.150135	1.52127	-0.0969656	0.586206	1.67557	2.12	0.789061	0.466888	0.995239	1	0.995365
f__Opitutaceae	5.26944	0.957534	5.6789	8.03075e-05	0.631084	1.27364	0.506029	0.616624	-1.87021	1.7749	-1.07791	0.321926	0.0220694	1	1
g__Opitutus	-2.22468	1.1711	-1.91028	0.146647	0.396346	1.55771	0.268189	0.561807	1.33433	2.17077	0.614942	0.512496	0.949427	1	1
f__Puniceicoccaceae	-2.08834	1.06636	-1.98015	0.146056	0.323682	1.4184	0.248646	0.51634	-0.685411	1.97663	-0.360719	0.504698	0.91295	1	1
g__Cerasicoccus	-2.33096	1.1725	-2.00169	0.129951	0.941048	1.55957	0.621288	0.471063	-0.566743	2.17336	-0.262305	0.516586	0.921136	1	1
f__Chthoniobacteraceae	0.453974	1.28997	0.391838	0.585335	0.0493791	1.71583	0.0207894	0.679217	-1.0118	2.39112	-0.421283	0.577173	1	1	1
f__Verrucomicrobiaceae	-0.833153	1.16971	-0.695243	0.48859	-1.02903	1.55586	-0.667334	0.490264	1.56438	2.16819	0.742129	0.448916	1	1	1
g__Chthoniobacter	6.16756	0.776588	8.34265	1.72594e-05	-0.343108	1.03296	-0.349021	0.682397	0.0861893	1.4395	0.0474617	0.751138	0.00547541	1	1
o__Chthoniobacterales	3.83176	0.905291	4.37593	0.00188356	0.915458	1.20415	0.769669	0.472891	-0.00831649	1.67806	-0.0142097	0.757273	0.21108	1	1
g__Candidatus_Udaeobacter	-2.10091	1.02227	-2.07363	0.127927	-0.268814	1.35974	-0.188251	0.525197	-0.389191	1.89489	-0.2273	0.512494	0.911596	0.995824	1
g__Candidatus_Xiphinematobacter	4.95144	1.17036	4.34746	0.00125362	-0.0191487	1.55672	-0.0192842	0.792716	-0.0779773	2.16939	-0.0471946	0.733003	0.181474	1	1
g__Roseimicrobium	-2.1446	1.05739	-2.03046	0.14425	-0.193746	1.40646	-0.144766	0.508267	0.330562	1.96	0.171162	0.500885	0.911172	1	1
g__Prosthecobacter	-2.20634	1.05893	-2.10332	0.131538	-0.256753	1.40851	-0.163406	0.494712	-0.787842	1.96285	-0.444424	0.461297	0.900906	1	1
g__Omnitrophales	2.06026	1.47303	1.44253	0.220695	0.539165	1.95931	0.275989	0.683919	1.18449	2.73043	0.434789	0.651106	1	1	1
o__Omnitrophales	1.66895	1.3132	1.31601	0.260806	-2.22158	1.74672	-1.28896	0.272416	0.800013	2.43417	0.330223	0.591202	1	1	1
g__Candidatus_Omnitrophus	-2.22518	1.05445	-2.13219	0.0911862	-0.0862916	1.40255	-0.0586621	0.580338	-1.55078	1.95455	-0.821194	0.448036	0.930382	1	1
g__BD7-11	0.3169	1.27101	0.275186	0.595861	1.15063	1.6906	0.689106	0.519793	-0.410253	2.35597	-0.17419	0.655776	1	1	1
g__Pla4_lineage	-2.22263	1.0475	-2.12803	0.107929	-0.174079	1.39331	-0.127742	0.498036	0.12522	1.94167	0.0626144	0.504174	0.925327	1	1
g__OM190	-2.13906	1.0749	-1.99228	0.138427	-0.0639695	1.42975	-0.0440663	0.5186	0.656735	1.99245	0.352532	0.485657	0.94022	1	1
g__vadinHA49	3.83143	0.794492	5.03848	0.00101355	3.05515	1.05677	2.93656	0.0094901	0.203686	1.47268	0.123565	0.692277	0.129599	0.894668	1
g__CPla-3_termite_group	0.502653	1.08248	0.524559	0.55488	-2.52372	1.43983	-1.79946	0.160522	5.28386	2.0065	2.68728	0.0370421	1	0.97898	0.845446
g__WD2101_soil_group	10.1816	0.37905	26.8779	1.21156e-28	-0.494115	0.504184	-0.980411	0.336542	0.00984433	0.702614	0.013767	0.918145	4.73024e-26	1	1
g__Phycisphaera	-2.28908	1.0278	-2.24806	0.099457	-0.0150827	1.36711	-0.0170719	0.519187	0.19509	1.90516	0.0919847	0.509877	0.891234	1	1
f__Phycisphaeraceae	1.88317	1.12096	1.74727	0.154998	0.41164	1.49102	0.281841	0.64953	-0.260195	2.07783	-0.136825	0.702389	0.985382	1	1
g__SM1A02	-2.34821	1.07799	-2.16512	0.118806	0.0399911	1.43386	0.0144687	0.52508	1.20166	1.99818	0.620476	0.455622	0.902779	0.997961	1
f__Pirellulaceae	5.42028	0.679985	8.32976	3.24753e-05	1.29377	0.904465	1.39167	0.187382	-1.77818	1.26043	-1.39533	0.176145	0.0100069	1	1
f__Gemmataceae	8.33625	0.315427	26.468	4.38114e-28	0.175682	0.419558	0.418455	0.682204	-0.337432	0.584682	-0.578441	0.572943	1.69984e-25	1	1
g__Gemmata	4.31399	0.92556	4.81055	0.00189646	-0.170884	1.23111	-0.148978	0.714811	0.274411	1.71563	0.16356	0.70933	0.112649	1	1
g__Fimbriiglobus	-0.424278	1.11831	-0.33588	0.588331	0.736505	1.48749	0.492887	0.537533	0.230579	2.07291	0.11987	0.63729	1	1	1
g__Zavarzinella	-2.29498	1.07248	-2.15451	0.133541	0.0224727	1.42654	0.00253889	0.460248	0.239329	1.98797	0.110769	0.442098	0.856046	1	1
g__Telmatocola	-2.22782	1.10184	-2.04079	0.133945	-0.155106	1.46558	-0.0907048	0.501192	1.30384	2.04239	0.644128	0.431143	0.909837	1	0.996374
g__Pirellula	-2.25581	1.0466	-2.18003	0.100304	-0.122825	1.39211	-0.0595479	0.504425	0.374092	1.94	0.183366	0.500089	0.929829	1	1
g__Pir4_lineage	-2.18251	1.05191	-2.09509	0.109038	-0.0163803	1.39918	-0.00472006	0.539967	-0.415286	1.94984	-0.212062	0.509615	0.907111	0.999304	1
g__Aquisphaera	7.14512	0.697468	10.5652	1.53042e-08	0.397984	0.92772	0.475189	0.630551	0.387426	1.29284	0.261061	0.769807	5.36342e-06	1	1
g__Singulisphaera	-2.30521	1.08628	-2.14825	0.124232	0.3342	1.44488	0.260422	0.510322	-0.497759	2.01354	-0.259008	0.506919	0.875193	0.995481	0.995528
f__Isosphaeraceae	4.28303	0.800999	5.58951	0.00131849	1.31635	1.06543	1.25957	0.255729	-1.22319	1.48475	-0.849242	0.432989	0.0613118	1	1
g__Tundrisphaera	3.42647	1.07455	3.27657	0.0133376	1.70936	1.42928	1.20729	0.273251	-2.29542	1.9918	-1.17273	0.287851	0.580925	1	1
f__Gimesiaceae	5.95193	0.836182	7.39067	0.000375783	-0.536847	1.11223	-0.498832	0.59362	0.41371	1.54996	0.274635	0.704793	0.00857799	1	1
o__Planctomycetales	4.98073	0.934944	5.51366	0.000270825	-0.797343	1.24359	-0.662351	0.514865	1.20561	1.73303	0.716162	0.492751	0.0422686	1	1
g__SH-PL14	-2.334	1.05693	-2.1942	0.118661	-0.0449584	1.40585	-0.0513442	0.479455	-0.58628	1.95914	-0.303231	0.485184	0.890839	1	1
g__Schlesneria	1.11759	1.0807	1.09869	0.345878	1.72657	1.43747	1.22768	0.289048	-1.55781	2.00321	-0.798745	0.455926	0.993406	1	1
g__Planctopirus	-2.12673	1.06461	-2.01776	0.146435	-0.174637	1.41606	-0.128481	0.500374	0.248167	1.97337	0.126594	0.525518	0.91525	1	0.994896
g__Sumerlaea	-2.07624	1.0439	-1.97681	0.129407	-0.216839	1.38852	-0.173604	0.514859	-0.234703	1.93499	-0.124032	0.563996	0.964226	1	1
g__Hydrogenedensaceae	-2.3324	1.03941	-2.27659	0.0987599	0.124805	1.38254	0.0982944	0.552028	-0.476079	1.92666	-0.260947	0.49716	0.890945	0.997254	1
g__FCPU426	4.34695	0.748903	6.04678	0.000180652	0.90027	0.996134	0.924747	0.395501	-0.183591	1.38818	-0.144363	0.747478	0.0342992	1	1
g__Turneriella	-2.22013	1.00244	-2.224	0.0968136	0.0458036	1.33337	0.0278657	0.505146	-0.595292	1.85814	-0.327949	0.533653	0.916459	1	1
g__Subgroup_10	-1.35482	1.2558	-1.05892	0.362564	-0.292106	1.67037	-0.170968	0.588551	0.914861	2.32777	0.397708	0.551284	1	1	1
g__Subgroup_7	-1.44798	1.22125	-1.1795	0.326587	-0.42972	1.62441	-0.265799	0.582635	0.553211	2.26373	0.247132	0.590874	0.995342	1	1
g__11-24	-2.24538	1.09624	-2.06728	0.117536	0.377091	1.45814	0.289407	0.523059	0.823846	2.03202	0.386658	0.527544	0.931474	1	1
g__JGI_0001001-H03	-2.0949	1.07889	-1.94492	0.126244	-0.201699	1.43505	-0.160817	0.580432	0.281969	1.99984	0.139389	0.55771	0.97773	1	1
f__Blastocatellaceae	-2.14193	1.13207	-1.91011	0.146755	-0.0929316	1.50579	-0.0519498	0.506684	1.28937	2.09842	0.613073	0.465439	0.960699	1	1
g__Blastocatellaceae	-2.20726	1.12738	-1.9441	0.135037	-0.0823147	1.49955	-0.073083	0.553239	0.478665	2.08972	0.253116	0.520054	0.947808	1	1
g__Blastocatella	-2.18455	1.06715	-2.058	0.134071	-0.0872693	1.41945	-0.0661163	0.516135	0.533498	1.97809	0.291019	0.505676	0.896068	1	1
g__RB41	-2.21124	1.04027	-2.11854	0.128382	-0.178367	1.38369	-0.140595	0.502854	0.191904	1.92826	0.115767	0.487872	0.891844	1	1
g__Bryobacter	11.4821	0.291249	39.4445	9.30854e-36	-0.131748	0.387398	-0.340717	0.737968	-0.190743	0.539865	-0.353257	0.726752	3.71411e-33	1	1
g__Paludibaculum	-2.25831	1.06598	-2.1226	0.112886	0.0211024	1.41789	5.8737e-05	0.527907	0.041044	1.97593	0.0346954	0.557681	0.931766	1	1
g__Candidatus_Solibacter	9.80282	0.3264	30.0501	9.91352e-31	0.0171317	0.434153	0.0391619	0.904998	-0.0778345	0.605021	-0.128266	0.873644	3.90873e-28	1	1
g__Vicinamibacteraceae	-2.28714	1.10994	-2.07739	0.118155	-0.145171	1.47636	-0.0912015	0.553899	1.30385	2.0574	0.638289	0.467916	0.931608	1	1
g__Subgroup_13	4.62372	0.90698	5.28188	0.000914768	0.612036	1.2064	0.494307	0.631618	-0.312792	1.68119	-0.174132	0.74046	0.070458	1	1
g__Subgroup_12	1.56773	1.14739	1.42518	0.228037	2.6664	1.52617	1.75718	0.115797	-1.32193	2.12683	-0.629738	0.532362	1	1	1
g__Subgroup_2	14.2966	0.350473	40.8051	1.77359e-36	-0.241151	0.466173	-0.517687	0.610021	-0.17055	0.649643	-0.262367	0.792806	7.09434e-34	1	1
g__Candidatus_Koribacter	6.20722	0.695698	9.27769	1.14594e-05	1.412	0.925364	1.52986	0.14293	-2.6708	1.28956	-2.08752	0.0447255	0.00371354	1	1
o__Acidobacteriales	13.7112	0.308348	44.481	4.39211e-38	-0.240056	0.410141	-0.585655	0.564834	0.220975	0.571559	0.386767	0.703639	1.76124e-35	1	1
g__Subgroup_15	-1.6807	1.0418	-1.6003	0.213017	-0.656281	1.38573	-0.500154	0.494608	0.358645	1.9311	0.20628	0.538803	0.978371	1	1
p__Acidobacteriota	-1.76354	1.06419	-1.6739	0.203088	-0.186873	1.41551	-0.126711	0.548657	-0.184665	1.9726	-0.0797955	0.540139	0.972524	1	1
c__Acidobacteriae	-2.18164	1.07454	-2.02167	0.156568	-0.200483	1.42928	-0.165446	0.442162	-0.620235	1.99179	-0.31018	0.433477	0.912758	0.996867	0.996809
g__Edaphobacter	6.06982	0.771665	8.10375	6.5942e-07	0.419423	1.02641	0.426321	0.658292	0.107235	1.43037	0.0516741	0.782193	0.000224604	1	1
g__Granulicella	9.58654	0.360776	26.5911	1.7822e-28	-0.196473	0.479876	-0.409307	0.687083	-0.210684	0.66874	-0.316062	0.753949	6.94508e-26	1	1
g__Acidipila	10.3308	0.416618	24.8088	2.68983e-27	-0.174292	0.554153	-0.314444	0.756186	-0.134346	0.77225	-0.174055	0.855021	1.04073e-24	1	1
g__Acidicapsa	6.52628	0.970469	6.86416	6.4958e-07	-0.337257	1.29085	-0.267952	0.791205	-0.301538	1.79888	-0.177538	0.748323	0.00022511	1	1
f__Acidobacteriaceae_(Subgroup_1)	7.59888	0.79724	9.80842	9.18032e-09	-0.448018	1.06043	-0.415762	0.684208	0.635299	1.47778	0.427376	0.67288	3.22731e-06	1	1
g__Occallatibacter	10.9186	0.470004	23.2367	3.05637e-26	0.102319	0.625164	0.16373	0.866158	-0.360435	0.871208	-0.413748	0.682659	1.17728e-23	1	1
g__Terracidiphilus	-2.1718	1.06215	-2.0521	0.108361	-0.129105	1.41279	-0.0912583	0.533829	-0.881171	1.96882	-0.454881	0.467583	0.937679	1	0.992528
g__Subgroup_17	-2.21203	1.08928	-2.02047	0.129603	-0.0560455	1.44888	-0.0409138	0.507628	-0.607274	2.01912	-0.313224	0.52551	0.952271	1	1
f__Vicinamibacteraceae	-2.20413	1.01816	-2.17036	0.119619	-0.0434111	1.35428	-0.0362506	0.519142	0.142699	1.88728	0.0764944	0.504251	0.875624	1	1
o__Vicinamibacterales	1.72206	1.26831	1.39994	0.2364	0.85312	1.68701	0.511788	0.582183	1.27442	2.35097	0.541889	0.587602	1	1	1
g__Subgroup_5	3.87564	0.829524	4.86941	0.00129487	-0.304106	1.10337	-0.294674	0.689369	1.72897	1.53762	1.14487	0.310924	0.112392	1	1
g__SJA-28	-2.11391	1.08301	-1.95148	0.147403	-0.211944	1.44054	-0.154266	0.529855	1.23322	2.00749	0.639447	0.440711	0.923495	1	1
g__Kapabacteriales	1.11268	1.09329	1.0752	0.347294	-0.527065	1.45421	-0.364293	0.621197	3.16652	2.02654	1.56919	0.185509	0.990927	1	1
f__Gemmatimonadaceae	3.09	1.16921	2.7345	0.0285683	0.260936	1.55519	0.174963	0.732846	-1.01466	2.16726	-0.46506	0.618005	0.805541	1	1
g__Roseisolibacter	2.89997	1.15151	2.57662	0.0349045	-0.263966	1.53165	-0.175043	0.700916	1.08097	2.13446	0.513799	0.588213	0.887702	1	1
g__Gemmatimonas	1.15897	1.24009	0.998454	0.367399	1.16149	1.64947	0.701881	0.520845	-0.490161	2.29865	-0.210285	0.652339	0.997762	1	1
g__OLB12	-2.17364	1.16556	-1.86119	0.147246	-0.191262	1.55034	-0.132775	0.529876	0.404785	2.1605	0.191345	0.56305	0.950259	1	1
f__Microscillaceae	-1.6141	1.12882	-1.42661	0.279295	-0.754072	1.50147	-0.517305	0.473433	5.61646	2.09239	2.72435	0.0395665	0.98061	1	0.83587
g__Chryseolinea	-2.00281	1.06129	-1.89	0.144545	-0.242754	1.41165	-0.186411	0.569145	0.505565	1.96723	0.280532	0.536497	0.93141	1	1
g__Ohtaekwangia	-2.11991	1.11201	-1.90395	0.151879	-0.0854597	1.47911	-0.0556421	0.537226	0.0514529	2.06124	0.0245819	0.562327	0.956969	1	1
o__Cytophagales	-2.27579	1.12673	-2.02772	0.122891	1.08864	1.49869	0.734992	0.485739	-0.0382807	2.08853	-0.00303007	0.564306	0.919415	0.99851	1
g__Flavobacterium	-2.23761	1.09179	-2.04768	0.128868	-0.0362446	1.45222	-0.0285008	0.500328	1.19409	2.02377	0.600428	0.488956	0.927775	1	1
g__env.OPS_17	-1.74087	1.10075	-1.59816	0.211131	2.915	1.46413	2.05708	0.117924	-1.71263	2.04037	-0.877326	0.440193	0.980067	0.946223	1
g__Chryseobacterium	-2.19893	1.04605	-2.09402	0.10885	-0.0640921	1.39138	-0.0750846	0.537287	-0.818718	1.93898	-0.418552	0.51743	0.929807	1	1
g__Fluviicola	-2.25439	1.03417	-2.20804	0.104544	-0.125654	1.37557	-0.0759178	0.536579	-0.664978	1.91695	-0.371287	0.516262	0.894085	1	1
o__Sphingobacteriales	-2.2967	1.11561	-2.07636	0.124868	0.881273	1.4839	0.616633	0.449489	-0.374459	2.06792	-0.183229	0.474848	0.910824	1	1
g__KD3-93	-2.27682	1.10217	-2.06136	0.113509	-0.0641701	1.46603	-0.0622285	0.517064	2.0848	2.04301	1.05386	0.386717	0.935663	1	0.996174
g__CWT_CU03-E12	5.40362	0.780725	7.12955	2.76539e-05	0.746065	1.03846	0.718909	0.490063	-0.225001	1.44717	-0.178466	0.773647	0.00845029	1	1
g__LiUU-11-161	-2.14623	1.04524	-2.05547	0.116793	-0.268645	1.3903	-0.199348	0.539795	-1.05448	1.93747	-0.55829	0.455691	0.951884	1	1
g__S15-21	-2.20847	1.09647	-2.02942	0.130215	0.106364	1.45845	0.0765447	0.523977	-0.121892	2.03244	-0.0498006	0.503839	0.928662	1	1
g__37-13	4.9817	0.728999	7.07715	4.54852e-06	-0.259507	0.96966	-0.273667	0.700759	-0.40149	1.35129	-0.313741	0.691896	0.00152421	1	1
o__Chitinophagales	2.36676	0.938322	2.61813	0.039021	-1.10078	1.24808	-0.874068	0.415434	-0.264961	1.73929	-0.169025	0.696887	0.842385	1	1
g__Aurantisolimonas	-2.14974	1.05148	-2.06639	0.130838	-0.214396	1.3986	-0.135448	0.49435	0.633105	1.94904	0.309765	0.489176	0.910879	1	1
g__Terrimonas	-2.0139	1.16139	-1.72772	0.166683	-0.315694	1.54479	-0.216718	0.558743	1.67714	2.15277	0.799844	0.43651	0.977066	1	1
g__Puia	8.22137	0.413522	19.9122	4.72595e-23	-0.23605	0.550036	-0.430006	0.673274	-0.0920036	0.766512	-0.120611	0.867203	1.80637e-20	1	1
g__Pseudoflavitalea	-2.14108	1.03322	-2.10186	0.132214	-0.248359	1.3743	-0.165102	0.494261	-0.823243	1.91519	-0.450167	0.450152	0.867311	1	1
g__Dinghuibacter	0.11056	1.23327	0.123163	0.641324	0.341126	1.6404	0.205165	0.61196	-1.74627	2.28601	-0.771024	0.468532	1	1	1
f__Chitinophagaceae	3.13735	1.24108	2.57854	0.0312496	-1.64272	1.65079	-1.00431	0.365044	3.36398	2.30048	1.47427	0.197308	0.909485	1	1
g__Parasediminibacterium	-2.30823	1.04258	-2.21285	0.092857	0.0531968	1.38676	0.0262128	0.530088	-0.163467	1.93254	-0.0659117	0.518107	0.905637	1	1
g__Sediminibacterium	-2.26506	1.14377	-1.98402	0.141684	-0.0805969	1.52135	-0.049205	0.528264	-0.771236	2.1201	-0.382635	0.508906	0.918822	1	1
g__Heliimonas	-2.16681	1.13286	-1.94262	0.157484	-0.144799	1.50684	-0.0778815	0.519464	2.2181	2.09989	1.06169	0.367353	0.941506	1	1
g__Ferruginibacter	-1.01773	1.30037	-0.770857	0.478497	0.750651	1.72965	0.463551	0.538404	0.239863	2.41038	0.0874628	0.677569	1	1	1
g__Edaphobaculum	4.67639	0.80848	6.12344	0.00105201	0.167118	1.07538	0.151404	0.690717	0.954692	1.49861	0.651103	0.526194	0.0580744	1	1
g__Taibaiella	-2.25786	1.0132	-2.22806	0.0983352	0.0994612	1.34768	0.0698591	0.510467	-0.9587	1.87808	-0.529492	0.435534	0.872868	1	1
g__Phaeodactylibacter	-2.24381	1.10502	-2.05342	0.147001	-0.0608243	1.46981	-0.0276047	0.469229	0.586893	2.04828	0.29216	0.512439	0.887486	1	0.993471
g__OLB8	-2.30129	1.04004	-2.21613	0.0921692	0.16277	1.38338	0.0957172	0.527407	-1.0931	1.92783	-0.569867	0.443724	0.913575	0.995687	0.993808
f__Saprospiraceae	-2.20716	1.11092	-1.99814	0.138925	-0.0610159	1.47767	-0.054363	0.524626	2.53439	2.05923	1.26486	0.307697	0.93387	1	0.991219
f__Cyclobacteriaceae	-2.11666	1.04807	-2.01183	0.133768	-0.229643	1.39407	-0.172104	0.511745	0.523787	1.94272	0.291459	0.520604	0.904313	1	0.994716
g__Sporocytophaga	-1.80673	1.05854	-1.7051	0.198419	0.452461	1.40799	0.32398	0.51702	1.70336	1.96212	0.882471	0.402324	0.964916	1	1
g__Dyadobacter	-2.20563	1.04196	-2.11437	0.118458	-0.0464299	1.38593	-0.0545333	0.516938	-0.84143	1.93139	-0.437008	0.468084	0.919016	1	1
g__Larkinella	-2.11435	1.02654	-2.0698	0.118005	-0.278961	1.36543	-0.219582	0.478964	0.261751	1.90282	0.117031	0.495759	0.914375	1	1
c__Bacteroidia	-0.444442	0.99144	-0.404746	0.551368	0.538242	1.31874	0.40961	0.518352	0.372112	1.83775	0.206969	0.598251	1	1	1
g__Emticicia	-2.11724	1.06293	-2.01106	0.135895	-0.158115	1.41383	-0.0896386	0.522961	0.506259	1.97027	0.262215	0.483759	0.913055	1	1
f__Spirosomaceae	-2.18051	1.10303	-1.97249	0.137769	-0.21283	1.46716	-0.15654	0.499494	1.40228	2.04459	0.710582	0.445141	0.934329	1	0.995937
g__CCD24	-2.12122	1.03172	-2.05133	0.132719	-0.2215	1.37231	-0.174574	0.497007	0.460295	1.91241	0.238463	0.483131	0.90921	1	1
f__Thioalkalispiraceae	-2.2243	1.0656	-2.08709	0.123319	-0.181164	1.41738	-0.128975	0.523558	0.422615	1.97521	0.213792	0.556293	0.914456	0.999308	1
g__WD260	10.6286	0.310261	34.2735	3.53149e-33	0.370508	0.412685	0.897959	0.379315	-0.29652	0.575105	-0.515639	0.612738	1.40532e-30	1	1
f__Steroidobacteraceae	-1.55911	1.13791	-1.36321	0.276178	-0.493839	1.51356	-0.316768	0.533787	0.0690158	2.10925	0.0209413	0.552746	0.994882	1	1
g__Steroidobacter	-0.714356	1.10106	-0.604351	0.51128	-0.525293	1.46454	-0.381215	0.524311	1.02635	2.04094	0.528685	0.502062	1	1	1
c__Gammaproteobacteria	2.82189	0.916573	3.27388	0.0272259	1.04694	1.21916	0.875361	0.421724	-1.28068	1.69898	-0.761915	0.478342	0.58324	1	1
g__Acidibacter	9.13394	0.436478	20.9368	2.68499e-24	0.533329	0.58057	0.919149	0.366424	0.222996	0.809063	0.276045	0.783506	1.02926e-21	1	1
g__JG36-TzT-191	8.77255	0.756889	11.9548	1.28817e-10	0.0920942	1.00676	0.0954368	0.918674	-0.0425752	1.40298	0.00808358	0.845798	4.67398e-08	1	1
g__R7C24	-2.10635	1.19267	-1.77826	0.174319	-0.260047	1.5864	-0.159863	0.574665	2.83845	2.21075	1.31093	0.30544	0.958259	1	0.990986
f__Burkholderiaceae	-1.54701	1.32789	-1.15075	0.350599	-0.852271	1.76626	-0.493966	0.494313	0.441549	2.46141	0.192815	0.571097	0.996071	1	1
g__SC-I-84	-1.98315	1.00005	-1.99112	0.136421	-0.170841	1.33019	-0.131907	0.528263	0.00837428	1.85371	0.00562016	0.536683	0.923456	1	1
g__Luteibacter	-1.35618	1.11058	-1.19757	0.356084	-0.935286	1.47721	-0.665259	0.428256	0.471806	2.05859	0.253608	0.545631	0.985033	1	1
g__Rhodanobacter	0.45779	1.33108	0.376713	0.589694	0.701957	1.77051	0.399658	0.613017	-0.969797	2.46732	-0.39658	0.641232	1	1	1
g__Dyella	2.26132	1.38804	1.66689	0.150579	-0.871033	1.84626	-0.476833	0.583071	-0.79215	2.57289	-0.311191	0.670207	1	1	1
f__Xanthomonadaceae	1.86706	1.16865	1.65074	0.171101	1.44114	1.55445	0.932403	0.394459	-0.034573	2.16623	-0.0257985	0.695284	0.995511	1	1
g__Pseudoxanthomonas	-2.22373	1.00626	-2.22191	0.101283	-0.166545	1.33844	-0.131892	0.488655	-0.678946	1.86521	-0.360183	0.45832	0.886424	1	1
f__Rhodanobacteraceae	-2.00628	1.11557	-1.78676	0.176108	0.709451	1.48385	0.494107	0.48101	-1.19976	2.06784	-0.601729	0.432973	0.955509	1	0.994275
g__Tahibacter	-2.2318	1.1127	-2.01215	0.136162	-0.154062	1.48002	-0.119035	0.518683	-0.396147	2.06251	-0.182013	0.556016	0.91896	1	1
g__Arenimonas	-2.18335	1.14909	-1.91851	0.141646	-0.110725	1.52844	-0.0549761	0.540687	1.62951	2.12998	0.77104	0.439657	0.968399	1	1
f__Solimonadaceae	2.40762	0.962901	2.59609	0.0387874	-2.39562	1.28078	-1.90626	0.1158	1.62441	1.78485	0.926018	0.413397	0.858221	0.989097	1
g__Hydrocarboniphaga	-2.19302	1.04447	-2.11706	0.115647	-0.00802584	1.38927	0.0126573	0.465779	-1.54164	1.93604	-0.836632	0.37525	0.909843	1	0.992076
g__Alkanibacter	-2.26563	1.05024	-2.15359	0.102523	-0.0390092	1.39695	-0.0257245	0.536758	-0.803769	1.94675	-0.43124	0.503423	0.919982	1	1
g__Nevskia	1.66149	1.15683	1.49582	0.204668	-1.23277	1.53873	-0.815165	0.432212	-1.13124	2.14432	-0.543469	0.56201	1	1	1
g__EV818SWSAP88	-1.82679	1.0674	-1.72777	0.182096	-0.370171	1.41978	-0.242934	0.532667	-0.440566	1.97856	-0.233149	0.531686	0.969018	1	1
g__Candidatus_Endonucleariobacter	0.617397	1.14965	0.573534	0.543017	0.229025	1.52918	0.154252	0.650965	-0.88028	2.13101	-0.416449	0.580093	1	1	1
g__Coxiella	-1.02049	1.08616	-0.927437	0.433592	-0.844199	1.44473	-0.597431	0.484268	0.784802	2.01333	0.401387	0.513455	0.997274	1	1
g__Candidatus_Berkiella	0.764204	1.21564	0.665226	0.518046	-0.415393	1.61695	-0.261762	0.636971	1.03717	2.25333	0.462618	0.574388	1	1	1
g__Rickettsiella	-2.25701	1.10498	-2.06473	0.137481	0.321876	1.46977	0.254163	0.498249	-0.191214	2.04822	-0.109208	0.535208	0.891007	1	1
g__Diplorickettsia	-2.16374	1.10587	-1.95785	0.132203	-0.298757	1.47094	-0.202707	0.518636	-1.09757	2.04986	-0.545276	0.493768	0.932583	1	1
g__Legionella	-0.383612	1.12568	-0.292662	0.572112	-0.699597	1.4973	-0.493464	0.487566	-0.226883	2.08659	-0.0973451	0.573498	1	1	1
g__Candidatus_Ovatusbacter	-1.52084	1.18734	-1.28681	0.30516	1.04301	1.5793	0.680517	0.477358	-3.58621	2.20087	-1.65985	0.184968	0.988496	1	0.996827
g__Unknown_Family	-0.547849	1.14433	-0.432563	0.529707	0.403928	1.5221	0.25648	0.590378	-1.88445	2.12115	-0.887606	0.410842	1	1	1
g__Pseudomonas	-1.63744	1.0433	-1.57234	0.232423	-0.328506	1.38771	-0.223274	0.528223	-0.603379	1.93387	-0.351339	0.544974	0.97193	0.999954	1
g__BIyi10	-2.16188	1.02324	-2.1297	0.123883	-0.127935	1.36103	-0.109549	0.490636	-1.45422	1.89669	-0.779289	0.422706	0.885414	1	1
g__Cellvibrio	-2.13051	1.04636	-2.04691	0.126664	-0.127708	1.39179	-0.0869329	0.526521	-0.474543	1.93955	-0.27169	0.513954	0.914245	1	1
g__Escherichia-Shigella	-1.07403	1.13617	-0.921847	0.382752	0.896919	1.51124	0.595157	0.498622	-2.0557	2.10602	-0.98587	0.404597	1	1	1
f__Yersiniaceae	-1.88741	1.0861	-1.71974	0.181266	-0.0331822	1.44465	-0.0436897	0.51278	0.0195393	2.01322	0.0395534	0.501936	0.979137	1	1
o__Enterobacterales	-2.15692	1.06267	-2.05077	0.12536	0.357157	1.41348	0.299865	0.48553	-0.644818	1.96977	-0.354578	0.488905	0.912023	1	1

## Sheet: 16S ALDEx Upper B Horizon
Supplementary Table 9E: The results from the ALDEx2 differential abundance test for time points and interaction of treatment and time point within the upper B horizon for the 16S data are presented.
Column1	Intercept::Est	Intercept::SE	Intercept::t.val	Intercept::pval	Time_PointSummer:Est	Time_PointSummer:SE	Time_PointSummer:t.val	Time_PointSummer:pval	TreatmentTreatment :Time_PointSummer:Est	TreatmentTreatment :Time_PointSummer:SE	TreatmentTreatment :Time_PointSummer:t.val	TreatmentTreatment :Time_PointSummer:pval	Intercept::pval.holm	Time_PointSummer:pval.holm	TreatmentTreatment :Time_PointSummer:pval.holm
c__Thermoplasmata	1.09763	1.26287	0.918683	0.409955	-0.274333	1.63036	-0.174523	0.689841	0.240401	2.32209	0.106456	0.711123	1	1	1
g__Marine_Group_II	-3.162	1.07362	-2.97517	0.0255291	-0.233683	1.38604	-0.184449	0.513436	-0.316743	1.97411	-0.140541	0.504993	0.640358	1	1
g__Bathyarchaeia	-2.27424	1.03684	-2.22238	0.0878568	-1.29422	1.33855	-0.988999	0.39725	1.10296	1.90647	0.580818	0.474083	0.876941	1	1
g__Group_1.1c	6.49516	0.645672	10.5303	2.53199e-05	-0.621904	0.833559	-0.779706	0.446209	1.23574	1.18722	1.00597	0.329707	0.00530895	1	1
g__Nitrososphaeraceae	-3.31025	1.0793	-3.10052	0.0267945	-0.0658706	1.39337	-0.0482999	0.517305	-0.550492	1.98455	-0.290424	0.516887	0.592359	0.997322	0.992437
g__Candidatus_Nitrosotalea	-2.23618	1.1778	-1.87645	0.117984	-0.198546	1.52054	-0.147884	0.60921	0.800486	2.16567	0.394794	0.528067	0.960333	1	1
g__Nitrosotaleaceae	4.38235	1.19232	3.76408	0.00401032	-1.09136	1.53928	-0.737671	0.474943	0.010754	2.19237	0.0102851	0.735789	0.273888	1	1
g__SCGC_AAA011-D5	-2.73404	1.07371	-2.55476	0.0445406	-0.207159	1.38615	-0.156053	0.538571	0.644164	1.97427	0.342297	0.567838	0.826941	1	1
f__Neisseriaceae	-3.56579	1.08044	-3.36346	0.0166073	-0.272188	1.39484	-0.184023	0.456982	-0.163422	1.98664	-0.101693	0.549178	0.496043	0.998342	1
g__Sideroxydans	-3.8067	1.13711	-3.38912	0.0112369	0.69594	1.468	0.496224	0.489859	-0.760245	2.09085	-0.383046	0.538898	0.493734	0.993759	1
g__Collimonas	-3.58865	1.08993	-3.33688	0.0142971	0.385292	1.4071	0.292554	0.508212	-0.434354	2.0041	-0.224334	0.513722	0.527665	0.99739	1
f__Oxalobacteraceae	3.45328	1.08845	3.23553	0.00639586	-1.53737	1.40518	-1.09253	0.306773	0.547547	2.00137	0.269982	0.744947	0.536153	1	1
g__Ellin6067	3.34867	1.23423	2.75432	0.0153264	-2.68479	1.59338	-1.68591	0.119039	6.37723	2.26942	2.82335	0.0120029	0.83721	1	0.904607
f__Sutterellaceae	2.52776	1.02406	2.54888	0.0406569	2.09821	1.32206	1.59149	0.133688	-3.0571	1.88298	-1.6219	0.139589	0.833501	1	1
f__Nitrosomonadaceae	-1.92835	1.14344	-1.66986	0.163343	0.382848	1.47617	0.249764	0.618654	0.573726	2.10248	0.297928	0.545648	0.972094	1	0.994327
g__GOUTA6	-3.00338	1.21821	-2.48325	0.0509782	-0.186595	1.57271	-0.110793	0.591002	-0.213924	2.23998	-0.105838	0.622003	0.82657	1	1
g__B1-7BS	-1.64181	1.0696	-1.55091	0.213354	-1.84804	1.38085	-1.33948	0.278375	1.46341	1.96671	0.746083	0.430934	0.968577	0.996344	0.994386
g__A21b	6.25816	0.478975	13.6691	1.76878e-09	0.0163823	0.618354	0.0315305	0.902436	1.18924	0.880708	1.3373	0.194154	5.00688e-07	1	1
f__Rhodocyclaceae	-2.45212	1.1131	-2.21427	0.0837065	-0.802974	1.43701	-0.571209	0.471858	0.783309	2.04671	0.376858	0.53051	0.895226	1	1
g__IS-44	3.65098	1.08824	3.43365	0.00520795	0.0134238	1.40491	0.00340471	0.828919	0.365335	2.00098	0.197688	0.662097	0.426455	1	1
f__Gallionellaceae	-3.6373	1.07665	-3.40341	0.0103515	-0.152917	1.38995	-0.123989	0.546627	-1.02105	1.97968	-0.525442	0.45993	0.470033	1	1
g__MND1	4.05191	1.0653	3.86781	0.00217183	0.632757	1.3753	0.4572	0.656917	0.670196	1.95881	0.354043	0.637497	0.193751	1	1
g__TRA3-20	0.0145662	1.34751	0.0386276	0.71879	0.196943	1.73963	0.106524	0.721247	-0.309455	2.47771	-0.123551	0.694751	1	1	1
o__Burkholderiales	6.30541	1.04523	6.13473	3.96515e-06	-1.38872	1.34939	-1.03956	0.311692	1.2567	1.9219	0.653313	0.536742	0.00105128	1	1
g__P3OB-51	-2.64699	1.13789	-2.34069	0.0520333	1.78735	1.46901	1.24364	0.292445	-2.29538	2.09228	-1.12347	0.329146	0.90227	0.998157	0.998275
g__Burkholderia-Caballeronia-Paraburkholderia	6.03619	0.501017	12.0575	1.93501e-15	0.42097	0.64681	0.651524	0.521726	-0.764023	0.921239	-0.831268	0.414675	5.98469e-13	1	1
g__Pandoraea	-0.99766	1.29259	-0.745922	0.491054	1.17277	1.66873	0.704482	0.49752	-1.55559	2.37674	-0.659607	0.523601	1	1	1
g__mle1-7	4.25964	0.614917	7.23006	8.18744e-06	0.181369	0.793854	0.237419	0.805255	-0.933593	1.13067	-0.882061	0.418881	0.00204504	1	1
g__Polaromonas	-3.89671	1.07337	-3.67035	0.00775012	0.226333	1.38572	0.142238	0.487555	0.261073	1.97365	0.154781	0.488935	0.386272	0.997412	1
g__Variovorax	-3.64856	1.04563	-3.52267	0.00871137	0.364635	1.3499	0.273499	0.500019	-0.938552	1.92264	-0.49515	0.457981	0.413397	0.998488	1
f__Comamonadaceae	0.0622826	1.22015	0.0810657	0.686053	0.665917	1.57521	0.431633	0.61213	1.77673	2.24353	0.794331	0.463911	1	1	1
g__Undibacterium	-3.71769	1.06938	-3.53409	0.00968362	0.0582767	1.38057	0.0610722	0.545816	0.198731	1.96631	0.116233	0.54861	0.431668	0.993262	1
g__Chitinimonas	-3.16959	1.05165	-3.03123	0.0216304	-0.667877	1.35768	-0.518276	0.432658	0.468097	1.93371	0.254804	0.50331	0.638248	0.993394	0.99789
g__Herminiimonas	-3.67594	1.06023	-3.48831	0.00944066	-0.129502	1.36875	-0.107752	0.510849	-1.19843	1.94948	-0.600054	0.47248	0.446403	1	1
g__PLTA13	-1.30099	1.09379	-1.188	0.308696	-1.68137	1.41208	-1.20853	0.322398	2.2432	2.01119	1.14124	0.328244	1	0.998712	0.99521
g__Aquicella	1.61154	1.21214	1.37974	0.224848	-1.21348	1.56486	-0.780361	0.463937	0.637232	2.2288	0.280254	0.642507	1	1	1
f__Diplorickettsiaceae	0.349469	1.25277	0.319066	0.642231	-0.581678	1.61732	-0.372856	0.632312	0.063003	2.30351	0.0360838	0.700934	1	1	1
g__Candidatus_Endoecteinascidia	-3.71065	1.09829	-3.43418	0.0115742	0.922467	1.41789	0.672293	0.453514	-0.921161	2.01947	-0.477568	0.525557	0.458251	1	1
g__Vampirovibrionales	-3.14062	1.04705	-3.02258	0.0264003	-0.491776	1.35173	-0.377393	0.497386	0.326746	1.92524	0.187025	0.539543	0.600833	1	1
g__Obscuribacteraceae	3.70281	0.849544	4.55285	0.0032739	-0.756391	1.09676	-0.736285	0.479184	-1.1706	1.56209	-0.72173	0.495652	0.150082	1	1
g__Candidatus_Obscuribacter	-3.78405	1.07597	-3.5738	0.00752366	0.447673	1.38907	0.353116	0.528632	-0.935581	1.97843	-0.488736	0.531096	0.378846	1	1
g__Sphingomonas	-3.75856	1.04563	-3.62835	0.00539401	0.015935	1.34991	0.00166588	0.533028	0.0398741	1.92264	0.0273487	0.537337	0.38503	0.999531	0.997738
g__Plot4-2H12	-2.99436	1.10234	-2.76117	0.0321289	1.62024	1.42311	1.19475	0.327125	-1.93446	2.02691	-1.00194	0.381144	0.705063	1	0.999888
o__Defluviicoccales	-1.97372	1.09495	-1.80244	0.140495	2.38672	1.41357	1.70786	0.157909	0.281715	2.01332	0.124948	0.637785	0.978556	0.99514	1
g__AT-s3-44	3.90287	1.12216	3.55678	0.00234825	-1.50784	1.4487	-1.03792	0.316565	1.552	2.06336	0.751576	0.490974	0.338639	1	1
o__Rhodospirillales	-0.421895	1.25189	-0.315009	0.650648	1.4708	1.61618	0.922308	0.412521	-0.716966	2.30189	-0.315608	0.626693	1	1	1
g__Inquilinus	-0.0828904	1.13019	-0.046207	0.691317	1.97774	1.45906	1.37181	0.225634	-2.33205	2.07811	-1.13678	0.305663	1	1	1
f__Elsteraceae	2.08001	0.856398	2.51356	0.0426706	1.78801	1.1056	1.63725	0.13234	0.362066	1.57469	0.213174	0.657773	0.848152	1	1
g__Aliidongia	-2.05631	1.37004	-1.49502	0.203696	1.56733	1.76872	0.888454	0.435342	-0.851629	2.51915	-0.342869	0.62328	0.994648	1	1
g__URHD0088	5.32545	0.326754	16.3161	4.33178e-20	0.690688	0.421838	1.63822	0.117379	-0.376558	0.600815	-0.627415	0.541497	1.38166e-17	1	1
o__Elsterales	9.23159	0.173556	53.2579	8.63066e-42	0.427594	0.22406	1.91237	0.0706566	0.291448	0.319123	0.912977	0.38067	2.86564e-39	1	1
g__Reyranella	4.06771	0.648118	6.48459	1.43036e-05	1.11546	0.836717	1.33474	0.200686	-0.0332637	1.19172	-0.0378009	0.790713	0.00353589	1	1
f__Rhodospirillaceae	0.232034	1.04455	0.283703	0.586977	0.553209	1.34851	0.402545	0.625726	-0.490429	1.92066	-0.237497	0.600676	1	1	1
f__Magnetospirillaceae	-2.18672	1.22711	-1.77131	0.136154	-0.0094414	1.5842	-0.00466071	0.615018	-0.428651	2.25634	-0.195898	0.614794	0.9879	1	1
g__Telmatospirillum	-2.91745	1.05942	-2.78657	0.0327563	-0.412338	1.3677	-0.299298	0.497684	-0.0695529	1.94799	-0.0565543	0.493908	0.712074	1	1
o__Zavarziniales	-3.72662	1.13219	-3.31102	0.0112864	0.746349	1.46166	0.497315	0.515922	-0.819079	2.08181	-0.388616	0.522802	0.525585	0.996228	0.999267
g__Acidocella	1.88746	1.18004	1.63198	0.144176	2.47667	1.52342	1.63686	0.12192	-2.96785	2.16978	-1.37629	0.200615	1	1	1
g__Acidicaldus	0.444313	1.07422	0.45838	0.567953	-0.719555	1.38681	-0.515567	0.564946	1.8579	1.9752	0.953649	0.395918	1	1	1
g__Acidisoma	-3.55525	1.13473	-3.16586	0.0149262	0.19907	1.46493	0.150921	0.554601	-0.668731	2.08648	-0.342018	0.514124	0.562834	1	1
g__Rhodopila	-3.83176	1.06571	-3.63828	0.00926167	0.0827825	1.37582	0.0587073	0.513845	0.138413	1.95955	0.0734431	0.529698	0.399105	1	1
g__Rhodovastum	-1.99737	1.37825	-1.45329	0.207813	2.90459	1.77932	1.65583	0.156696	-3.00388	2.53425	-1.20453	0.297775	1	0.997365	1
f__Acetobacteraceae	5.70523	0.383834	14.8745	1.28662e-18	0.896812	0.495528	1.80965	0.0823337	-0.0757187	0.70577	-0.106971	0.8701	4.06278e-16	1	1
g__Candidatus_Paracaedibacter	-1.48284	1.1535	-1.26336	0.289607	1.46446	1.48916	0.987555	0.380491	-3.80957	2.12098	-1.81662	0.131093	0.994752	1	1
d__Bacteria	6.05896	0.564904	11.2557	1.1352e-08	0.0142778	0.729288	0.0173056	0.924592	-0.0292939	1.03871	-0.0271209	0.778465	3.20645e-06	1	1
f__Rickettsiaceae	-3.69805	1.04866	-3.57114	0.00733746	0.416281	1.35382	0.300418	0.519044	-0.886332	1.92821	-0.464468	0.494199	0.419611	1	1
g__SM2D12	-3.58135	1.12728	-3.2165	0.0156976	2.07371	1.45531	1.4655	0.254942	-2.94498	2.07276	-1.44152	0.264509	0.521793	0.990338	0.991644
g__Rhodoplanes	1.78846	1.35986	1.34967	0.225055	-1.27107	1.75557	-0.732336	0.498761	3.40653	2.50043	1.37425	0.223544	1	1	1
f__Xanthobacteraceae	7.742	0.190189	40.7638	1.34291e-36	0.629778	0.245533	2.56665	0.0167235	-0.456014	0.349708	-1.30565	0.213911	4.43002e-34	0.993277	1
g__Pseudolabrys	1.97419	1.22214	1.64582	0.136371	1.28856	1.57778	0.822466	0.438487	0.359187	2.2472	0.159485	0.669453	0.998903	1	1
g__Labrys	-1.67539	1.1424	-1.45006	0.219818	-1.38098	1.47484	-0.970282	0.365467	1.12904	2.10058	0.553638	0.530401	0.992318	1	1
f__Beijerinckiaceae	1.17095	1.19194	1.02035	0.349332	-0.225409	1.53879	-0.143766	0.690425	0.570725	2.19166	0.259203	0.686384	1	1	1
g__Roseiarcus	1.5829	0.738987	2.31173	0.107188	3.16929	0.954028	3.35391	0.00296373	-1.86961	1.3588	-1.39073	0.204949	0.818571	0.55017	1
g__Bauldia	2.15055	1.03494	2.15767	0.0716625	-0.189366	1.33611	-0.142388	0.749563	1.10942	1.90299	0.592464	0.555875	0.955251	1	1
o__Rhizobiales	-3.18559	1.06253	-3.00207	0.023343	-0.385695	1.37172	-0.321486	0.514241	0.0123125	1.95371	0.0277784	0.552087	0.627568	1	0.998108
g__Bradyrhizobium	7.47857	0.332657	22.4941	7.20527e-26	0.515782	0.429459	1.20145	0.242051	-0.658156	0.611669	-1.07672	0.293882	2.34175e-23	1	1
g__1174-901-12	-3.66557	1.06767	-3.4918	0.0127532	0.344149	1.37835	0.273328	0.498115	-1.36536	1.96316	-0.723315	0.448017	0.446258	1	0.999177
g__FFCH5858	-3.81958	1.05181	-3.66734	0.0045996	0.162401	1.35788	0.127342	0.552308	-0.118205	1.93401	-0.0660867	0.505117	0.360391	1	1
g__Xanthobacteraceae	-1.09164	1.14645	-0.926497	0.414406	-1.39672	1.48005	-0.970438	0.367617	0.158997	2.10801	0.0839198	0.621616	0.994617	1	1
g__Rhodomicrobium	-1.50087	1.16462	-1.27623	0.271459	0.736361	1.50352	0.496982	0.567661	-0.833298	2.14143	-0.38995	0.56042	1	1	1
f__Methyloligellaceae	-2.25763	1.0675	-2.11289	0.100091	-1.14067	1.37813	-0.85058	0.38113	0.653501	1.96284	0.339559	0.494226	0.907441	1	1
g__Hyphomicrobium	-1.08947	1.2472	-0.848965	0.444342	0.171397	1.61012	0.0969252	0.638092	-0.408594	2.29327	-0.168322	0.623261	0.991846	1	1
g__Pedomicrobium	0.628057	1.18026	0.582765	0.5387	-0.932975	1.52371	-0.618277	0.51514	2.1901	2.17019	1.02054	0.362911	1	1	1
g__KF-JG30-B3	4.63697	0.758842	6.39132	4.17336e-05	0.766612	0.97966	0.816084	0.427177	-0.887017	1.39531	-0.681153	0.512608	0.00942923	1	1
g__Micropepsis	-3.65809	1.0834	-3.42191	0.0108118	-0.0121053	1.39867	-0.00284959	0.52115	-0.86616	1.99209	-0.447015	0.490675	0.490695	1	1
g__Micropepsaceae	1.48353	1.18581	1.31982	0.253742	1.59053	1.53087	1.04417	0.334576	-3.50297	2.18039	-1.6252	0.152622	0.998133	1	1
f__Micropepsaceae	6.15835	0.315468	19.5521	5.46703e-23	0.3402	0.407267	0.836076	0.417559	-0.0118311	0.580063	-0.0214275	0.855883	1.76378e-20	1	1
g__Devosia	-3.7771	1.06717	-3.59291	0.00899528	-0.0215459	1.37771	-0.017127	0.521314	-0.725169	1.96225	-0.37927	0.511226	0.408285	1	1
f__Devosiaceae	-3.73952	1.05384	-3.57704	0.00675121	0.0186884	1.3605	0.00454122	0.552639	0.0283751	1.93773	0.0133322	0.535718	0.394796	1	1
g__Allorhizobium-Neorhizobium-Pararhizobium-Rhizobium	-2.90468	1.04337	-2.80215	0.0365077	-0.703448	1.34698	-0.554137	0.477403	1.03873	1.91848	0.568641	0.453528	0.712244	0.995467	0.993213
f__Caulobacteraceae	4.31945	0.75567	5.94787	0.000105939	0.271677	0.975566	0.280807	0.721308	1.03223	1.38948	0.747637	0.478034	0.0179891	1	1
g__Phenylobacterium	-0.826479	1.37197	-0.586264	0.577066	3.48162	1.77121	1.98737	0.0803611	-2.71642	2.52269	-1.08964	0.330073	1	0.994592	1
g__Hirschia	-3.78279	1.0665	-3.59928	0.0074582	0.0843913	1.37685	0.0679658	0.514592	-0.0489973	1.96102	-0.0174869	0.546988	0.42701	0.993025	1
g__SWB02	-1.26412	1.0696	-1.1552	0.340591	-2.09726	1.38085	-1.56149	0.240769	2.1678	1.96671	1.13804	0.324321	0.999906	0.96569	0.991393
c__Alphaproteobacteria	6.38818	0.31706	20.1817	1.57602e-23	0.218297	0.409323	0.534204	0.602687	-0.0465447	0.58299	-0.0833074	0.844473	5.09268e-21	1	1
g__A0839	2.42669	1.1068	2.28089	0.0675673	-1.07662	1.42887	-0.779839	0.45722	1.55581	2.03511	0.785183	0.450161	0.938086	1	1
g__Pseudorhodobacter	-3.67811	1.01876	-3.66063	0.00828092	-0.0858015	1.31521	-0.0574826	0.497128	0.194927	1.87323	0.0967779	0.51202	0.390183	0.99488	1
g__bacteriap25	-2.681	1.10016	-2.43661	0.0518063	-1.01299	1.4203	-0.748687	0.435345	0.230636	2.0229	0.120678	0.525546	0.853993	1	1
g__Dadabacteriales	-2.79726	1.14127	-2.46123	0.0437018	-0.937054	1.47338	-0.653326	0.450216	-0.252697	2.0985	-0.123738	0.600538	0.863	1	1
g__Entotheonellaceae	-1.82678	1.17458	-1.53522	0.19528	-1.25676	1.51638	-0.848453	0.427042	1.67273	2.15975	0.795195	0.456644	0.987171	1	1
g__Nitrospira	5.57941	0.970266	5.86604	1.41908e-05	-1.13565	1.25261	-0.923015	0.380771	1.3347	1.78406	0.761073	0.473236	0.00362151	1	1
c__Thermodesulfovibrionia	-3.63632	1.18088	-3.09609	0.0165561	0.335463	1.5245	0.218516	0.511411	-0.847238	2.17132	-0.404634	0.531939	0.61608	1	1
o__Gaiellales	2.12425	0.798623	2.7912	0.0370591	0.810906	1.03102	0.789139	0.460426	0.570559	1.46846	0.403136	0.650466	0.748003	1	1
g__Gaiella	-2.94511	1.10498	-2.69486	0.038494	0.181392	1.42653	0.13653	0.550826	-0.137947	2.03178	-0.0811748	0.508211	0.741687	1	1
g__67-14	-3.16093	1.17225	-2.70693	0.0363713	1.52758	1.51337	1.02438	0.402646	-1.8585	2.15546	-0.869879	0.434825	0.740651	0.992467	0.992236
f__Solirubrobacteraceae	1.52642	0.843018	1.91981	0.135832	1.13886	1.08833	1.05807	0.340037	-0.207523	1.55009	-0.132105	0.674277	0.957573	1	1
g__Conexibacter	-3.03504	1.15506	-2.64673	0.0301457	-0.384966	1.49118	-0.245498	0.562834	-1.25542	2.12385	-0.611033	0.485787	0.812559	1	1
f__Geobacteraceae	-3.03096	1.26771	-2.40195	0.0585561	1.09726	1.63661	0.691064	0.478909	-1.7267	2.33098	-0.759628	0.485419	0.859245	1	1
g__Citrifermentans	-3.1663	1.10868	-2.88582	0.0231849	0.766193	1.4313	0.555458	0.529041	-1.75888	2.03857	-0.884265	0.416918	0.703116	0.998466	1
g__Geobacter	-3.53018	1.03802	-3.43206	0.00945568	-0.239723	1.34008	-0.182246	0.508915	-0.865785	1.90865	-0.462733	0.486524	0.457226	1	0.996929
f__Syntrophobacteraceae	-3.71512	1.07151	-3.5105	0.00713384	0.0104336	1.38331	0.0130048	0.538653	-1.03613	1.97022	-0.537317	0.444666	0.473197	0.995863	0.9961
g__Blfdi19	-3.15967	1.17411	-2.71826	0.0290092	-0.0538019	1.51577	-0.0230676	0.608734	-1.06881	2.15888	-0.525019	0.522241	0.764076	1	1
g__27F-1492R	-0.840203	1.12249	-0.740365	0.503091	-0.700573	1.44913	-0.479701	0.549528	0.679642	2.06397	0.331338	0.535023	1	1	1
g__P3OB-42	-3.76538	1.16544	-3.25266	0.0118616	1.85513	1.50457	1.25324	0.314402	-2.88829	2.14293	-1.37858	0.273631	0.530496	0.992599	0.983897
f__Myxococcaceae	3.0363	1.12295	2.76002	0.0202688	-2.45242	1.44973	-1.71424	0.12264	3.20738	2.06481	1.56523	0.164973	0.806909	1	1
g__Anaeromyxobacter	1.22937	1.25484	1.01937	0.367996	1.29846	1.62	0.811945	0.45489	-0.952145	2.30733	-0.413914	0.623454	1	1	1
p__Myxococcota	-0.783314	1.17531	-0.648828	0.524163	-1.06886	1.51732	-0.703393	0.504036	2.0778	2.16109	0.978033	0.404546	1	1	1
g__Haliangium	1.11688	1.07069	1.10277	0.337055	-1.01425	1.38226	-0.746181	0.470924	0.383082	1.96872	0.192844	0.655679	1	1	1
g__Pajaroellobacter	4.81787	0.527203	9.82672	4.42876e-07	-0.160827	0.680617	-0.250382	0.795937	1.16883	0.969388	1.22354	0.269975	0.000121537	1	1
g__Phaselicystis	-1.99372	1.10874	-1.79953	0.141958	-1.27558	1.43138	-0.91866	0.39605	1.76013	2.03868	0.8901	0.399912	0.957572	1	1
o__Polyangiales	-2.40594	1.15845	-2.08132	0.103805	0.315817	1.49556	0.221732	0.548869	-0.175844	2.13009	-0.0988724	0.560884	0.927555	1	1
f__Polyangiaceae	-2.96943	1.07475	-2.78082	0.0296659	0.123803	1.3875	0.103284	0.545998	-0.543268	1.97619	-0.288763	0.551861	0.752465	1	0.997901
g__Minicystis	-3.79034	1.04301	-3.66747	0.00682967	0.129936	1.34653	0.0872157	0.513944	-0.976968	1.91783	-0.513152	0.509092	0.381849	1	1
g__MBNT15	-0.905954	1.15805	-0.770637	0.486437	-1.91381	1.49504	-1.29759	0.274369	0.123318	2.12935	0.0419337	0.596575	1	1	1
g__RCP2-54	8.90246	0.187549	47.5231	1.30289e-39	-0.574463	0.242124	-2.37427	0.0255981	0.364325	0.344853	1.05783	0.30855	4.31256e-37	1	1
p__Desulfobacterota	1.92163	1.1536	1.71644	0.13725	-1.90352	1.48929	-1.29593	0.244752	2.39134	2.12117	1.14841	0.315705	0.995501	1	1
g__NB1-j	3.51606	1.25423	2.86638	0.0162764	-4.48877	1.61921	-2.80318	0.014053	4.61148	2.30621	2.02419	0.0730151	0.753194	0.901385	1
g__0319-6G20	-0.567858	1.09945	-0.481096	0.550399	2.76812	1.41938	1.96004	0.0882352	-2.95613	2.0216	-1.46235	0.200226	1	0.995088	1
g__SAR324_clade(Marine_group_B)	-0.527776	1.12774	-0.44179	0.602018	-1.39846	1.4559	-0.968995	0.404592	1.07327	2.07361	0.512191	0.519365	1	0.995718	1
g__Bdellovibrio	0.52664	1.10062	0.535629	0.553456	-0.370672	1.42089	-0.2684	0.682447	-0.160486	2.02375	-0.0858103	0.702503	1	1	1
g__Silvanigrella	-0.034958	1.06749	0.000855419	0.65869	-3.0956	1.37812	-2.29721	0.0719474	2.90365	1.96283	1.51101	0.245982	1	0.912398	0.968542
o__Oligoflexales	-2.60911	1.09638	-2.37588	0.0618787	0.848351	1.41542	0.600425	0.517363	-0.183614	2.01595	-0.0748035	0.564741	0.87313	1	1
o__Babeliales	1.41216	1.12198	1.29959	0.240263	-0.908199	1.44848	-0.635634	0.540881	-0.261664	2.06303	-0.141757	0.639416	1	1	1
g__UBA12409	-3.59415	1.01789	-3.59525	0.00760879	-0.153951	1.31409	-0.103488	0.53633	-0.296309	1.87163	-0.15884	0.500844	0.423621	1	0.993257
g__Vermiphilaceae	-0.651774	1.16286	-0.544381	0.587199	-1.70441	1.50124	-1.14856	0.334381	0.775808	2.13819	0.373129	0.582626	1	1	1
g__Babeliales	0.948661	0.912744	1.08356	0.333609	0.620962	1.17835	0.549827	0.580297	-0.213966	1.6783	-0.129421	0.644187	1	1	1
g__hgcI_clade	-2.66745	1.13822	-2.34415	0.0658092	-0.763111	1.46944	-0.538593	0.46983	0.34945	2.09289	0.16871	0.509064	0.855418	1	1
f__Sporichthyaceae	-3.12054	1.08321	-2.89096	0.0271553	-0.709881	1.39842	-0.52598	0.451878	0.35913	1.99174	0.172435	0.521151	0.683077	1	1
g__0319-7L14	-3.63205	1.05425	-3.51581	0.00962133	0.209631	1.36103	0.16905	0.510511	-0.605166	1.93849	-0.329145	0.501763	0.455985	1	1
g__IMCC26256	0.964474	1.2036	0.850006	0.431026	0.99829	1.55384	0.648305	0.542455	-0.483633	2.21311	-0.211036	0.709572	1	1	1
o__Microtrichales	-2.26977	1.05358	-2.16795	0.0848696	-1.39361	1.36017	-1.03989	0.379636	1.26197	1.93726	0.668565	0.476923	0.899887	0.998412	0.994104
c__Acidimicrobiia	3.15131	0.971757	3.33361	0.00758095	-0.241856	1.25453	-0.186136	0.750165	-0.770436	1.78681	-0.448731	0.617135	0.470816	1	1
g__Acidothermus	4.43537	0.795298	5.77867	3.89308e-05	-0.813522	1.02673	-0.797862	0.43917	-0.120488	1.46234	-0.089149	0.786873	0.00918362	1	1
g__Mycobacterium	3.17481	0.681863	4.80473	0.000418089	0.909553	0.880281	1.09248	0.317449	-0.143318	1.25377	-0.175462	0.740156	0.0551416	1	1
f__Pseudonocardiaceae	-3.69757	1.05213	-3.54116	0.00847072	-0.0194603	1.3583	-0.0325436	0.524106	-1.30814	1.93459	-0.693204	0.447263	0.436795	1	1
g__Actinomadura	-3.61113	1.04878	-3.48973	0.00939745	-0.0736728	1.35397	-0.061169	0.50771	-0.879555	1.92843	-0.472519	0.465357	0.45886	1	1
g__Catenulispora	-0.527754	1.20169	-0.41704	0.648367	-1.07625	1.55137	-0.706059	0.477202	1.34363	2.20959	0.62234	0.518554	1	1	1
g__Actinospica	-2.48785	1.16954	-2.13071	0.0752541	-0.790583	1.50987	-0.552421	0.484147	-1.52202	2.15048	-0.722189	0.461672	0.934485	1	0.995718
g__Jatrophihabitans	-3.783	1.08121	-3.55588	0.0115866	0.417271	1.39584	0.302248	0.47982	-1.9925	1.98807	-1.00788	0.356657	0.438672	0.999079	1
f__Thermomonosporaceae	-3.68423	1.22297	-3.04435	0.0192392	0.484177	1.57885	0.31207	0.590726	-3.1442	2.24873	-1.43371	0.243557	0.617053	1	0.99399
g__Streptacidiphilus	-3.54473	1.03263	-3.48668	0.00839397	-0.163229	1.33312	-0.125558	0.49815	0.254527	1.89874	0.137172	0.512314	0.482259	1	0.998785
g__Cytophaga	-3.71849	1.06921	-3.52654	0.00746246	0.0929752	1.38034	0.0607356	0.527139	-0.0951734	1.96599	-0.0422109	0.535924	0.447061	1	0.999711
g__Mucilaginibacter	1.18173	1.26612	0.963631	0.373492	0.387323	1.63456	0.251394	0.698547	-0.276203	2.32806	-0.12832	0.745815	1	1	1
g__FFCH9454	-2.38159	1.06368	-2.24501	0.0704075	-1.33685	1.3732	-1.01777	0.38883	1.24046	1.95583	0.678851	0.463928	0.905076	1	1
g__AKYH767	-1.2874	1.13671	-1.12242	0.341412	0.536044	1.46749	0.372467	0.603336	-0.580569	2.09012	-0.270333	0.598775	0.996428	1	1
g__Acidibacillus	-3.65453	1.11845	-3.28248	0.0115909	-0.0313885	1.44391	-0.0385408	0.540799	-0.723601	2.05653	-0.341171	0.502111	0.546219	0.994824	1
g__Cohnella	-3.2535	1.07834	-3.05416	0.0186627	0.103077	1.39213	0.0780322	0.550578	-0.985606	1.98279	-0.522026	0.490077	0.638069	0.997275	1
g__Paenibacillus	-3.68698	1.10037	-3.39208	0.0116832	1.81926	1.42058	1.31386	0.303572	-4.15071	2.0233	-2.09938	0.115174	0.474939	0.981286	0.945571
f__Planococcaceae	-3.21374	1.04296	-3.1132	0.0161799	-0.647194	1.34645	-0.476627	0.452993	-0.242381	1.91772	-0.140429	0.489464	0.578486	1	1
g__Candidatus_Hepatoplasma	-3.47822	1.03277	-3.41704	0.0104887	-0.203028	1.33329	-0.138317	0.51709	0.173174	1.89898	0.0935551	0.519142	0.504119	1	0.999536
g__Clostridium_sensu_stricto_13	-2.20106	1.04754	-2.09662	0.0912195	-1.52538	1.35237	-1.1588	0.347739	0.99978	1.92616	0.537744	0.488007	0.950431	0.994091	1
g__Clostridium_sensu_stricto_9	-3.53485	1.06434	-3.35393	0.0107688	0.134855	1.37406	0.107111	0.551569	-2.25213	1.95704	-1.16922	0.341738	0.525067	0.993498	0.991963
g__Desulfosporosinus	-3.63616	1.06997	-3.45132	0.00862511	1.38402	1.38133	1.05292	0.384228	-2.21997	1.9674	-1.16441	0.339006	0.469729	1	0.993218
p__Firmicutes	-3.73701	1.1465	-3.28075	0.0113912	0.719574	1.48012	0.501611	0.472996	-2.24102	2.10811	-1.09426	0.341434	0.544179	0.992628	1
g__C0119	-2.60973	1.0306	-2.55906	0.0403742	-0.831071	1.3305	-0.654383	0.469494	0.811105	1.895	0.433536	0.497875	0.787076	1	1
g__Spirochaeta	-2.1547	1.07804	-2.00565	0.104434	-1.05776	1.39175	-0.771535	0.431174	1.3904	1.98224	0.705537	0.462965	0.94523	1	1
g__Spirochaeta_2	-3.33949	1.0518	-3.21504	0.0167941	-0.353208	1.35787	-0.262893	0.512528	0.00367914	1.93398	-0.00748248	0.511196	0.55395	1	1
g__Saccharimonadales	-2.62795	1.09267	-2.42523	0.0497785	0.678717	1.41063	0.507506	0.54476	-2.04805	2.00914	-1.06104	0.379559	0.877122	0.998202	0.978985
p__Patescibacteria	-3.41339	1.04241	-3.34939	0.0131077	-0.303384	1.34575	-0.216248	0.503432	-0.00621504	1.91672	0.00955109	0.548974	0.496254	1	1
g__Candidatus_Jorgensenbacteria	-3.75479	1.08895	-3.48419	0.01165	0.450101	1.40583	0.321944	0.514948	-0.45866	2.00229	-0.215285	0.549833	0.449096	0.996048	1
g__Lineage_IIb	-1.53308	1.11971	-1.36692	0.259316	0.0578876	1.44554	0.0479983	0.6037	2.01184	2.05886	1.00027	0.368716	0.991066	1	1
g__Lineage_IIc	-3.65332	1.05841	-3.5146	0.00860999	0.444695	1.3664	0.342155	0.466577	-0.875816	1.94614	-0.475226	0.488231	0.472591	0.998563	0.997864
g__Elusimicrobiota	-3.11172	1.14196	-2.73071	0.0280032	4.33363	1.47427	2.98856	0.0149995	-3.86345	2.09977	-1.86509	0.142064	0.772158	0.752947	0.970945
g__Lineage_IIa	4.62982	0.847322	5.63945	6.9059e-05	1.27727	1.09389	1.18215	0.256966	-0.545413	1.558	-0.372681	0.654532	0.0158587	1	1
g__Lineage_IV	1.65487	0.93463	1.8908	0.13049	1.35342	1.2066	1.14612	0.310608	0.347804	1.71854	0.199988	0.675566	0.95943	1	1
g__possible_genus_04	-3.64944	1.04774	-3.52527	0.00860515	-0.0388617	1.35263	-0.0321725	0.544432	0.197075	1.92652	0.110591	0.536184	0.429384	1	1
f__Fibrobacteraceae	-3.05156	1.09917	-2.80217	0.0323056	0.060114	1.41903	0.0464254	0.600949	-0.510407	2.02109	-0.254014	0.524709	0.751908	1	0.993507
g__AD3	8.70806	0.6642	13.4135	2.25983e-11	-1.56309	0.857478	-1.86488	0.0787808	2.91821	1.22129	2.40239	0.0212168	6.63764e-09	1	1
p__Chloroflexi	0.765117	1.13965	0.704147	0.510739	-1.56002	1.47129	-1.06718	0.346546	2.64174	2.09552	1.26556	0.276711	1	1	1
g__Anaerolineae	-0.622881	1.14702	-0.531688	0.584522	-1.25723	1.4808	-0.861345	0.429201	1.62381	2.10907	0.782968	0.46717	1	1	1
g__SHA-26	-0.172928	1.15155	-0.118277	0.661018	0.232187	1.48665	0.163655	0.676402	-0.411692	2.1174	-0.209437	0.650209	1	1	1
g__S085	-2.84662	1.06024	-2.71543	0.038093	-0.744213	1.36877	-0.549442	0.469514	0.836731	1.9495	0.419559	0.523319	0.740914	1	1
c__Dehalococcoidia	-3.13978	1.05485	-3.02026	0.0234009	1.00151	1.3618	0.765491	0.438874	-0.796687	1.93959	-0.430495	0.508467	0.640132	1	1
g__SAR202_clade	0.0203942	1.12437	0.0470312	0.714326	-1.40508	1.45156	-0.980305	0.373498	1.92335	2.06743	0.94324	0.38882	1	1	1
f__Anaerolineaceae	3.5398	0.819927	4.45971	0.000596914	-0.998162	1.05852	-0.948692	0.364633	1.71163	1.50763	1.15325	0.299151	0.100782	1	1
c__Anaerolineae	-1.28369	1.18102	-1.06216	0.371085	-0.968312	1.5247	-0.659074	0.495615	0.359893	2.17159	0.181031	0.568252	1	1	1
g__P2-11E	-2.67315	1.23855	-2.16181	0.077132	1.2617	1.59896	0.79795	0.434741	-0.482125	2.27737	-0.213719	0.560498	0.9239	1	1
g__KD4-96	-3.24786	1.0591	-3.09514	0.0186474	0.683672	1.36729	0.509387	0.466169	-0.260045	1.9474	-0.132116	0.554717	0.588315	1	1
g__B12-WMSP1	-1.32008	1.09973	-1.20649	0.314805	-2.23251	1.41974	-1.59093	0.217145	2.38232	2.02211	1.20525	0.331348	0.993249	0.988472	0.999379
g__SBR1031	4.83757	0.832712	6.02564	8.02048e-05	-1.2871	1.07503	-1.22426	0.242025	0.804258	1.53114	0.528006	0.605186	0.0161123	1	1
o__SBR1031	-2.24297	1.18944	-1.88116	0.122902	-0.0620507	1.53555	-0.0499714	0.630755	0.0833688	2.18706	0.0518345	0.613404	0.969659	1	1
g__JG30-KF-AS9	2.65205	1.36093	1.98366	0.0798652	0.381191	1.75695	0.218524	0.766839	0.447421	2.50239	0.185659	0.716545	0.99987	1	1
g__Ktedonobacter	-3.79846	1.28994	-2.97173	0.0182273	0.141928	1.6653	0.0990386	0.561695	-0.858721	2.37186	-0.383215	0.553544	0.654788	1	1
f__Ktedonobacteraceae	3.54663	0.945413	3.87756	0.00539669	0.0121901	1.22052	-0.00957421	0.769516	-0.838015	1.73837	-0.48489	0.610302	0.285946	1	1
g__1959-1	-1.53352	1.21023	-1.24451	0.282454	-1.63555	1.5624	-1.06672	0.340038	2.3045	2.22529	1.05803	0.360755	1	1	1
g__G12-WMSP1	0.854949	1.39552	0.637015	0.519604	-0.191748	1.80161	-0.104064	0.705626	-0.255457	2.566	-0.101288	0.691545	1	1	1
g__BacC-u-018	-2.15765	1.1722	-1.83141	0.136555	-0.996692	1.5133	-0.665467	0.462063	1.25976	2.15536	0.59036	0.474164	0.974013	0.99523	1
g__1921-3	1.48768	1.25882	1.21355	0.274049	-2.8797	1.62513	-1.78411	0.122065	3.30301	2.31464	1.4489	0.22338	1	1	0.993521
g__FCPS473	-0.440071	1.29375	-0.314693	0.640732	-0.816778	1.67022	-0.498146	0.560421	-0.33153	2.37886	-0.138742	0.632703	1	1	1
g__HSB_OF53-F07	7.23594	0.668925	10.9753	4.2484e-11	-0.926853	0.863579	-1.08957	0.287152	-0.645998	1.22998	-0.509753	0.618355	1.25806e-08	1	1
g__JG30a-KF-32	2.65964	1.17709	2.31094	0.0403854	-1.89707	1.51961	-1.25091	0.250116	2.07874	2.16435	0.958593	0.383983	0.96782	1	1
g__1921-2	6.10973	0.842	7.43046	1.32544e-06	-1.41425	1.08702	-1.33261	0.199836	1.40818	1.54822	0.911412	0.388563	0.000358595	1	1
g__Elev-1554	-0.635034	1.14858	-0.531748	0.575023	-1.37544	1.48281	-0.947347	0.37644	0.154075	2.11193	0.0739862	0.642686	1	1	1
g__JG30-KF-CM66	-0.821495	1.08388	-0.728652	0.526503	1.54279	1.39928	1.11145	0.335881	-1.21262	1.99296	-0.619061	0.515383	0.999583	1	1
g__TK10	4.92869	0.794816	6.41536	8.62596e-06	-1.95559	1.0261	-1.9377	0.0683561	2.59898	1.46146	1.80796	0.101347	0.00221474	1	1
g__WPS-2	5.46848	0.437718	13.0288	5.50565e-09	0.00213836	0.565091	0.00751932	0.893266	0.705932	0.804848	0.844357	0.419531	1.55436e-06	1	1
g__WS2	-3.59808	1.0473	-3.46405	0.0115826	-0.115091	1.35206	-0.110179	0.497505	0.0547565	1.92572	0.0517363	0.529699	0.462627	1	1
g__Abditibacterium	-3.74979	1.01113	-3.77594	0.00710873	0.121024	1.30536	0.100643	0.490289	-0.901814	1.8592	-0.497429	0.512296	0.347197	1	0.99464
g__Fimbriimonadaceae	3.15855	0.876762	3.69647	0.00193095	-0.224962	1.13189	-0.170969	0.778156	2.8437	1.61213	1.75514	0.115157	0.292594	1	1
g__Armatimonadales	2.17188	1.08858	2.04145	0.0747861	-0.99176	1.40535	-0.698548	0.500324	2.59965	2.0016	1.2949	0.248585	0.986393	1	1
p__Armatimonadota	1.57113	0.903357	1.8422	0.146397	0.440429	1.16623	0.363113	0.662143	-0.520958	1.66104	-0.303132	0.625873	0.959587	1	1
g__Chthonomonas	3.18247	0.631408	5.34227	0.00134033	1.78567	0.815145	2.24416	0.0428453	-1.27283	1.16099	-1.13312	0.299162	0.0903026	1	1
g__Chthonomonadales	1.55417	1.1587	1.39209	0.236384	-0.802769	1.49588	-0.543413	0.569987	2.18142	2.13055	1.03395	0.356515	0.998781	1	1
g__Rokubacteriales	7.6606	0.656348	11.9339	1.22158e-09	-0.267903	0.847342	-0.324407	0.748373	2.14722	1.20685	1.78001	0.0829913	3.49998e-07	1	1
g__GAL15	4.75627	1.1176	4.34141	0.000500061	-3.2461	1.44282	-2.26899	0.0398022	4.49647	2.05498	2.20196	0.043551	0.0876142	0.99987	1
g__FCPU453	-3.17171	1.14346	-2.80393	0.0317476	1.24432	1.4762	0.882876	0.40995	-1.39645	2.10252	-0.705525	0.469829	0.709428	0.988755	1
g__S-BQ2-57_soil_group	1.72246	1.02134	1.73144	0.118475	-0.364765	1.31855	-0.267434	0.726694	-1.97726	1.87798	-1.07316	0.350672	1	1	1
f__Methylacidiphilaceae	1.88373	1.0208	1.88971	0.0934096	-0.789946	1.31784	-0.598407	0.566726	1.50089	1.87698	0.813709	0.458538	0.999953	1	1
g__Pedosphaera	2.71045	1.21773	2.279	0.0476671	-0.984989	1.57209	-0.624521	0.550216	-0.27426	2.23909	-0.130954	0.727936	0.952699	1	1
g__ADurb.Bin063-1	4.78101	0.424522	11.8559	4.19142e-08	-0.0203413	0.548055	-0.0432348	0.874285	0.523906	0.780584	0.620357	0.547078	1.17179e-05	1	1
g__Ellin516	-2.3007	1.08426	-2.12556	0.0873242	-1.38977	1.39978	-1.01796	0.376301	1.05177	1.99367	0.557752	0.488553	0.932778	1	1
g__Pedosphaeraceae	0.241607	1.24383	0.221872	0.67445	-1.82988	1.60577	-1.14205	0.323167	2.56753	2.28707	1.12502	0.336884	1	0.994853	1
f__Pedosphaeraceae	1.39662	0.80581	1.8277	0.164149	2.57914	1.0403	2.48631	0.0256272	-3.7557	1.48167	-2.53657	0.0171698	0.965246	0.9834	1
g__Lacunisphaera	-1.30752	1.24389	-1.04012	0.375917	-0.0640472	1.60585	-0.0358493	0.637139	-0.498504	2.28719	-0.222018	0.590434	1	1	1
f__Opitutaceae	-2.44491	1.16845	-2.10069	0.0983425	3.23317	1.50847	2.18593	0.0794	-3.59454	2.14848	-1.70155	0.155841	0.923884	0.941662	0.994472
g__Opitutus	-1.03651	1.20613	-0.840358	0.455836	-1.36548	1.55711	-0.885627	0.430843	1.68312	2.21776	0.75479	0.460398	1	1	1
f__Chthoniobacteraceae	-3.54364	1.0309	-3.4946	0.0122729	0.210069	1.33088	0.178569	0.485312	-0.424033	1.89555	-0.225199	0.515631	0.450182	0.994911	1
g__Chthoniobacter	0.244086	1.13247	0.248863	0.642576	2.40459	1.46201	1.66385	0.140723	-2.07518	2.08231	-1.00783	0.383751	1	1	1
o__Chthoniobacterales	-3.05927	1.14605	-2.67241	0.0310833	0.22794	1.47955	0.149058	0.569229	-1.4789	2.10729	-0.707777	0.450362	0.795426	1	1
g__Candidatus_Udaeobacter	6.00986	0.38251	15.7309	1.83019e-19	-1.17014	0.493819	-2.37	0.0245578	1.0523	0.703336	1.49566	0.148451	5.80659e-17	1	1
g__Candidatus_Xiphinematobacter	5.1101	0.522086	10.2652	1.15727e-06	0.232437	0.674011	0.276669	0.709536	-0.756977	0.959979	-0.761514	0.458186	0.000302867	1	1
g__Omnitrophales	1.83572	1.2061	1.58174	0.177509	1.94638	1.55707	1.2568	0.24306	-2.69852	2.2177	-1.22208	0.268255	0.996439	1	1
o__Omnitrophales	-0.905741	1.30203	-0.667228	0.523331	0.602777	1.68091	0.353552	0.620745	-1.41388	2.39408	-0.578722	0.541658	1	1	1
g__Candidatus_Omnitrophus	-2.55715	1.18132	-2.1711	0.0769639	0.0357936	1.52507	0.0253577	0.596893	0.538082	2.17213	0.246038	0.561503	0.922738	1	1
g__BD7-11	2.89969	0.745332	4.06228	0.00416028	1.50589	0.962219	1.5986	0.137697	0.368748	1.37047	0.264708	0.656324	0.232334	1	1
g__Pla4_lineage	3.8123	0.910388	4.31792	0.000715646	-2.21432	1.17531	-1.91717	0.0762064	3.59955	1.67396	2.18884	0.0649041	0.106069	1	0.982965
g__OM190	-3.18547	1.09158	-2.93516	0.0253571	0.456275	1.40922	0.316964	0.550942	-0.239769	2.00712	-0.117298	0.548841	0.665293	0.995864	1
g__vadinHA49	-3.6705	1.10835	-3.32933	0.0110306	2.98387	1.43087	2.10897	0.103425	-1.91655	2.03796	-0.942244	0.40133	0.529287	0.916561	1
g__CPla-3_termite_group	-2.54027	1.16627	-2.18647	0.075035	1.47141	1.50565	0.998726	0.397747	-2.50979	2.14446	-1.19665	0.326232	0.920788	1	0.997805
g__WD2101_soil_group	4.93364	0.5363	9.38243	1.5956e-08	-0.148934	0.692361	-0.217736	0.816296	0.0605267	0.986115	0.0246419	0.795014	4.57897e-06	1	1
f__Phycisphaeraceae	-3.30411	1.07369	-3.09793	0.0198176	0.108411	1.38613	0.0841485	0.543889	-1.00845	1.97423	-0.525835	0.487659	0.593734	1	0.993134
g__SM1A02	-1.08852	1.17682	-0.891949	0.430208	-1.53104	1.51927	-1.02719	0.389622	1.04496	2.16387	0.498341	0.509535	1	0.997367	1
f__Pirellulaceae	4.93343	0.422773	12.2689	2.93326e-08	0.0603334	0.545798	0.111389	0.852185	-1.07643	0.777369	-1.4009	0.180883	8.13945e-06	1	1
c__Planctomycetes	-3.02886	1.04537	-2.91162	0.0352596	-0.694261	1.34956	-0.535388	0.453612	0.688248	1.92215	0.358761	0.501354	0.670588	1	1
f__Gemmataceae	8.6431	0.268383	32.2418	2.85001e-32	-0.0149213	0.346481	-0.0427029	0.886536	0.254126	0.493485	0.514051	0.613672	9.33129e-30	1	1
g__Gemmata	0.240152	1.15426	0.252353	0.616062	-2.17648	1.49014	-1.48913	0.208261	3.82904	2.12237	1.82791	0.130582	1	1	0.997036
g__Pir4_lineage	-2.75014	1.08812	-2.53954	0.0439322	-0.676686	1.40475	-0.494007	0.499664	0.134094	2.00076	0.0762171	0.551938	0.810688	1	1
g__Aquisphaera	2.94868	0.861973	3.59549	0.0163648	1.22124	1.1128	1.09677	0.324823	1.12956	1.58494	0.725734	0.486426	0.386762	1	1
g__Singulisphaera	-3.27499	1.18715	-2.79093	0.0314491	0.312473	1.5326	0.20755	0.537642	-0.715743	2.18285	-0.316963	0.556741	0.725468	1	1
f__Isosphaeraceae	2.00055	0.976313	2.13656	0.0820943	1.92911	1.26041	1.57325	0.169973	-1.3892	1.79518	-0.803241	0.454698	0.915399	1	1
g__Tundrisphaera	-1.7207	1.3401	-1.2744	0.2782	1.9926	1.73006	1.16655	0.326051	0.169984	2.46409	0.0683162	0.650158	0.99959	1	1
f__Gimesiaceae	1.52576	1.25135	1.27008	0.264762	0.444582	1.61549	0.277764	0.722069	-2.83127	2.30091	-1.24482	0.259447	1	1	1
o__Planctomycetales	4.40885	0.387193	12.2978	0.000103262	0.689615	0.499863	1.34241	0.201003	-0.334954	0.711945	-0.414902	0.672873	0.00782303	1	1
g__Schlesneria	-2.22711	1.24632	-1.77264	0.165174	1.58727	1.60899	0.996504	0.365791	-2.25554	2.29165	-0.995756	0.376259	0.964739	1	1
c__Sumerlaeia	-3.69652	1.08769	-3.40351	0.0126585	0.331517	1.4042	0.213886	0.504614	-0.422976	1.99998	-0.198109	0.493866	0.474612	1	1
g__FCPU426	-1.03961	1.01312	-1.00064	0.391595	1.9946	1.30794	1.53312	0.19829	-1.29569	1.86287	-0.69306	0.471254	0.99999	0.99726	1
g__4-29-1	-3.77379	1.16571	-3.23324	0.0140399	0.544035	1.50492	0.341362	0.525991	-1.53888	2.14343	-0.719291	0.473103	0.529836	1	1
g__Subgroup_10	5.07333	0.683662	7.5759	9.11494e-07	0.395902	0.882604	0.456795	0.653652	1.1912	1.25708	0.925044	0.371391	0.000232308	1	1
g__Subgroup_7	7.21911	0.847402	8.73605	9.3589e-08	-1.16495	1.09399	-1.09147	0.288508	2.23682	1.55815	1.46091	0.170106	2.57424e-05	1	1
g__Holophagaceae	-3.67282	1.08416	-3.44908	0.0109842	0.237068	1.39965	0.207196	0.501885	-1.10194	1.99349	-0.602499	0.454276	0.455658	1	1
g__11-24	4.71353	0.930998	5.18858	7.33076e-05	-3.21489	1.20191	-2.71384	0.0140855	3.41403	1.71186	2.01956	0.0681475	0.0174624	0.974262	1
g__JGI_0001001-H03	-0.576965	1.11355	-0.476264	0.56153	-2.78319	1.43759	-1.99358	0.122206	3.61352	2.04753	1.81385	0.161701	1	0.939992	0.974768
g__Blastocatellaceae	-3.62502	1.06447	-3.44206	0.0121304	-0.060349	1.37423	-0.0537487	0.49209	0.215907	1.95729	0.132773	0.500154	0.490633	1	1
g__RB41	4.32849	1.1301	3.93295	0.00211427	-3.89894	1.45895	-2.7155	0.0192891	3.0154	2.07795	1.46949	0.182916	0.230403	0.910082	1
g__Bryobacter	9.75656	0.175534	55.6752	1.6904e-42	-0.0453067	0.226613	-0.200463	0.795193	-0.0204304	0.32276	-0.0642617	0.839888	5.62295e-40	1	1
g__Elev-16S-1166	-2.69814	1.11171	-2.42195	0.0490359	-0.172556	1.43521	-0.124309	0.57965	0.476284	2.04415	0.234106	0.577513	0.862391	1	1
g__Candidatus_Solibacter	7.65339	0.242332	31.6703	3.01776e-31	0.273208	0.31285	0.874667	0.396635	0.135385	0.445586	0.301731	0.756885	9.86871e-29	1	1
g__Subgroup_13	7.06782	0.301625	23.4881	3.61587e-26	-0.249842	0.389396	-0.643101	0.530772	0.381072	0.554609	0.685048	0.50802	1.17594e-23	1	1
g__Subgroup_12	1.77531	1.03975	1.78261	0.139529	1.89753	1.34231	1.41936	0.193135	0.579304	1.91182	0.312985	0.663783	0.984217	1	1
g__Subgroup_2	12.8985	0.15185	85.0586	1.04824e-50	0.0180615	0.196037	0.0929847	0.817848	-0.189826	0.279212	-0.681341	0.512771	3.5116e-48	1	1
g__Candidatus_Koribacter	4.56324	0.667909	7.03624	2.81073e-06	0.276683	0.862267	0.331827	0.743358	1.28937	1.22811	1.01838	0.326878	0.000747755	1	1
o__Acidobacteriales	11.4706	0.174439	65.8418	7.51871e-46	0.020969	0.2252	0.0937053	0.83417	-0.337006	0.320748	-1.05291	0.313399	2.51125e-43	1	1
g__Subgroup_15	-3.76128	1.12007	-3.38917	0.0134603	1.14365	1.446	0.824851	0.434724	-2.92049	2.05951	-1.45922	0.271665	0.492586	0.990235	0.979225
p__Acidobacteriota	1.5221	1.13851	1.39727	0.220947	-0.0151551	1.46981	-0.0233738	0.71971	-0.79733	2.09342	-0.381962	0.590611	0.998579	1	1
c__Acidobacteriae	3.11322	0.807559	4.05526	0.00797989	0.156089	1.04255	0.133894	0.710372	-0.591276	1.48489	-0.396167	0.651124	0.263405	1	1
g__Edaphobacter	1.58602	1.19387	1.37988	0.231769	1.58266	1.54128	1.03312	0.338124	-1.82542	2.19522	-0.852056	0.429257	1	1	1
g__Granulicella	6.38456	0.660168	9.94794	2.59102e-08	-0.611171	0.852273	-0.69795	0.494329	0.624894	1.21387	0.503158	0.620023	7.31349e-06	1	1
g__Acidipila	3.7548	0.849762	4.57974	0.000763078	0.388977	1.09704	0.364754	0.688818	-0.4113	1.56249	-0.29825	0.730467	0.124734	1	1
g__Acidicapsa	0.0951762	1.19074	0.119744	0.622823	2.42525	1.53724	1.58426	0.160097	-2.16396	2.18946	-0.990794	0.368504	1	1	1
f__Acidobacteriaceae_(Subgroup_1)	1.31465	1.35417	0.993686	0.365029	0.532608	1.74823	0.315465	0.691552	-0.840023	2.48996	-0.343939	0.64742	1	1	1
g__Occallatibacter	4.65614	0.426789	10.9224	9.82166e-14	1.30522	0.550982	2.36886	0.0245327	-1.02885	0.784753	-1.31165	0.20547	2.98788e-11	1	1
g__Subgroup_17	6.1465	0.857249	7.26925	1.53535e-07	-1.67612	1.1067	-1.52196	0.141894	4.42642	1.57626	2.81673	0.00827763	4.30215e-05	1	0.98803
o__Vicinamibacterales	8.34739	0.547025	15.6374	3.48913e-13	0.560295	0.706206	0.811773	0.426055	1.12026	1.00583	1.10038	0.281464	1.05031e-10	1	1
g__Subgroup_5	6.66107	0.501649	13.761	7.65562e-12	0.511622	0.647626	0.820771	0.424464	0.760664	0.922401	0.790078	0.445201	2.26385e-09	1	1
g__SJA-28	2.43386	1.0887	2.30387	0.0527146	-0.144822	1.4055	-0.10659	0.761878	1.81382	2.00183	0.922066	0.402935	0.947462	1	1
g__Kapabacteriales	5.01267	0.442255	11.9434	2.37409e-07	-0.151426	0.570949	-0.28212	0.766075	0.553161	0.813191	0.642262	0.535053	6.44006e-05	1	1
f__Gemmatimonadaceae	6.92183	0.750611	9.41671	5.94984e-09	-1.00991	0.969035	-1.04405	0.308899	1.99281	1.38018	1.43838	0.161169	1.70933e-06	1	1
g__Roseisolibacter	2.09319	0.991007	2.1718	0.0575139	-0.185079	1.27938	-0.135059	0.777181	-0.132837	1.8222	-0.0736435	0.748912	0.979235	1	1
g__Gemmatimonas	1.86087	1.03484	1.87149	0.115513	-0.193361	1.33597	-0.137278	0.732507	3.02885	1.9028	1.60346	0.16664	0.983678	1	1
f__Microscillaceae	1.77029	1.10555	1.64266	0.145344	-1.54645	1.42726	-1.08889	0.319743	4.14192	2.03281	2.07607	0.0910608	1	1	0.953299
g__Flavobacterium	-3.60901	1.03282	-3.54616	0.00851666	-0.0619752	1.33336	-0.0590077	0.52451	-0.110267	1.89908	-0.0442625	0.541915	0.442214	1	1
g__env.OPS_17	-0.0120461	1.10311	0.00603613	0.73991	-1.98536	1.4241	-1.40592	0.228329	1.89892	2.02832	0.934461	0.39866	1	1	1
g__KD3-93	-3.22034	1.05352	-3.07105	0.0206949	-0.231412	1.36008	-0.183452	0.538142	-0.783401	1.93714	-0.410285	0.499362	0.612328	0.999475	1
g__CWT_CU03-E12	-1.45693	1.26831	-1.13631	0.33047	1.69058	1.63739	1.04148	0.359689	-0.870164	2.3321	-0.376779	0.628935	1	1	1
g__S15-21	-3.13293	1.12237	-2.81357	0.0300767	0.0636155	1.44897	0.055567	0.542471	-0.651914	2.06374	-0.331481	0.511112	0.710126	1	1
g__37-13	-0.988719	1.18528	-0.814142	0.466158	1.69482	1.53019	1.11601	0.329732	-1.75533	2.17941	-0.814155	0.449682	1	1	1
o__Chitinophagales	-3.27985	1.11592	-2.95842	0.025712	0.210583	1.44065	0.141209	0.545264	-1.2573	2.05188	-0.618209	0.498018	0.662628	1	0.999768
g__Terrimonas	-1.3242	1.22818	-1.07173	0.35064	-1.59378	1.58557	-1.0082	0.390046	0.717204	2.25829	0.316357	0.61272	1	0.996045	1
g__Puia	4.50484	0.823573	5.59428	8.30818e-05	0.660632	1.06323	0.631858	0.534384	-0.654195	1.51433	-0.440903	0.651974	0.0167576	1	1
g__Dinghuibacter	-3.588	1.06742	-3.38112	0.0100683	0.147593	1.37804	0.0941826	0.511613	-1.26241	1.96271	-0.646054	0.455668	0.470951	1	1
f__Chitinophagaceae	4.76522	0.91557	5.32955	3.76498e-05	-2.19597	1.182	-1.87844	0.0785899	2.91699	1.68349	1.75031	0.103058	0.00929854	1	1
g__Sediminibacterium	-1.87389	1.15779	-1.60836	0.17543	-0.670268	1.4947	-0.461105	0.553611	0.309895	2.12886	0.154311	0.571703	0.979502	1	1
g__Heliimonas	-3.0021	1.0794	-2.78606	0.0308462	-0.762724	1.39349	-0.57579	0.49141	0.422753	1.98472	0.220171	0.550546	0.73579	0.993861	0.992386
g__Ferruginibacter	-2.58156	1.17984	-2.20402	0.0788467	0.296481	1.52316	0.213385	0.573805	0.218045	2.16941	0.0970336	0.547566	0.890903	1	1
g__Edaphobaculum	-1.27098	1.29002	-0.962377	0.398633	1.7468	1.66541	1.05518	0.366742	-1.50634	2.37201	-0.631339	0.544391	1	1	1
f__Saprospiraceae	-3.76302	1.06597	-3.59043	0.00958454	0.044465	1.37616	0.0375682	0.486609	0.41335	1.96004	0.233877	0.516883	0.417114	1	1
c__Bacteroidia	-3.13838	1.19749	-2.64177	0.0379474	1.1122	1.54595	0.730107	0.47529	-2.67551	2.20187	-1.23809	0.30182	0.783382	0.994948	1
g__Candidatus_Amoebophilus	-3.56266	1.10146	-3.29183	0.0144884	-0.16502	1.42198	-0.103108	0.557996	-0.83614	2.0253	-0.424269	0.529827	0.524833	1	0.999401
g__KF-JG30-C25	0.915451	1.10797	0.867982	0.424035	-0.0744839	1.43038	-0.0444667	0.715463	0.866285	2.03726	0.43643	0.559385	1	1	1
g__WD260	7.50158	0.426269	17.6077	1.36653e-21	1.69804	0.550311	3.08586	0.00364331	-1.50266	0.783796	-1.91734	0.0631031	4.39267e-19	0.936073	1
f__Steroidobacteraceae	3.73498	0.983523	3.91241	0.00326092	1.82722	1.26972	1.46309	0.166314	0.89146	1.80844	0.499364	0.584355	0.222853	1	1
g__Steroidobacter	-3.21703	1.10588	-2.93605	0.0229256	0.676523	1.42768	0.490901	0.517627	-1.62167	2.03342	-0.811652	0.419321	0.672705	0.996226	0.997897
c__Gammaproteobacteria	5.08593	0.710405	7.3925	1.39024e-05	1.44851	0.917129	1.58245	0.129234	0.407037	1.30625	0.324115	0.710172	0.00327087	1	1
g__Acidibacter	7.76284	0.208674	37.2392	5.17159e-35	0.436555	0.269397	1.6228	0.122126	0.0907916	0.383697	0.235532	0.780919	1.70145e-32	1	1
g__JG36-TzT-191	2.078	1.14765	1.86921	0.115341	1.35261	1.48162	0.919914	0.398257	0.812143	2.11023	0.387382	0.636425	0.979419	1	1
g__R7C24	-3.60925	1.05584	-3.47331	0.0117262	-0.0869809	1.36308	-0.0626679	0.435477	0.078109	1.94141	0.0338388	0.502849	0.489295	1	0.998759
f__Hydrogenophilaceae	-3.73253	1.10812	-3.41353	0.0111663	0.0472767	1.43058	0.0547029	0.512129	-0.642329	2.03754	-0.341877	0.511477	0.474523	1	1
g__SC-I-84	-3.67739	1.09259	-3.39806	0.0100192	2.54169	1.41052	1.84025	0.16328	-2.41839	2.00898	-1.22637	0.318334	0.488191	0.958888	0.996568
g__Rhodanobacter	3.15345	1.09333	2.96082	0.0134847	-3.25722	1.41148	-2.33437	0.0399615	4.24333	2.01035	2.12556	0.0609394	0.696329	0.99613	0.99511
g__Dyella	-0.720894	1.34039	-0.518746	0.589534	1.7762	1.73043	1.02711	0.360406	-2.5475	2.46462	-1.04212	0.353034	1	1	1
f__Xanthomonadaceae	-2.51038	1.1671	-2.16768	0.0902866	0.132401	1.50672	0.0947951	0.556683	-0.724153	2.14599	-0.347148	0.544871	0.899349	1	1
f__Rhodanobacteraceae	-3.86974	1.06861	-3.65712	0.00646373	0.19957	1.37957	0.136922	0.56339	-1.27214	1.9649	-0.651477	0.478147	0.380634	0.999345	0.99958
g__Tahibacter	-3.7247	1.03679	-3.6629	0.00986231	-0.0110658	1.33849	0.010738	0.488398	-0.0106503	1.90639	-0.00987209	0.514618	0.386649	1	1
f__Solimonadaceae	-2.70231	1.13811	-2.37766	0.0600026	0.680663	1.46929	0.471121	0.544005	-1.40321	2.09268	-0.679418	0.500789	0.865331	1	1
g__Polycyclovorans	-1.88622	1.14084	-1.64141	0.181639	-0.832696	1.47282	-0.577271	0.496987	1.59071	2.09771	0.776136	0.465516	0.969728	1	1
g__Alkanibacter	-1.93033	1.11528	-1.74278	0.155367	-1.47959	1.43982	-1.04196	0.373648	1.0095	2.0507	0.49324	0.475708	0.966696	1	1
g__Nevskia	-1.42112	1.22655	-1.13205	0.330431	-0.361703	1.58347	-0.240687	0.632064	0.523145	2.2553	0.239284	0.665901	0.999269	1	1
g__Sulfurifustis	-3.71045	1.05264	-3.5699	0.0117127	-0.0196829	1.35895	-0.00243826	0.547587	-1.1892	1.93553	-0.634892	0.436841	0.409672	0.996275	0.993288
g__Candidatus_Berkiella	-2.42282	1.14271	-2.12583	0.0864545	-0.956617	1.47523	-0.652355	0.464702	0.830837	2.10114	0.383988	0.519691	0.914921	1	0.999624
g__Rickettsiella	-2.99514	1.07392	-2.80463	0.0331767	-0.082334	1.38642	-0.0711132	0.558861	0.178279	1.97465	0.10809	0.498444	0.721808	1	0.997259
g__Diplorickettsia	-3.67733	1.08427	-3.44767	0.0121064	-0.125956	1.39979	-0.0687614	0.505152	-0.375558	1.99369	-0.225723	0.532664	0.449053	1	1
g__Legionella	-3.86833	1.08617	-3.59485	0.00871391	0.0626205	1.40224	0.0438576	0.485589	-1.07921	1.99718	-0.556049	0.462752	0.406863	0.993776	0.991701
g__Candidatus_Ovatusbacter	-2.22986	1.20447	-1.8407	0.143007	-0.206324	1.55497	-0.146753	0.564311	0.165466	2.21471	0.0812507	0.608194	0.945662	1	1
g__Unknown_Family	-3.62795	1.03511	-3.54142	0.0074391	0.247727	1.33632	0.185883	0.555343	-0.574539	1.90329	-0.30039	0.523307	0.428024	1	1
g__Pseudomonas	-2.04124	1.09599	-1.87382	0.128318	0.386734	1.41492	0.286986	0.580254	-1.01866	2.01524	-0.5304	0.482665	0.950729	1	1
g__Escherichia-Shigella	-2.49986	1.17389	-2.13337	0.0914153	1.17413	1.51548	0.792225	0.463763	-1.16704	2.15847	-0.550207	0.518658	0.917302	1	1

## Sheet: 16S ANCOM Upper Forest Floor 
Supplementary Table 9F:The results from the ANCOM-BC differential abundance test for time points and interaction of treatment and time point within the upper forest floor horizon for the 16S data are presented.
Taxa	Time_Point W	Treatment_w_Time_Point W	Time_Point q	Treatment_w_Time_Point q	Time_Point p	Treatment_w_Time_Point p
g__Sphingomonas	-0.205525	2.31199	1	1	0.837162	0.020778
g__Paludibaculum	-0.205525	3.36374	1	0.218379	0.837162	0.000768941
f__Sphingomonadaceae	-0.205525	4.01707	1	0.0186796	0.837162	5.89262e-05
g__Plot4-2H12	-0.205525	2.06052	1	1	0.837162	0.0393485
g__Sphingopyxis	-0.205525	1.22964	1	1	0.837162	0.218833
g__Novosphingobium	-0.205525	1.35981	1	1	0.837162	0.173891
g__Candidatus_Solibacter	2.87965	-4.76265	1	0.000641998	0.00398118	1.91071e-06
g__Vicinamibacteraceae	-0.205525	4.99016	1	0.000204521	0.837162	6.03306e-07
g__Subgroup_13	2.13154	-2.06326	1	1	0.0330451	0.0390883
g__Subgroup_12	0.546555	-0.324596	1	1	0.584685	0.745487
g__Subgroup_2	1.32965	-4.13943	1	0.0111416	0.183635	3.48176e-05
o__Rhodospirillales	2.50262	-1.46354	1	1	0.0123278	0.14332
g__Candidatus_Koribacter	0.502693	-3.06653	1	0.589039	0.61518	0.00216559
o__Acidobacteriales	2.04028	-3.88573	1	0.0315248	0.0413221	0.000102022
g__Edaphobacter	1.73567	-3.42558	1	0.176071	0.0826224	0.000613487
g__Granulicella	1.9112	-3.60457	1	0.0931764	0.0559787	0.000312673
g__Acidipila	1.6617	-3.68525	1	0.068543	0.0965723	0.000228477
g__Acidicapsa	1.84245	-3.71742	1	0.0605804	0.0654087	0.000201264
f__Acidobacteriaceae_(Subgroup_1)	1.64089	-2.76386	1	1	0.100821	0.00571219
g__Occallatibacter	1.73832	-3.95462	1	0.0240858	0.0821542	7.66552e-05
g__Terracidiphilus	1.20568	-1.69478	1	1	0.227939	0.0901169
g__Subgroup_17	-0.205525	5.72285	1	3.58261e-06	0.837162	1.04755e-08
f__Vicinamibacteraceae	-0.205525	1.78284	1	1	0.837162	0.0746127
o__Vicinamibacterales	2.59189	1.66543	1	1	0.00954505	0.0958274
g__Subgroup_5	0.952233	-1.78707	1	1	0.340979	0.0739268
g__SJA-28	-0.205525	3.56859	1	0.105518	0.837162	0.000358905
g__Kapabacteriales	-0.509025	2.06621	1	1	0.610735	0.0388089
f__Gemmatimonadaceae	-0.265412	0.64376	1	1	0.790692	0.519731
g__Roseisolibacter	-1.1986	-0.713668	1	1	0.230682	0.475432
g__Gemmatimonas	-0.634759	2.5063	1	1	0.525585	0.0122002
g__OLB12	-0.205525	0.309223	1	1	0.837162	0.757152
f__Microscillaceae	-0.796861	3.92869	1	0.0265623	0.425532	8.54092e-05
g__Dongia	-0.205525	3.49423	1	0.138349	0.837162	0.000475427
g__Chryseolinea	-0.205525	2.79678	1	1	0.837162	0.00516143
g__Ohtaekwangia	-0.205525	3.06056	1	0.598698	0.837162	0.00220922
o__Cytophagales	3.082	-2.06217	0.6888	1	0.00205612	0.0391918
g__Flavobacterium	-0.547455	3.58257	1	0.10071	0.584066	0.000340236
g__env.OPS_17	0.508833	0.326874	1	1	0.61087	0.743763
o__Sphingobacteriales	0.97985	-0.510736	1	1	0.32716	0.609536
g__KD3-93	-0.205525	4.36578	1	0.00415484	0.837162	1.26672e-05
g__CWT_CU03-E12	1.36047	-2.23359	1	1	0.173683	0.0255099
g__LiUU-11-161	-0.205525	-1.08819	1	1	0.837162	0.276511
g__37-13	1.75501	-1.50343	1	1	0.0792573	0.132729
o__Chitinophagales	1.70838	-2.29772	1	1	0.087566	0.021578
g__Terrimonas	-0.205525	4.10201	1	0.0130654	0.837162	4.09573e-05
g__Puia	0.0547516	-2.68461	1	1	0.956336	0.0072615
g__Inquilinus	1.74139	-3.09805	1	0.531791	0.0816153	0.00194795
g__Pseudoflavitalea	-0.205525	0.594193	1	1	0.837162	0.552383
g__Flavitalea	-0.205525	1.81238	1	1	0.837162	0.069927
g__Dinghuibacter	0.0430984	-0.494773	1	1	0.965623	0.62076
f__Chitinophagaceae	0.0136763	1.83905	1	1	0.989088	0.065908
g__Sediminibacterium	-0.205525	-0.279645	1	1	0.837162	0.77975
g__Heliimonas	0.537404	1.82881	1	1	0.590989	0.0674273
g__Nitrosotaleaceae	0.460787	-1.42237	1	1	0.644951	0.154918
g__Ferruginibacter	2.68592	0.14849	1	1	0.00723304	0.881956
g__Edaphobaculum	2.59314	-1.49502	1	1	0.00951047	0.134908
g__Phaeodactylibacter	-0.205525	0.652135	1	1	0.837162	0.514314
f__Saprospiraceae	-0.205525	4.18631	1	0.00915798	0.837162	2.83529e-05
f__Cyclobacteriaceae	-0.205525	-0.133374	1	1	0.837162	0.893898
g__Sporocytophaga	0.283938	-1.81744	1	1	0.776458	0.06915
g__Dyadobacter	-0.205525	0.839883	1	1	0.837162	0.400974
c__Bacteroidia	1.13831	-0.411455	1	1	0.25499	0.680739
g__Emticicia	-0.205525	1.68617	1	1	0.837162	0.0917623
f__Spirosomaceae	0.473545	1.14787	1	1	0.635824	0.251022
g__CCD24	-0.205525	5.32384	1	3.46448e-05	0.837162	1.01598e-07
g__Ga0077536	-0.205525	0.832382	1	1	0.837162	0.405194
g__WD260	4.75854	-5.0714	0.000668832	0.000134267	1.94995e-06	3.94904e-07
f__Steroidobacteraceae	-0.205525	2.30576	1	1	0.837162	0.0211243
g__Steroidobacter	1.88607	0.262846	1	1	0.059286	0.792669
c__Gammaproteobacteria	2.22067	-1.96807	1	1	0.0263735	0.0490596
g__Acidibacter	1.95599	-0.884612	1	1	0.0504659	0.376366
f__Elsteraceae	1.51546	-1.01212	1	1	0.129655	0.311479
g__JG36-TzT-191	2.00302	-2.29209	1	1	0.045175	0.0219003
f__Azospirillaceae	0.747413	2.65811	1	1	0.454814	0.00785795
g__R7C24	-0.205525	4.17999	1	0.00938682	0.837162	2.91516e-05
g__SC-I-84	-0.205525	2.09304	1	1	0.837162	0.0363452
g__Rhodanobacter	-0.322411	-0.923069	1	1	0.747142	0.355971
g__Rudaea	-0.205525	-1.10517	1	1	0.837162	0.269084
g__Dyella	1.65574	-0.832888	1	1	0.097775	0.404908
f__Xanthomonadaceae	1.82507	-1.35168	1	1	0.0679898	0.176477
g__Pseudoxanthomonas	-0.205525	-0.204217	1	1	0.837162	0.838184
g__Lysobacter	-0.205525	0.286542	1	1	0.837162	0.774463
f__Rhodanobacteraceae	-0.720935	0.989376	1	1	0.47095	0.322479
g__Dokdonella	-0.205525	-0.924786	1	1	0.837162	0.355077
g__Tahibacter	-0.205525	0.843395	1	1	0.837162	0.399007
g__Arenimonas	-0.205525	2.46688	1	1	0.837162	0.0136298
f__Solimonadaceae	-0.220878	1.47579	1	1	0.825188	0.139999
g__Alkanibacter	-0.205525	0.875241	1	1	0.837162	0.381443
g__Nevskia	2.07793	-3.18971	1	0.39592	0.0377161	0.00142417
g__Aliidongia	0.816896	-1.78472	1	1	0.413988	0.074306
g__Candidatus_Endonucleariobacter	0.855877	-0.508804	1	1	0.392066	0.61089
g__Coxiella	-1.99458	2.54303	1	1	0.046089	0.0109895
g__Candidatus_Berkiella	-1.22934	0.714058	1	1	0.218943	0.475191
g__Rickettsiella	1.47851	-1.31313	1	1	0.139271	0.189141
g__Legionella	1.99198	-2.99295	1	0.740481	0.0463729	0.00276299
g__Candidatus_Ovatusbacter	0.465677	-2.26867	1	1	0.641447	0.0232884
g__Unknown_Family	1.80218	-1.25379	1	1	0.0715174	0.209919
g__Pseudomonas	0.508916	-0.907403	1	1	0.610811	0.364194
g__BIyi10	-0.205525	1.1169	1	1	0.837162	0.264036
g__Escherichia-Shigella	2.73585	-3.88885	1	0.0312233	0.00622197	0.00010072
g__URHD0088	1.1969	-1.65734	1	1	0.231345	0.0974511
f__Neisseriaceae	-0.918943	-0.521194	1	1	0.358125	0.602232
o__Elsterales	1.93736	-3.05052	1	0.616811	0.0527011	0.00228448
f__Reyranellaceae	-0.205525	4.49402	1	0.00232034	0.837162	6.98899e-06
g__Reyranella	2.01181	-0.420185	1	1	0.0442401	0.67435
f__Rhodospirillaceae	0.975099	-0.416225	1	1	0.329511	0.677246
f__Magnetospirillaceae	1.69149	-2.54929	1	1	0.0907424	0.0107942
g__Telmatospirillum	1.89774	-2.65222	1	1	0.05773	0.00799647
o__Zavarziniales	-0.205525	0.555908	1	1	0.837162	0.578273
f__Magnetospiraceae	-0.205525	0.191967	1	1	0.837162	0.847768
g__Acidocella	1.58222	-2.85844	1	1	0.113599	0.00425728
g__Roseococcus	-0.205525	0.725617	1	1	0.837162	0.468074
g__Acidisoma	1.73897	-1.30969	1	1	0.08204	0.190302
g__Rhodopila	0.171269	-0.817853	1	1	0.864012	0.413441
g__Acetobacteraceae	3.77405	-1.89099	0.0542891	1	0.000160619	0.0586256
f__Oxalobacteraceae	2.83084	-2.66143	1	1	0.0046426	0.00778099
g__Rhodovastum	0.580668	1.47901	1	1	0.561464	0.139137
f__Acetobacteraceae	2.97032	-3.8685	0.990641	0.0336184	0.0029749	0.000109506
g__Massilia	-0.205525	1.16439	1	1	0.837162	0.244267
g__Acidiphilium	2.20439	-2.96887	1	0.795054	0.0274968	0.00298893
g__Acidisphaera	0.275226	0.154953	1	1	0.783142	0.876859
f__Holosporaceae	0.725301	-1.43156	1	1	0.468267	0.152269
g__Candidatus_Captivus	-0.135117	-1.39278	1	1	0.89252	0.163686
g__Candidatus_Paracaedibacter	0.596508	-2.03922	1	1	0.550836	0.0414283
f__Paracaedibacteraceae	0.486263	-1.92766	1	1	0.62678	0.0538972
g__Candidatus_Finniella	-1.63509	0.129727	1	1	0.102031	0.896783
d__Bacteria	1.41578	-2.58171	1	1	0.156841	0.00983112
g__Ellin6067	-0.205525	3.76856	1	0.0497508	0.837162	0.000164194
g__Rickettsia	0.212132	-0.682539	1	1	0.832004	0.494898
f__Rickettsiaceae	1.4167	-1.94874	1	1	0.15657	0.0513267
o__Rickettsiales	0.619253	-2.25991	1	1	0.53575	0.0238266
g__SM2D12	0.855102	-0.173492	1	1	0.392495	0.862265
o__Micavibrionales	-0.205525	3.26497	1	0.306531	0.837162	0.00109475
f__Micavibrionaceae	0.21591	-1.24564	1	1	0.829058	0.212898
f__Nitrosomonadaceae	-0.205525	2.53821	1	1	0.837162	0.0111422
g__Rhodoplanes	-0.205525	4.51322	1	0.00212621	0.837162	6.38501e-06
g__GOUTA6	-0.205525	3.09926	1	0.531571	0.837162	0.00194004
f__Xanthobacteraceae	1.81242	-1.64678	1	1	0.0699218	0.0996036
g__Pseudolabrys	-0.205525	3.36834	1	0.215523	0.837162	0.000756222
g__Afipia	-0.205525	1.73799	1	1	0.837162	0.0822124
f__Beijerinckiaceae	0.320934	-2.30719	1	1	0.74826	0.0210441
g__WC3-116	-0.205525	1.34662	1	1	0.837162	0.178102
g__A21b	0.363193	-0.24855	1	1	0.71646	0.803709
g__Roseiarcus	4.23904	-4.16065	0.00767716	0.0101865	2.24478e-05	3.17338e-05
g__Methylovirgula	-0.556564	-1.10138	1	1	0.577825	0.270731
g__Bauldia	-0.205525	3.54071	1	0.116524	0.837162	0.000399056
o__Rhizobiales	-0.205525	1.88647	1	1	0.837162	0.0592317
g__Bradyrhizobium	1.75927	-2.50507	1	1	0.0785325	0.0122427
g__IS-44	-0.205525	3.83642	1	0.0382019	0.837162	0.000124843
g__Hyphomicrobium	-0.205525	3.94971	1	0.0244908	0.837162	7.82452e-05
g__Pedomicrobium	-0.205525	2.93241	1	0.891306	0.837162	0.00336342
f__Hyphomicrobiaceae	-0.205525	1.57358	1	1	0.837162	0.115585
f__Rhizobiales_Incertae_Sedis	-0.205525	4.96581	1	0.00023124	0.837162	6.84141e-07
g__KF-JG30-B3	0.637077	-0.145086	1	1	0.524075	0.884643
g__AAP99	0.616114	0.803406	1	1	0.537819	0.42174
f__Micropepsaceae	0.913985	-0.337469	1	1	0.360725	0.735763
g__Sphingobium	-0.205525	2.1877	1	1	0.837162	0.0286916
g__Devosia	-0.205525	3.55107	1	0.112414	0.837162	0.000383665
f__Devosiaceae	0.232277	2.84106	1	1	0.816323	0.00449638
g__Phreatobacter	-0.764514	-0.314988	1	1	0.444561	0.752771
g__Allorhizobium-Neorhizobium-Pararhizobium-Rhizobium	-0.205525	0.647463	1	1	0.837162	0.517332
g__Asticcacaulis	-0.205525	1.50737	1	1	0.837162	0.131716
g__Brevundimonas	-0.205525	2.03248	1	1	0.837162	0.0421049
g__MND1	-0.205525	3.47971	1	0.145568	0.837162	0.000501959
f__Caulobacteraceae	3.24841	-1.426	0.389935	1	0.00116052	0.153867
g__Phenylobacterium	1.68695	0.224886	1	1	0.0916129	0.822068
g__Caulobacter	1.2966	2.18581	1	1	0.19477	0.0288295
g__Hirschia	-0.205525	3.28229	1	0.29037	0.837162	0.00102968
g__SWB02	-0.205525	3.88145	1	0.0319811	0.837162	0.000103835
g__Mesorhizobium	-0.205525	1.9232	1	1	0.837162	0.0544547
f__Rhizobiaceae	-0.205525	2.27681	1	1	0.837162	0.0227973
c__Alphaproteobacteria	1.93905	-2.34811	1	1	0.0524948	0.0188691
g__A0839	-0.205525	7.08749	1	4.68424e-10	0.837162	1.36567e-12
g__Pseudorhodobacter	-0.205525	2.63347	1	1	0.837162	0.00845168
f__Rhodobacteraceae	-0.205525	0.379208	1	1	0.837162	0.704533
g__TRA3-20	2.10502	-0.421343	1	1	0.0352895	0.673505
o__Gaiellales	1.94808	-0.811761	1	1	0.0514055	0.416929
g__67-14	3.67821	-2.60442	0.0791522	1	0.000234873	0.00920297
o__Solirubrobacterales	0.698773	-1.34472	1	1	0.484694	0.178715
f__Solirubrobacteraceae	0.482754	-3.33052	1	0.245312	0.629271	0.000866825
g__Conexibacter	0.558404	-1.21805	1	1	0.576568	0.223207
g__Solirubrobacteraceae	-0.205525	0.35917	1	1	0.837162	0.719468
o__Burkholderiales	1.30211	-1.02481	1	1	0.192878	0.305452
g__KD3-10	2.1695	-2.11619	1	1	0.0300444	0.0343282
g__Blfdi19	1.55096	-0.497629	1	1	0.120911	0.618746
g__27F-1492R	0.774851	-1.23219	1	1	0.438428	0.217877
g__P3OB-42	-0.769669	1.24023	1	1	0.441496	0.214891
f__Myxococcaceae	0.491469	-1.07492	1	1	0.623094	0.282411
g__Anaeromyxobacter	0.916714	-3.23958	1	0.333977	0.359292	0.00119705
g__Haliangium	1.07916	1.05628	1	1	0.280515	0.290842
g__Nannocystis	-0.205525	2.33025	1	1	0.837162	0.019793
g__mle1-27	-1.35277	0.569857	1	1	0.176128	0.568774
g__Pajaroellobacter	2.10283	-2.60497	1	1	0.0354802	0.00918812
g__Burkholderia-Caballeronia-Paraburkholderia	2.11406	-2.51842	1	1	0.0345101	0.0117882
g__BIrii41	-0.205525	4.39616	1	0.00362501	0.837162	1.10183e-05
g__Phaselicystis	-0.205525	-2.37631	1	1	0.837162	0.017487
o__Polyangiales	0.590102	0.148413	1	1	0.555122	0.882017
f__Polyangiaceae	0.932065	-1.86143	1	1	0.351303	0.0626829
f__Sandaracinaceae	-0.205525	3.46268	1	0.154565	0.837162	0.000534829
g__Sandaracinus	-0.205525	0.0950509	1	1	0.837162	0.924274
g__Pandoraea	2.02957	-2.73881	1	1	0.0424005	0.00616618
g__RCP2-54	0.838788	-3.81347	1	0.0416565	0.401588	0.000137028
p__Desulfobacterota	-0.205525	0.960182	1	1	0.837162	0.336964
g__PB19	-0.205525	1.17664	1	1	0.837162	0.239339
g__OM27_clade	-0.205525	1.35556	1	1	0.837162	0.175238
c__Thermoplasmata	-1.25889	-0.437949	1	1	0.208071	0.661423
g__0319-6G20	1.80823	-4.46023	1	0.00271	0.0705705	8.1873e-06
g__Polaromonas	-0.205525	1.99119	1	1	0.837162	0.0464601
g__Variovorax	-0.205525	2.1547	1	1	0.837162	0.0311854
g__Bdellovibrio	2.21909	-3.14966	1	0.449521	0.0264807	0.00163462
g__Silvanigrella	0.990418	-2.56844	1	1	0.32197	0.0102156
g__Oligoflexus	-0.205525	1.15212	1	1	0.837162	0.249271
g__UBA12409	0.657091	-2.21112	1	1	0.511123	0.0270276
g__Vermiphilaceae	1.11216	-2.4799	1	1	0.266069	0.0131418
g__Babeliales	-0.743967	-1.14103	1	1	0.456896	0.253856
g__Rhodoferax	-0.205525	4.86393	1	0.000387816	0.837162	1.15079e-06
g__Nocardioides	-0.205525	0.678071	1	1	0.837162	0.497726
f__Comamonadaceae	1.05814	1.99461	1	1	0.289992	0.046085
g__Ilumatobacter	-0.205525	1.60034	1	1	0.837162	0.109524
g__CL500-29_marine_group	-0.205525	4.32836	1	0.00491233	0.837162	1.50224e-05
g__Undibacterium	-0.765863	0.157824	1	1	0.443758	0.874596
g__IMCC26256	1.35751	-2.1253	1	1	0.174619	0.0335614
g__Iamia	-0.205525	3.82258	1	0.0402789	0.837162	0.000132062
f__Microtrichaceae	-0.205525	1.39572	1	1	0.837162	0.1628
f__Ilumatobacteraceae	-0.205525	0.780288	1	1	0.837162	0.435221
g__Chitinimonas	2.01645	-2.17916	1	1	0.0437534	0.0293198
c__Acidimicrobiia	0.59415	-2.85758	1	1	0.552412	0.00426886
f__Microbacteriaceae	0.986528	2.01622	1	1	0.323874	0.0437768
g__Acidothermus	1.32417	-2.45538	1	1	0.185446	0.0140734
g__Mycobacterium	0.910304	-2.97024	1	0.794517	0.362662	0.00297572
g__Dactylosporangium	-0.205525	2.21496	1	1	0.837162	0.0267626
g__Actinospica	2.12709	-1.98757	1	1	0.0334124	0.0468598
g__Jatrophihabitans	-0.205525	-0.945425	1	1	0.837162	0.344442
g__Streptacidiphilus	-1.95465	-0.0937074	1	1	0.0506246	0.925342
g__PLTA13	-0.205525	1.64902	1	1	0.837162	0.099144
g__Cytophaga	-0.205525	-1.38629	1	1	0.837162	0.165657
g__NS9_marine_group	-0.205525	2.08789	1	1	0.837162	0.0368078
g__Mucilaginibacter	0.597567	-0.0362088	1	1	0.550129	0.971116
f__Sphingobacteriaceae	-0.205525	2.55619	1	1	0.837162	0.0105824
g__NS11-12_marine_group	-0.205525	1.19117	1	1	0.837162	0.233588
g__FFCH9454	1.17619	-2.59718	1	1	0.239518	0.00939926
g__AKYH767	0.38852	1.86886	1	1	0.697631	0.0616427
g__Paenibacillus	-0.989769	0.637595	1	1	0.322287	0.523737
g__C0119	-0.205525	0.165204	1	1	0.837162	0.868784
g__Saccharimonadales	0.141063	-2.2754	1	1	0.88782	0.0228822
p__Patescibacteria	-0.888789	0.6098	1	1	0.374116	0.541994
g__Berkelbacteria	-0.205525	-0.494378	1	1	0.837162	0.621039
g__Lineage_IIb	-0.712199	-0.0603603	1	1	0.476341	0.951869
g__Lineage_IIa	-1.6518	3.18022	1	0.407641	0.0985744	0.00147163
g__Lineage_IV	2.4011	-1.87171	1	1	0.0163458	0.0612462
g__possible_genus_04	-0.205525	2.29811	1	1	0.837162	0.0215557
f__Fibrobacteraceae	-1.69252	3.95522	1	0.0240858	0.0905466	7.64628e-05
g__AD3	0.394012	-1.03465	1	1	0.693572	0.300833
p__Chloroflexi	-0.718595	0.173646	1	1	0.47239	0.862143
g__Aquicella	-1.15044	-0.837826	1	1	0.249965	0.402128
g__S085	-0.205525	1.65536	1	1	0.837162	0.0978522
f__Anaerolineaceae	-0.205525	2.88327	1	1	0.837162	0.00393573
g__RBG-13-54-9	-0.205525	1.11752	1	1	0.837162	0.26377
g__A4b	-0.205525	3.02341	1	0.672359	0.837162	0.00249947
g__SBR1031	-0.205525	0.0101981	1	1	0.837162	0.991863
f__Caldilineaceae	-0.205525	0.468108	1	1	0.837162	0.639708
f__Roseiflexaceae	-0.205525	2.90112	1	0.981634	0.837162	0.00371831
g__AKIW781	-0.205525	0.159688	1	1	0.837162	0.873127
g__OLB14	-0.205525	0.045189	1	1	0.837162	0.963957
g__JG30-KF-CM66	-0.205525	0.954	1	1	0.837162	0.340084
g__TK10	-0.205525	0.668952	1	1	0.837162	0.503526
g__WPS-2	2.28487	-4.27146	1	0.00629195	0.0223202	1.94196e-05
f__Diplorickettsiaceae	-0.852522	-3.5793	1	0.101631	0.393925	0.000344512
g__Abditibacterium	1.19126	1.61305	1	1	0.23355	0.106733
g__Fimbriimonas	-0.205525	1.72528	1	1	0.837162	0.0844777
f__Fimbriimonadaceae	-0.205525	-0.99059	1	1	0.837162	0.321886
g__Fimbriimonadaceae	1.09723	-0.105989	1	1	0.272541	0.915591
g__Armatimonadales	0.733702	-1.20541	1	1	0.46313	0.228043
o__Armatimonadales	0.772068	1.18334	1	1	0.440074	0.236676
p__Armatimonadota	-0.205525	2.7676	1	1	0.837162	0.00564709
g__Chthonomonas	1.80448	-1.23088	1	1	0.0711563	0.218368
g__Chthonomonadales	-0.205525	3.26911	1	0.303164	0.837162	0.00107887
g__GAL15	-0.188494	-1.91612	1	1	0.850489	0.0553497
g__FCPU453	2.04957	-1.71819	1	1	0.0404067	0.0857622
g__S-BQ2-57_soil_group	0.697298	-1.14027	1	1	0.485616	0.254175
f__Methylacidiphilaceae	2.50333	-3.96315	1	0.0233741	0.0123029	7.39688e-05
g__DEV008	-0.205525	3.46083	1	0.15509	0.837162	0.000538506
g__SH3-11	-0.205525	-1.01747	1	1	0.837162	0.30893
g__Pedosphaera	0.594724	-0.511314	1	1	0.552028	0.609131
g__Ellin517	-0.205525	2.7975	1	1	0.837162	0.00515004
g__Pedosphaeraceae	0.941076	-1.00207	1	1	0.346666	0.31631
f__Pedosphaeraceae	2.32815	-3.76718	1	0.0498614	0.0199043	0.000165104
g__Lacunisphaera	-1.30777	1.80386	1	1	0.190952	0.0712532
f__Opitutaceae	0.333874	-1.73414	1	1	0.738475	0.0828926
g__Opitutus	0.634007	1.35435	1	1	0.526076	0.175623
g__Cerasicoccus	0.738139	-1.25548	1	1	0.46043	0.209304
g__Vampirovibrionales	1.42885	-2.52394	1	1	0.153047	0.0116047
f__Chthoniobacteraceae	2.14762	-2.61181	1	1	0.0317441	0.00900654
f__Verrucomicrobiaceae	0.911818	0.116825	1	1	0.361864	0.906998
g__Chthoniobacter	3.82364	-2.02491	0.0445766	1	0.000131495	0.0428771
o__Chthoniobacterales	4.18633	-4.5146	0.00966735	0.00211879	2.835e-05	6.34369e-06
g__Candidatus_Xiphinematobacter	1.2712	-2.71041	1	1	0.203659	0.00671994
g__Roseimicrobium	-0.205525	1.48442	1	1	0.837162	0.137698
g__Prosthecobacter	-0.205525	-0.152688	1	1	0.837162	0.878644
g__Omnitrophales	-0.0319331	0.15814	1	1	0.974525	0.874347
o__Omnitrophales	-0.478332	0.256917	1	1	0.632414	0.797243
g__BD7-11	1.07302	-0.0309097	1	1	0.28326	0.975342
g__Pla4_lineage	-0.205525	1.84014	1	1	0.837162	0.0657479
g__OM190	-0.205525	2.37789	1	1	0.837162	0.0174122
g__vadinHA49	2.21052	-0.501936	1	1	0.0270692	0.615712
g__CPla-3_termite_group	-0.185847	0.510559	1	1	0.852564	0.60966
g__WD2101_soil_group	2.19945	-3.64506	1	0.0799325	0.0278462	0.000267333
g__Tepidisphaeraceae	-0.205525	0.201426	1	1	0.837162	0.840365
g__Phycisphaera	-0.205525	-1.36389	1	1	0.837162	0.172602
f__Phycisphaeraceae	1.58297	-0.517449	1	1	0.113428	0.604843
g__SM1A02	-0.205525	3.59473	1	0.0964458	0.837162	0.000324733
f__Pirellulaceae	2.60301	-2.55352	1	1	0.00924086	0.010664
f__Gemmataceae	4.14367	-4.62843	0.0116211	0.00123432	3.41796e-05	3.68452e-06
g__Group_1.1c	-0.42897	-0.816662	1	1	0.667945	0.414122
g__Gemmata	0.711381	-0.605567	1	1	0.476848	0.544803
g__Fimbriiglobus	1.59084	-0.0945988	1	1	0.111646	0.924634
g__Zavarzinella	-0.205525	-0.3566	1	1	0.837162	0.721391
g__Telmatocola	-0.205525	1.70772	1	1	0.837162	0.0876891
g__Obscuribacteraceae	2.3386	-4.43442	1	0.00304658	0.019356	9.23206e-06
g__Pirellula	-0.205525	1.39491	1	1	0.837162	0.163044
g__Pir4_lineage	-0.205525	2.04389	1	1	0.837162	0.0409641
g__Aquisphaera	2.55945	-4.27437	1	0.00622949	0.0104839	1.91677e-05
g__Singulisphaera	-0.535179	-0.454477	1	1	0.592526	0.649486
f__Isosphaeraceae	2.88629	-3.94114	1	0.0253017	0.00389812	8.10951e-05
g__Tundrisphaera	1.67566	-2.24133	1	1	0.0938044	0.0250049
f__Gimesiaceae	0.501886	-1.4093	1	1	0.615748	0.158747
o__Planctomycetales	-0.207967	-0.130919	1	1	0.835255	0.895839
g__SH-PL14	-0.205525	1.9276	1	1	0.837162	0.053905
g__Schlesneria	2.36448	-0.883234	1	1	0.0180555	0.37711
g__Planctopirus	-0.205525	0.321482	1	1	0.837162	0.747845
g__Sumerlaea	-0.205525	4.07012	1	0.0149424	0.837162	4.69887e-05
g__Hydrogenedensaceae	-0.205525	1.82026	1	1	0.837162	0.0687195
g__FCPU426	1.10045	-1.39492	1	1	0.271138	0.163041
g__Turneriella	-0.205525	1.43813	1	1	0.837162	0.150397
g__Subgroup_10	-0.950362	2.42461	1	1	0.341928	0.0153248
g__Candidatus_Obscuribacter	2.82817	-3.37674	1	0.209783	0.00468144	0.000733506
g__Subgroup_7	-0.205525	0.227002	1	1	0.837162	0.820422
g__11-24	-0.315052	1.35183	1	1	0.752722	0.176431
g__JGI_0001001-H03	-0.205525	0.545145	1	1	0.837162	0.585654
f__Blastocatellaceae	-0.205525	3.16071	1	0.434385	0.837162	0.00157386
g__RB41	-0.205525	0.564208	1	1	0.837162	0.572613
g__Sericytochromatia	-0.205525	-0.502525	1	1	0.837162	0.615298
g__Bryobacter	3.08114	-4.2894	0.6888	0.00584057	0.00206208	1.79159e-05

## Sheet: 16S ANCOM Lower Forest Floor 
Supplementary Table 9G: The results from the ANCOM-BC differential abundance test for time points and interaction of treatment and time point within the lower forest floor horizon for the 16S data are presented.
Taxa	Time_Point W	Treatment_w_Time_Point W	Time_Point q	Treatment_w_Time_Point q	Time_Point p	Treatment_w_Time_Point p
g__Sphingomonas	-0.242199	0.58548	1	1	0.808626	0.558225
g__Paludibaculum	-0.242199	-0.173918	1	1	0.808626	0.86193
f__Sphingomonadaceae	-0.242199	1.30971	1	1	0.808626	0.190294
g__Candidatus_Solibacter	0.256888	-0.19236	1	1	0.797265	0.84746
g__Vicinamibacteraceae	-0.242199	1.19111	1	1	0.808626	0.233609
g__Subgroup_13	0.44177	-0.218179	1	1	0.658656	0.827289
g__Subgroup_12	2.00384	-0.858668	1	1	0.045087	0.390524
g__Subgroup_2	-0.664176	-0.338831	1	1	0.506578	0.734737
o__Rhodospirillales	0.55565	-0.670644	1	1	0.57845	0.502448
g__Candidatus_Koribacter	1.59117	-2.41609	1	1	0.11157	0.0156884
o__Acidobacteriales	-0.871181	0.480051	1	1	0.383655	0.631191
g__Edaphobacter	0.556016	-0.138842	1	1	0.5782	0.889575
g__Granulicella	-0.407052	-0.351879	1	1	0.68397	0.724929
g__Acidipila	-0.265413	-0.222548	1	1	0.790691	0.823887
g__Acidicapsa	-0.590791	-0.591092	1	1	0.554661	0.554459
f__Acidobacteriaceae_(Subgroup_1)	-0.394585	0.368495	1	1	0.693149	0.712504
g__Occallatibacter	0.310538	-0.497312	1	1	0.756152	0.618969
o__Vicinamibacterales	0.83316	0.443246	1	1	0.404755	0.657588
g__Subgroup_5	-0.591061	1.31276	1	1	0.55448	0.189264
g__Kapabacteriales	-0.760041	1.9221	1	1	0.44723	0.0545935
f__Gemmatimonadaceae	0.336542	-0.740272	1	1	0.736462	0.459135
g__Roseisolibacter	-0.565805	0.656203	1	1	0.571527	0.511693
g__Gemmatimonas	0.674123	-0.183866	1	1	0.500233	0.854118
g__OLB12	-0.242199	0.135013	1	1	0.808626	0.892602
f__Microscillaceae	-0.881828	3.31975	1	0.209932	0.37787	0.000900997
g__Dongia	-0.242199	1.9751	1	1	0.808626	0.048257
g__Chryseolinea	-0.242199	-0.00954523	1	1	0.808626	0.992384
o__Cytophagales	1.49793	-0.203741	1	1	0.134151	0.838556
g__Flavobacterium	-0.242199	0.937022	1	1	0.808626	0.348747
g__env.OPS_17	3.28976	-1.1813	0.232634	1	0.00100273	0.237485
o__Sphingobacteriales	1.22291	-0.599901	1	1	0.221365	0.548572
g__KD3-93	-0.242199	1.5964	1	1	0.808626	0.110399
g__CWT_CU03-E12	0.861025	-0.205045	1	1	0.389224	0.837537
g__37-13	-0.382833	-0.656849	1	1	0.701844	0.511278
o__Chitinophagales	-0.851455	-0.758846	1	1	0.394517	0.447945
g__Terrimonas	-0.242199	1.18359	1	1	0.808626	0.236576
g__Puia	-0.513577	-0.167314	1	1	0.607548	0.867123
g__Inquilinus	-1.4159	0.38574	1	1	0.156806	0.699689
g__Dinghuibacter	0.431286	-1.26444	1	1	0.66626	0.206073
f__Chitinophagaceae	-1.31401	1.70212	1	1	0.188841	0.0887331
g__Heliimonas	-0.242199	1.0866	1	1	0.808626	0.277216
g__Nitrosotaleaceae	1.30284	-1.71899	1	1	0.192629	0.0856158
g__Ferruginibacter	0.821356	0.125772	1	1	0.411444	0.899913
g__Edaphobaculum	0.126291	0.829274	1	1	0.899502	0.406949
f__Saprospiraceae	-0.242199	2.29558	1	1	0.808626	0.0216998
g__Sporocytophaga	0.751374	0.959013	1	1	0.452428	0.337552
c__Bacteroidia	0.519789	0.34531	1	1	0.603211	0.729861
f__Spirosomaceae	-0.242199	1.10546	1	1	0.808626	0.268961
g__WD260	1.78732	-0.644187	1	1	0.0738864	0.519454
g__Steroidobacter	-0.940412	0.740217	1	1	0.347007	0.459169
c__Gammaproteobacteria	0.872632	-0.903198	1	1	0.382863	0.366421
g__Acidibacter	1.40501	0.329761	1	1	0.160019	0.74158
f__Elsteraceae	0.0519848	-0.659299	1	1	0.958541	0.509704
g__JG36-TzT-191	0.405412	0.338035	1	1	0.685174	0.735337
g__R7C24	-0.242199	1.96102	1	1	0.808626	0.0498763
f__Burkholderiaceae	-1.25311	0.395555	1	1	0.210166	0.692433
g__Rhodanobacter	0.549271	-0.601378	1	1	0.58282	0.547588
g__Dyella	-0.655989	-0.472022	1	1	0.511831	0.636911
f__Xanthomonadaceae	1.05228	-0.205506	1	1	0.292672	0.837177
f__Rhodanobacteraceae	1.22487	-1.59904	1	1	0.220625	0.109812
g__Tahibacter	-0.242199	-0.412013	1	1	0.808626	0.68033
g__Arenimonas	-0.242199	1.27601	1	1	0.808626	0.201953
f__Solimonadaceae	-3.07591	1.18508	0.482685	1	0.00209863	0.235985
g__Alkanibacter	-0.242199	-0.900494	1	1	0.808626	0.367857
g__Nevskia	-1.05725	-1.418	1	1	0.2904	0.15619
g__Aliidongia	0.797898	-1.6128	1	1	0.424929	0.106788
g__Candidatus_Endonucleariobacter	0.342913	-0.588249	1	1	0.731664	0.556365
g__Coxiella	-1.02195	0.454683	1	1	0.306804	0.649337
g__Candidatus_Berkiella	-0.715547	0.86266	1	1	0.474271	0.388324
g__Legionella	-0.6764	-0.496993	1	1	0.498787	0.619194
g__Candidatus_Ovatusbacter	0.840345	-2.39198	1	1	0.400715	0.0167579
g__Unknown_Family	0.20729	-1.12962	1	1	0.835784	0.258637
g__Escherichia-Shigella	0.590816	-1.39882	1	1	0.554644	0.161868
g__URHD0088	-0.0207845	-1.06693	1	1	0.983418	0.286003
f__Neisseriaceae	-0.545945	-0.71278	1	1	0.585104	0.475982
o__Elsterales	1.12712	0.510423	1	1	0.25969	0.609755
f__Reyranellaceae	-0.242199	1.0247	1	1	0.808626	0.305507
g__Reyranella	0.169872	-0.121734	1	1	0.865111	0.903109
f__Rhodospirillaceae	0.900756	-0.983233	1	1	0.367718	0.325493
f__Magnetospirillaceae	-0.824941	0.408644	1	1	0.409405	0.682801
g__Telmatospirillum	0.195194	-0.794724	1	1	0.845241	0.426774
g__Acidocella	-1.0459	-0.502989	1	1	0.295605	0.614972
g__Acidisoma	-0.0738469	0.718807	1	1	0.941132	0.47226
g__Rhodopila	0.101647	-0.355316	1	1	0.919037	0.722353
g__Acetobacteraceae	-1.04205	1.85432	1	1	0.297387	0.0636937
f__Oxalobacteraceae	0.819316	-0.294817	1	1	0.412606	0.768134
g__Rhodovastum	0.0168925	0.0347476	1	1	0.986522	0.972281
f__Acetobacteraceae	-0.0163243	0.522659	1	1	0.986976	0.601212
g__Acidisphaera	-0.0943938	-0.346049	1	1	0.924796	0.729306
f__Holosporaceae	-1.96296	0.607355	1	1	0.0496514	0.543615
g__Candidatus_Paracaedibacter	-1.04388	-0.287509	1	1	0.296541	0.773722
f__Paracaedibacteraceae	-3.04059	0.490759	0.540705	1	0.00236116	0.623597
d__Bacteria	-0.364665	-0.786624	1	1	0.715362	0.431502
g__Ellin6067	-0.242199	1.08058	1	1	0.808626	0.279883
f__Rickettsiaceae	-1.17933	-0.671096	1	1	0.238269	0.502159
g__SM2D12	-0.199562	0.0558583	1	1	0.841823	0.955455
f__Micavibrionaceae	0.412366	-1.65277	1	1	0.680071	0.098378
f__Nitrosomonadaceae	-0.242199	0.501027	1	1	0.808626	0.616352
f__Xanthobacteraceae	0.482306	-0.195722	1	1	0.629589	0.844828
g__Pseudolabrys	-0.242199	0.456957	1	1	0.808626	0.647702
g__Afipia	-0.242199	0.287811	1	1	0.808626	0.773492
f__Beijerinckiaceae	-1.30708	0.068075	1	1	0.191187	0.945726
g__A21b	-0.136992	-0.295043	1	1	0.891037	0.767961
g__Roseiarcus	1.8849	-1.0299	1	1	0.0594436	0.303057
g__Methylovirgula	0.389852	-1.61963	1	1	0.696646	0.105311
g__Bauldia	-0.791502	1.54508	1	1	0.428651	0.122328
o__Rhizobiales	-0.242199	0.521798	1	1	0.808626	0.601811
g__Bradyrhizobium	-0.494457	0.912055	1	1	0.620983	0.36174
g__IS-44	-0.190674	1.00362	1	1	0.848781	0.315564
g__Hyphomicrobium	-0.242199	-0.405504	1	1	0.808626	0.685107
f__Rhizobiales_Incertae_Sedis	-0.242199	1.39759	1	1	0.808626	0.162236
g__KF-JG30-B3	-1.2156	-0.842013	1	1	0.224139	0.39978
g__AAP99	-0.242199	0.407218	1	1	0.808626	0.683848
f__Micropepsaceae	-1.02712	1.29182	1	1	0.304366	0.196419
g__Devosia	-0.242199	1.07816	1	1	0.808626	0.280963
f__Devosiaceae	-0.242199	0.267169	1	1	0.808626	0.789339
g__Asticcacaulis	-0.242199	0.622131	1	1	0.808626	0.533856
g__MND1	-0.959592	0.855377	1	1	0.33726	0.392343
f__Caulobacteraceae	1.53507	-0.269693	1	1	0.124766	0.787396
g__Phenylobacterium	0.266537	0.152284	1	1	0.789825	0.878963
g__Caulobacter	1.24914	-0.673887	1	1	0.211613	0.500383
g__Hirschia	-0.242199	0.688704	1	1	0.808626	0.49101
g__SWB02	-0.242199	0.877918	1	1	0.808626	0.379988
c__Alphaproteobacteria	-0.548649	-0.426165	1	1	0.583246	0.669988
g__A0839	-0.242199	2.50085	1	1	0.808626	0.0123895
g__Pseudorhodobacter	-0.242199	1.00253	1	1	0.808626	0.316086
g__TRA3-20	0.415862	-0.878542	1	1	0.677511	0.37965
o__Gaiellales	1.3644	-1.34811	1	1	0.172441	0.177625
g__67-14	1.05733	-1.64841	1	1	0.290361	0.0992686
f__Solirubrobacteraceae	1.26127	-0.674093	1	1	0.20721	0.500252
g__Conexibacter	-0.835028	0.484833	1	1	0.403702	0.627795
o__Burkholderiales	-0.439251	0.72771	1	1	0.66048	0.466791
g__KD3-10	1.27502	-1.74819	1	1	0.202302	0.0804317
g__Blfdi19	0.794449	-1.30049	1	1	0.426934	0.193432
g__P3OB-42	-0.205937	0.275942	1	1	0.83684	0.782592
f__Myxococcaceae	1.12614	-0.784689	1	1	0.260108	0.432636
g__Anaeromyxobacter	-0.585768	-0.338734	1	1	0.558031	0.73481
g__Haliangium	-0.144829	1.50931	1	1	0.884846	0.13122
g__Pajaroellobacter	1.48552	-0.312619	1	1	0.137406	0.75457
g__Burkholderia-Caballeronia-Paraburkholderia	1.5534	-1.31424	1	1	0.120327	0.188766
g__BIrii41	-0.242199	2.64116	1	1	0.808626	0.00826236
f__Polyangiaceae	-1.29617	0.403873	1	1	0.194918	0.686306
f__Sandaracinaceae	-0.242199	1.74611	1	1	0.808626	0.0807923
g__Pandoraea	1.57317	-1.42759	1	1	0.115679	0.15341
g__RCP2-54	0.16453	-0.899835	1	1	0.869314	0.368208
c__Thermoplasmata	1.21272	-0.557694	1	1	0.225237	0.577053
g__0319-6G20	1.94293	-1.42393	1	1	0.0520249	0.154465
g__Bdellovibrio	1.58991	-1.25322	1	1	0.111855	0.210125
g__Silvanigrella	-0.923407	-1.09336	1	1	0.355795	0.274234
g__UBA12409	0.461984	-0.860111	1	1	0.644093	0.389728
g__Vermiphilaceae	-1.39623	0.470162	1	1	0.162644	0.63824
g__Babeliales	-2.02877	0.778788	1	1	0.0424821	0.436105
g__Rhodoferax	-0.242199	0.179648	1	1	0.808626	0.857429
f__Comamonadaceae	-0.95022	3.98851	1	0.0156251	0.342	6.64899e-05
g__CL500-29_marine_group	-0.242199	0.894325	1	1	0.808626	0.371148
g__Undibacterium	1.40284	-1.9312	1	1	0.160666	0.0534585
g__IMCC26256	1.20292	-0.940606	1	1	0.229007	0.346907
c__Acidimicrobiia	0.986362	-1.62296	1	1	0.323956	0.104598
f__Microbacteriaceae	-0.242199	0.740877	1	1	0.808626	0.458768
g__Acidothermus	1.68771	-1.05294	1	1	0.0914672	0.292367
g__Mycobacterium	0.680092	-0.400033	1	1	0.496446	0.689132
g__Dactylosporangium	-0.242199	0.614228	1	1	0.808626	0.539065
g__Actinospica	-0.711741	-1.45197	1	1	0.476625	0.146511
g__Cytophaga	-0.242199	0.223102	1	1	0.808626	0.823456
g__Mucilaginibacter	0.0144224	0.812274	1	1	0.988493	0.416634
g__FFCH9454	-0.661307	-0.0970243	1	1	0.508415	0.922707
g__AKYH767	0.901935	0.130293	1	1	0.367091	0.896335
g__Saccharimonadales	0.302065	-2.09869	1	1	0.762602	0.0358444
p__Patescibacteria	-2.28236	0.305883	1	1	0.0224684	0.759693
g__Lineage_IIb	0.190479	-1.18092	1	1	0.848934	0.237635
g__Lineage_IIa	-0.719125	0.597472	1	1	0.472064	0.550192
g__Lineage_IV	4.05269	-2.14685	0.0118986	1	5.06322e-05	0.0318051
g__possible_genus_04	-0.242199	0.98123	1	1	0.808626	0.326479
f__Fibrobacteraceae	-0.708077	0.872088	1	1	0.478898	0.38316
g__AD3	1.43822	-0.855193	1	1	0.150372	0.392444
g__Aquicella	-0.423229	1.26085	1	1	0.672128	0.207363
f__Anaerolineaceae	-0.242199	0.818759	1	1	0.808626	0.412924
g__A4b	-0.242199	0.873293	1	1	0.808626	0.382504
g__WPS-2	0.774896	-0.387818	1	1	0.438401	0.698151
f__Diplorickettsiaceae	-0.615562	-0.300552	1	1	0.538184	0.763756
g__Abditibacterium	0.945886	0.114274	1	1	0.344207	0.909021
g__Fimbriimonadaceae	0.0229219	0.0552485	1	1	0.981713	0.95594
g__Armatimonadales	0.0437645	0.145729	1	1	0.965092	0.884135
o__Armatimonadales	1.74587	-0.813031	1	1	0.0808332	0.4162
p__Armatimonadota	-0.242199	0.751726	1	1	0.808626	0.452216
g__Chthonomonas	0.544781	1.09263	1	1	0.585904	0.274557
g__GAL15	0.510368	-0.665215	1	1	0.609794	0.505913
g__FCPU453	3.51048	-2.05446	0.10467	1	0.000447306	0.0399313
g__S-BQ2-57_soil_group	-1.04454	0.836318	1	1	0.296235	0.402976
f__Methylacidiphilaceae	1.01275	-0.956837	1	1	0.311178	0.338649
g__DEV008	-0.242199	0.501486	1	1	0.808626	0.616029
g__Pedosphaera	-0.233461	-1.33077	1	1	0.815403	0.183266
g__Ellin517	-0.242199	1.29639	1	1	0.808626	0.194843
g__Pedosphaeraceae	-0.571367	-0.36494	1	1	0.567751	0.715156
f__Pedosphaeraceae	0.41241	-1.01359	1	1	0.680039	0.31078
g__Lacunisphaera	-0.34607	0.863405	1	1	0.72929	0.387915
f__Opitutaceae	0.735204	-1.52067	1	1	0.462215	0.128342
g__Opitutus	0.584651	0.668909	1	1	0.558782	0.503554
g__Cerasicoccus	0.893751	-0.548847	1	1	0.371455	0.58311
g__Vampirovibrionales	0.113684	-0.271182	1	1	0.909488	0.786251
f__Chthoniobacteraceae	0.088696	-0.759753	1	1	0.929324	0.447402
f__Verrucomicrobiaceae	-1.30773	0.966707	1	1	0.190963	0.33369
g__Chthoniobacter	-0.493456	-0.0388835	1	1	0.62169	0.968983
o__Chthoniobacterales	0.773145	-0.0508427	1	1	0.439436	0.959451
g__Candidatus_Xiphinematobacter	-0.163773	-0.233914	1	1	0.86991	0.815051
g__Omnitrophales	0.307281	0.394256	1	1	0.758629	0.693392
o__Omnitrophales	-1.69929	0.354649	1	1	0.089264	0.722852
g__BD7-11	1.03455	-0.294109	1	1	0.300878	0.768674
g__OM190	-0.242199	0.329344	1	1	0.808626	0.741896
g__vadinHA49	3.39935	-0.10134	0.157384	1	0.000675467	0.91928
g__CPla-3_termite_group	-3.09247	3.43089	0.458534	0.140775	0.001985	0.000601604
g__WD2101_soil_group	-0.999953	0.00713842	1	1	0.317333	0.994304
f__Phycisphaeraceae	0.254823	-0.396772	1	1	0.79886	0.691536
g__SM1A02	-0.242199	1.15236	1	1	0.808626	0.249175
f__Pirellulaceae	0.942198	-1.34072	1	1	0.346091	0.180012
f__Gemmataceae	0.753792	-0.735629	1	1	0.450974	0.461956
g__Group_1.1c	0.434724	0.247486	1	1	0.663763	0.804532
g__Gemmata	-0.309008	0.0252956	1	1	0.757315	0.979819
g__Fimbriiglobus	0.760474	0.102413	1	1	0.446972	0.918429
g__Obscuribacteraceae	-0.569968	-0.633916	1	1	0.568699	0.526136
g__Aquisphaera	0.98572	-0.0617286	1	1	0.324271	0.950779
f__Isosphaeraceae	1.46223	-1.13424	1	1	0.143678	0.256693
g__Tundrisphaera	1.47232	-1.6149	1	1	0.140935	0.106333
f__Gimesiaceae	-0.50027	0.245548	1	1	0.616885	0.806033
o__Planctomycetales	-0.977194	0.999092	1	1	0.328473	0.31775
g__Schlesneria	1.53584	-1.18413	1	1	0.124577	0.236363
g__Sumerlaea	-0.242199	-0.35829	1	1	0.808626	0.720126
g__FCPU426	1.32875	-0.221062	1	1	0.18393	0.825044
g__Subgroup_10	-0.328804	0.422819	1	1	0.742304	0.672427
g__Candidatus_Obscuribacter	-0.238361	-0.321961	1	1	0.811601	0.747482
g__Subgroup_7	-0.563231	0.406961	1	1	0.573277	0.684036
g__11-24	0.395074	0.598465	1	1	0.692789	0.54953
g__JGI_0001001-H03	-0.242199	-0.254816	1	1	0.808626	0.798865
f__Blastocatellaceae	-0.242199	0.993378	1	1	0.808626	0.320526
g__Bryobacter	-0.356868	-0.443304	1	1	0.721191	0.657546

## Sheet: 16S ANCOM Upper B Horizon 
Supplementary Table 9H: The results from the ANCOM-BC differential abundance test for time points and interaction of treatment and time point within the upper B horizon for the 16S data are presented.
Taxa	Time_Point W	Treatment_w_Time_Point W	Time_Point q	Treatment_w_Time_Point q	Time_Point p	Treatment_w_Time_Point p
g__Elev-16S-1166	-0.374082	0.0507635	1	1	0.708344	0.959514
g__Plot4-2H12	1.66265	-1.89781	1	1	0.0963824	0.057721
g__Candidatus_Solibacter	1.00331	0.374838	1	1	0.315712	0.707781
o__Defluviicoccales	1.79895	0.104937	1	1	0.0720274	0.916426
g__Subgroup_13	-0.850905	0.719182	1	1	0.394822	0.472029
g__Subgroup_12	1.6674	0.171512	1	1	0.0954341	0.863821
g__AT-s3-44	-1.28799	0.721999	1	1	0.19775	0.470295
g__Subgroup_2	-0.277077	-0.586155	1	1	0.781721	0.557771
o__Rhodospirillales	1.39772	-0.651889	1	1	0.162196	0.514473
g__Candidatus_Koribacter	0.605658	0.767046	1	1	0.544742	0.443054
o__Acidobacteriales	-0.17211	-0.958237	1	1	0.863351	0.337943
g__Subgroup_15	1.42301	-2.5314	1	1	0.154734	0.0113609
p__Acidobacteriota	-0.209967	-0.495711	1	1	0.833694	0.620099
c__Acidobacteriae	-0.0793258	-0.512389	1	1	0.936773	0.608379
g__Edaphobacter	1.15885	-1.11677	1	1	0.246516	0.264092
g__Granulicella	-0.634653	0.470648	1	1	0.525655	0.637892
g__Acidipila	0.323079	-0.515924	1	1	0.746635	0.605908
g__Acidicapsa	1.5837	-1.09502	1	1	0.113262	0.273507
f__Acidobacteriaceae_(Subgroup_1)	0.296397	-0.379929	1	1	0.766927	0.703998
g__Occallatibacter	2.36347	-1.30193	1	1	0.0181047	0.192941
g__Subgroup_17	-1.69902	3.06997	1	0.535204	0.0893148	0.00214082
o__Vicinamibacterales	1.76089	0.915535	1	1	0.0782573	0.359911
g__Subgroup_5	1.16605	0.611156	1	1	0.243596	0.541096
g__SJA-28	-0.348212	1.00392	1	1	0.727681	0.31542
g__Kapabacteriales	-0.889287	0.444251	1	1	0.373849	0.656861
f__Gemmatimonadaceae	-1.18901	1.42763	1	1	0.234435	0.153397
g__Roseisolibacter	-0.0189478	-0.225244	1	1	0.984883	0.82179
g__Gemmatimonas	-0.323199	1.62095	1	1	0.746545	0.105029
f__Microscillaceae	-1.8624	2.87414	1	1	0.062546	0.00405127
g__env.OPS_17	-1.80539	1.07707	1	1	0.0710144	0.281451
g__KD3-93	-0.641212	-0.686263	1	1	0.521385	0.492548
g__CWT_CU03-E12	1.25059	-0.61331	1	1	0.211084	0.539671
g__S15-21	0.0286819	-0.722913	1	1	0.977118	0.469733
g__Candidatus_Nitrosotalea	-0.368368	0.548884	1	1	0.712599	0.583085
g__37-13	1.29548	-1.08109	1	1	0.195154	0.279657
o__Chitinophagales	-0.0222241	-1.14412	1	1	0.982269	0.252575
g__Terrimonas	-1.49359	0.289933	1	1	0.135282	0.771868
g__Puia	0.783128	-0.545696	1	1	0.433552	0.585275
g__Inquilinus	1.29757	-1.25382	1	1	0.194434	0.209909
f__Chitinophagaceae	-2.96359	2.18298	0.732827	1	0.00304078	0.0290376
g__Sediminibacterium	-0.697433	0.184832	1	1	0.485532	0.853361
g__Nitrosotaleaceae	-1.26989	0.266316	1	1	0.204124	0.789996
g__Ferruginibacter	0.266644	-0.0288048	1	1	0.789743	0.97702
g__Edaphobaculum	1.49437	-0.993044	1	1	0.135079	0.320688
c__Bacteroidia	1.06446	-1.84716	1	1	0.287122	0.0647237
g__KF-JG30-C25	0.183025	0.309206	1	1	0.854778	0.757165
g__WD260	2.85494	-1.8408	1	1	0.00430448	0.0656515
f__Steroidobacteraceae	2.98299	0.323924	0.690792	1	0.00285451	0.745996
g__Steroidobacter	0.400891	-1.41811	1	1	0.6885	0.156158
c__Gammaproteobacteria	1.28004	0.425082	1	1	0.200533	0.670777
g__Acidibacter	1.33976	0.378472	1	1	0.180324	0.70508
f__Elsteraceae	2.35803	-0.0765135	1	1	0.018372	0.939011
g__JG36-TzT-191	0.916723	0.167953	1	1	0.359288	0.86662
g__SC-I-84	2.66469	-2.27875	1	1	0.00770604	0.0226819
g__Rhodanobacter	-3.06293	2.71942	0.534795	1	0.00219178	0.00653967
g__Dyella	0.87896	-1.02519	1	1	0.379423	0.305276
f__Xanthomonadaceae	-0.0149345	-0.517573	1	1	0.988084	0.604756
f__Solimonadaceae	0.866776	-1.4894	1	1	0.386065	0.136383
g__Polycyclovorans	-1.14935	1.22582	1	1	0.250414	0.220265
g__Nevskia	-0.326038	0.105811	1	1	0.744396	0.915732
g__Aliidongia	0.941452	-0.409073	1	1	0.346473	0.682486
g__Candidatus_Berkiella	-1.05437	0.289485	1	1	0.291713	0.77221
g__Candidatus_Ovatusbacter	-0.3937	0.175012	1	1	0.693802	0.86107
g__Pseudomonas	0.16401	-0.711341	1	1	0.869723	0.476873
g__Escherichia-Shigella	1.06377	-1.29319	1	1	0.287434	0.195946
g__URHD0088	1.95267	-0.613917	1	1	0.0508587	0.53927
g__SCGC_AAA011-D5	-0.259903	0.18443	1	1	0.794939	0.853676
o__Elsterales	2.06508	1.06777	1	1	0.0389156	0.285623
g__Reyranella	1.24903	-0.000989214	1	1	0.211654	0.999211
f__Rhodospirillaceae	0.263453	-0.330109	1	1	0.792201	0.741318
f__Magnetospirillaceae	0.0872517	-0.320091	1	1	0.930471	0.748899
g__Acidocella	2.41454	-1.57285	1	1	0.0157552	0.115754
g__Acidicaldus	-0.649119	1.03986	1	1	0.516262	0.298404
f__Oxalobacteraceae	-1.13184	0.0208227	1	1	0.2577	0.983387
g__Rhodovastum	2.41759	-1.76579	1	1	0.0156239	0.0774303
f__Acetobacteraceae	1.67724	-0.0339773	1	1	0.0934963	0.972895
g__Candidatus_Paracaedibacter	1.09806	-2.55223	1	1	0.27218	0.0107037
d__Bacteria	-0.166562	0.0156124	1	1	0.867715	0.987544
g__Ellin6067	-1.7261	3.09228	1	0.498555	0.0843295	0.00198628
f__Sutterellaceae	1.78709	-1.54422	1	1	0.0739228	0.122535
g__SM2D12	2.33281	-2.79087	1	1	0.0196579	0.00525673
f__Nitrosomonadaceae	0.219274	0.275649	1	1	0.826437	0.782818
g__Rhodoplanes	-0.903886	1.66591	1	1	0.366056	0.0957323
g__GOUTA6	-0.197356	-0.406671	1	1	0.843549	0.68425
f__Xanthobacteraceae	2.7821	-1.20599	1	1	0.00540081	0.227823
g__B1-7BS	-2.39792	1.05257	1	1	0.0164883	0.292536
g__Pseudolabrys	0.992261	0.012969	1	1	0.32107	0.989653
g__Labrys	-1.71781	0.485616	1	1	0.0858312	0.62724
f__Beijerinckiaceae	-0.27411	0.195209	1	1	0.784	0.84523
g__A21b	-0.0876414	1.30085	1	1	0.930162	0.19331
g__Roseiarcus	2.76485	-1.34318	1	1	0.00569497	0.179213
g__Bauldia	-0.397901	0.830697	1	1	0.690703	0.406145
f__Rhodocyclaceae	-1.0407	0.366951	1	1	0.298015	0.713655
g__Bradyrhizobium	1.31513	-1.03665	1	1	0.188466	0.299898
g__Xanthobacteraceae	-1.63435	0.141117	1	1	0.102185	0.887778
g__Rhodomicrobium	0.655826	-0.795129	1	1	0.511936	0.426539
g__IS-44	-0.170101	0.234328	1	1	0.864931	0.814731
f__Methyloligellaceae	-1.15984	0.114857	1	1	0.246114	0.908558
g__Hyphomicrobium	-0.0992741	-0.0598237	1	1	0.920921	0.952296
g__Pedomicrobium	-1.07473	1.50769	1	1	0.282496	0.131634
g__KF-JG30-B3	1.85126	-1.19365	1	1	0.0641324	0.232615
g__Micropepsaceae	1.43369	-2.11006	1	1	0.15166	0.0348536
f__Micropepsaceae	0.926773	0.0305402	1	1	0.354045	0.975636
g__MND1	0.422347	0.629158	1	1	0.672772	0.529246
f__Caulobacteraceae	0.166952	0.883714	1	1	0.867408	0.376851
g__Phenylobacterium	2.33312	-1.41314	1	1	0.0196419	0.157614
g__SWB02	-2.75166	1.7841	1	1	0.00592941	0.0744066
c__Alphaproteobacteria	0.669714	-0.0357802	1	1	0.50304	0.971458
g__A0839	-1.48764	1.4539	1	1	0.136845	0.145974
g__bacteriap25	-1.4445	0.112035	1	1	0.148598	0.910795
g__Dadabacteriales	-1.4693	-0.304713	1	1	0.141751	0.760585
g__TRA3-20	0.261732	-0.42457	1	1	0.793528	0.67115
g__Entotheonellaceae	-1.25994	0.885262	1	1	0.207691	0.376015
g__Nitrospira	-1.27579	0.963078	1	1	0.20203	0.335508
o__Gaiellales	0.906684	0.218834	1	1	0.364574	0.826779
g__Gaiella	0.18444	-0.447374	1	1	0.853669	0.654605
g__67-14	1.57567	-1.45061	1	1	0.115103	0.146889
f__Solirubrobacteraceae	1.34895	-0.132101	1	1	0.177353	0.894905
g__Conexibacter	-0.696527	-1.07864	1	1	0.486099	0.28075
o__Burkholderiales	-1.88592	0.617661	1	1	0.0593057	0.536799
f__Geobacteraceae	1.0098	-1.26399	1	1	0.312591	0.206233
g__Citrifermentans	1.13488	-1.87246	1	1	0.256424	0.0611433
g__Blfdi19	-0.307505	-0.811523	1	1	0.758459	0.417066
g__P3OB-51	1.74049	-1.60586	1	1	0.0817727	0.108306
g__27F-1492R	-0.841024	0.565017	1	1	0.400334	0.572062
g__P3OB-42	1.81008	-2.27318	1	1	0.0702838	0.0230156
f__Myxococcaceae	-2.88235	2.03213	0.947328	1	0.0039472	0.0421405
g__Anaeromyxobacter	1.07405	-0.590539	1	1	0.282799	0.55483
p__Myxococcota	-1.02004	1.21681	1	1	0.307712	0.223677
g__Haliangium	-1.0379	0.288425	1	1	0.299315	0.773021
g__Pajaroellobacter	-0.784137	1.29287	1	1	0.43296	0.196056
g__Burkholderia-Caballeronia-Paraburkholderia	0.606914	-0.837209	1	1	0.543908	0.402475
g__Phaselicystis	-1.22102	1.03566	1	1	0.222078	0.300362
o__Polyangiales	0.00379518	-0.25733	1	1	0.996972	0.796924
g__Pandoraea	0.704065	-1.07981	1	1	0.481392	0.280227
g__MBNT15	-2.01804	0.122328	1	1	0.0435867	0.90264
g__RCP2-54	-3.66908	1.44177	0.0610985	1	0.00024342	0.149367
p__Desulfobacterota	-2.36165	1.76251	1	1	0.0181936	0.0779827
g__NB1-j	-3.82343	2.654	0.0332965	1	0.000131607	0.00795435
c__Thermoplasmata	-0.40197	0.127717	1	1	0.687706	0.898373
g__mle1-7	0.399669	-1.46113	1	1	0.6894	0.143981
g__0319-6G20	2.52449	-1.89861	1	1	0.0115868	0.0576157
g__SAR324_clade(Marine_group_B)	-1.39195	0.757196	1	1	0.163938	0.448933
g__Bdellovibrio	-0.494627	-0.137875	1	1	0.620864	0.890339
g__Silvanigrella	-3.55444	2.33626	0.0943174	1	0.000378785	0.0194775
o__Oligoflexales	0.851353	-0.376241	1	1	0.394573	0.706737
o__Babeliales	-1.11336	-0.0806232	1	1	0.265554	0.935742
g__Vermiphilaceae	-1.74563	0.221227	1	1	0.0808759	0.824916
g__Babeliales	0.659319	-0.252921	1	1	0.509691	0.800329
g__0319-7L14	0.0783012	-0.961826	1	1	0.937588	0.336137
f__Comamonadaceae	0.606378	0.651989	1	1	0.544264	0.514409
g__IMCC26256	0.797678	-0.363137	1	1	0.425057	0.716502
c__Acidimicrobiia	-0.288873	-0.699864	1	1	0.772678	0.484012
g__Acidothermus	-1.38624	-0.0909733	1	1	0.165673	0.927514
g__Mycobacterium	1.79861	-0.641039	1	1	0.072081	0.521497
g__Catenulispora	-0.940343	0.578131	1	1	0.347042	0.563176
g__Actinospica	-1.15111	-1.18636	1	1	0.249686	0.235481
g__Jatrophihabitans	0.268513	-2.05081	1	1	0.788304	0.0402856
f__Thermomonosporaceae	0.401463	-1.9578	1	1	0.688079	0.0502532
g__PLTA13	-1.83129	1.61094	1	1	0.067057	0.107194
g__Mucilaginibacter	0.44146	-0.345671	1	1	0.65888	0.72959
g__AKYH767	0.682712	-0.690829	1	1	0.494789	0.489673
g__Cohnella	-0.0581191	-0.985219	1	1	0.953654	0.324516
g__Paenibacillus	2.33376	-3.21914	1	0.32658	0.0196085	0.00128575
g__Desulfosporosinus	1.79239	-2.10781	1	1	0.07307	0.035047
g__C0119	-1.98399	0.694218	1	1	0.0472567	0.487546
g__Spirochaeta	-1.41609	1.14692	1	1	0.156748	0.251414
g__Saccharimonadales	1.10678	-2.07544	1	1	0.268387	0.0379462
g__Lineage_IIb	0.13689	1.4651	1	1	0.891118	0.142893
g__Elusimicrobiota	4.74912	-3.16103	0.000518941	0.397748	2.04308e-06	0.00157213
g__Lineage_IIa	1.90245	-0.716407	1	1	0.057112	0.47374
g__Lineage_IV	1.45245	0.0380248	1	1	0.146378	0.969668
f__Fibrobacteraceae	-0.304585	-0.195671	1	1	0.760683	0.844868
g__AD3	-2.47446	2.42887	1	1	0.0133439	0.0151459
p__Chloroflexi	-1.46192	1.61787	1	1	0.143763	0.10569
g__Aquicella	-1.10392	0.212421	1	1	0.269627	0.831779
g__Anaerolineae	-1.50546	1.21824	1	1	0.132207	0.223134
g__SHA-26	-0.294469	-0.0251567	1	1	0.7684	0.97993
c__Dehalococcoidia	1.29239	-1.11179	1	1	0.196223	0.266227
g__SAR202_clade	-1.39903	1.18223	1	1	0.161804	0.237113
f__Anaerolineaceae	-1.42717	1.60066	1	1	0.153532	0.109451
c__Anaerolineae	-0.973076	0.117185	1	1	0.330515	0.906714
g__P2-11E	1.34396	-0.475723	1	1	0.17896	0.634272
g__KD4-96	0.702288	-0.456557	1	1	0.4825	0.64799
g__B12-WMSP1	-2.61658	1.61717	1	1	0.00888153	0.105842
g__SBR1031	-1.9784	0.79844	1	1	0.0478834	0.424615
o__SBR1031	-0.348623	0.00508905	1	1	0.727372	0.99594
g__JG30-KF-AS9	-0.0292411	0.490724	1	1	0.976672	0.623621
g__Ktedonobacter	-0.299874	-0.533811	1	1	0.764273	0.593473
f__Ktedonobacteraceae	-0.422604	-0.435305	1	1	0.672584	0.663341
g__1959-1	-1.58114	1.6396	1	1	0.113845	0.101088
g__G12-WMSP1	-0.366853	0.202148	1	1	0.713729	0.839801
g__1921-3	-2.06215	1.80876	1	1	0.0391937	0.0704879
g__FCPS473	-0.647581	-0.459111	1	1	0.517256	0.646154
g__HSB_OF53-F07	-1.71298	-0.345679	1	1	0.0867164	0.729584
g__JG30a-KF-32	-1.414	1.13295	1	1	0.157362	0.257237
g__1921-2	-2.17884	0.965918	1	1	0.0293434	0.334085
g__Elev-1554	-1.50177	0.0235448	1	1	0.133157	0.981216
g__JG30-KF-CM66	0.956313	-0.724641	1	1	0.338914	0.468672
g__TK10	-3.17708	2.62265	0.365968	1	0.00148768	0.00872481
g__WPS-2	-0.18789	0.671896	1	1	0.850963	0.50165
f__Diplorickettsiaceae	-0.725971	0.0529489	1	1	0.467857	0.957773
g__Fimbriimonadaceae	0.0852651	1.3822	1	1	0.932051	0.166909
g__Armatimonadales	-1.06839	1.45349	1	1	0.285343	0.146088
p__Armatimonadota	0.200699	-0.376917	1	1	0.840934	0.706235
g__Chthonomonas	3.03526	-1.40905	0.584001	1	0.00240329	0.158819
g__Chthonomonadales	-0.945536	1.35742	1	1	0.344385	0.174647
g__Rokubacteriales	-0.534285	1.75708	1	1	0.593144	0.0789039
g__GAL15	-2.46959	2.68038	1	1	0.0135269	0.00735387
g__FCPU453	1.40341	-1.28022	1	1	0.160495	0.200466
g__S-BQ2-57_soil_group	-0.0247795	-1.67537	1	1	0.980231	0.0938614
f__Methylacidiphilaceae	-0.66762	0.913132	1	1	0.504376	0.361173
g__Pedosphaera	-0.726301	-0.183681	1	1	0.467654	0.854264
g__ADurb.Bin063-1	-0.167449	0.406172	1	1	0.867016	0.684616
g__Pedosphaeraceae	-1.57139	1.37769	1	1	0.116093	0.1683
f__Pedosphaeraceae	2.47137	-2.52468	1	1	0.0134598	0.0115805
g__Lacunisphaera	-0.264143	-0.156836	1	1	0.79167	0.875374
f__Opitutaceae	2.65374	-2.45218	1	1	0.00796048	0.0141992
g__Opitutus	-1.11612	0.804163	1	1	0.26437	0.421303
g__Chthoniobacter	2.5026	-1.57238	1	1	0.0123285	0.115862
o__Chthoniobacterales	0.153614	-1.28335	1	1	0.877914	0.199371
g__Candidatus_Udaeobacter	-2.3707	1.66377	1	1	0.0177545	0.0961581
g__Candidatus_Xiphinematobacter	-0.108079	-0.555364	1	1	0.913933	0.578646
g__Omnitrophales	1.48165	-1.6423	1	1	0.138434	0.100529
o__Omnitrophales	0.226803	-0.781772	1	1	0.820577	0.434348
g__Candidatus_Omnitrophus	-0.250106	0.489154	1	1	0.802505	0.624733
g__BD7-11	2.66586	0.101047	1	1	0.0076791	0.919513
g__Pla4_lineage	-3.41837	3.00478	0.156235	0.661771	0.00062998	0.00265772
g__OM190	0.674291	-0.702868	1	1	0.500126	0.482138
g__vadinHA49	3.08456	-1.56552	0.499442	1	0.00203854	0.11746
g__CPla-3_termite_group	1.06145	-1.74021	1	1	0.288486	0.0818222
g__WD2101_soil_group	-0.392655	-0.182845	1	1	0.694574	0.85492
f__Phycisphaeraceae	0.045706	-1.12882	1	1	0.963545	0.258974
g__SM1A02	-1.40484	0.648876	1	1	0.16007	0.516418
f__Pirellulaceae	0.00216838	-1.50587	1	1	0.99827	0.132102
f__Gemmataceae	-0.243549	0.560491	1	1	0.80758	0.575145
g__Group_1.1c	-1.49355	0.710871	1	1	0.135293	0.477164
g__Gemmata	-2.15569	2.34689	1	1	0.0311077	0.0189308
g__Obscuribacteraceae	-1.26782	-0.555962	1	1	0.204861	0.578237
g__Pir4_lineage	-1.29477	0.13114	1	1	0.1954	0.895665
g__Aquisphaera	0.950324	0.784964	1	1	0.341948	0.432475
g__Singulisphaera	0.176542	-0.353656	1	1	0.859868	0.723597
f__Isosphaeraceae	1.68175	-0.948233	1	1	0.0926181	0.343011
g__Tundrisphaera	1.39731	0.0725448	1	1	0.162322	0.942168
f__Gimesiaceae	0.270382	-1.50942	1	1	0.786867	0.13119
o__Planctomycetales	0.718974	-0.0270129	1	1	0.472157	0.978449
g__Schlesneria	0.809171	-1.19526	1	1	0.418417	0.231985
g__FCPU426	1.9647	-1.01909	1	1	0.0494487	0.30816
g__Subgroup_10	0.598948	0.70456	1	1	0.549208	0.481084
g__Subgroup_7	-1.8218	1.68139	1	1	0.0684846	0.0926872
g__11-24	-3.75778	2.5173	0.0432001	1	0.000171429	0.0118258
g__JGI_0001001-H03	-3.64506	3.15196	0.066833	0.408691	0.000267332	0.00162179
g__RB41	-3.41791	1.88255	0.156235	1	0.000631037	0.059761
g__Bryobacter	-0.61256	0.0723286	1	1	0.540167	0.94234

## Sheet: 16S Maaslin Upper Forest Floor 
Supplementary Table 9I: The results from the MaAsLin2 differential abundance test for time points and interaction of treatment and time pointwithin the upper forest floor horizon for the 16S data are presented.
feature	metadata	value	coef	stderr	N	N.not.0	pval	qval
g__Chthoniobacter	Time_Point	Summer	0.0299331	0.00507249	49	45	4.07335e-07	1.25202e-05
g__Subgroup_17	Time_Point	Summer	0.016659	0.00393274	49	15	0.000108011	0.00101739
g__Caulobacter	Time_Point	Summer	0.0254045	0.00623173	49	25	0.000179128	0.00156136
g__BIrii41	Time_Point	Summer	0.0255786	0.00642361	49	19	0.000241098	0.00201144
f__Microscillaceae	Time_Point	Summer	0.0671031	0.0171426	49	26	0.000297542	0.00234817
f__Diplorickettsiaceae	Time_Point	Summer	-0.0219096	0.00569716	49	45	0.000367971	0.00279084
g__Reyranella	Time_Point	Summer	0.0253064	0.00685712	49	40	0.000591066	0.00389378
g__KD3.93	Time_Point	Summer	0.0134783	0.00364421	49	18	0.00057689	0.00389378
g__Rhodoferax	Time_Point	Summer	0.0157446	0.00429201	49	18	0.000632047	0.00405621
f__Comamonadaceae	Time_Point	Summer	0.037598	0.0104111	49	27	0.000750299	0.00468826
c__Acidimicrobiia	Time_Point	Summer	-0.0362411	0.0100592	49	48	0.000769825	0.0047324
f__Rhizobiales_Incertae_Sedis	Time_Point	Summer	0.0316729	0.00880962	49	17	0.000787338	0.00474026
g__A0839	Time_Point	Summer	0.0397412	0.0111774	49	18	0.000886565	0.00522984
o__Vicinamibacterales	Time_Point	Summer	0.037947	0.010761	49	32	0.000966847	0.00553567
g__R7C24	Time_Point	Summer	0.0356346	0.010176	49	20	0.00103958	0.00562144
g__Acetobacteraceae	Time_Point	Summer	0.0126855	0.00368289	49	18	0.00123113	0.00641945
g__Terrimonas	Time_Point	Summer	0.0282834	0.00838522	49	21	0.00151656	0.0076351
g__Vicinamibacteraceae	Time_Point	Summer	0.032003	0.00986806	49	18	0.00220411	0.0106487
g__Bauldia	Time_Point	Summer	0.0203314	0.00637332	49	18	0.00256203	0.0119698
g__Puia	Time_Point	Summer	-0.0379308	0.0120212	49	48	0.00282563	0.0128227
g__Pseudolabrys	Time_Point	Summer	0.0176783	0.0056159	49	16	0.00288514	0.0128625
g__Sumerlaea	Time_Point	Summer	0.0124279	0.00396894	49	15	0.00302277	0.0128625
g__Acidibacter	Time_Point	Summer	0.0333199	0.0106234	49	48	0.00297936	0.0128625
g__TRA3.20	Time_Point	Summer	0.0180515	0.00579786	49	35	0.0031771	0.0132531
f__Microbacteriaceae	Time_Point	Summer	0.0121813	0.00392724	49	16	0.00328274	0.0135966
o__Gaiellales	Time_Point	Summer	0.00988947	0.00321497	49	24	0.00352575	0.0143183
g__Novosphingobium	Time_Point	Summer	0.0077784	0.00255717	49	9	0.00387637	0.0155055
g__IS.44	Time_Point	Summer	0.0279006	0.00923554	49	17	0.00410489	0.0161977
f__Azospirillaceae	Time_Point	Summer	0.0081062	0.00269023	49	9	0.00419383	0.0164376
g__Ellin6067	Time_Point	Summer	0.0226663	0.00759088	49	21	0.00451812	0.0174741
f__Reyranellaceae	Time_Point	Summer	0.0168664	0.0056913	49	15	0.00480348	0.0180983
g__vadinHA49	Time_Point	Summer	0.0310316	0.010452	49	44	0.00473299	0.0180983
g__A4b	Time_Point	Summer	0.0231535	0.00789403	49	21	0.005218	0.0189274
g__Devosia	Time_Point	Summer	0.0204954	0.00701497	49	19	0.00538084	0.0193976
f__Sphingomonadaceae	Time_Point	Summer	0.0136429	0.00469464	49	13	0.00561232	0.0199853
f__Devosiaceae	Time_Point	Summer	0.0175753	0.00608578	49	17	0.00589255	0.0206063
g__NS11.12_marine_group	Time_Point	Summer	0.00675139	0.00233715	49	11	0.00587987	0.0206063
f__Roseiflexaceae	Time_Point	Summer	0.00702253	0.00243539	49	9	0.00596232	0.0206413
g__Candidatus_Koribacter	Time_Point	Summer	-0.0204015	0.00707684	49	40	0.00597324	0.0206413
g__Subgroup_2	Time_Point	Summer	-0.0902487	0.0314365	49	49	0.00616886	0.0211919
g__SJA.28	Time_Point	Summer	0.0144346	0.00507368	49	9	0.00660898	0.0224398
f__Sandaracinaceae	Time_Point	Summer	0.0234446	0.00825169	49	19	0.00667641	0.0225377
o__Acidobacteriales	Time_Point	Summer	-0.0642683	0.0233551	49	49	0.00845148	0.0272689
g__Obscuribacteraceae	Time_Point	Summer	-0.0165765	0.00605595	49	45	0.0087789	0.0278635
g__Flavobacterium	Time_Point	Summer	0.0120112	0.00442018	49	20	0.00924482	0.0288715
f__Neisseriaceae	Time_Point	Summer	-0.00691941	0.00257426	49	11	0.00997658	0.0305464
f__Caulobacteraceae	Time_Point	Summer	0.0236292	0.00892798	49	47	0.0110928	0.0328841
g__Dongia	Time_Point	Summer	0.0190184	0.00725514	49	18	0.0118318	0.0343769
g__Abditibacterium	Time_Point	Summer	0.0143514	0.0054904	49	40	0.0120583	0.0346554
g__Ferruginibacter	Time_Point	Summer	0.0325681	0.0125105	49	42	0.0123886	0.0352923
f__Pedosphaeraceae	Time_Point	Summer	-0.0251182	0.0096569	49	49	0.0124577	0.035317
g__Hirschia	Time_Point	Summer	0.0254841	0.00991232	49	21	0.0134419	0.0375602
g__SM1A02	Time_Point	Summer	0.0113987	0.0044748	49	13	0.0142637	0.0392926
g__Rhodovastum	Time_Point	Summer	0.0122758	0.00485004	49	17	0.014855	0.0407292
g__Hyphomicrobium	Time_Point	Summer	0.0132749	0.00530759	49	12	0.016003	0.0428604
g__Occallatibacter	Time_Point	Summer	-0.0505663	0.0202614	49	48	0.0162194	0.0428604
f__Saprospiraceae	Time_Point	Summer	0.0256888	0.0102778	49	11	0.0160699	0.0428604
g__Iamia	Time_Point	Summer	0.0100567	0.00404943	49	8	0.0167162	0.0438016
g__SC.I.84	Time_Point	Summer	0.00678202	0.00273109	49	9	0.0167256	0.0438016
g__Aquicella	Time_Point	Summer	-0.0136512	0.00551177	49	43	0.0169969	0.0441164
g__Rhodoplanes	Time_Point	Summer	0.0170096	0.00693238	49	12	0.0179891	0.046485
g__Nannocystis	Time_Point	Summer	0.00694862	0.00283497	49	7	0.0181046	0.0465775
f__Rhizobiaceae	Time_Point	Summer	0.00841253	0.00344149	49	11	0.0183992	0.0471277
g__Variovorax	Time_Point	Summer	0.00826394	0.00344911	49	12	0.0207008	0.0520013
g__CCD24	Time_Point	Summer	0.012364	0.00522796	49	14	0.0223049	0.05405
g__Sphingomonas	Time_Point	Summer	0.0116387	0.00503789	49	14	0.0254127	0.0598427
g__SWB02	Time_Point	Summer	0.0154015	0.00666618	49	10	0.0254037	0.0598427
o__Micavibrionales	Time_Point	Summer	0.00800804	0.00350789	49	8	0.0271077	0.0613515
g__Phenylobacterium	Time_Point	Summer	0.0152874	0.00668033	49	47	0.0267555	0.0613515
g__Heliimonas	Time_Point	Summer	0.0127675	0.00560048	49	22	0.0273089	0.0613515
g__Arenimonas	Time_Point	Summer	0.0118844	0.00520636	49	11	0.0271209	0.0613515
f__Sphingobacteriaceae	Time_Point	Summer	0.00573724	0.00253518	49	6	0.0283967	0.0632964
g__MND1	Time_Point	Summer	0.015372	0.00690334	49	15	0.0309005	0.0680976
g__Pla4_lineage	Time_Point	Summer	0.00417856	0.00189643	49	6	0.0326134	0.0716024
g__Anaeromyxobacter	Time_Point	Summer	-0.00684966	0.00317588	49	20	0.0362837	0.0793621
g__Edaphobaculum	Time_Point	Summer	0.0121318	0.00563148	49	47	0.0364906	0.0795168
g__CL500.29_marine_group	Time_Point	Summer	0.00943465	0.0043897	49	12	0.0369077	0.0801268
g__Dactylosporangium	Time_Point	Summer	0.00900001	0.00422285	49	18	0.038443	0.0831508
g__possible_genus_04	Time_Point	Summer	0.0117871	0.00561708	49	13	0.0413864	0.0887015
g__OM190	Time_Point	Summer	0.012826	0.00611463	49	11	0.0414649	0.0887015
f__Anaerolineaceae	Time_Point	Summer	0.0215446	0.0104099	49	11	0.0441307	0.092788
g__DEV008	Time_Point	Summer	0.00860926	0.00415506	49	11	0.0438991	0.092788
f__Chitinophagaceae	Time_Point	Summer	0.0208491	0.0101275	49	41	0.045215	0.0946436
g__AKYH767	Time_Point	Summer	0.0181945	0.00888953	49	28	0.046423	0.0968252
f__Steroidobacteraceae	Time_Point	Summer	0.00512359	0.00251923	49	8	0.0477633	0.0989142
g__WC3.116	Time_Point	Summer	0.00328457	0.00162673	49	5	0.0493243	0.101786
g__Chthonomonadales	Time_Point	Summer	0.0121444	0.00602032	49	9	0.0495278	0.101813
g__Roseimicrobium	Time_Point	Summer	0.00330078	0.00163747	49	5	0.0496859	0.101813
g__Tahibacter	Time_Point	Summer	0.00963316	0.00479291	49	6	0.0503306	0.102773
g__Acidipila	Time_Point	Summer	-0.029279	0.0146553	49	49	0.0516668	0.105134
f__Nitrosomonadaceae	Time_Point	Summer	0.00666516	0.00335788	49	13	0.0531342	0.107001
g__Sphingobium	Time_Point	Summer	0.0091116	0.00458856	49	11	0.0530433	0.107001
g__GOUTA6	Time_Point	Summer	0.00675535	0.00342322	49	11	0.0544762	0.109327
g__PB19	Time_Point	Summer	0.0038317	0.00194777	49	5	0.0552054	0.110411
g__Pseudorhodobacter	Time_Point	Summer	0.0187218	0.00954639	49	12	0.0559325	0.111483
p__Armatimonadota	Time_Point	Summer	0.0127771	0.0065261	49	11	0.0563305	0.111895
g__Candidatus_Captivus	Time_Point	Summer	-0.00308868	0.00158375	49	5	0.057257	0.112979
g__Ohtaekwangia	Time_Point	Summer	0.0138424	0.00714527	49	7	0.058865	0.114974
g__0319.6G20	Time_Point	Summer	-0.0110695	0.00572858	49	44	0.059491	0.115809
g__Chryseolinea	Time_Point	Summer	0.0109964	0.00573726	49	12	0.0615051	0.118937
g__Phaselicystis	Time_Point	Summer	-0.00592635	0.00311789	49	10	0.0636107	0.121933
g__Flavitalea	Time_Point	Summer	0.00948223	0.00499003	49	6	0.0636807	0.121933
g__Escherichia.Shigella	Time_Point	Summer	0.00659009	0.0034679	49	12	0.0636699	0.121933
f__Opitutaceae	Time_Point	Summer	-0.0151111	0.00797884	49	43	0.0645369	0.123168
f__Verrucomicrobiaceae	Time_Point	Summer	0.00409442	0.00216959	49	5	0.0654546	0.123707
g__Gemmatimonas	Time_Point	Summer	0.00859471	0.00455232	49	21	0.0653451	0.123707
g__KD3.10	Time_Point	Summer	0.00478022	0.00254952	49	13	0.0671565	0.126126
g__Polaromonas	Time_Point	Summer	0.00482174	0.00258549	49	7	0.0685787	0.127222
g__Pedomicrobium	Time_Point	Summer	0.0114447	0.0061428	49	9	0.0688392	0.127222
f__Beijerinckiaceae	Time_Point	Summer	-0.00888947	0.00479826	49	27	0.0703553	0.129206
o__Armatimonadales	Time_Point	Summer	0.00672642	0.00363693	49	6	0.0708199	0.129652
g__Subgroup_10	Time_Point	Summer	0.0187595	0.0101706	49	13	0.0715574	0.130592
g__Afipia	Time_Point	Summer	0.0101883	0.00553498	49	17	0.07212	0.131209
g__Steroidobacter	Time_Point	Summer	0.00677094	0.00369964	49	13	0.0737096	0.132859
f__Gimesiaceae	Time_Point	Summer	-0.0109905	0.00605911	49	42	0.0762211	0.136964
g__Roseisolibacter	Time_Point	Summer	-0.00492356	0.00272139	49	7	0.0769556	0.137406
f__Spirosomaceae	Time_Point	Summer	0.0079148	0.00440891	49	10	0.079196	0.140153
g__Massilia	Time_Point	Summer	0.00505156	0.00282926	49	12	0.0807786	0.142522
g__Ellin517	Time_Point	Summer	0.0132218	0.00744722	49	14	0.0824481	0.145029
o__Rhizobiales	Time_Point	Summer	0.0139743	0.00792936	49	12	0.0846532	0.148461
g__FCPU453	Time_Point	Summer	0.00415983	0.00237756	49	10	0.0868533	0.151863
g__Turneriella	Time_Point	Summer	0.00384818	0.00220677	49	5	0.087872	0.15273
g__RCP2.54	Time_Point	Summer	-0.0287233	0.0167198	49	48	0.0925364	0.159885
g__WPS.2	Time_Point	Summer	-0.014525	0.00849222	49	49	0.0939323	0.160483
g__Haliangium	Time_Point	Summer	0.0115646	0.00679538	49	29	0.0955387	0.16183
g__Lineage_IIa	Time_Point	Summer	0.00652862	0.00383142	49	12	0.0951343	0.16183
g__Armatimonadales	Time_Point	Summer	-0.0142822	0.00849679	49	48	0.0995619	0.168047
g__Mycobacterium	Time_Point	Summer	-0.00986305	0.00590595	49	48	0.101708	0.171174
g__CWT_CU03.E12	Time_Point	Summer	-0.00887057	0.00535264	49	44	0.104278	0.174921
g__Candidatus_Endonucleariobacter	Time_Point	Summer	0.00524135	0.00316511	49	7	0.104533	0.174921
g__Undibacterium	Time_Point	Summer	-0.00470755	0.00284854	49	8	0.105219	0.175066
g__Opitutus	Time_Point	Summer	0.00682296	0.00413914	49	25	0.106085	0.176004
f__Blastocatellaceae	Time_Point	Summer	0.0149912	0.00912686	49	10	0.107298	0.177011
g__Asticcacaulis	Time_Point	Summer	0.00785317	0.00480462	49	13	0.108979	0.179278
g__Kapabacteriales	Time_Point	Summer	0.00965537	0.00591799	49	23	0.109607	0.179805
g__Sphingopyxis	Time_Point	Summer	0.00430179	0.00264928	49	10	0.111262	0.181499
g__Babeliales	Time_Point	Summer	-0.00428894	0.00269408	49	6	0.118237	0.191276
f__Pirellulaceae	Time_Point	Summer	0.00922556	0.00582979	49	49	0.120391	0.194222
g__Telmatocola	Time_Point	Summer	0.00711003	0.00455307	49	5	0.125239	0.200933
g__Fimbriimonas	Time_Point	Summer	0.00713934	0.00461959	49	5	0.12909	0.206544
c__Alphaproteobacteria	Time_Point	Summer	0.0065887	0.00429469	49	46	0.131843	0.209228
g__P3OB.42	Time_Point	Summer	0.00387567	0.00252483	49	9	0.131628	0.209228
g__WD260	Time_Point	Summer	0.0212859	0.0138956	49	49	0.132409	0.209558
f__Vicinamibacteraceae	Time_Point	Summer	0.00847137	0.00556036	49	5	0.134473	0.211677
g__Edaphobacter	Time_Point	Summer	-0.0124142	0.00819646	49	47	0.136722	0.214638
g__NS9_marine_group	Time_Point	Summer	0.00300322	0.0020409	49	6	0.14796	0.231039
g__OM27_clade	Time_Point	Summer	0.00716693	0.00488934	49	10	0.149498	0.232199
f__Solimonadaceae	Time_Point	Summer	0.00555385	0.00381226	49	13	0.151953	0.234863
g__Fimbriiglobus	Time_Point	Summer	0.00708993	0.00491464	49	18	0.155904	0.240232
g__Candidatus_Xiphinematobacter	Time_Point	Summer	-0.00953849	0.00673117	49	37	0.163202	0.250158
g__67.14	Time_Point	Summer	0.00590751	0.0041908	49	31	0.165372	0.252465
c__Thermoplasmata	Time_Point	Summer	-0.00986999	0.0070432	49	22	0.16782	0.255072
g__11.24	Time_Point	Summer	0.00703944	0.00502736	49	7	0.168155	0.255072
g__Rickettsiella	Time_Point	Summer	0.00336634	0.00243145	49	6	0.172885	0.261568
f__Solirubrobacteraceae	Time_Point	Summer	-0.005971	0.0043331	49	42	0.17487	0.263887
g__Pirellula	Time_Point	Summer	0.00838723	0.0060959	49	10	0.175521	0.264186
f__Rhodospirillaceae	Time_Point	Summer	0.00564732	0.00412032	49	27	0.177151	0.265272
g__Candidatus_Solibacter	Time_Point	Summer	-0.0106691	0.00783721	49	49	0.180037	0.268904
f__Micropepsaceae	Time_Point	Summer	0.013532	0.010135	49	49	0.188391	0.27924
g__WD2101_soil_group	Time_Point	Summer	-0.0115229	0.00862281	49	49	0.188017	0.27924
g__Paludibaculum	Time_Point	Summer	0.011221	0.00849496	49	16	0.193069	0.284728
g__AAP99	Time_Point	Summer	0.00449278	0.0034159	49	14	0.194942	0.286767
g__Acidisoma	Time_Point	Summer	0.00705519	0.00537191	49	23	0.19558	0.286981
f__Hyphomicrobiaceae	Time_Point	Summer	0.00289434	0.00221715	49	6	0.198237	0.290152
g__Dyadobacter	Time_Point	Summer	0.0027265	0.00211939	49	6	0.204721	0.298148
g__Roseococcus	Time_Point	Summer	0.00297012	0.00231842	49	6	0.206582	0.300109
p__Desulfobacterota	Time_Point	Summer	0.00433003	0.00343582	49	5	0.213932	0.309248
g__Acidisphaera	Time_Point	Summer	0.00445544	0.0035754	49	16	0.219023	0.31464
f__Gemmataceae	Time_Point	Summer	-0.00873645	0.00701477	49	48	0.219278	0.31464
o__Cytophagales	Time_Point	Summer	0.00334429	0.00270321	49	8	0.222308	0.318206
g__JGI_0001001.H03	Time_Point	Summer	0.00509639	0.00412466	49	11	0.222884	0.31825
g__Unknown_Family	Time_Point	Summer	0.00329616	0.00267767	49	5	0.224587	0.319899
o__Zavarziniales	Time_Point	Summer	0.00229438	0.00189794	49	5	0.232887	0.330112
g__Gemmata	Time_Point	Summer	0.00708136	0.00588497	49	44	0.235019	0.332327
g__Pir4_lineage	Time_Point	Summer	0.00513255	0.00427436	49	7	0.235986	0.332393
g__env.OPS_17	Time_Point	Summer	0.00692834	0.00578258	49	35	0.236999	0.332711
g__BIyi10	Time_Point	Summer	0.00279829	0.00235351	49	8	0.240546	0.336074
g__Actinospica	Time_Point	Summer	0.00406769	0.00343588	49	17	0.24254	0.336998
g__Granulicella	Time_Point	Summer	-0.0263314	0.022234	49	49	0.242383	0.336998
g__Acidothermus	Time_Point	Summer	-0.0101442	0.00888479	49	47	0.259468	0.357381
g__SM2D12	Time_Point	Summer	0.00637927	0.00559653	49	44	0.260245	0.357607
g__C0119	Time_Point	Summer	0.00210267	0.00185132	49	6	0.261936	0.358677
f__Acidobacteriaceae_.Subgroup_1.	Time_Point	Summer	-0.0129416	0.0114022	49	47	0.262252	0.358677
c__Bacteroidia	Time_Point	Summer	0.00703081	0.0063024	49	29	0.270397	0.368953
g__Hydrogenedensaceae	Time_Point	Summer	0.00459485	0.00416175	49	9	0.275306	0.373728
f__Myxococcaceae	Time_Point	Summer	-0.00511709	0.00477456	49	29	0.289428	0.39036
g__SH.PL14	Time_Point	Summer	0.00352442	0.00329543	49	7	0.29043	0.390809
g__Saccharimonadales	Time_Point	Summer	-0.00389465	0.00367164	49	8	0.294347	0.395169
g__SBR1031	Time_Point	Summer	0.00247641	0.00234746	49	6	0.296967	0.397557
c__Gammaproteobacteria	Time_Point	Summer	0.00618392	0.00586832	49	41	0.297487	0.397557
g__Nocardioides	Time_Point	Summer	0.00287113	0.00273138	49	6	0.298675	0.398234
f__Fibrobacteraceae	Time_Point	Summer	0.00436124	0.00418549	49	18	0.302862	0.402896
g__Silvanigrella	Time_Point	Summer	-0.00269104	0.0025891	49	16	0.304064	0.403576
g__Subgroup_7	Time_Point	Summer	0.0145852	0.0141596	49	10	0.308367	0.40836
g__Emticicia	Time_Point	Summer	0.00334894	0.00325742	49	7	0.309281	0.408642
g__Legionella	Time_Point	Summer	0.00315495	0.00315862	49	14	0.323099	0.424021
o__Elsterales	Time_Point	Summer	-0.00825384	0.00841218	49	48	0.331638	0.434252
f__Xanthobacteraceae	Time_Point	Summer	0.0080982	0.00839746	49	49	0.339907	0.442106
f__Rhodobacteraceae	Time_Point	Summer	0.00506697	0.00525226	49	8	0.339729	0.442106
f__Rhodanobacteraceae	Time_Point	Summer	0.00455588	0.00479528	49	17	0.347038	0.44938
g__Sporocytophaga	Time_Point	Summer	0.00307452	0.00328663	49	18	0.354436	0.456932
g__BD7.11	Time_Point	Summer	0.00520233	0.00562485	49	26	0.359853	0.462894
g__Methylovirgula	Time_Point	Summer	-0.00424774	0.00460964	49	24	0.361602	0.464122
o__Rhodospirillales	Time_Point	Summer	0.00538506	0.00601767	49	45	0.375513	0.478819
g__Group_1.1c	Time_Point	Summer	-0.00472482	0.00531992	49	32	0.379087	0.482324
g__Schlesneria	Time_Point	Summer	0.00411856	0.00465629	49	35	0.381018	0.482678
g__Fimbriimonadaceae	Time_Point	Summer	0.00581863	0.00677182	49	46	0.394663	0.497804
g__Plot4.2H12	Time_Point	Summer	0.00194587	0.00228766	49	7	0.399399	0.502692
g__Mucilaginibacter	Time_Point	Summer	0.0066675	0.00793726	49	39	0.405239	0.507854
g__CPla.3_termite_group	Time_Point	Summer	0.00470053	0.00569374	49	24	0.413314	0.516864
f__Magnetospiraceae	Time_Point	Summer	0.00168066	0.00211062	49	5	0.429957	0.535383
g__Inquilinus	Time_Point	Summer	-0.00368958	0.00469045	49	43	0.435541	0.540033
g__Sediminibacterium	Time_Point	Summer	0.00334481	0.00424996	49	8	0.435306	0.540033
g__OLB12	Time_Point	Summer	0.00367483	0.00474816	49	18	0.442921	0.548021
g__Pajaroellobacter	Time_Point	Summer	-0.00385817	0.00502803	49	49	0.446804	0.551657
g__Prosthecobacter	Time_Point	Summer	0.00157066	0.00210047	49	6	0.458408	0.562368
g__Lacunisphaera	Time_Point	Summer	0.00542281	0.00733542	49	33	0.463503	0.566288
g__Candidatus_Paracaedibacter	Time_Point	Summer	-0.00232106	0.00317323	49	17	0.468214	0.570849
g__Bdellovibrio	Time_Point	Summer	0.00315564	0.00442887	49	38	0.479744	0.582475
f__Methylacidiphilaceae	Time_Point	Summer	-0.00493985	0.00692534	49	49	0.479263	0.582475
g__Candidatus_Ovatusbacter	Time_Point	Summer	0.00194913	0.00287399	49	15	0.501045	0.604567
g__KF.JG30.B3	Time_Point	Summer	0.00254096	0.0037654	49	25	0.503168	0.605877
f__Oxalobacteraceae	Time_Point	Summer	0.00546332	0.00816474	49	39	0.506754	0.608938
g__Omnitrophales	Time_Point	Summer	-0.00456027	0.00691975	49	17	0.513167	0.614118
g__AD3	Time_Point	Summer	-0.00383208	0.00587749	49	23	0.517651	0.618218
g__37.13	Time_Point	Summer	0.00365814	0.00568319	49	46	0.522982	0.623309
g__Pseudoflavitalea	Time_Point	Summer	0.00174434	0.0028094	49	7	0.537734	0.638286
f__Phycisphaeraceae	Time_Point	Summer	0.00284779	0.00460454	49	28	0.539313	0.638861
g__Lineage_IV	Time_Point	Summer	0.00252153	0.00415329	49	25	0.546758	0.642149
g__Pedosphaeraceae	Time_Point	Summer	-0.00411662	0.00678277	49	45	0.546886	0.642149
f__Xanthomonadaceae	Time_Point	Summer	0.00340197	0.00564994	49	32	0.550048	0.643743
g__Subgroup_13	Time_Point	Summer	0.00335901	0.00561558	49	33	0.552668	0.644228
g__Acidocella	Time_Point	Summer	-0.00691153	0.0120209	49	43	0.56812	0.660455
f__Chthoniobacteraceae	Time_Point	Summer	0.00181196	0.00315744	49	12	0.568851	0.660455
f__Rickettsiaceae	Time_Point	Summer	0.00105033	0.00188716	49	6	0.58052	0.671334
g__Acidiphilium	Time_Point	Summer	0.00199211	0.00359131	49	10	0.581785	0.671468
o__Chitinophagales	Time_Point	Summer	-0.00219867	0.00419564	49	32	0.602769	0.692947
g__Vampirovibrionales	Time_Point	Summer	0.000894834	0.00173698	49	6	0.608904	0.697948
f__Elsteraceae	Time_Point	Summer	0.00228284	0.00457763	49	22	0.62037	0.708995
g__Blfdi19	Time_Point	Summer	0.00147889	0.00298629	49	6	0.622797	0.710378
g__Rhodopila	Time_Point	Summer	-0.00155876	0.00318712	49	6	0.627107	0.71251
g__Ilumatobacter	Time_Point	Summer	0.000798104	0.00169605	49	5	0.640173	0.720238
g__IMCC26256	Time_Point	Summer	-0.00220693	0.00466987	49	37	0.63874	0.720238
g__Bryobacter	Time_Point	Summer	-0.00558035	0.0118823	49	49	0.640834	0.720238
g__Dyella	Time_Point	Summer	0.00340005	0.00723993	49	39	0.640842	0.720238
g__Zavarzinella	Time_Point	Summer	0.00103873	0.00223824	49	5	0.644775	0.722742
o__Burkholderiales	Time_Point	Summer	0.00330062	0.00719698	49	31	0.648672	0.72433
g__Tundrisphaera	Time_Point	Summer	-0.00357487	0.00793932	49	36	0.654627	0.729585
g__Dinghuibacter	Time_Point	Summer	-0.00214184	0.00483055	49	17	0.659559	0.732286
g__Pseudomonas	Time_Point	Summer	0.00102492	0.0023027	49	7	0.658338	0.732286
g__Terracidiphilus	Time_Point	Summer	0.00259748	0.00588235	49	8	0.660868	0.732347
g__Pandoraea	Time_Point	Summer	-0.00233884	0.00534756	49	38	0.663893	0.732917
g__Conexibacter	Time_Point	Summer	-0.00219588	0.00508422	49	36	0.667831	0.735874
g__Candidatus_Berkiella	Time_Point	Summer	-0.0014664	0.00343963	49	13	0.67186	0.738919
g__Candidatus_Obscuribacter	Time_Point	Summer	-0.00135167	0.00322265	49	20	0.676856	0.743015
f__Gemmatimonadaceae	Time_Point	Summer	-0.0030079	0.00720809	49	30	0.678404	0.743317
g__Aquisphaera	Time_Point	Summer	-0.00277386	0.00668141	49	46	0.679955	0.743621
g__FCPU426	Time_Point	Summer	-0.00242923	0.0058878	49	39	0.681825	0.744273
g__Rhodanobacter	Time_Point	Summer	-0.00329786	0.00815657	49	41	0.687851	0.748054
g__Alkanibacter	Time_Point	Summer	0.001187	0.00313423	49	8	0.706638	0.764216
g__Aliidongia	Time_Point	Summer	0.00149291	0.00431741	49	23	0.731078	0.783394
g__Subgroup_5	Time_Point	Summer	-0.00133983	0.00393953	49	28	0.735331	0.78507
o__Omnitrophales	Time_Point	Summer	-0.00150738	0.00446516	49	16	0.73721	0.785639
f__Polyangiaceae	Time_Point	Summer	-0.0007943	0.00238097	49	12	0.740195	0.787384
g__Pedosphaera	Time_Point	Summer	-0.00182919	0.00576156	49	28	0.752314	0.798821
d__Bacteria	Time_Point	Summer	0.00522022	0.0170015	49	42	0.760195	0.804854
o__Polyangiales	Time_Point	Summer	-0.00082306	0.00268703	49	6	0.760752	0.804854
g__Bradyrhizobium	Time_Point	Summer	-0.00205869	0.00711736	49	49	0.773691	0.815587
g__SH3.11	Time_Point	Summer	0.000426421	0.00170639	49	5	0.803779	0.845779
g__Vermiphilaceae	Time_Point	Summer	-0.000869872	0.00356036	49	18	0.808068	0.847528
g__Nevskia	Time_Point	Summer	0.0011656	0.00490539	49	31	0.813235	0.849605
g__Acidicapsa	Time_Point	Summer	-0.00202868	0.00865313	49	43	0.81568	0.850638
g__Chitinimonas	Time_Point	Summer	0.000519619	0.00237532	49	7	0.827806	0.860212
f__Micavibrionaceae	Time_Point	Summer	-0.000659824	0.00323529	49	5	0.839296	0.86446
g__Cytophaga	Time_Point	Summer	-0.000580811	0.00280575	49	10	0.836918	0.86446
g__Chthonomonas	Time_Point	Summer	-0.00124106	0.00601266	49	45	0.837383	0.86446
g__Subgroup_12	Time_Point	Summer	-0.00137388	0.00669494	49	24	0.838312	0.86446
f__Holosporaceae	Time_Point	Summer	0.000516292	0.00255657	49	9	0.840848	0.864534
g__Coxiella	Time_Point	Summer	-0.000512604	0.00277414	49	14	0.854214	0.876733
f__Acetobacteraceae	Time_Point	Summer	-0.00208391	0.011948	49	49	0.862305	0.881937
g__S.BQ2.57_soil_group	Time_Point	Summer	-0.000692887	0.00393133	49	15	0.860873	0.881937
p__Patescibacteria	Time_Point	Summer	0.000617362	0.00374195	49	14	0.869679	0.887924
f__Isosphaeraceae	Time_Point	Summer	0.000757404	0.00496108	49	41	0.879327	0.896208
g__Rickettsia	Time_Point	Summer	0.000261468	0.00174672	49	6	0.881663	0.897023
f__Magnetospirillaceae	Time_Point	Summer	-0.000605488	0.00478819	49	22	0.899923	0.914009
g__UBA12409	Time_Point	Summer	-0.000219681	0.00224555	49	7	0.922493	0.935305
o__Planctomycetales	Time_Point	Summer	-0.000767669	0.00821891	49	45	0.925989	0.937223
o__Chthoniobacterales	Time_Point	Summer	0.000292709	0.00475523	49	41	0.951184	0.957744
g__JG36.TzT.191	Time_Point	Summer	0.00054943	0.0121801	49	47	0.964216	0.969194
g__Burkholderia.Caballeronia.Paraburkholderia	Time_Point	Summer	-0.00019698	0.0106359	49	48	0.985304	0.98869
g__Roseiarcus	Time_Point	Summer	-7.66595e-05	0.00712815	49	48	0.991466	0.993166
g__Cerasicoccus	Time_Point	Summer	-4.26531e-06	0.00173528	49	5	0.998049	0.998049

## Sheet: 16S Maaslin Lower Forest Floor 
Supplementary Table 9J: The results from the MaAsLin2 differential abundance test for for time points and interaction of treatment and time point within the lower forest floor horizon for the 16S data are presented.
feature	metadata	value	coef	stderr	N	N.not.0	pval	qval
g__vadinHA49	Time_Point	Summer	0.0340229	0.00769583	48	38	6.14502e-05	0.0155
g__Roseiarcus	Time_Point	Summer	0.013761	0.00474428	48	48	0.00574434	0.125262
g__Acidibacter	Time_Point	Summer	0.0311019	0.0129175	48	48	0.0202134	0.239952
g__Aquisphaera	Time_Point	Summer	0.0141039	0.00598502	48	46	0.02286	0.241585
f__Caulobacteraceae	Time_Point	Summer	0.0180869	0.00786442	48	46	0.0261499	0.248822
g__WD2101_soil_group	Time_Point	Summer	-0.021022	0.00931833	48	48	0.0289791	0.248822
f__Comamonadaceae	Time_Point	Summer	0.0132817	0.00601285	48	12	0.0323172	0.253779
g__FCPU453	Time_Point	Summer	0.00303798	0.00142198	48	5	0.0381161	0.269753
g__Acidocella	Time_Point	Summer	-0.0244231	0.0120575	48	36	0.0487658	0.309411
g__Obscuribacteraceae	Time_Point	Summer	-0.0114229	0.00589169	48	43	0.05881	0.330864
g__Dongia	Time_Point	Summer	0.00574488	0.00298088	48	6	0.0602767	0.331072
o__Elsterales	Time_Point	Summer	0.0198208	0.0104133	48	48	0.0633943	0.332148
g__A0839	Time_Point	Summer	0.00878712	0.00477275	48	8	0.0722049	0.343822
g__JG36.TzT.191	Time_Point	Summer	0.0169746	0.00934273	48	46	0.0758986	0.344249
g__Legionella	Time_Point	Summer	-0.00460046	0.00254762	48	7	0.0776431	0.344249
o__Chitinophagales	Time_Point	Summer	-0.00852646	0.00479524	48	26	0.0821432	0.357396
g__Nevskia	Time_Point	Summer	-0.00648133	0.00365008	48	19	0.0825506	0.357396
f__Beijerinckiaceae	Time_Point	Summer	-0.00627613	0.00363568	48	23	0.0911613	0.385602
g__Subgroup_2	Time_Point	Summer	-0.0454205	0.0267189	48	48	0.0960455	0.39971
f__Microscillaceae	Time_Point	Summer	0.0225333	0.0133264	48	15	0.0977772	0.399797
g__WD260	Time_Point	Summer	0.0180511	0.0107112	48	48	0.0988629	0.399797
g__Acetobacteraceae	Time_Point	Summer	0.00402323	0.00239724	48	7	0.100226	0.400904
g__FCPU426	Time_Point	Summer	0.0069288	0.00421227	48	39	0.106957	0.410001
g__37.13	Time_Point	Summer	-0.00789182	0.00481798	48	40	0.108398	0.41124
g__KD3.93	Time_Point	Summer	0.00378824	0.00236409	48	7	0.116062	0.431423
g__Candidatus_Berkiella	Time_Point	Summer	-0.0045301	0.00283719	48	6	0.117336	0.431795
f__Rhizobiales_Incertae_Sedis	Time_Point	Summer	0.00585195	0.00375873	48	6	0.126501	0.456396
g__Chthonomonas	Time_Point	Summer	0.00945315	0.00614645	48	40	0.131055	0.461748
g__Schlesneria	Time_Point	Summer	0.00673646	0.00438815	48	24	0.131749	0.461748
f__Diplorickettsiaceae	Time_Point	Summer	-0.00864497	0.00585587	48	44	0.14683	0.496758
c__Bacteroidia	Time_Point	Summer	0.00533229	0.00364097	48	19	0.150002	0.497053
f__Oxalobacteraceae	Time_Point	Summer	0.0129402	0.0091708	48	34	0.165113	0.499619
g__Candidatus_Paracaedibacter	Time_Point	Summer	-0.00413956	0.00294365	48	13	0.166514	0.499619
g__BIrii41	Time_Point	Summer	0.00677034	0.00482772	48	9	0.167661	0.499619
g__Opitutus	Time_Point	Summer	0.0043575	0.00313263	48	11	0.171065	0.499619
g__Fimbriiglobus	Time_Point	Summer	0.00388918	0.00273897	48	8	0.162515	0.499619
g__Terrimonas	Time_Point	Summer	0.00584151	0.00411729	48	8	0.162854	0.499619
g__Saccharimonadales	Time_Point	Summer	-0.00655184	0.00472856	48	8	0.172701	0.500426
g__Candidatus_Endonucleariobacter	Time_Point	Summer	0.00343505	0.00251931	48	10	0.179512	0.507623
g__WPS.2	Time_Point	Summer	0.0133054	0.00988816	48	48	0.185177	0.508545
o__Chthoniobacterales	Time_Point	Summer	0.00599357	0.00444323	48	39	0.184112	0.508545
f__Saprospiraceae	Time_Point	Summer	0.00552644	0.00413676	48	6	0.188288	0.511852
g__Vermiphilaceae	Time_Point	Summer	-0.00472412	0.00363635	48	19	0.200515	0.512426
g__Actinospica	Time_Point	Summer	-0.00259871	0.0019945	48	6	0.199225	0.512426
f__Isosphaeraceae	Time_Point	Summer	0.00621966	0.0047782	48	39	0.199652	0.512426
o__Vicinamibacterales	Time_Point	Summer	0.011245	0.00856885	48	25	0.196068	0.512426
g__R7C24	Time_Point	Summer	0.00922975	0.00708396	48	10	0.199234	0.512426
g__BD7.11	Time_Point	Summer	0.00577077	0.004503	48	15	0.206569	0.516916
g__Dyella	Time_Point	Summer	-0.00630741	0.00490516	48	20	0.205065	0.516916
g__Hirschia	Time_Point	Summer	0.00448917	0.00355062	48	9	0.212621	0.52513
f__Methylacidiphilaceae	Time_Point	Summer	0.00738134	0.00585923	48	47	0.214243	0.52561
g__Sphingomonas	Time_Point	Summer	0.00582811	0.00468951	48	6	0.22038	0.525812
f__Sphingomonadaceae	Time_Point	Summer	0.00394959	0.00317934	48	5	0.220574	0.525812
g__Phenylobacterium	Time_Point	Summer	0.00732819	0.00584548	48	36	0.216443	0.525812
f__Microbacteriaceae	Time_Point	Summer	0.00308821	0.00250139	48	5	0.22339	0.525812
g__CPla.3_termite_group	Time_Point	Summer	0.00490828	0.00399631	48	12	0.225756	0.525812
g__Flavobacterium	Time_Point	Summer	0.00286409	0.00232832	48	6	0.225048	0.525812
f__Devosiaceae	Time_Point	Summer	0.00396953	0.00333977	48	5	0.240846	0.553945
f__Nitrosomonadaceae	Time_Point	Summer	0.00216511	0.00184451	48	5	0.246645	0.56376
g__Inquilinus	Time_Point	Summer	-0.00494525	0.0045014	48	30	0.277784	0.612124
g__P3OB.42	Time_Point	Summer	0.00196473	0.00178422	48	5	0.276679	0.612124
g__Acidothermus	Time_Point	Summer	0.0081839	0.00744266	48	47	0.277357	0.612124
g__AKYH767	Time_Point	Summer	0.00424576	0.00398948	48	17	0.292898	0.63779
g__IS.44	Time_Point	Summer	0.00305772	0.00293059	48	9	0.302346	0.640219
f__Acetobacteraceae	Time_Point	Summer	0.0104413	0.0100514	48	48	0.304452	0.640219
g__KF.JG30.B3	Time_Point	Summer	-0.0047089	0.00453182	48	15	0.304322	0.640219
g__IMCC26256	Time_Point	Summer	0.0049746	0.00477539	48	33	0.303108	0.640219
f__Pedosphaeraceae	Time_Point	Summer	-0.00849694	0.0081024	48	48	0.299919	0.640219
g__Bryobacter	Time_Point	Summer	-0.00779664	0.00800216	48	48	0.335108	0.677581
g__Afipia	Time_Point	Summer	0.00256011	0.00270675	48	5	0.349289	0.682964
g__Asticcacaulis	Time_Point	Summer	0.00192335	0.00207182	48	5	0.358185	0.682964
g__Chthoniobacter	Time_Point	Summer	-0.00481432	0.00507679	48	44	0.348042	0.682964
g__Vicinamibacteraceae	Time_Point	Summer	0.00252314	0.00271314	48	6	0.357348	0.682964
g__Subgroup_12	Time_Point	Summer	0.00468754	0.00488543	48	23	0.342438	0.682964
g__Subgroup_5	Time_Point	Summer	0.00501402	0.005309	48	27	0.34999	0.682964
c__Alphaproteobacteria	Time_Point	Summer	-0.00574994	0.00629918	48	37	0.366209	0.687472
g__Bauldia	Time_Point	Summer	0.00381147	0.00416979	48	6	0.365553	0.687472
g__Subgroup_7	Time_Point	Summer	0.00268572	0.00298504	48	6	0.373055	0.689871
g__Granulicella	Time_Point	Summer	-0.00871175	0.00964783	48	48	0.371347	0.689871
g__0319.6G20	Time_Point	Summer	0.00392441	0.00441395	48	41	0.378682	0.696774
o__Gaiellales	Time_Point	Summer	0.00238721	0.0027361	48	14	0.387574	0.702597
f__Solimonadaceae	Time_Point	Summer	-0.00235438	0.00271596	48	13	0.390613	0.704636
o__Burkholderiales	Time_Point	Summer	0.00528702	0.00620856	48	21	0.398962	0.715993
g__Ferruginibacter	Time_Point	Summer	0.0122577	0.0148783	48	17	0.414362	0.736643
g__Mucilaginibacter	Time_Point	Summer	0.00553005	0.00684896	48	18	0.423667	0.74306
g__FFCH9454	Time_Point	Summer	-0.0014441	0.00178993	48	5	0.424029	0.74306
f__Xanthobacteraceae	Time_Point	Summer	0.00570425	0.00732983	48	48	0.44051	0.756813
g__Caulobacter	Time_Point	Summer	0.00230568	0.00296883	48	7	0.441442	0.756813
g__Conexibacter	Time_Point	Summer	0.00296659	0.00386854	48	21	0.447175	0.756813
g__S.BQ2.57_soil_group	Time_Point	Summer	-0.00309132	0.00399295	48	24	0.442864	0.756813
f__Burkholderiaceae	Time_Point	Summer	0.00434517	0.00556512	48	5	0.439016	0.756813
c__Thermoplasmata	Time_Point	Summer	0.00610829	0.00804401	48	37	0.451598	0.758849
g__Ellin6067	Time_Point	Summer	0.00330974	0.00457322	48	8	0.472983	0.769026
g__Pseudolabrys	Time_Point	Summer	0.00384395	0.00521951	48	5	0.465274	0.769026
f__Myxococcaceae	Time_Point	Summer	0.00343521	0.00473478	48	21	0.471885	0.769026
g__Mycobacterium	Time_Point	Summer	0.00436081	0.00620592	48	46	0.485872	0.769026
g__A4b	Time_Point	Summer	0.00614264	0.00868307	48	9	0.482949	0.769026
g__Lacunisphaera	Time_Point	Summer	0.00359477	0.00495686	48	10	0.472077	0.769026
f__Chthoniobacteraceae	Time_Point	Summer	-0.00178406	0.00249946	48	9	0.479051	0.769026
f__Gemmatimonadaceae	Time_Point	Summer	0.00328009	0.00467161	48	25	0.486212	0.769026
g__Steroidobacter	Time_Point	Summer	0.00129769	0.00177555	48	7	0.468649	0.769026
f__Magnetospirillaceae	Time_Point	Summer	0.00208716	0.00300863	48	11	0.491422	0.772834
g__TRA3.20	Time_Point	Summer	0.0026331	0.00390753	48	17	0.503853	0.785668
g__Tundrisphaera	Time_Point	Summer	0.00405059	0.00605025	48	33	0.506603	0.786624
g__AD3	Time_Point	Summer	0.00332243	0.00500943	48	18	0.510564	0.789443
g__Devosia	Time_Point	Summer	0.00342792	0.00536906	48	8	0.526412	0.794633
f__Fibrobacteraceae	Time_Point	Summer	0.00180039	0.00282309	48	6	0.526877	0.794633
g__Edaphobacter	Time_Point	Summer	0.00537978	0.00840271	48	45	0.525261	0.794633
g__Acidicapsa	Time_Point	Summer	-0.00417522	0.00654206	48	41	0.526571	0.794633
g__Candidatus_Solibacter	Time_Point	Summer	0.0044877	0.007098	48	48	0.530424	0.796719
g__Edaphobaculum	Time_Point	Summer	0.00383718	0.00625635	48	43	0.542749	0.80727
g__Candidatus_Ovatusbacter	Time_Point	Summer	-0.00197367	0.00322827	48	5	0.54403	0.80727
g__Abditibacterium	Time_Point	Summer	0.0024234	0.004039	48	11	0.551516	0.815092
g__Vampirovibrionales	Time_Point	Summer	0.00137837	0.00235777	48	9	0.561731	0.817063
p__Patescibacteria	Time_Point	Summer	-0.000965527	0.00162769	48	5	0.556024	0.817063
o__Omnitrophales	Time_Point	Summer	-0.00264404	0.00450769	48	12	0.560428	0.817063
g__RCP2.54	Time_Point	Summer	-0.0108093	0.0192689	48	48	0.577601	0.82707
f__Gemmataceae	Time_Point	Summer	-0.00268399	0.00476868	48	48	0.57634	0.82707
g__Roseisolibacter	Time_Point	Summer	-0.00229541	0.00416133	48	20	0.583947	0.832076
g__Telmatospirillum	Time_Point	Summer	0.00118377	0.00218953	48	6	0.591413	0.837077
f__Chitinophagaceae	Time_Point	Summer	0.00497776	0.00934911	48	22	0.597047	0.839891
g__Coxiella	Time_Point	Summer	-0.00108943	0.0020513	48	6	0.597966	0.839891
g__Pedosphaera	Time_Point	Summer	-0.00273281	0.00542955	48	18	0.617193	0.85748
g__Subgroup_13	Time_Point	Summer	0.00277582	0.00550203	48	38	0.616366	0.85748
g__Acidipila	Time_Point	Summer	-0.0049132	0.00983477	48	48	0.619809	0.85748
g__Burkholderia.Caballeronia.Paraburkholderia	Time_Point	Summer	0.00477135	0.00982381	48	40	0.629542	0.862718
g__env.OPS_17	Time_Point	Summer	0.00249171	0.00508763	48	15	0.626683	0.862718
g__Haliangium	Time_Point	Summer	0.00337047	0.00711252	48	10	0.637878	0.863989
f__Opitutaceae	Time_Point	Summer	0.00264695	0.00559778	48	39	0.638601	0.863989
g__Candidatus_Xiphinematobacter	Time_Point	Summer	-0.00281892	0.00588447	48	32	0.634227	0.863989
o__Planctomycetales	Time_Point	Summer	0.00249801	0.00533563	48	38	0.641919	0.865297
g__Armatimonadales	Time_Point	Summer	0.00272693	0.00618757	48	45	0.661532	0.88848
g__Rhodopila	Time_Point	Summer	0.00154453	0.00357392	48	9	0.667684	0.893482
f__Phycisphaeraceae	Time_Point	Summer	-0.00144078	0.00347497	48	21	0.680392	0.900663
g__Pandoraea	Time_Point	Summer	0.0018673	0.00456995	48	23	0.684768	0.903206
f__Sandaracinaceae	Time_Point	Summer	0.00100106	0.0025358	48	8	0.694877	0.904243
g__Gemmata	Time_Point	Summer	-0.00201525	0.00513712	48	35	0.696694	0.904243
g__Kapabacteriales	Time_Point	Summer	0.00200221	0.00512427	48	22	0.69784	0.904243
d__Bacteria	Time_Point	Summer	-0.00240387	0.00624395	48	36	0.702057	0.906516
g__Omnitrophales	Time_Point	Summer	-0.00246864	0.00658893	48	23	0.709669	0.909959
g__Methylovirgula	Time_Point	Summer	-0.00120838	0.00331977	48	5	0.717566	0.911041
g__Subgroup_10	Time_Point	Summer	0.00151442	0.00419526	48	6	0.719801	0.911041
o__Rhodospirillales	Time_Point	Summer	-0.00199429	0.00564745	48	39	0.725639	0.911383
g__Bdellovibrio	Time_Point	Summer	0.00122444	0.00363102	48	29	0.737521	0.918272
g__Candidatus_Koribacter	Time_Point	Summer	0.00258311	0.00769325	48	44	0.73861	0.918272
g__Anaeromyxobacter	Time_Point	Summer	-0.000731792	0.0022832	48	7	0.750065	0.91955
c__Acidimicrobiia	Time_Point	Summer	-0.00306746	0.00954872	48	46	0.749513	0.91955
g__Puia	Time_Point	Summer	0.00240203	0.00755909	48	48	0.752132	0.91955
g__possible_genus_04	Time_Point	Summer	0.000587371	0.00187461	48	5	0.755477	0.920582
g__Undibacterium	Time_Point	Summer	0.000710229	0.00259805	48	6	0.78582	0.924116
g__Candidatus_Obscuribacter	Time_Point	Summer	0.000880573	0.00300129	48	8	0.770567	0.924116
g__SM2D12	Time_Point	Summer	-0.0012843	0.0052386	48	31	0.807446	0.924116
f__Pirellulaceae	Time_Point	Summer	-0.00206372	0.00686746	48	43	0.765174	0.924116
g__Gemmatimonas	Time_Point	Summer	-0.00105762	0.00411792	48	20	0.798478	0.924116
g__OLB12	Time_Point	Summer	0.000882269	0.00310625	48	7	0.77769	0.924116
g__CWT_CU03.E12	Time_Point	Summer	0.00163256	0.00593455	48	42	0.784503	0.924116
g__Dinghuibacter	Time_Point	Summer	-0.000896956	0.00313552	48	13	0.776143	0.924116
c__Gammaproteobacteria	Time_Point	Summer	0.00133955	0.00524165	48	34	0.799455	0.924116
g__Pajaroellobacter	Time_Point	Summer	0.00132911	0.00592125	48	45	0.823412	0.932356
g__Group_1.1c	Time_Point	Summer	0.00121575	0.00566724	48	41	0.831109	0.935316
g__Aquicella	Time_Point	Summer	0.00120062	0.00597841	48	41	0.84174	0.937077
g__67.14	Time_Point	Summer	-0.000524962	0.00256592	48	13	0.838815	0.937077
f__Elsteraceae	Time_Point	Summer	-0.000742312	0.00378842	48	12	0.845537	0.937222
f__Rhodospirillaceae	Time_Point	Summer	-0.000639898	0.0034276	48	12	0.852743	0.942371
g__Fimbriimonadaceae	Time_Point	Summer	0.0011669	0.00648566	48	40	0.858023	0.945006
f__Gimesiaceae	Time_Point	Summer	0.000913004	0.00515676	48	41	0.860264	0.945006
f__Micropepsaceae	Time_Point	Summer	-0.00157111	0.00960423	48	48	0.87079	0.952032
g__Rhodoferax	Time_Point	Summer	0.00036178	0.0024471	48	6	0.883129	0.955858
g__Lineage_IIa	Time_Point	Summer	-0.0007364	0.00489937	48	10	0.881196	0.955858
g__JGI_0001001.H03	Time_Point	Summer	-0.000310571	0.0021937	48	5	0.888048	0.958363
f__Acidobacteriaceae_.Subgroup_1.	Time_Point	Summer	0.00094217	0.0070887	48	45	0.894856	0.962886
g__URHD0088	Time_Point	Summer	-0.000217108	0.00287038	48	5	0.940043	0.982996
g__Acidisoma	Time_Point	Summer	-0.00020486	0.00252487	48	8	0.935693	0.982996
f__Solirubrobacteraceae	Time_Point	Summer	0.000398171	0.00436193	48	38	0.927673	0.982996
g__Lineage_IV	Time_Point	Summer	-0.000351003	0.00412818	48	20	0.932618	0.982996
o__Acidobacteriales	Time_Point	Summer	0.00191776	0.0206852	48	48	0.926544	0.982996
f__Xanthomonadaceae	Time_Point	Summer	-0.000318865	0.0046785	48	17	0.945964	0.986161
g__Aliidongia	Time_Point	Summer	-7.37015e-05	0.00206673	48	10	0.971711	0.987781
g__Reyranella	Time_Point	Summer	-0.000202079	0.00625251	48	21	0.97436	0.987781
g__Bradyrhizobium	Time_Point	Summer	0.000281881	0.00666435	48	44	0.966449	0.987781
g__Silvanigrella	Time_Point	Summer	-0.000148541	0.00250708	48	7	0.953016	0.987781
g__Pedosphaeraceae	Time_Point	Summer	0.000219825	0.00582355	48	39	0.970056	0.987781
g__Occallatibacter	Time_Point	Summer	-0.000124747	0.0181373	48	48	0.994543	0.99833
g__Rhodanobacter	Time_Point	Summer	-1.19713e-05	0.00563089	48	24	0.998313	0.99833

[truncated: 10 more sheets: 16S Maaslin Upper B Horizon , ITS ALDEx Upper Forest Floor, ITS ALDEx Lower Forest Floor, ITS ALDEx Upper B Horizon, ITS ANCOM Upper Forest Floor, ITS ANCOM Lower Forest Floor, ITS Ancom Upper B Horizon, ITS Maaslin Upper Forest Floor, ITS Maaslin Lower Forest Floor, ITS Maaslin Upper B Horizon]
